# Supplementary material for: ProtDCal: A program to compute general-purpose-numerical descriptors for sequences and 3D-structures of proteins
Source: BMC Bioinformatics. 2015 May 16;16:162. doi: 10.1186/s12859-015-0586-0 (PMC4432771; doi:10.1186/s12859-015-0586-0)
Supplement: Additional file 2: — Summary of TAE (Transferable Atom Equivalent) indices. [file 12859_2015_586_MOESM2_ESM.csv]

Molecule	Energy	Population	VOLTAE	SurfArea	SIDel(Rho)N	Del(Rho)NMin	Del(Rho)NMax	Del(Rho)NIA	Del(Rho)NA1	Del(Rho)NA2	Del(Rho)NA3	Del(Rho)NA4	Del(Rho)NA5	Del(Rho)NA6	Del(Rho)NA7	Del(Rho)NA8	Del(Rho)NA9	Del(Rho)NA10	SIDel(K)N	Del(K)Min	Del(K)Max	Del(K)IA	Del(K)NA1	Del(K)NA2	Del(K)NA3	Del(K)NA4	Del(K)NA5	Del(K)NA6	Del(K)NA7	Del(K)NA8	Del(K)NA9	Del(K)NA10	SIK	SIKMin	SIKMax	SIKIA	SIKA1	SIKA2	SIKA3	SIKA4	SIKA5	SIKA6	SIKA7	SIKA8	SIKA9	SIKA10	SIDel(G)N	Del(G)NMin	Del(G)NMax
ALA	-0.2455854E+03	0.38104E+02	0.50541E+03	0.28977E+03	-0.12575E+01	-0.62698E-03	0.92105E-04	-0.43396E-02	0.11380E+01	0.15109E+02	0.26905E+02	0.18237E+02	0.20848E+02	0.75438E+02	0.63664E+02	0.44811E+02	0.23171E+02	0.44831E+00	0.51010E+00	-0.39309E-03	0.90942E-03	0.17603E-02	0.19951E+00	0.00000E+00	0.25281E+02	0.64324E+02	0.39154E+02	0.62800E+02	0.75186E+02	0.14182E+02	0.60023E+01	0.26408E+01	-0.13014E+00	-0.26776E-03	-0.71724E-10	-0.44912E-03	0.17193E+01	0.93304E+00	0.12778E+01	0.88867E+00	0.77276E+00	0.16027E+01	0.28288E+01	0.27896E+02	0.25185E+03	0.00000E+00	-0.28394E+01	-0.23067E-02	0.22414E-04
ARG	-0.5275407E+03	0.86118E+02	0.11892E+04	0.65651E+03	-0.28193E+01	-0.62698E-03	0.10141E-03	-0.42943E-02	0.19689E+01	0.24453E+02	0.46915E+02	0.37439E+02	0.51379E+02	0.12075E+03	0.14583E+03	0.14168E+03	0.85687E+02	0.39757E+00	0.11359E+01	-0.39309E-03	0.18854E-02	0.17303E-02	0.19951E+00	0.75363E-01	0.27276E+02	0.15209E+03	0.17066E+03	0.16139E+03	0.10785E+03	0.24934E+02	0.86481E+01	0.33859E+01	-0.27994E+00	-0.21078E-03	-0.66084E-10	-0.42641E-03	0.43956E+00	0.19951E+00	0.68645E+00	0.79948E+00	0.84006E+00	0.12609E+01	0.44546E+01	0.50772E+02	0.59706E+03	0.00000E+00	-0.63376E+01	-0.23067E-02	0.33638E-03
ASN	-0.4132370E+03	0.60542E+02	0.76452E+03	0.42269E+03	-0.18840E+01	-0.62698E-03	0.10141E-03	-0.44572E-02	0.13079E+01	0.29901E+02	0.48749E+02	0.37543E+02	0.32831E+02	0.71570E+02	0.82791E+02	0.73858E+02	0.43896E+02	0.24362E+00	0.52308E+00	-0.39309E-03	0.18854E-02	0.12375E-02	0.39902E+00	0.00000E+00	0.51789E+02	0.13002E+03	0.75551E+02	0.83145E+02	0.61627E+02	0.13012E+02	0.59166E+01	0.12254E+01	-0.17984E+00	-0.21078E-03	-0.71724E-10	-0.42547E-03	0.43956E+00	0.39902E+00	0.68897E+00	0.13273E+00	0.37729E+00	0.12938E+01	0.26556E+01	0.48464E+02	0.36824E+03	0.00000E+00	-0.43290E+01	-0.23067E-02	0.33638E-03
ASP	-0.4330107E+03	0.60309E+02	0.72049E+03	0.40489E+03	-0.18611E+01	-0.62730E-03	0.32413E-04	-0.45965E-02	0.14594E+01	0.18039E+02	0.37102E+02	0.40741E+02	0.40847E+02	0.75029E+02	0.80514E+02	0.70198E+02	0.40925E+02	0.36264E-01	0.37480E+00	-0.39309E-03	0.13750E-02	0.92569E-03	0.30240E+00	0.89661E-01	0.42973E+02	0.15927E+03	0.61551E+02	0.72432E+02	0.49909E+02	0.11995E+02	0.43180E+01	0.20483E+01	-0.17576E+00	-0.21078E-03	-0.71724E-10	-0.43410E-03	0.19605E+00	0.19951E+00	0.50904E+00	0.89396E+00	0.50520E+00	0.14996E+01	0.37257E+01	0.49363E+02	0.34800E+03	0.00000E+00	-0.44537E+01	-0.23067E-02	0.10922E-03
CYS	-0.6430812E+03	0.54138E+02	0.67089E+03	0.37935E+03	-0.15845E+01	-0.62698E-03	0.44499E-04	-0.41769E-02	0.12894E+02	0.39343E+02	0.40629E+02	0.29570E+02	0.30757E+02	0.60662E+02	0.68877E+02	0.58860E+02	0.37460E+02	0.30100E+00	0.67354E+00	-0.39309E-03	0.47284E-03	0.17755E-02	0.19951E+00	0.00000E+00	0.24941E+02	0.64305E+02	0.63374E+02	0.84077E+02	0.71083E+02	0.44406E+02	0.22539E+02	0.44294E+01	-0.15895E+00	-0.21078E-03	-0.71724E-10	-0.41899E-03	0.55290E+00	0.19951E+00	0.97295E+00	0.43409E+00	0.51871E+00	0.99398E+00	0.42459E+01	0.80834E+02	0.29060E+03	0.00000E+00	-0.34010E+01	-0.23067E-02	0.41335E-04
GLN	-0.4520852E+03	0.68134E+02	0.87936E+03	0.48044E+03	-0.21320E+01	-0.62698E-03	0.10141E-03	-0.44376E-02	0.15776E+01	0.29901E+02	0.51169E+02	0.37845E+02	0.36428E+02	0.77189E+02	0.98451E+02	0.92202E+02	0.55352E+02	0.32054E+00	0.68338E+00	-0.39309E-03	0.18854E-02	0.14224E-02	0.39902E+00	0.00000E+00	0.51866E+02	0.13008E+03	0.96316E+02	0.10623E+03	0.72403E+02	0.14967E+02	0.71207E+01	0.10602E+01	-0.20973E+00	-0.21078E-03	-0.71724E-10	-0.43653E-03	0.43956E+00	0.39902E+00	0.68897E+00	0.30915E+00	0.52757E+00	0.14226E+01	0.28268E+01	0.51441E+02	0.42238E+03	0.00000E+00	-0.49324E+01	-0.23067E-02	0.33638E-03
GLU	-0.4720296E+03	0.68291E+02	0.84971E+03	0.47300E+03	-0.21374E+01	-0.62730E-03	0.32413E-04	-0.45187E-02	0.17291E+01	0.18039E+02	0.39522E+02	0.41042E+02	0.44530E+02	0.92224E+02	0.97613E+02	0.86646E+02	0.51542E+02	0.11330E+00	0.57302E+00	-0.39309E-03	0.13750E-02	0.12115E-02	0.30240E+00	0.89661E-01	0.43050E+02	0.15933E+03	0.79093E+02	0.94827E+02	0.71366E+02	0.16147E+02	0.64798E+01	0.23180E+01	-0.20728E+00	-0.21078E-03	-0.71724E-10	-0.43823E-03	0.19605E+00	0.19951E+00	0.50904E+00	0.10704E+01	0.65548E+00	0.16283E+01	0.38970E+01	0.53567E+02	0.41128E+03	0.00000E+00	-0.50503E+01	-0.23067E-02	0.10922E-03
GLY	-0.2063580E+03	0.29607E+02	0.35774E+03	0.19369E+03	-0.88624E+00	-0.62698E-03	0.14364E-04	-0.45756E-02	0.61532E+00	0.14888E+02	0.22817E+02	0.16352E+02	0.14813E+02	0.27778E+02	0.39967E+02	0.36698E+02	0.19676E+02	0.80782E-01	0.23223E+00	-0.39309E-03	0.34337E-03	0.11990E-02	0.19951E+00	0.80782E-01	0.24875E+02	0.63976E+02	0.33469E+02	0.40500E+02	0.22275E+02	0.48580E+01	0.21141E+01	0.13395E+01	-0.87906E-01	-0.18405E-03	-0.71724E-10	-0.45386E-03	0.00000E+00	0.19951E+00	0.17993E+00	0.00000E+00	0.12783E+00	0.43880E+00	0.16615E+01	0.24735E+02	0.16634E+03	0.00000E+00	-0.21357E+01	-0.23067E-02	0.56576E-05
HIS	-0.4692604E+03	0.72297E+02	0.91682E+03	0.48051E+03	-0.20485E+01	-0.94227E-03	0.38363E-04	-0.42631E-02	0.17194E+01	0.15611E+02	0.30340E+02	0.28791E+02	0.34387E+02	0.87878E+02	0.10480E+03	0.10189E+03	0.74691E+02	0.40340E+00	0.76778E+00	-0.39309E-03	0.36694E-03	0.15978E-02	0.53934E+00	0.12256E+00	0.25204E+02	0.12371E+03	0.12393E+03	0.10460E+03	0.74269E+02	0.19506E+02	0.70375E+01	0.15880E+01	-0.20231E+00	-0.21078E-03	-0.46015E-10	-0.42103E-03	0.19605E+00	0.54474E+00	0.11296E+01	0.51362E+00	0.15875E+01	0.21471E+01	0.40673E+01	0.40133E+02	0.43019E+03	0.00000E+00	-0.45394E+01	-0.23067E-02	0.18277E-03
ILE	-0.3626275E+03	0.62041E+02	0.89534E+03	0.50640E+03	-0.21382E+01	-0.62698E-03	0.10126E-03	-0.42224E-02	0.19303E+01	0.15331E+02	0.34292E+02	0.20042E+02	0.29162E+02	0.14528E+03	0.12287E+03	0.88153E+02	0.48214E+02	0.11259E+01	0.11541E+01	-0.39309E-03	0.90942E-03	0.22791E-02	0.19951E+00	0.00000E+00	0.25763E+02	0.64702E+02	0.80697E+02	0.13215E+03	0.15968E+03	0.25726E+02	0.12201E+02	0.52779E+01	-0.23418E+00	-0.26776E-03	-0.71724E-10	-0.46244E-03	0.32426E+01	0.16666E+01	0.20465E+01	0.18210E+01	0.18182E+01	0.27743E+01	0.43126E+01	0.37934E+02	0.45078E+03	0.00000E+00	-0.47366E+01	-0.23067E-02	0.10121E-03
LEU	-0.3626275E+03	0.62041E+02	0.89534E+03	0.50640E+03	-0.21382E+01	-0.62698E-03	0.10126E-03	-0.42224E-02	0.19303E+01	0.15331E+02	0.34292E+02	0.20042E+02	0.29162E+02	0.14528E+03	0.12287E+03	0.88153E+02	0.48214E+02	0.11259E+01	0.11541E+01	-0.39309E-03	0.90942E-03	0.22791E-02	0.19951E+00	0.00000E+00	0.25763E+02	0.64702E+02	0.80697E+02	0.13215E+03	0.15968E+03	0.25726E+02	0.12201E+02	0.52779E+01	-0.23418E+00	-0.26776E-03	-0.71724E-10	-0.46244E-03	0.32426E+01	0.16666E+01	0.20465E+01	0.18210E+01	0.18182E+01	0.27743E+01	0.43126E+01	0.37934E+02	0.45078E+03	0.00000E+00	-0.47366E+01	-0.23067E-02	0.10121E-03
LYS	-0.4175791E+03	0.70025E+02	0.98790E+03	0.54336E+03	-0.23259E+01	-0.62698E-03	0.34918E-03	-0.42806E-02	0.62400E+01	0.29135E+02	0.44473E+02	0.25497E+02	0.36797E+02	0.11278E+03	0.11500E+03	0.10552E+03	0.67420E+02	0.49444E+00	0.11190E+01	-0.39309E-03	0.70586E-03	0.20595E-02	0.19951E+00	0.00000E+00	0.44789E+02	0.75652E+02	0.11996E+03	0.13773E+03	0.12213E+03	0.29263E+02	0.10609E+02	0.30243E+01	-0.24437E+00	-0.21078E-03	-0.71724E-10	-0.44974E-03	0.19605E+00	0.19951E+00	0.68645E+00	0.94829E+00	0.82905E+00	0.16915E+01	0.46369E+01	0.48264E+02	0.48590E+03	0.00000E+00	-0.52673E+01	-0.23067E-02	0.45344E-03
MET	-0.7589196E+03	0.73376E+02	0.97140E+03	0.57802E+03	-0.24921E+01	-0.62698E-03	0.44499E-04	-0.43114E-02	0.12871E+01	0.33874E+02	0.46794E+02	0.38278E+02	0.46904E+02	0.12485E+03	0.12291E+03	0.10065E+03	0.62165E+02	0.31203E+00	0.10327E+01	-0.39309E-03	0.47284E-03	0.17866E-02	0.19951E+00	0.00000E+00	0.36501E+02	0.11926E+03	0.10645E+03	0.12238E+03	0.13282E+03	0.40859E+02	0.17165E+02	0.23922E+01	-0.24757E+00	-0.21078E-03	-0.71724E-10	-0.42830E-03	0.19605E+00	0.19951E+00	0.70182E+00	0.47437E+00	0.42026E+00	0.10695E+01	0.37966E+01	0.68199E+02	0.50297E+03	0.00000E+00	-0.54787E+01	-0.23067E-02	0.41335E-04
PHE	-0.4751233E+03	0.78103E+02	0.10575E+04	0.55666E+03	-0.23642E+01	-0.62698E-03	-0.83453E-09	-0.42471E-02	0.15367E+01	0.17023E+02	0.23409E+02	0.24284E+02	0.29038E+02	0.15468E+03	0.11641E+03	0.10195E+03	0.88319E+02	0.00000E+00	0.10769E+01	-0.39309E-03	0.34337E-03	0.19346E-02	0.19951E+00	0.00000E+00	0.24875E+02	0.64348E+02	0.17496E+03	0.12009E+03	0.13459E+03	0.33359E+02	0.35301E+01	0.69742E+00	-0.23570E+00	-0.21078E-03	-0.71724E-10	-0.42342E-03	0.12064E+01	0.19951E+00	0.22341E+01	0.15309E+01	0.86708E+00	0.74384E+00	0.32372E+01	0.35266E+02	0.51137E+03	0.00000E+00	-0.50107E+01	-0.23067E-02	0.22414E-04
PRO	-0.3226840E+03	0.52026E+02	0.67366E+03	0.35029E+03	-0.15140E+01	-0.62698E-03	0.19095E-04	-0.43221E-02	0.21102E+01	0.15052E+02	0.26690E+02	0.23107E+02	0.21414E+02	0.81871E+02	0.79316E+02	0.55073E+02	0.45394E+02	0.26253E+00	0.76737E+00	-0.39309E-03	0.49423E-03	0.21907E-02	0.19951E+00	0.00000E+00	0.24888E+02	0.55874E+02	0.61312E+02	0.68079E+02	0.10323E+03	0.25679E+02	0.90769E+01	0.19563E+01	-0.16254E+00	-0.18405E-03	-0.52939E-10	-0.46400E-03	0.00000E+00	0.19951E+00	0.31311E+00	0.25794E+00	0.16625E+01	0.25152E+01	0.18507E+01	0.34895E+02	0.30860E+03	0.00000E+00	-0.34243E+01	-0.23067E-02	0.18988E-03
SER	-0.3203189E+03	0.46152E+02	0.56841E+03	0.31267E+03	-0.14087E+01	-0.62698E-03	0.35823E-03	-0.45055E-02	0.17668E+01	0.23755E+02	0.31840E+02	0.24512E+02	0.23754E+02	0.51529E+02	0.65540E+02	0.56660E+02	0.33119E+02	0.18897E+00	0.40386E+00	-0.39309E-03	0.40376E-03	0.12917E-02	0.19951E+00	0.00000E+00	0.41087E+02	0.90258E+02	0.54924E+02	0.65943E+02	0.45806E+02	0.95226E+01	0.35933E+01	0.13328E+01	-0.14006E+00	-0.22172E-03	-0.71724E-10	-0.44797E-03	0.38502E+00	0.35336E+00	0.50904E+00	0.38978E+00	0.23478E+00	0.10648E+01	0.21466E+01	0.39075E+02	0.26851E+03	0.00000E+00	-0.33798E+01	-0.23067E-02	0.22414E-04
THR	-0.3593120E+03	0.54163E+02	0.69885E+03	0.39470E+03	-0.17449E+01	-0.62698E-03	0.92105E-04	-0.44208E-02	0.21325E+01	0.23976E+02	0.35708E+02	0.25444E+02	0.28895E+02	0.91962E+02	0.85194E+02	0.65033E+02	0.35906E+02	0.44831E+00	0.64941E+00	-0.39309E-03	0.90942E-03	0.16453E-02	0.19951E+00	0.00000E+00	0.41493E+02	0.90581E+02	0.61092E+02	0.85004E+02	0.88554E+02	0.17882E+02	0.70299E+01	0.28625E+01	-0.18098E+00	-0.26776E-03	-0.71724E-10	-0.45854E-03	0.17193E+01	0.93304E+00	0.12778E+01	0.88867E+00	0.77276E+00	0.17235E+01	0.34417E+01	0.44155E+02	0.33979E+03	0.00000E+00	-0.40934E+01	-0.23067E-02	0.23780E-04
TRP	-0.6060963E+03	0.98189E+02	0.12782E+04	0.65740E+03	-0.27727E+01	-0.94227E-03	-0.83453E-09	-0.42177E-02	0.22541E+01	0.17144E+02	0.24659E+02	0.27148E+02	0.38203E+02	0.16434E+03	0.14035E+03	0.13240E+03	0.11090E+03	0.00000E+00	0.12229E+01	-0.39309E-03	0.38829E-03	0.18603E-02	0.19951E+00	0.33825E+00	0.24875E+02	0.84838E+02	0.22060E+03	0.13942E+03	0.14168E+03	0.37161E+02	0.59763E+01	0.23052E+01	-0.27437E+00	-0.21078E-03	-0.46015E-10	-0.41735E-03	0.10043E+01	0.37750E+00	0.18891E+01	0.15475E+01	0.11349E+01	0.15198E+01	0.49900E+01	0.47955E+02	0.59698E+03	0.00000E+00	-0.59403E+01	-0.23067E-02	0.22155E-03
TYR	-0.5499452E+03	0.86208E+02	0.11196E+04	0.59420E+03	-0.25812E+01	-0.62730E-03	-0.83453E-09	-0.43440E-02	0.20085E+01	0.17549E+02	0.28093E+02	0.33040E+02	0.36388E+02	0.14990E+03	0.12161E+03	0.11276E+03	0.92846E+02	0.00000E+00	0.99969E+00	-0.39309E-03	0.13750E-02	0.16824E-02	0.19951E+00	0.00000E+00	0.34001E+02	0.10127E+03	0.17633E+03	0.12210E+03	0.12311E+03	0.31465E+02	0.40290E+01	0.16920E+01	-0.25503E+00	-0.21078E-03	-0.71724E-10	-0.42919E-03	0.10043E+01	0.19951E+00	0.18891E+01	0.17391E+01	0.88644E+00	0.14094E+01	0.39618E+01	0.46828E+02	0.53628E+03	0.00000E+00	-0.57336E+01	-0.23067E-02	0.18105E-03
VAL	-0.3236086E+03	0.54058E+02	0.76612E+03	0.43829E+03	-0.18619E+01	-0.62698E-03	0.10126E-03	-0.42481E-02	0.16606E+01	0.15331E+02	0.31871E+02	0.19740E+02	0.25479E+02	0.12808E+03	0.10578E+03	0.71705E+02	0.37597E+02	0.10489E+01	0.95590E+00	-0.39309E-03	0.90942E-03	0.21810E-02	0.19951E+00	0.00000E+00	0.25686E+02	0.64648E+02	0.63155E+02	0.10975E+03	0.13823E+03	0.21573E+02	0.10039E+02	0.50082E+01	-0.20266E+00	-0.26776E-03	-0.71724E-10	-0.46239E-03	0.32426E+01	0.16666E+01	0.20465E+01	0.16446E+01	0.16680E+01	0.26455E+01	0.41413E+01	0.33730E+02	0.38750E+03	0.00000E+00	-0.41401E+01	-0.23067E-02	0.10121E-03
C_ALA	-0.3213527E+03	0.47723E+02	0.61991E+03	0.37667E+03	-0.16952E+01	-0.62730E-03	0.92105E-04	-0.45003E-02	0.14806E+01	0.34799E+01	0.19264E+02	0.26179E+02	0.34872E+02	0.10094E+03	0.86874E+02	0.67638E+02	0.35458E+02	0.48458E+00	0.57342E+00	-0.27247E-03	0.13750E-02	0.15223E-02	0.10289E+00	0.89661E-01	0.18579E+02	0.11741E+03	0.53734E+02	0.78328E+02	0.82612E+02	0.16242E+02	0.54389E+01	0.41421E+01	-0.17341E+00	-0.26776E-03	-0.71724E-10	-0.46038E-03	0.17193E+01	0.73353E+00	0.10978E+01	0.16499E+01	0.90067E+00	0.19196E+01	0.45081E+01	0.35190E+02	0.32895E+03	0.00000E+00	-0.40325E+01	-0.18037E-02	0.10922E-03
C_ARG	-0.6033079E+03	0.95738E+02	0.13037E+04	0.74341E+03	-0.32569E+01	-0.62730E-03	0.10141E-03	-0.43811E-02	0.23115E+01	0.12823E+02	0.39274E+02	0.45381E+02	0.65404E+02	0.14626E+03	0.16904E+03	0.16451E+03	0.97973E+02	0.43384E+00	0.11993E+01	-0.27247E-03	0.18854E-02	0.16132E-02	0.10289E+00	0.16502E+00	0.20575E+02	0.20517E+03	0.18524E+03	0.17692E+03	0.11527E+03	0.26993E+02	0.80848E+01	0.48872E+01	-0.32321E+00	-0.21078E-03	-0.66084E-10	-0.43477E-03	0.43956E+00	0.00000E+00	0.50652E+00	0.15607E+01	0.96797E+00	0.15778E+01	0.61338E+01	0.58065E+02	0.67416E+03	0.00000E+00	-0.75307E+01	-0.18417E-02	0.33638E-03
C_ASN	-0.4888336E+03	0.69771E+02	0.86464E+03	0.49923E+03	-0.22933E+01	-0.62730E-03	0.10141E-03	-0.45938E-02	0.16505E+01	0.18272E+02	0.41107E+02	0.45485E+02	0.46770E+02	0.85500E+02	0.10456E+03	0.98580E+02	0.57022E+02	0.27977E+00	0.54849E+00	-0.39309E-03	0.18854E-02	0.10987E-02	0.30240E+00	0.89661E-01	0.45087E+02	0.18311E+03	0.93354E+02	0.99358E+02	0.58370E+02	0.12873E+02	0.43954E+01	0.22918E+01	-0.22148E+00	-0.21078E-03	-0.71724E-10	-0.44365E-03	0.43956E+00	0.19951E+00	0.50904E+00	0.89396E+00	0.50520E+00	0.16108E+01	0.43348E+01	0.54530E+02	0.43620E+03	0.00000E+00	-0.55289E+01	-0.23067E-02	0.33638E-03
C_ASP	-0.5087779E+03	0.69928E+02	0.83500E+03	0.49179E+03	-0.22987E+01	-0.62730E-03	0.32413E-04	-0.46742E-02	0.18020E+01	0.64093E+01	0.29460E+02	0.48683E+02	0.54872E+02	0.10053E+03	0.10372E+03	0.93024E+02	0.53211E+02	0.72528E-01	0.43812E+00	-0.27247E-03	0.13750E-02	0.89087E-03	0.20577E+00	0.17932E+00	0.36271E+02	0.21235E+03	0.76131E+02	0.87959E+02	0.57334E+02	0.14054E+02	0.37546E+01	0.35495E+01	-0.21904E+00	-0.21078E-03	-0.71724E-10	-0.44538E-03	0.19605E+00	0.00000E+00	0.32911E+00	0.16552E+01	0.63311E+00	0.18165E+01	0.54050E+01	0.56657E+02	0.42510E+03	0.00000E+00	-0.56468E+01	-0.18037E-02	0.10922E-03
C_CYS	-0.7188484E+03	0.63758E+02	0.78540E+03	0.46626E+03	-0.20222E+01	-0.62730E-03	0.44499E-04	-0.43371E-02	0.13236E+02	0.27714E+02	0.32988E+02	0.37512E+02	0.44782E+02	0.86168E+02	0.92086E+02	0.81686E+02	0.49747E+02	0.33727E+00	0.73685E+00	-0.27247E-03	0.13750E-02	0.15804E-02	0.10289E+00	0.89661E-01	0.18239E+02	0.11739E+03	0.77954E+02	0.99604E+02	0.78509E+02	0.46465E+02	0.21976E+02	0.59306E+01	-0.20222E+00	-0.21078E-03	-0.71724E-10	-0.43370E-03	0.55290E+00	0.00000E+00	0.79302E+00	0.11953E+01	0.64662E+00	0.13109E+01	0.59251E+01	0.88128E+02	0.36770E+03	0.00000E+00	-0.45941E+01	-0.18037E-02	0.10922E-03
C_GLN	-0.5278525E+03	0.77754E+02	0.99386E+03	0.56734E+03	-0.25696E+01	-0.62730E-03	0.10141E-03	-0.45293E-02	0.19202E+01	0.18272E+02	0.43528E+02	0.45787E+02	0.50452E+02	0.10269E+03	0.12166E+03	0.11503E+03	0.67639E+02	0.35681E+00	0.74670E+00	-0.39309E-03	0.18854E-02	0.13162E-02	0.30240E+00	0.89661E-01	0.45164E+02	0.18316E+03	0.11090E+03	0.12175E+03	0.79828E+02	0.17026E+02	0.65573E+01	0.25615E+01	-0.25300E+00	-0.21078E-03	-0.71724E-10	-0.44594E-03	0.43956E+00	0.19951E+00	0.50904E+00	0.10704E+01	0.65548E+00	0.17395E+01	0.45061E+01	0.58734E+02	0.49948E+03	0.00000E+00	-0.61255E+01	-0.23067E-02	0.33638E-03
C_GLU	-0.5477968E+03	0.77911E+02	0.96422E+03	0.55990E+03	-0.25750E+01	-0.62730E-03	0.32413E-04	-0.45991E-02	0.20717E+01	0.64093E+01	0.31880E+02	0.48984E+02	0.58554E+02	0.11773E+03	0.12082E+03	0.10947E+03	0.63828E+02	0.14956E+00	0.63634E+00	-0.27247E-03	0.13750E-02	0.11365E-02	0.20577E+00	0.17932E+00	0.36348E+02	0.21241E+03	0.93673E+02	0.11035E+03	0.78792E+02	0.18207E+02	0.59165E+01	0.38192E+01	-0.25055E+00	-0.21078E-03	-0.71724E-10	-0.44750E-03	0.19605E+00	0.00000E+00	0.32911E+00	0.18316E+01	0.78339E+00	0.19452E+01	0.55762E+01	0.60861E+02	0.48838E+03	0.00000E+00	-0.62434E+01	-0.18037E-02	0.10922E-03
C_GLY	-0.2822897E+03	0.39604E+02	0.48550E+03	0.28760E+03	-0.13376E+01	-0.62730E-03	0.32413E-04	-0.46509E-02	0.95793E+00	0.32587E+01	0.15175E+02	0.24294E+02	0.28890E+02	0.59005E+02	0.64821E+02	0.58677E+02	0.32405E+02	0.11705E+00	0.31484E+00	-0.27247E-03	0.13750E-02	0.10947E-02	0.10289E+00	0.17044E+00	0.18173E+02	0.11706E+03	0.47557E+02	0.54675E+02	0.36877E+02	0.85985E+01	0.15507E+01	0.28408E+01	-0.13133E+00	-0.13489E-03	-0.71724E-10	-0.45663E-03	0.00000E+00	0.00000E+00	0.00000E+00	0.76123E+00	0.25574E+00	0.75572E+00	0.33408E+01	0.33191E+02	0.24930E+03	0.00000E+00	-0.32918E+01	-0.18037E-02	0.10922E-03
C_HIS	-0.5450277E+03	0.81917E+02	0.10313E+04	0.56741E+03	-0.24861E+01	-0.94227E-03	0.38363E-04	-0.43815E-02	0.20620E+01	0.39812E+01	0.22699E+02	0.36733E+02	0.48411E+02	0.11338E+03	0.12801E+03	0.12471E+03	0.86977E+02	0.43966E+00	0.83110E+00	-0.27247E-03	0.13750E-02	0.14647E-02	0.44271E+00	0.21222E+00	0.18502E+02	0.17679E+03	0.13851E+03	0.12013E+03	0.81694E+02	0.21566E+02	0.64741E+01	0.30893E+01	-0.24558E+00	-0.21078E-03	-0.46015E-10	-0.43281E-03	0.19605E+00	0.34523E+00	0.94966E+00	0.12748E+01	0.17154E+01	0.24640E+01	0.57465E+01	0.47427E+02	0.50729E+03	0.00000E+00	-0.57325E+01	-0.18728E-02	0.18277E-03
C_ILE	-0.4383947E+03	0.71661E+02	0.10098E+04	0.59330E+03	-0.25759E+01	-0.62730E-03	0.10126E-03	-0.43416E-02	0.22729E+01	0.37011E+01	0.26650E+02	0.27984E+02	0.43186E+02	0.17078E+03	0.14608E+03	0.11098E+03	0.60500E+02	0.11622E+01	0.12174E+01	-0.27247E-03	0.13750E-02	0.20520E-02	0.10289E+00	0.89661E-01	0.19062E+02	0.11778E+03	0.95277E+02	0.14768E+03	0.16711E+03	0.27786E+02	0.11637E+02	0.67792E+01	-0.27745E+00	-0.26776E-03	-0.71724E-10	-0.46764E-03	0.32426E+01	0.14671E+01	0.18665E+01	0.25823E+01	0.19461E+01	0.30912E+01	0.59918E+01	0.45228E+02	0.52789E+03	0.00000E+00	-0.59297E+01	-0.18037E-02	0.10922E-03
C_LEU	-0.4383947E+03	0.71661E+02	0.10098E+04	0.59330E+03	-0.25759E+01	-0.62730E-03	0.10126E-03	-0.43416E-02	0.22729E+01	0.37011E+01	0.26650E+02	0.27984E+02	0.43186E+02	0.17078E+03	0.14608E+03	0.11098E+03	0.60500E+02	0.11622E+01	0.12174E+01	-0.27247E-03	0.13750E-02	0.20520E-02	0.10289E+00	0.89661E-01	0.19062E+02	0.11778E+03	0.95277E+02	0.14768E+03	0.16711E+03	0.27786E+02	0.11637E+02	0.67792E+01	-0.27745E+00	-0.26776E-03	-0.71724E-10	-0.46764E-03	0.32426E+01	0.14671E+01	0.18665E+01	0.25823E+01	0.19461E+01	0.30912E+01	0.59918E+01	0.45228E+02	0.52789E+03	0.00000E+00	-0.59297E+01	-0.18037E-02	0.10922E-03
C_LYS	-0.4933464E+03	0.79644E+02	0.11024E+04	0.63026E+03	-0.27635E+01	-0.62730E-03	0.34918E-03	-0.43848E-02	0.65826E+01	0.17506E+02	0.36831E+02	0.33439E+02	0.50822E+02	0.13828E+03	0.13821E+03	0.12835E+03	0.79707E+02	0.53071E+00	0.11824E+01	-0.27247E-03	0.13750E-02	0.18760E-02	0.10289E+00	0.89661E-01	0.38087E+02	0.12873E+03	0.13454E+03	0.15326E+03	0.12956E+03	0.31322E+02	0.10045E+02	0.45256E+01	-0.28764E+00	-0.21078E-03	-0.71724E-10	-0.45638E-03	0.19605E+00	0.00000E+00	0.50652E+00	0.17095E+01	0.95696E+00	0.20084E+01	0.63162E+01	0.55558E+02	0.56301E+03	0.00000E+00	-0.64604E+01	-0.18417E-02	0.45344E-03
C_MET	-0.7968634E+03	0.79672E+02	0.10384E+04	0.60186E+03	-0.25900E+01	-0.62730E-03	0.44499E-04	-0.43032E-02	0.26163E+01	0.14940E+02	0.36379E+02	0.38951E+02	0.52771E+02	0.14272E+03	0.13382E+03	0.11259E+03	0.66575E+02	0.50432E+00	0.11660E+01	-0.27247E-03	0.13750E-02	0.19373E-02	0.10289E+00	0.89661E-01	0.18333E+02	0.11749E+03	0.11303E+03	0.13880E+03	0.14269E+03	0.45410E+02	0.21006E+02	0.49000E+01	-0.27133E+00	-0.23452E-03	-0.71724E-10	-0.45081E-03	0.60948E+00	0.19140E+00	0.12268E+01	0.21623E+01	0.19201E+01	0.26573E+01	0.62230E+01	0.77311E+02	0.50956E+03	0.00000E+00	-0.58858E+01	-0.18037E-02	0.14032E-03
C_PHE	-0.5508906E+03	0.87722E+02	0.11720E+04	0.64356E+03	-0.28018E+01	-0.62730E-03	0.32413E-04	-0.43537E-02	0.18793E+01	0.53933E+01	0.15767E+02	0.32226E+02	0.43063E+02	0.18019E+03	0.13962E+03	0.12478E+03	0.10061E+03	0.36264E-01	0.11402E+01	-0.27247E-03	0.13750E-02	0.17718E-02	0.10289E+00	0.89661E-01	0.18173E+02	0.11743E+03	0.18954E+03	0.13562E+03	0.14202E+03	0.35418E+02	0.29668E+01	0.21987E+01	-0.27897E+00	-0.21078E-03	-0.71724E-10	-0.43348E-03	0.12064E+01	0.00000E+00	0.20541E+01	0.22921E+01	0.99499E+00	0.10608E+01	0.49164E+01	0.42559E+02	0.58847E+03	0.00000E+00	-0.62038E+01	-0.18037E-02	0.10922E-03
C_PRO	-0.3984513E+03	0.61646E+02	0.78816E+03	0.43719E+03	-0.19517E+01	-0.62730E-03	0.32413E-04	-0.44641E-02	0.24528E+01	0.34229E+01	0.19049E+02	0.31049E+02	0.35439E+02	0.10738E+03	0.10252E+03	0.77899E+02	0.57681E+02	0.29880E+00	0.83069E+00	-0.27247E-03	0.13750E-02	0.19001E-02	0.10289E+00	0.89661E-01	0.18186E+02	0.10896E+03	0.75891E+02	0.83606E+02	0.11065E+03	0.27738E+02	0.85135E+01	0.34575E+01	-0.20581E+00	-0.16600E-03	-0.52939E-10	-0.47075E-03	0.00000E+00	0.00000E+00	0.13318E+00	0.10192E+01	0.17905E+01	0.28322E+01	0.35299E+01	0.42188E+02	0.38570E+03	0.00000E+00	-0.46174E+01	-0.18037E-02	0.18988E-03
C_SER	-0.3960861E+03	0.55772E+02	0.68291E+03	0.39957E+03	-0.18464E+01	-0.62730E-03	0.35823E-03	-0.46210E-02	0.21094E+01	0.12125E+02	0.24199E+02	0.32454E+02	0.37779E+02	0.77035E+02	0.88749E+02	0.79486E+02	0.45406E+02	0.22523E+00	0.46718E+00	-0.27247E-03	0.13750E-02	0.11692E-02	0.10289E+00	0.89661E-01	0.34385E+02	0.14334E+03	0.69504E+02	0.81470E+02	0.53231E+02	0.11582E+02	0.30299E+01	0.28341E+01	-0.18334E+00	-0.22172E-03	-0.71724E-10	-0.45884E-03	0.38502E+00	0.15385E+00	0.32911E+00	0.11510E+01	0.36269E+00	0.13817E+01	0.38258E+01	0.46368E+02	0.34561E+03	0.00000E+00	-0.45729E+01	-0.18037E-02	0.10922E-03
C_THR	-0.4350792E+03	0.63783E+02	0.81336E+03	0.48160E+03	-0.21825E+01	-0.62730E-03	0.92105E-04	-0.45318E-02	0.24751E+01	0.12346E+02	0.28066E+02	0.33386E+02	0.42920E+02	0.11747E+03	0.10840E+03	0.87859E+02	0.48192E+02	0.48458E+00	0.71273E+00	-0.27247E-03	0.13750E-02	0.14799E-02	0.10289E+00	0.89661E-01	0.34791E+02	0.14366E+03	0.75671E+02	0.10053E+03	0.95980E+02	0.19941E+02	0.64665E+01	0.43638E+01	-0.22426E+00	-0.26776E-03	-0.71724E-10	-0.46565E-03	0.17193E+01	0.73353E+00	0.10978E+01	0.16499E+01	0.90067E+00	0.20404E+01	0.51209E+01	0.51449E+02	0.41689E+03	0.00000E+00	-0.52864E+01	-0.18037E-02	0.10922E-03
C_TRP	-0.6818636E+03	0.10781E+03	0.13927E+04	0.74430E+03	-0.32104E+01	-0.94227E-03	0.32413E-04	-0.43133E-02	0.25967E+01	0.55145E+01	0.17017E+02	0.35090E+02	0.52227E+02	0.18985E+03	0.16356E+03	0.15523E+03	0.12319E+03	0.36264E-01	0.12862E+01	-0.27247E-03	0.13750E-02	0.17281E-02	0.10289E+00	0.42791E+00	0.18173E+02	0.13792E+03	0.23518E+03	0.15495E+03	0.14911E+03	0.39220E+02	0.54129E+01	0.38065E+01	-0.31764E+00	-0.21078E-03	-0.46015E-10	-0.42676E-03	0.10043E+01	0.17799E+00	0.17091E+01	0.23087E+01	0.12628E+01	0.18367E+01	0.66692E+01	0.55248E+02	0.67408E+03	0.00000E+00	-0.71334E+01	-0.18728E-02	0.22155E-03
C_TYR	-0.6257124E+03	0.95828E+02	0.12341E+04	0.68110E+03	-0.30189E+01	-0.62730E-03	0.32413E-04	-0.44323E-02	0.23511E+01	0.59199E+01	0.20451E+02	0.40982E+02	0.50412E+02	0.17541E+03	0.14482E+03	0.13559E+03	0.10513E+03	0.36264E-01	0.10630E+01	-0.27247E-03	0.13750E-02	0.15607E-02	0.10289E+00	0.89661E-01	0.27300E+02	0.15435E+03	0.19091E+03	0.13763E+03	0.13053E+03	0.33524E+02	0.34657E+01	0.31933E+01	-0.29830E+00	-0.21078E-03	-0.71724E-10	-0.43796E-03	0.10043E+01	0.00000E+00	0.17091E+01	0.25003E+01	0.10144E+01	0.17263E+01	0.56410E+01	0.54122E+02	0.61339E+03	0.00000E+00	-0.69267E+01	-0.18037E-02	0.18105E-03
C_VAL	-0.3993758E+03	0.63678E+02	0.88063E+03	0.52519E+03	-0.22996E+01	-0.62730E-03	0.10126E-03	-0.43786E-02	0.20032E+01	0.37011E+01	0.24230E+02	0.27682E+02	0.39504E+02	0.15359E+03	0.12898E+03	0.94531E+02	0.49883E+02	0.10851E+01	0.10192E+01	-0.27247E-03	0.13750E-02	0.19407E-02	0.10289E+00	0.89661E-01	0.18985E+02	0.11773E+03	0.77735E+02	0.12528E+03	0.14565E+03	0.23633E+02	0.94753E+01	0.65095E+01	-0.24593E+00	-0.26776E-03	-0.71724E-10	-0.46827E-03	0.32426E+01	0.14671E+01	0.18665E+01	0.24058E+01	0.17959E+01	0.29625E+01	0.58206E+01	0.41024E+02	0.46461E+03	0.00000E+00	-0.53332E+01	-0.18037E-02	0.10922E-03
N_ALA	-0.2458207E+03	0.38564E+02	0.54142E+03	0.33560E+03	-0.14628E+01	-0.62698E-03	0.34918E-03	-0.43587E-02	0.55682E+01	0.29028E+02	0.39880E+02	0.25173E+02	0.23025E+02	0.79071E+02	0.60103E+02	0.45381E+02	0.27662E+02	0.71166E+00	0.61080E+00	-0.39309E-03	0.90942E-03	0.18200E-02	0.19951E+00	0.00000E+00	0.44889E+02	0.53933E+02	0.54588E+02	0.67911E+02	0.86160E+02	0.17787E+02	0.71274E+01	0.30067E+01	-0.15263E+00	-0.26776E-03	-0.10274E-09	-0.45479E-03	0.17193E+01	0.93304E+00	0.12778E+01	0.10248E+01	0.89447E+00	0.23482E+01	0.39736E+01	0.33441E+02	0.28999E+03	0.00000E+00	-0.33225E+01	-0.23067E-02	0.45344E-03
N_ARG	-0.5277759E+03	0.86579E+02	0.12252E+04	0.70234E+03	-0.30246E+01	-0.62698E-03	0.34918E-03	-0.43064E-02	0.63991E+01	0.38371E+02	0.59890E+02	0.44376E+02	0.53556E+02	0.12439E+03	0.14227E+03	0.14225E+03	0.90177E+02	0.66092E+00	0.12366E+01	-0.39309E-03	0.18854E-02	0.17607E-02	0.19951E+00	0.75363E-01	0.46885E+02	0.14169E+03	0.18610E+03	0.16650E+03	0.11882E+03	0.28538E+02	0.97732E+01	0.37518E+01	-0.30243E+00	-0.21078E-03	-0.66084E-10	-0.43060E-03	0.43956E+00	0.19951E+00	0.68645E+00	0.93565E+00	0.96177E+00	0.20065E+01	0.55994E+01	0.56317E+02	0.63519E+03	0.00000E+00	-0.68207E+01	-0.23067E-02	0.45344E-03
N_ASN	-0.4133016E+03	0.60612E+02	0.78615E+03	0.45816E+03	-0.20610E+01	-0.62698E-03	0.34918E-03	-0.44984E-02	0.57381E+01	0.43820E+02	0.61724E+02	0.44480E+02	0.34923E+02	0.63626E+02	0.77790E+02	0.76323E+02	0.49226E+02	0.50686E+00	0.58587E+00	-0.39309E-03	0.18854E-02	0.12788E-02	0.39902E+00	0.00000E+00	0.71398E+02	0.11963E+03	0.94208E+02	0.88940E+02	0.61919E+02	0.14418E+02	0.60839E+01	0.11564E+01	-0.20069E+00	-0.21078E-03	-0.88897E-10	-0.43805E-03	0.43956E+00	0.39902E+00	0.68897E+00	0.26889E+00	0.49900E+00	0.20394E+01	0.38003E+01	0.52782E+02	0.39724E+03	0.00000E+00	-0.48189E+01	-0.23067E-02	0.45344E-03
N_ASP	-0.4332459E+03	0.60769E+02	0.75651E+03	0.45072E+03	-0.20664E+01	-0.62730E-03	0.34918E-03	-0.45846E-02	0.58896E+01	0.31957E+02	0.50076E+02	0.47677E+02	0.43025E+02	0.78661E+02	0.76952E+02	0.70767E+02	0.45415E+02	0.29961E+00	0.47551E+00	-0.39309E-03	0.13750E-02	0.10550E-02	0.30240E+00	0.89661E-01	0.62582E+02	0.14888E+03	0.76985E+02	0.77542E+02	0.60883E+02	0.15599E+02	0.54431E+01	0.24141E+01	-0.19825E+00	-0.21078E-03	-0.97600E-10	-0.43985E-03	0.19605E+00	0.19951E+00	0.50904E+00	0.10301E+01	0.62691E+00	0.22451E+01	0.48705E+01	0.54909E+02	0.38613E+03	0.00000E+00	-0.49369E+01	-0.23067E-02	0.45344E-03
N_CYS	-0.6433164E+03	0.54599E+02	0.70691E+03	0.42519E+03	-0.17898E+01	-0.62698E-03	0.34918E-03	-0.42096E-02	0.17324E+02	0.53262E+02	0.53604E+02	0.36507E+02	0.32934E+02	0.64295E+02	0.65315E+02	0.59429E+02	0.41951E+02	0.56435E+00	0.77424E+00	-0.39309E-03	0.70586E-03	0.18209E-02	0.19951E+00	0.00000E+00	0.44550E+02	0.53914E+02	0.78808E+02	0.89187E+02	0.82057E+02	0.48010E+02	0.23664E+02	0.47952E+01	-0.18143E+00	-0.21078E-03	-0.77390E-10	-0.42671E-03	0.55290E+00	0.19951E+00	0.97295E+00	0.57025E+00	0.64042E+00	0.17396E+01	0.53907E+01	0.86380E+02	0.32874E+03	0.00000E+00	-0.38841E+01	-0.23067E-02	0.45344E-03
N_GLN	-0.4523205E+03	0.68595E+02	0.91537E+03	0.52627E+03	-0.23373E+01	-0.62698E-03	0.34918E-03	-0.44412E-02	0.60078E+01	0.43820E+02	0.64144E+02	0.44782E+02	0.38605E+02	0.80821E+02	0.94889E+02	0.92771E+02	0.59843E+02	0.58389E+00	0.78409E+00	-0.39309E-03	0.18854E-02	0.14899E-02	0.39902E+00	0.00000E+00	0.71475E+02	0.11969E+03	0.11175E+03	0.11134E+03	0.83377E+02	0.18571E+02	0.82458E+01	0.14261E+01	-0.23221E+00	-0.21078E-03	-0.88897E-10	-0.44124E-03	0.43956E+00	0.39902E+00	0.68897E+00	0.44532E+00	0.64927E+00	0.21681E+01	0.39716E+01	0.56986E+02	0.46052E+03	0.00000E+00	-0.54155E+01	-0.23067E-02	0.45344E-03
N_GLU	-0.4722648E+03	0.68752E+02	0.88573E+03	0.51883E+03	-0.23427E+01	-0.62730E-03	0.34918E-03	-0.45153E-02	0.61593E+01	0.31957E+02	0.52497E+02	0.47979E+02	0.46707E+02	0.95856E+02	0.94051E+02	0.87216E+02	0.56032E+02	0.37664E+00	0.67372E+00	-0.39309E-03	0.13750E-02	0.12985E-02	0.30240E+00	0.89661E-01	0.62659E+02	0.14893E+03	0.94527E+02	0.99937E+02	0.82340E+02	0.19752E+02	0.76050E+01	0.26838E+01	-0.22977E+00	-0.21078E-03	-0.93673E-10	-0.44286E-03	0.19605E+00	0.19951E+00	0.50904E+00	0.12065E+01	0.77718E+00	0.23739E+01	0.50417E+01	0.59113E+02	0.44941E+03	0.00000E+00	-0.55334E+01	-0.23067E-02	0.45344E-03
N_GLY	-0.2067577E+03	0.30445E+02	0.40701E+03	0.24653E+03	-0.11052E+01	-0.62698E-03	0.34918E-03	-0.44832E-02	0.50455E+01	0.28807E+02	0.35792E+02	0.23289E+02	0.17043E+02	0.37132E+02	0.38050E+02	0.36420E+02	0.24609E+02	0.34413E+00	0.35222E+00	-0.39309E-03	0.70586E-03	0.14287E-02	0.19951E+00	0.80782E-01	0.44484E+02	0.53584E+02	0.48412E+02	0.44257E+02	0.40426E+02	0.10144E+02	0.32392E+01	0.17054E+01	-0.11054E+00	-0.18405E-03	-0.10210E-09	-0.44838E-03	0.00000E+00	0.19951E+00	0.17993E+00	0.13616E+00	0.24954E+00	0.11844E+01	0.28063E+01	0.31443E+02	0.21033E+03	0.00000E+00	-0.25818E+01	-0.23067E-02	0.45344E-03
N_HIS	-0.4694956E+03	0.72758E+02	0.95284E+03	0.52634E+03	-0.22538E+01	-0.94227E-03	0.34918E-03	-0.42820E-02	0.61496E+01	0.29529E+02	0.43315E+02	0.35728E+02	0.36564E+02	0.91510E+02	0.10124E+03	0.10245E+03	0.79181E+02	0.66674E+00	0.86848E+00	-0.39309E-03	0.70586E-03	0.16500E-02	0.53934E+00	0.12256E+00	0.44813E+02	0.11332E+03	0.13937E+03	0.10971E+03	0.85243E+02	0.23111E+02	0.81626E+01	0.19539E+01	-0.22479E+00	-0.21078E-03	-0.46015E-10	-0.42709E-03	0.19605E+00	0.54474E+00	0.11296E+01	0.64978E+00	0.17092E+01	0.28926E+01	0.52121E+01	0.45679E+02	0.46833E+03	0.00000E+00	-0.50225E+01	-0.23067E-02	0.45344E-03
N_ILE	-0.3628627E+03	0.62502E+02	0.93136E+03	0.55223E+03	-0.23435E+01	-0.62698E-03	0.34918E-03	-0.42437E-02	0.63605E+01	0.29249E+02	0.47267E+02	0.26979E+02	0.31339E+02	0.14891E+03	0.11931E+03	0.88723E+02	0.52704E+02	0.13893E+01	0.12548E+01	-0.39309E-03	0.90942E-03	0.22723E-02	0.19951E+00	0.00000E+00	0.45372E+02	0.54311E+02	0.96131E+02	0.13726E+03	0.17066E+03	0.29331E+02	0.13326E+02	0.56437E+01	-0.25667E+00	-0.26776E-03	-0.93673E-10	-0.46478E-03	0.32426E+01	0.16666E+01	0.20465E+01	0.19572E+01	0.19399E+01	0.35198E+01	0.54574E+01	0.43480E+02	0.48892E+03	0.00000E+00	-0.52197E+01	-0.23067E-02	0.45344E-03
N_LEU	-0.3628627E+03	0.62502E+02	0.93136E+03	0.55223E+03	-0.23435E+01	-0.62698E-03	0.34918E-03	-0.42437E-02	0.63605E+01	0.29249E+02	0.47267E+02	0.26979E+02	0.31339E+02	0.14891E+03	0.11931E+03	0.88723E+02	0.52704E+02	0.13893E+01	0.12548E+01	-0.39309E-03	0.90942E-03	0.22723E-02	0.19951E+00	0.00000E+00	0.45372E+02	0.54311E+02	0.96131E+02	0.13726E+03	0.17066E+03	0.29331E+02	0.13326E+02	0.56437E+01	-0.25667E+00	-0.26776E-03	-0.93673E-10	-0.46478E-03	0.32426E+01	0.16666E+01	0.20465E+01	0.19572E+01	0.19399E+01	0.35198E+01	0.54574E+01	0.43480E+02	0.48892E+03	0.00000E+00	-0.52197E+01	-0.23067E-02	0.45344E-03
N_LYS	-0.4178144E+03	0.70485E+02	0.10239E+04	0.58919E+03	-0.25312E+01	-0.62698E-03	0.34918E-03	-0.42960E-02	0.10670E+02	0.43054E+02	0.57448E+02	0.32434E+02	0.38974E+02	0.11641E+03	0.11144E+03	0.10609E+03	0.71911E+02	0.75779E+00	0.12197E+01	-0.39309E-03	0.70586E-03	0.20702E-02	0.19951E+00	0.00000E+00	0.64398E+02	0.65261E+02	0.13539E+03	0.14284E+03	0.13311E+03	0.32867E+02	0.11734E+02	0.33902E+01	-0.26685E+00	-0.21078E-03	-0.93673E-10	-0.45292E-03	0.19605E+00	0.19951E+00	0.68645E+00	0.10845E+01	0.95076E+00	0.24371E+01	0.57817E+01	0.53810E+02	0.52404E+03	0.00000E+00	-0.57504E+01	-0.23067E-02	0.45344E-03
N_MET	-0.7213314E+03	0.70513E+02	0.95987E+03	0.56079E+03	-0.23576E+01	-0.62698E-03	0.34918E-03	-0.42040E-02	0.67038E+01	0.40488E+02	0.56995E+02	0.37945E+02	0.40923E+02	0.12085E+03	0.10705E+03	0.90328E+02	0.58779E+02	0.73140E+00	0.12034E+01	-0.39309E-03	0.70586E-03	0.21458E-02	0.19951E+00	0.00000E+00	0.44643E+02	0.54015E+02	0.11389E+03	0.12838E+03	0.14624E+03	0.46955E+02	0.22695E+02	0.37646E+01	-0.25054E+00	-0.23452E-03	-0.93673E-10	-0.44677E-03	0.60948E+00	0.39092E+00	0.14067E+01	0.15372E+01	0.19139E+01	0.30860E+01	0.56885E+01	0.75562E+02	0.47059E+03	0.00000E+00	-0.51758E+01	-0.23067E-02	0.45344E-03
N_PHE	-0.4753586E+03	0.78563E+02	0.10935E+04	0.60249E+03	-0.25695E+01	-0.62698E-03	0.34918E-03	-0.42648E-02	0.59669E+01	0.30941E+02	0.36384E+02	0.31221E+02	0.31215E+02	0.15831E+03	0.11285E+03	0.10252E+03	0.92810E+02	0.26335E+00	0.11776E+01	-0.39309E-03	0.70586E-03	0.19546E-02	0.19951E+00	0.00000E+00	0.44484E+02	0.53957E+02	0.19040E+03	0.12520E+03	0.14557E+03	0.36963E+02	0.46552E+01	0.10633E+01	-0.25819E+00	-0.21078E-03	-0.97600E-10	-0.42853E-03	0.12064E+01	0.19951E+00	0.22341E+01	0.16670E+01	0.98879E+00	0.14894E+01	0.43819E+01	0.40811E+02	0.54951E+03	0.00000E+00	-0.54938E+01	-0.23067E-02	0.45344E-03
N_PRO	-0.3226999E+03	0.52305E+02	0.70620E+03	0.38587E+03	-0.16846E+01	-0.62698E-03	0.16570E-04	-0.43658E-02	0.21102E+01	0.15052E+02	0.29773E+02	0.29525E+02	0.27841E+02	0.86518E+02	0.88348E+02	0.60152E+02	0.46398E+02	0.15074E+00	0.84134E+00	-0.39309E-03	0.49423E-03	0.21804E-02	0.19951E+00	0.00000E+00	0.30553E+02	0.61823E+02	0.68597E+02	0.80251E+02	0.10769E+03	0.25721E+02	0.90769E+01	0.19563E+01	-0.18028E+00	-0.18405E-03	-0.10416E-09	-0.46722E-03	0.00000E+00	0.19951E+00	0.31311E+00	0.25794E+00	0.16625E+01	0.25152E+01	0.16518E+01	0.35370E+02	0.34390E+03	0.00000E+00	-0.38427E+01	-0.23067E-02	0.60551E-06
N_SER	-0.3205541E+03	0.46612E+02	0.60442E+03	0.35850E+03	-0.16140E+01	-0.62698E-03	0.35823E-03	-0.45022E-02	0.61970E+01	0.37673E+02	0.44815E+02	0.31449E+02	0.25932E+02	0.55161E+02	0.61978E+02	0.57229E+02	0.37610E+02	0.45232E+00	0.50456E+00	-0.39309E-03	0.70586E-03	0.14074E-02	0.19951E+00	0.00000E+00	0.60696E+02	0.79867E+02	0.70359E+02	0.71053E+02	0.56780E+02	0.13127E+02	0.47184E+01	0.16987E+01	-0.16255E+00	-0.22172E-03	-0.92526E-10	-0.45342E-03	0.38502E+00	0.35336E+00	0.50904E+00	0.52595E+00	0.35648E+00	0.18103E+01	0.32913E+01	0.44620E+02	0.30665E+03	0.00000E+00	-0.38629E+01	-0.23067E-02	0.45344E-03
N_THR	-0.3595472E+03	0.54624E+02	0.73486E+03	0.44053E+03	-0.19502E+01	-0.62698E-03	0.34918E-03	-0.44269E-02	0.65627E+01	0.37894E+02	0.48683E+02	0.32381E+02	0.31072E+02	0.95594E+02	0.81633E+02	0.65602E+02	0.40396E+02	0.71166E+00	0.75011E+00	-0.39309E-03	0.90942E-03	0.17028E-02	0.19951E+00	0.00000E+00	0.61102E+02	0.80190E+02	0.76526E+02	0.90114E+02	0.99528E+02	0.21487E+02	0.81550E+01	0.32284E+01	-0.20347E+00	-0.26776E-03	-0.93207E-10	-0.46188E-03	0.17193E+01	0.93304E+00	0.12778E+01	0.10248E+01	0.89447E+00	0.24691E+01	0.45865E+01	0.49700E+02	0.37792E+03	0.00000E+00	-0.45765E+01	-0.23067E-02	0.45344E-03
N_TRP	-0.6063316E+03	0.98649E+02	0.13142E+04	0.70323E+03	-0.29780E+01	-0.94227E-03	0.34918E-03	-0.42347E-02	0.66843E+01	0.31063E+02	0.37634E+02	0.34085E+02	0.40380E+02	0.16798E+03	0.13678E+03	0.13297E+03	0.11539E+03	0.26335E+00	0.13236E+01	-0.39309E-03	0.70586E-03	0.18822E-02	0.19951E+00	0.33825E+00	0.44484E+02	0.74447E+02	0.23604E+03	0.14453E+03	0.15265E+03	0.40766E+02	0.71014E+01	0.26710E+01	-0.29685E+00	-0.21078E-03	-0.46015E-10	-0.42213E-03	0.10043E+01	0.37750E+00	0.18891E+01	0.16837E+01	0.12566E+01	0.22654E+01	0.61347E+01	0.53500E+02	0.63512E+03	0.00000E+00	-0.64234E+01	-0.23067E-02	0.45344E-03
N_TYR	-0.5501804E+03	0.86669E+02	0.11556E+04	0.64003E+03	-0.27865E+01	-0.62730E-03	0.34918E-03	-0.43537E-02	0.64387E+01	0.31468E+02	0.41067E+02	0.39977E+02	0.38565E+02	0.15353E+03	0.11805E+03	0.11333E+03	0.97337E+02	0.26335E+00	0.11004E+01	-0.39309E-03	0.13750E-02	0.17193E-02	0.19951E+00	0.00000E+00	0.53610E+02	0.90880E+02	0.19176E+03	0.12721E+03	0.13408E+03	0.35070E+02	0.51542E+01	0.20578E+01	-0.27751E+00	-0.21078E-03	-0.97600E-10	-0.43359E-03	0.10043E+01	0.19951E+00	0.18891E+01	0.18752E+01	0.10081E+01	0.21550E+01	0.51065E+01	0.52374E+02	0.57442E+03	0.00000E+00	-0.62167E+01	-0.23067E-02	0.45344E-03
N_VAL	-0.3238438E+03	0.54519E+02	0.80214E+03	0.48412E+03	-0.20672E+01	-0.62698E-03	0.34918E-03	-0.42700E-02	0.60908E+01	0.29249E+02	0.44846E+02	0.26677E+02	0.27657E+02	0.13171E+03	0.10221E+03	0.72274E+02	0.42087E+02	0.13122E+01	0.10566E+01	-0.39309E-03	0.90942E-03	0.21825E-02	0.19951E+00	0.00000E+00	0.45295E+02	0.54257E+02	0.78589E+02	0.11486E+03	0.14920E+03	0.25178E+02	0.11164E+02	0.53740E+01	-0.22515E+00	-0.26776E-03	-0.96119E-10	-0.46506E-03	0.32426E+01	0.16666E+01	0.20465E+01	0.17808E+01	0.17897E+01	0.33911E+01	0.52861E+01	0.39275E+02	0.42564E+03	0.00000E+00	-0.46232E+01	-0.23067E-02	0.45344E-03
[truncated: 98 more columns]
