# Supplementary material for: ProtDCal: A program to compute general-purpose-numerical descriptors for sequences and 3D-structures of proteins
Source: BMC Bioinformatics. 2015 May 16;16:162. doi: 10.1186/s12859-015-0586-0 (PMC4432771; doi:10.1186/s12859-015-0586-0)
Supplement: Additional file 3: — Rotated component matrix of the PCA carried out with sequence- and structure-based descriptors. Only the entries whose absolute values are larger that 0.7 are shown. [file 12859_2015_586_MOESM3_ESM.xlsx]

## Sheet: RotCompMat
Rotated Component Matrixa
	Component
	1	2	3	4	5	6	7	8	9	10	11	12	13	14	15	16	17	18	19	20	21	22	23	24	25	26	27	28	29	30	31	32	33	34	35	36	37	38	39	40	41	42	43	44	45	46	47	48	49
2D_GwU_PLR_N1	-0.966221
2D_GwU_PCR_M
2D_GwU_NCR_N1	-0.87536
2D_GwU_UCR_N1	-0.862242
2D_GwU_UCR_N3	-0.820986
2D_GwU_UCR_V											0.840816
2D_GwU_UCR_TI	0.891046
2D_GwU_PRT_N1	-0.966892
2D_GwU_PRT_N2	0.945461
2D_GsU_RTR_P3
2D_GsU_RTR_DE
2D_GsU_PCR_N2	0.860599
2D_GsU_PCR_Ar						-0.805487
2D_GsU_NCR_N1	-0.876614
2D_WU_AHR_DE
2D_WU_ALR_V
2D_WU_PLR_V
2D_WU_PCR_N2	0.802083
2D_WU_PCR_N3	0.741433
2D_WU_UCR_SI
2D_WU_UFR_DE
2D_Mw_BSR_N3	0.924433
2D_Mw_AHR_N3	0.923132
2D_Mw_AHR_P2										0.838398
2D_Mw_ALR_G
2D_Mw_ALR_CV					-0.810549
2D_Mw_ARM_V									0.846073
2D_Mw_PLR_Ar				0.728594
2D_Mw_PRT_N2	0.993249
2D_HP_RTR_CV					0.835443
2D_HP_ALR_TI	0.946251
2D_HP_NPR_N3	0.926398
2D_HP_ARM_N2	0.832546
2D_HP_PRT_SI	-0.872138
2D_IP_RTR_N1	0.93046
2D_IP_RTR_N2	0.927009
2D_IP_RTR_M																				-0.743496
2D_IP_AHR_N1	0.932734
2D_IP_ALR_N1	0.943761
2D_IP_ALR_TI	0.94096
2D_IP_NPR_TI	0.95966
2D_IP_UCR_N3	0.885489
2D_IP_UCR_V
2D_IP_UCR_MI											0.705218
2D_IP_PRT_SI	-0.797344
2D_ECI_ALR_P2												0.921298
2D_ECI_ALR_P3												0.951629
2D_ECI_ALR_DE												0.947238
2D_ECI_NPR_V									0.94379
2D_ECI_PCR_P2						0.976658
2D_ECI_PRT_G
2D_ECI_PRT_V						0.74294
2D_ECI_PRT_SI	-0.860917
2D_Vm_RTR_Ar					0.887524
2D_Vm_AHR_DE										-0.881767
2D_Vm_PRT_N1	0.995857
2D_Vm_PRT_DE
2D_Anp_RTR_N2	0.916094
2D_Anp_PLR_V							0.758717
2D_Anp_PLR_MI
2D_Z1_RTR_TI	0.940945
2D_Z1_AHR_N3
2D_Z1_AHR_SI	-0.753332
2D_Z1_PLR_SI	-0.84312
2D_Z1_PCR_Ar								-0.942925
2D_Z1_PCR_P3								-0.934581
2D_Z1_PCR_TI	0.843665
2D_Z1_UCR_N3	0.82059
2D_Z2_RTR_TI	0.940945
2D_Z2_UCR_V
2D_Z3_BSR_N2	0.918443
2D_Z3_BSR_P2
2D_Z3_AHR_N3
2D_Z3_AHR_TI	0.935095
2D_Z3_ARM_V
2D_Z3_PCR_V								0.966482
2D_ISA_RTR_P2															0.926174
2D_ISA_ALR_SI	-0.784214
2D_ISA_NPR_SI	-0.781116
2D_ISA_PLR_P3							0.759279
2D_ISA_PLR_M
2D_At_RTR_CV					-0.903118
2D_At_AHR_P2										0.778586
2D_At_ARM_N2	0.867099
2D_At_PLR_G				0.806622
2D_At_PLR_DE
2D_At_UCR_N3	0.883876
2D_Ap_BSR_P3
2D_Ap_NPR_CV									0.796749
2D_Ap_NPR_DE									0.844937
2D_Ap_UCR_N1	0.880043
2D_Ap_UCR_N2	0.86375
2D_Ap_UCR_P2														0.816154
2D_Ap_PRT_N1	0.993293
2D_Ap_PRT_N2	0.975173
2D_Pa_AHR_TI	0.935095
2D_Pa_ARM_N3	0.833919
2D_Pa_PLR_M
2D_Pa_UCR_CV
2D_Pa_UCR_TI	0.878878
2D_Pa_PRT_S
2D_Pb_BSR_TI	0.95122
2D_Pb_ALR_SI	-0.786607
2D_Pb_NPR_N1	0.965952
2D_Pb_NPR_N3	0.955207
2D_Pb_PLR_G
2D_Pb_PLR_TI	0.977539
2D_Pt_BSR_P2													-0.76822
2D_Pt_AHR_N3	0.929462
2D_Pt_PLR_M
2D_Pt_PCR_Ar								-0.880549
2D_Pt_PCR_M								-0.915038
2D_Pt_UCR_P3
2D_Energy_RTR_DE
2D_Energy_AHR_SI	-0.726925
2D_Energy_ALR_N3	-0.8745
2D_Energy_PCR_P3						-0.961431
2D_Energy_UCR_DE											0.839344
2D_Energy_UCR_TI	0.887826
2D_Population_ALR_CV					-0.814502
2D_Population_PLR_Ar				0.746609
2D_Population_PCR_N2	0.869489
2D_Population_PCR_N3	0.851779
2D_Population_PRT_S
2D_VOLTAE_RTR_CV					-0.91128
2D_VOLTAE_RTR_TI	0.940945
2D_VOLTAE_AHR_MI
2D_VOLTAE_UCR_N2	0.896134
2D_VOLTAE_UCR_TI	0.887826
2D_VOLTAE_PRT_SI	-0.889709
2D_SurfArea_RTR_TI	0.940945
2D_SurfArea_BSR_N1	0.956736
2D_SurfArea_BSR_N2	0.953963
2D_SurfArea_PCR_N2	0.867534
2D_SurfArea_PCR_N3	0.84929
2D_SurfArea_PCR_Ar						0.926998
2D_SurfArea_PCR_M						0.892476
2D_SurfArea_PCR_G						0.911555
2D_SurfArea_UCR_N3	0.887183
2D_SIDelRhoN_RTR_N2	0.947324
2D_SIDelRhoN_RTR_P2					0.839992
2D_SIDelRhoN_BSR_V									0.753133
2D_SIDelRhoN_NPR_TI	0.94982
2D_SIDelRhoN_PLR_P2				0.764311
2D_SIDelRhoN_UCR_N3	-0.889016
2D_SIDelRhoN_UCR_V							0.880151
2D_SIDelRhoN_PRT_N1	-0.996304
2D_SIDelRhoN_PRT_N2	0.992772
2D_DelRhoNMin_NPR_N3	-0.954742
2D_DelRhoNMax_RTR_P2
2D_DelRhoNMax_AHR_P2
2D_DelRhoNMax_NPR_SI	-0.711186
2D_DelRhoNMax_PLR_SI	-0.799922
2D_DelRhoNMax_PLR_TI	0.969959
2D_DelRhoNMax_UCR_SI	-0.710741
2D_DelRhoNIA_BSR_P3													0.874603
2D_DelRhoNIA_NPR_SI	-0.816396
2D_DelRhoNIA_UCR_N2	0.892719
2D_DelRhoNIA_UCR_SI	-0.747285
2D_DelRhoNA1_ALR_V					-0.798393
2D_DelRhoNA1_ARM_N1	0.862571
2D_DelRhoNA1_ARM_N3	0.83951
2D_DelRhoNA1_PCR_P2						-0.851019
2D_DelRhoNA1_UCR_SI
2D_DelRhoNA1_UCR_TI	0.847728
2D_DelRhoNA1_PRT_CV											0.915027
2D_DelRhoNA2_RTR_G
2D_DelRhoNA2_BSR_N3	0.92277
2D_DelRhoNA2_BSR_V													-0.797973
2D_DelRhoNA2_AHR_N2	0.918746
2D_DelRhoNA2_ALR_N2	0.940267
2D_DelRhoNA2_ALR_P2												0.953017
2D_DelRhoNA2_ALR_TI	0.921849
2D_DelRhoNA2_NPR_M												0.89714
2D_DelRhoNA2_PLR_N2	0.962121
2D_DelRhoNA3_BSR_N3	0.934939
2D_DelRhoNA3_BSR_V																		0.790762
2D_DelRhoNA3_AHR_S
2D_DelRhoNA3_NPR_M
2D_DelRhoNA3_PCR_Ar								-0.908875
2D_DelRhoNA3_PCR_V								0.963323
2D_DelRhoNA3_UCR_N2	0.875687
2D_DelRhoNA3_UCR_N3	0.858536
2D_DelRhoNA3_PRT_N3	0.986274
2D_DelRhoNA3_PRT_TI	0.993748
2D_DelRhoNA4_NPR_CV												0.961272
2D_DelRhoNA4_NPR_SI	-0.760464
2D_DelRhoNA4_ARM_N1	0.865664
2D_DelRhoNA4_PCR_P2						0.977537
2D_DelRhoNA4_UCR_N2	0.88685
2D_DelRhoNA4_UCR_M														0.841459
2D_DelRhoNA5_RTR_P2
2D_DelRhoNA5_RTR_P3
2D_DelRhoNA5_AHR_P3
2D_DelRhoNA5_NPR_DE												0.88741
2D_DelRhoNA5_ARM_G																		-0.734021
2D_DelRhoNA5_PLR_SI	-0.87724
2D_DelRhoNA5_PCR_TI	0.843665
2D_DelRhoNA5_UCR_N1	0.888844
2D_DelRhoNA6_BSR_CV													-0.843771
2D_DelRhoNA6_BSR_DE													-0.801559
2D_DelRhoNA6_ALR_N2	0.944574
2D_DelRhoNA6_PLR_M				0.84632
2D_DelRhoNA6_UCR_SI	-0.747285
2D_DelRhoNA6_PRT_N3	0.97931
2D_DelRhoNA7_AHR_N3	0.914097
2D_DelRhoNA7_NPR_N2	0.965902
2D_DelRhoNA7_NPR_N3	0.956013
2D_DelRhoNA8_AHR_N2	0.92801
2D_DelRhoNA8_ALR_N2	0.948569
2D_DelRhoNA8_PLR_DE						0.855494
2D_DelRhoNA8_PCR_N1	0.878784
2D_DelRhoNA8_PCR_P2						0.979614
2D_DelRhoNA8_UCR_V							0.91734
2D_DelRhoNA9_AHR_P2										0.722486
2D_DelRhoNA9_AHR_P3
2D_DelRhoNA9_AHR_MI
2D_DelRhoNA9_NPR_V									0.796464
2D_DelRhoNA9_ARM_N1	0.865401
2D_DelRhoNA10_RTR_N1	0.922836
2D_SIDelKN_AHR_TI	0.935095
2D_SIDelKN_ALR_TI	0.932215
2D_SIDelKN_PLR_N1	0.977956
2D_SIDelKN_PLR_N2	0.965287
2D_SIDelKN_PLR_TI	0.977517
2D_SIDelKN_PCR_N3	0.85211
2D_SIDelKN_UCR_V							0.894372
2D_SIDelKN_UCR_DE							0.898888
2D_SIDelKN_PRT_TI	0.993884
2D_DelKMax_NPR_N3	0.932706
2D_DelKMax_PCR_P2						0.973119
2D_DelKMax_UCR_CV
2D_DelKMax_PRT_N2	0.984032
2D_DelKIA_RTR_N1	0.935583
2D_DelKIA_RTR_N3	0.884768
2D_DelKIA_ALR_TI	0.932726
2D_DelKIA_PLR_N3	0.960385
2D_DelKNA1_AHR_S
2D_DelKNA1_UCR_TI	0.871605
2D_DelKNA2_RTR_P2
2D_DelKNA2_ALR_MI					-0.847761
2D_DelKNA2_PLR_P3
2D_DelKNA3_ALR_Ar												0.906729
2D_DelKNA3_ALR_G												0.893223
2D_DelKNA3_ARM_N2	0.862176
2D_DelKNA3_PLR_P2
2D_DelKNA3_PLR_G
2D_DelKNA3_PLR_DE
2D_DelKNA3_PCR_P2						-0.839881
2D_DelKNA3_PRT_P3
2D_DelKNA4_RTR_P2
2D_DelKNA4_NPR_N3	0.942512
2D_DelKNA4_PLR_TI	0.975638
2D_DelKNA4_UCR_N2	0.888683
2D_DelKNA4_PRT_SI	-0.808839
2D_DelKNA5_RTR_P2					0.826712
2D_DelKNA5_AHR_N2	0.924275
2D_DelKNA5_ARM_N1	0.864667
2D_DelKNA5_PLR_Ar
2D_DelKNA5_PRT_CV
2D_DelKNA6_RTR_N1	0.942782
2D_DelKNA6_BSR_N2	0.954751
2D_DelKNA6_BSR_N3	0.945691
2D_DelKNA6_BSR_CV													-0.790153
2D_DelKNA6_ALR_M					0.749834
2D_DelKNA6_ALR_TI	0.932215
2D_DelKNA6_ARM_CV
2D_DelKNA6_PLR_N1	0.981675
2D_DelKNA6_PLR_N2	0.973598
2D_DelKNA6_PCR_N2	0.865613
2D_DelKNA6_PCR_TI	0.843665
2D_DelKNA6_UCR_N3	0.886918
2D_DelKNA6_UCR_P3							0.77577
2D_DelKNA7_RTR_V															0.840236
2D_DelKNA7_BSR_N2	0.951987
2D_DelKNA7_BSR_V
2D_DelKNA7_PLR_P3
2D_DelKNA7_PLR_TI	0.981037
2D_DelKNA7_PCR_Ar								-0.879321
2D_DelKNA8_ALR_G					0.784252
2D_DelKNA8_UCR_SI	-0.747285
2D_DelKNA9_RTR_N2	0.913486
2D_DelKNA9_AHR_N3	0.785175
2D_DelKNA9_ALR_M					0.84033
2D_DelKNA9_PRT_N3	0.898159
2D_DelKNA10_RTR_P2
2D_DelKNA10_BSR_N3	0.889555
2D_DelKNA10_ARM_N3	0.782668
2D_DelKNA10_PLR_MI
2D_DelKNA10_PCR_N3	0.843167
2D_DelKNA10_PRT_V
2D_SIK_RTR_N3	-0.941553
2D_SIK_ALR_TI	0.932215
2D_SIK_ARM_V								0.74295
2D_SIK_PLR_P2				0.797168
2D_SIK_PLR_SI	-0.848701
2D_SIK_PCR_Ar						-0.807683
2D_SIK_UCR_V							0.875593
2D_SIKMin_RTR_N1	-0.940391
2D_SIKMin_AHR_Ar
2D_SIKMin_NPR_N2	0.957242
2D_SIKMin_PLR_Ar													0.711434
2D_SIKMin_PLR_P2													-0.717561
2D_SIKMin_PLR_SI
2D_SIKMax_NPR_MI
2D_SIKMax_PLR_CV								-0.934868
2D_SIKIA_AHR_DE
2D_SIKIA_ALR_N3	-0.943505
2D_SIKIA_NPR_Ar
2D_SIKIA_PLR_S
2D_SIKIA_PLR_TI	0.977539
2D_SIKA1_AHR_N3	0.826768
2D_SIKA1_ALR_G
2D_SIKA1_NPR_N3	0.923896
2D_SIKA1_ARM_N2	0.856139
2D_SIKA1_UCR_V
2D_SIKA2_NPR_N1	0.95119
2D_SIKA2_UCR_M
2D_SIKA3_BSR_P3													0.828712
2D_SIKA3_BSR_V													-0.79969
2D_SIKA3_AHR_SI	-0.749428
2D_SIKA3_NPR_SI
2D_SIKA3_PLR_M
2D_SIKA3_UCR_N1	0.889322
2D_SIKA3_UCR_N3	0.84593
2D_SIKA4_RTR_N1	0.935837
2D_SIKA4_BSR_S													-0.746259
2D_SIKA4_AHR_N3	0.857057
2D_SIKA4_AHR_P3																			-0.750922
2D_SIKA4_AHR_G
2D_SIKA4_AHR_MI
2D_SIKA4_PLR_TI	0.975797
2D_SIKA4_PCR_G								-0.889725
2D_SIKA5_RTR_N1	0.904824
2D_SIKA5_RTR_G															0.708436
2D_SIKA5_BSR_N1	0.950383
2D_SIKA5_NPR_DE					-0.824439
2D_SIKA5_PCR_P2								0.970682
2D_SIKA5_UCR_Ar
2D_SIKA6_RTR_N1	0.941778
2D_SIKA6_ALR_V					-0.834264
2D_SIKA6_PCR_Ar						-0.83274
2D_SIKA6_UCR_DE
2D_SIKA7_RTR_TI	0.940945
2D_SIKA7_BSR_P3
2D_SIKA7_AHR_MI
2D_SIKA7_ALR_TI	0.932215
2D_SIKA7_PLR_CV				-0.734414
2D_SIKA7_PLR_S
2D_SIKA7_PLR_DE
2D_SIKA7_UCR_G
2D_SIKA7_PRT_V
2D_SIKA7_PRT_TI	0.994173
2D_SIKA8_RTR_N3	0.936546
2D_SIKA8_RTR_P2					0.798576
2D_SIKA8_BSR_N3	0.941385
2D_SIKA8_AHR_MI
2D_SIKA8_ALR_V												0.974202
2D_SIKA8_ARM_G
2D_SIKA8_PCR_V								0.950756
2D_SIKA8_UCR_CV											0.928962
2D_SIKA9_RTR_P3					0.818812
2D_SIKA9_BSR_N3	0.940037
2D_SIKA9_ARM_V								0.704954
2D_SIKA9_ARM_DE								0.700117
2D_SIKA9_UCR_DE							0.906803
2D_SIDelGN_AHR_V										-0.915922
2D_SIDelGN_ARM_V
2D_SIDelGN_PLR_Ar				-0.784829
2D_SIDelGN_PLR_S
2D_SIDelGN_PCR_Ar						-0.905732
2D_SIDelGN_PRT_V					-0.705809
2D_DelGNMax_NPR_N1	0.949141
2D_DelGNMax_ARM_G																		-0.77478
2D_DelGNMax_PCR_G								-0.857266
2D_DelGNMax_UCR_TI	0.876953
2D_DelGNMax_PRT_P2
2D_DelGNMax_PRT_S
2D_DelGNIA_PLR_M
2D_DelGNA1_RTR_P3
2D_DelGNA1_PCR_G								-0.70045
2D_DelGNA1_UCR_P2
2D_DelGNA1_UCR_P3
2D_DelGNA1_UCR_CV
2D_DelGNA2_RTR_M					0.704465
2D_DelGNA2_AHR_TI	0.936161
2D_DelGNA2_PLR_P3														0.835684
2D_DelGNA2_PLR_CV														0.7794
2D_DelGNA2_PCR_N1	0.878825
2D_DelGNA2_PCR_P3								-0.829097
2D_DelGNA3_BSR_Ar
2D_DelGNA3_ALR_DE												0.976752
2D_DelGNA3_ARM_V
2D_DelGNA3_PCR_V								0.91328
2D_DelGNA4_RTR_P2
2D_DelGNA4_RTR_CV
2D_DelGNA4_AHR_MI
2D_DelGNA4_NPR_N3	0.92854
2D_DelGNA4_PLR_Ar				0.767528
2D_DelGNA4_PLR_V
2D_DelGNA4_PCR_N1	0.879922
2D_DelGNA4_UCR_N2	0.88241
2D_DelGNA4_UCR_N3	0.86628
2D_DelGNA4_UCR_TI	0.887826
2D_DelGNA4_PRT_N2	0.989134
2D_DelGNA4_PRT_SI	-0.901194
2D_DelGNA5_ALR_M					0.787767
2D_DelGNA5_ARM_N3	0.851221
2D_DelGNA5_PLR_G				0.791734
2D_DelGNA5_PLR_SI	-0.86592
2D_DelGNA5_PCR_Ar						0.974472
2D_DelGNA5_PCR_TI	0.843665
2D_DelGNA6_AHR_N2	0.921177
2D_DelGNA6_PRT_N1	0.9945
2D_DelGNA7_AHR_N2	0.925942
2D_DelGNA7_AHR_S										-0.796419
2D_DelGNA7_AHR_TI	0.936553
2D_DelGNA7_PLR_P2				0.770164
2D_DelGNA8_RTR_CV					-0.887206
2D_DelGNA8_AHR_P2										0.790029
2D_DelGNA8_AHR_V										-0.898367
2D_DelGNA8_AHR_CV										-0.928656
2D_DelGNA8_UCR_N1	0.891881
2D_DelGNA8_UCR_Ar							0.766389
2D_DelGNA8_PRT_SI	-0.896853
2D_DelGNA8_PRT_TI	0.994154
2D_DelGNA9_AHR_N2	0.925392
2D_DelGNA9_NPR_P3									0.737582
2D_DelGNA9_NPR_SI	-0.760464
2D_DelGNA9_PLR_N2	0.957116
2D_DelGNA9_PCR_G						0.876401
2D_DelGNA9_PCR_TI	0.843665
2D_DelGNA9_UCR_TI	0.887826
2D_DelGNA9_PRT_CV
2D_DelGNA10_BSR_P2									0.721697
2D_DelGNA10_AHR_P3
2D_DelGNA10_ARM_N2	0.809375
2D_DelGNA10_PLR_S
2D_DelGNA10_PCR_Ar						0.959287
2D_DelGNA10_UCR_N2	0.871832
2D_DelGNA10_PRT_TI	0.993046
2D_SIG_RTR_TI	0.940945
2D_SIG_AHR_Ar										0.843029
2D_SIG_AHR_SI	-0.753332
2D_SIG_ALR_SI	-0.778054
2D_SIG_ARM_Ar
2D_SIG_PLR_N2	0.981511
2D_SIG_PCR_N3	0.84876
2D_SIGMin_AHR_TI	0.915343
2D_SIGMin_NPR_SI	-0.711186
2D_SIGMin_PRT_S											-0.865952
2D_SIGMax_RTR_Ar
2D_SIGMax_AHR_P3
2D_SIGMax_ALR_N1	0.94525
2D_SIGIA_RTR_N1	0.939728
2D_SIGIA_RTR_Ar															-0.82881
2D_SIGIA_RTR_M															-0.843487
2D_SIGIA_RTR_TI	0.940945
2D_SIGIA_UCR_MI
2D_SIGA1_RTR_V					-0.706041
2D_SIGA1_AHR_G										0.820379
2D_SIGA1_ALR_TI	0.932215
2D_SIGA1_PLR_SI	-0.83798
2D_SIGA1_PCR_P2						0.809992
2D_SIGA1_UCR_P3							0.953209
2D_SIGA1_UCR_TI	0.878786
2D_SIGA1_PRT_N1	0.992046
2D_SIGA1_PRT_DE
2D_SIGA2_RTR_P3					0.831894
2D_SIGA2_BSR_TI	0.95122
2D_SIGA2_AHR_G										0.858114
2D_SIGA2_UCR_P2							0.865687
2D_SIGA2_UCR_MI
2D_SIGA3_AHR_G
2D_SIGA3_AHR_TI	0.936093
2D_SIGA3_NPR_N2	0.963122
2D_SIGA3_ARM_N2	0.866187
2D_SIGA3_ARM_Ar
2D_SIGA3_PLR_Ar														0.703462
2D_SIGA3_PLR_P3														0.794043
2D_SIGA4_RTR_Ar															0.807849
2D_SIGA4_BSR_TI	0.93972
2D_SIGA4_AHR_V
2D_SIGA4_PLR_P3								0.731326
2D_SIGA4_PRT_N3	0.960338
2D_SIGA5_BSR_Ar
2D_SIGA5_ALR_N2	0.947764
2D_SIGA5_NPR_N3	0.944511
2D_SIGA5_PLR_N2	0.981108
2D_SIGA5_UCR_G
2D_SIGA6_RTR_N1	0.925876
2D_SIGA6_RTR_P3															0.921665
2D_SIGA6_AHR_N3	0.871053
2D_SIGA6_ALR_M					0.86034
2D_SIGA6_ARM_N2	0.860438
2D_SIGA6_UCR_N2	0.847816
2D_SIGA7_RTR_G
2D_SIGA7_RTR_TI	0.934066
2D_SIGA7_BSR_N1	0.956399
2D_SIGA7_BSR_V													-0.7695
2D_SIGA7_NPR_N1	0.966966
2D_SIGA7_PLR_N2	0.926313
2D_SIGA7_PRT_TI	0.995121
2D_SIGA8_RTR_V																				0.851787
2D_SIGA9_NPR_MI
2D_SIGA10_BSR_G
2D_SIGA10_AHR_N3	0.840449
2D_SIGA10_AHR_SI	-0.776849
2D_SIGA10_NPR_N1	0.950089
2D_SIGA10_PLR_Ar
2D_SIEP_RTR_P3
2D_SIEP_AHR_TI	0.930789
2D_SIEP_ALR_SI	-0.780306
2D_SIEP_ARM_N1	-0.846085
2D_SIEP_ARM_V									0.926459
2D_SIEPMax_RTR_G
2D_SIEPMax_AHR_TI	0.922217
2D_SIEPMax_ALR_N3	0.928325
2D_SIEPMax_ALR_V
2D_SIEPMax_PLR_P3
2D_SIEPIA_RTR_N3	-0.922309
2D_SIEPIA_RTR_P2															-0.873527
2D_SIEPIA_AHR_TI	0.935285
2D_SIEPIA_NPR_SI	-0.811536
2D_SIEPIA_PLR_Ar
2D_SIEPA1_BSR_G													-0.834271
2D_SIEPA2_AHR_N3	0.900366
2D_SIEPA2_AHR_S
2D_SIEPA2_ALR_N1	0.94544
2D_SIEPA2_PLR_P3														0.81258
2D_SIEPA2_UCR_P2														0.791502
2D_SIEPA2_PRT_N1	0.996321
2D_SIEPA2_PRT_P2
2D_SIEPA2_PRT_M
2D_SIEPA2_PRT_TI	0.991393
2D_SIEPA3_BSR_N3	0.92766
2D_SIEPA3_AHR_P2
2D_SIEPA3_UCR_Ar														0.726402
2D_SIEPA3_UCR_TI	0.876953
2D_SIEPA3_PRT_N1	0.995978
2D_SIEPA4_RTR_DE																				0.748568
2D_SIEPA4_ALR_SI
2D_SIEPA4_PLR_P3
2D_SIEPA4_PCR_TI	0.843665
2D_SIEPA4_UCR_S														-0.772946
2D_SIEPA4_PRT_SI	-0.747912
2D_SIEPA5_RTR_DE																				0.87187
2D_SIEPA5_AHR_N3	0.839204
2D_SIEPA5_AHR_P3								0.729325
2D_SIEPA5_ALR_MI
2D_SIEPA5_NPR_Ar
2D_SIEPA5_ARM_CV								0.864975
2D_SIEPA5_PLR_G
2D_SIEPA5_PCR_Ar						0.79728
2D_SIEPA5_UCR_MI											0.802254
2D_SIEPA5_PRT_M
2D_SIEPA5_PRT_SI	-0.733038
2D_SIEPA6_PLR_Ar
2D_SIEPA7_RTR_P3
2D_SIEPA7_RTR_TI	0.940945
2D_SIEPA7_BSR_V									0.901086
2D_SIEPA7_AHR_G
2D_SIEPA7_ALR_N2	0.946258
2D_SIEPA7_ALR_SI	-0.77698
2D_SIEPA7_NPR_N3	0.855303
2D_SIEPA7_ARM_N2	0.850399
2D_SIEPA7_UCR_N2	0.883515
2D_SIEPA7_PRT_N1	0.994894
2D_SIEPA8_RTR_N1	0.937209
2D_SIEPA8_BSR_N1	0.911419
2D_SIEPA8_BSR_N3
2D_SIEPA8_PLR_Ar
2D_SIEPA8_PCR_Ar								0.824176
2D_SIEPA8_PRT_N2	0.962453
2D_SIEPA8_PRT_N3	0.900898
2D_SIEPA9_BSR_TI	0.95122
2D_SIEPA9_AHR_SI	-0.738459
2D_SIEPA9_ALR_G
2D_SIEPA9_ALR_CV					-0.733955
2D_SIEPA9_NPR_N3	0.885122
2D_SIEPA9_NPR_TI	0.94982
2D_SIEPA9_PLR_TI	0.978438
2D_SIEPA9_PCR_G								-0.724867
2D_SIEPA10_BSR_N1	0.906364
2D_SIEPA10_AHR_V
2D_SIEPA10_AHR_TI	0.928018
2D_SIEPA10_NPR_TI	0.948545
2D_SIEPA10_PLR_MI
2D_SIEPA10_PCR_P2								-0.714934
2D_SIEPA10_PCR_TI	0.843665
2D_SIEPA10_UCR_TI	0.87225
2D_SIEPA10_PRT_N3	0.926966
2D_EP1_AHR_V												0.891122
2D_EP1_AHR_DE												0.865259
2D_EP1_NPR_N3	0.858098
2D_EP1_PLR_P3														0.847724
2D_EP1_PLR_MI
2D_EP1_PRT_DE												0.793779
2D_EP2_RTR_Ar
2D_EP2_RTR_G
2D_EP2_AHR_Ar
2D_EP2_AHR_M
2D_EP2_PLR_N3	0.970028
2D_EP2_PLR_CV
2D_EP2_PCR_Ar						-0.983117
2D_EP2_PCR_G						-0.983185
2D_EP2_UCR_N1	0.881438
2D_EP2_PRT_N2	0.993151
2D_EP3_RTR_N2	0.935945
2D_EP3_BSR_N1	0.949792
2D_EP3_BSR_G													-0.772095
2D_EP3_AHR_V
2D_EP3_ALR_N2	0.940199
2D_EP3_ALR_DE												0.937673
2D_EP3_NPR_N1	0.959475
2D_EP3_NPR_DE												0.940537
2D_EP3_PLR_Ar
2D_EP3_PLR_S
2D_EP3_PCR_P2						0.974438
2D_EP3_PCR_G						0.966299
2D_EP3_UCR_N1	0.887435
2D_EP3_PRT_V
2D_EP3_PRT_CV
2D_EP4_ALR_M												0.817892
2D_EP4_NPR_V																		0.732845
2D_EP4_NPR_MI
2D_EP4_PLR_G
2D_EP4_UCR_TI	0.876953
2D_EP4_PRT_P3
2D_EP4_PRT_DE							0.730759
2D_EP5_RTR_N2	0.945836
2D_EP5_RTR_CV
2D_EP5_ALR_N1	0.943045
2D_EP5_ALR_SI
2D_EP5_NPR_V
2D_EP5_NPR_MI
2D_EP5_PLR_N3	0.862609
2D_EP5_PLR_P3							0.897566
2D_EP5_PLR_TI	0.97349
2D_EP5_PCR_P2						0.928104
2D_EP5_PCR_G						0.907973
2D_EP5_UCR_N2	0.801
2D_EP5_UCR_SI
2D_EP5_PRT_N2	0.93546
2D_EP5_PRT_P3
2D_EP6_RTR_P2															0.859452
2D_EP6_RTR_V															0.873649
2D_EP6_RTR_SI	-0.808183
2D_EP6_NPR_TI	0.939268
2D_EP6_UCR_N2	0.875652
2D_EP6_PRT_Ar
2D_EP6_PRT_SI	-0.861253
2D_EP7_RTR_M					0.7629
2D_EP7_AHR_N1	0.926236
2D_EP7_AHR_SI
2D_EP7_NPR_N1	0.936329
2D_EP7_NPR_V
2D_EP7_ARM_N2	0.867753
2D_EP7_UCR_Ar
2D_EP7_UCR_V							0.711468
2D_EP7_PRT_M
2D_EP7_PRT_S
2D_EP8_AHR_V
2D_EP8_ALR_N1	0.943903
2D_EP8_ARM_P3
2D_EP8_PLR_N2	0.979135
2D_EP8_PLR_SI	-0.801069
2D_EP8_UCR_P2														0.782483
2D_EP8_PRT_N1	0.995884
2D_EP8_PRT_DE						0.737998
2D_EP9_RTR_P3
2D_EP9_AHR_V
2D_EP9_AHR_SI
2D_EP9_ALR_N3	0.791074
2D_EP9_NPR_P2									0.784014
2D_EP9_PLR_DE						0.791371
2D_EP9_PLR_TI	0.977631
2D_EP9_PCR_N2
2D_EP9_UCR_N1	0.877086
2D_EP9_UCR_N3	0.772984
2D_EP9_UCR_V
2D_EP9_PRT_DE						0.821617
2D_EP10_BSR_N2	0.888306
2D_EP10_AHR_N3	0.853561
2D_EP10_AHR_G											-0.723593
2D_EP10_ALR_N1	0.941927
2D_EP10_UCR_Ar
2D_EP10_PRT_K	0.957596
2D_PIPMin_AHR_MI
2D_PIPMin_ALR_MI
2D_PIPMin_NPR_MI
2D_PIPMin_PLR_N1	0.981143
2D_PIPMin_PLR_G
2D_PIPMin_PCR_N2	0.873319
2D_PIPMax_BSR_V							0.80373
2D_PIPMax_AHR_G
2D_PIPMax_ARM_P3																		-0.752873
2D_PIPMax_PLR_N1	0.981682
2D_PIPMax_PLR_MI								0.768909
2D_PIPMax_PLR_TI	0.962301
2D_PIPMax_PRT_K	0.948447
2D_PIPMax_PRT_SI
2D_PIPMax_PRT_MI
2D_PIPAvg_RTR_N3	0.945275
2D_PIPAvg_RTR_CV					-0.892269
2D_PIPAvg_RTR_TI	0.921612
2D_PIPAvg_NPR_TI	0.948143
2D_PIPAvg_PRT_CV					-0.862755
2D_PIP1_PLR_N2											0.855481
2D_PIP1_PLR_SI
2D_PIP2_BSR_V									0.956184
2D_PIP2_BSR_DE									0.955441
2D_PIP2_BSR_TI	0.906201
2D_PIP2_ARM_N3	0.722762
2D_PIP2_PLR_N2	0.819909
2D_PIP3_BSR_N1	0.885287
2D_PIP3_AHR_SI
2D_PIP3_ALR_MI
2D_PIP3_NPR_N1	0.90811
2D_PIP3_NPR_P2																		0.749799
2D_PIP3_PCR_TI	0.843665
2D_PIP3_UCR_N1	0.828865
2D_PIP3_UCR_Ar							0.912971
2D_PIP3_UCR_SI
2D_PIP3_UCR_MI											0.781201
2D_PIP4_ALR_N3												0.713831
2D_PIP4_ALR_P3												0.952208
2D_PIP4_ALR_TI	0.864048
2D_PIP4_PCR_N1	0.855004
2D_PIP4_UCR_P3							0.942514
2D_PIP4_UCR_DE							0.929073
2D_PIP4_PRT_M
2D_PIP5_BSR_MI
2D_PIP5_AHR_SI
2D_PIP5_ALR_P3												0.962706
2D_PIP5_ALR_G												0.906897
2D_PIP5_ALR_DE												0.948297
2D_PIP5_NPR_DE									0.776857
2D_PIP5_ARM_N3	0.834581
2D_PIP5_PLR_N3	0.826784
2D_PIP5_PLR_V								0.772472
2D_PIP5_UCR_N2	0.785521
2D_PIP6_AHR_N1	0.925886
2D_PIP6_NPR_Ar
2D_PIP6_PLR_P2
2D_PIP6_UCR_Ar							0.818956
2D_PIP6_PRT_N3	0.876144
2D_PIP6_PRT_V
2D_PIP7_BSR_G
2D_PIP7_AHR_M
2D_PIP7_AHR_V
2D_PIP7_AHR_SI
2D_PIP7_ALR_M
2D_PIP7_ARM_CV									0.823038
2D_PIP7_PLR_MI
2D_PIP7_UCR_Ar														0.874277
2D_PIP7_UCR_CV
2D_PIP7_PRT_N2	0.990376
2D_PIP8_BSR_M
2D_PIP8_AHR_N1	0.926888
2D_PIP8_AHR_G										0.732269
2D_PIP8_ALR_N2	0.93959
2D_PIP8_ALR_SI	-0.786776
2D_PIP8_ARM_S
2D_PIP8_PCR_TI	0.843665
2D_PIP9_ALR_G					0.732078
2D_PIP9_NPR_N1	0.958868
2D_PIP9_PCR_P2								-0.947847
2D_PIP9_PCR_P3								-0.930703
2D_PIP9_UCR_S
2D_PIP10_AHR_TI	0.935095
2D_PIP10_NPR_N1	0.966154
2D_PIP10_PLR_N2	0.978008
2D_PIP10_PCR_P3								-0.918628
2D_PIP11_BSR_G
2D_PIP11_NPR_N3	0.945124
2D_PIP11_PLR_P3							0.918141
2D_PIP11_UCR_DE							0.941464
2D_PIP11_PRT_N2	0.989266
2D_PIP12_PCR_CV								0.918006
2D_PIP13_RTR_CV					-0.911531
2D_PIP13_AHR_N3	0.898446
2D_PIP13_ALR_CV
2D_PIP13_NPR_TI	0.94982
2D_PIP13_ARM_N2	0.861492
2D_PIP13_PCR_N1	0.881113
2D_PIP13_UCR_P3							0.737545
2D_PIP13_UCR_G
2D_PIP14_RTR_P2
2D_PIP14_RTR_DE																				0.874319
2D_PIP14_RTR_TI	0.940945
2D_PIP14_BSR_N2	0.942845
2D_PIP14_AHR_P2
2D_PIP14_AHR_SI	-0.752324
2D_PIP14_ALR_TI	0.932215
2D_PIP14_ARM_N3	0.846487
2D_PIP14_PLR_N2	0.972652
2D_PIP14_PLR_M				0.731081
2D_PIP14_PRT_M
2D_PIP15_RTR_M															-0.797256
2D_PIP15_ALR_TI	0.932215
2D_PIP15_NPR_N3	0.752064
2D_PIP15_NPR_P2									0.875639
2D_PIP15_NPR_CV									0.934204
2D_PIP15_NPR_S
2D_PIP15_ARM_N2	0.78792
2D_PIP15_ARM_V									0.912031
2D_PIP15_PCR_N3	0.723206
2D_PIP16_RTR_CV															0.930627
2D_PIP16_BSR_N2	0.897602
2D_PIP16_PLR_SI	-0.840405
2D_PIP17_ALR_SI
2D_PIP17_ALR_MI
2D_PIP17_NPR_CV									0.863538
2D_PIP17_NPR_S
2D_PIP17_PCR_N1	0.809838
2D_PIP17_PCR_CV
2D_PIP17_UCR_TI	0.887826
2D_PIP17_PRT_G
2D_PIP18_BSR_V									0.872556
2D_PIP18_BSR_SI
2D_PIP18_AHR_TI	0.910551
2D_PIP18_PLR_N1	0.965711
2D_PIP18_PLR_S
2D_PIP19_AHR_V
2D_PIP19_ARM_N2	0.816976
2D_PIP19_ARM_N3	0.805506
2D_PIP19_PCR_G						0.736236
2D_PIP19_UCR_V							0.938899
2D_PIP20_AHR_SI
2D_Fuk_RTR_N2	0.947281
2D_Fuk_BSR_V									0.78592
2D_Fuk_AHR_G										0.868526
2D_Fuk_AHR_CV										-0.924966
2D_Fuk_NPR_N3	0.957436
2D_Fuk_PLR_P2				0.776387
2D_Fuk_PLR_P3				0.744685
2D_Fuk_PCR_Ar						0.924723
2D_Fuk_UCR_V							0.870123
2D_Fuk_UCR_TI	0.887826
2D_FukMin_AHR_SI	-0.707881
2D_FukMin_PLR_P2
2D_FukMin_PCR_Ar						-0.859385
2D_FukMin_UCR_P2
2D_FukMin_UCR_SI
2D_FukMin_PRT_P2
2D_Fuk1_RTR_N1	0.936295
2D_Fuk1_ALR_N3	0.867477
2D_Fuk1_NPR_M
2D_Fuk1_PLR_TI	0.976637
2D_Fuk2_ALR_CV
2D_Fuk2_PLR_P3
2D_Fuk2_PLR_V						0.833722
2D_Fuk3_BSR_Ar
2D_Fuk3_BSR_P2
2D_Fuk3_AHR_G										0.735033
2D_Fuk3_ALR_N2	0.945701
2D_Fuk3_NPR_SI	-0.750983
2D_Fuk3_ARM_V								0.858926
2D_Fuk3_PLR_N1	0.981015
2D_Fuk3_PLR_DE
2D_Fuk3_PCR_V								0.895458
2D_Fuk3_UCR_P2							0.851059
2D_Fuk4_RTR_V
2D_Fuk4_RTR_CV					-0.849721
2D_Fuk4_BSR_CV
2D_Fuk4_BSR_DE							0.757474
2D_Fuk4_ALR_N3	0.926502
2D_Fuk4_NPR_V												0.854502
2D_Fuk4_PLR_N3	0.972158
2D_Fuk4_PCR_P2						0.964458
2D_Fuk4_PCR_G						0.948392
2D_Fuk4_UCR_N2	0.893675
2D_Fuk5_AHR_N1	0.94119
2D_Fuk5_ALR_P2												0.763368
2D_Fuk5_PRT_CV														0.727507
2D_Fuk6_RTR_N3	0.937247
2D_Fuk6_RTR_M					0.8934
2D_Fuk6_BSR_N1	0.953993
2D_Fuk6_AHR_N2											0.735245
2D_Fuk6_AHR_N3											0.846201
2D_Fuk6_AHR_P3											0.913453
2D_Fuk6_ALR_DE												0.96972
2D_Fuk6_ALR_SI	-0.778054
2D_Fuk6_ARM_N1	0.863758
2D_Fuk6_ARM_N3	0.832404
2D_Fuk6_ARM_CV									0.876256
2D_Fuk6_PCR_Ar						0.802048
2D_Fuk6_PCR_M								-0.867138
2D_Fuk6_PRT_N2	0.729405
2D_Fuk6_PRT_CV											0.85554
2D_Fuk7_BSR_N1	0.949766
2D_Fuk7_PLR_G				0.857271
2D_Fuk7_PLR_SI	-0.870594
2D_Fuk7_UCR_P2							0.897522
2D_Fuk7_UCR_V							0.938374
2D_Fuk8_RTR_M					0.831929
2D_Fuk8_RTR_TI	0.940945
2D_Fuk8_AHR_N1	0.923618
2D_Fuk8_AHR_N2	0.902806
2D_Fuk8_AHR_SI	-0.753332
2D_Fuk8_NPR_N3	0.942227
2D_Fuk8_ARM_N3
2D_Fuk8_PCR_Ar								0.953593
2D_Fuk9_RTR_DE
2D_Fuk9_ALR_SI
2D_Fuk9_ALR_MI
2D_Fuk9_ARM_N2	0.868379
2D_Fuk9_ARM_N3	0.858544
2D_Fuk9_UCR_Ar
2D_Fuk10_BSR_N1	0.951103
2D_Fuk10_AHR_Ar																			-0.760946
2D_Fuk10_AHR_MI
2D_Fuk10_NPR_N1	0.961168
2D_Fuk10_ARM_V								0.725141
2D_Fuk10_PLR_N3	0.950643
2D_Lapl_AHR_V										-0.916762
2D_Lapl_ALR_N3	-0.936559
2D_Lapl_ALR_TI	0.932215
2D_Lapl_PLR_N3	-0.970258
2D_Lapl_PLR_M				-0.821129
2D_LaplMax_RTR_P2															0.783233
2D_LaplMax_AHR_N1	-0.938189
2D_LaplMax_ALR_MI
2D_LaplMax_ALR_TI	0.911824
2D_Lapl1_AHR_V
2D_Lapl1_ARM_M								-0.863161
2D_Lapl1_ARM_S
2D_Lapl1_PLR_N2	0.963044
2D_Lapl1_PLR_MI
2D_Lapl1_PCR_G						-0.953819
2D_Lapl1_UCR_MI
2D_Lapl1_PRT_N2	0.971311
2D_Lapl2_BSR_N2	0.954063
2D_Lapl2_BSR_V									0.848428
2D_Lapl2_ALR_N2	0.942209
2D_Lapl2_ALR_MI
2D_Lapl2_NPR_N2	0.95098
2D_Lapl2_NPR_SI
2D_Lapl2_ARM_N3	0.803075
2D_Lapl2_PCR_Ar						0.961696
2D_Lapl2_UCR_N1	0.885671
2D_Lapl2_UCR_N3	0.878985
2D_Lapl3_RTR_Ar					0.877592
2D_Lapl3_ALR_N1	0.950105
2D_Lapl3_ALR_N3	0.932055
2D_Lapl3_ALR_M					0.839966
2D_Lapl3_PLR_N1	0.981817
2D_Lapl3_PLR_P3								0.784766
2D_Lapl3_PLR_CV								0.903265
2D_Lapl3_UCR_Ar
2D_Lapl4_AHR_G
2D_Lapl4_ALR_TI	0.916767
2D_Lapl4_NPR_V					-0.769388
2D_Lapl4_PCR_P3								0.905086
2D_Lapl4_UCR_TI	0.885822
2D_Lapl4_PRT_N2	0.979609
2D_Lapl5_RTR_Ar																				0.746305
2D_Lapl5_BSR_N2	0.941433
2D_Lapl5_AHR_Ar
2D_Lapl5_AHR_G										0.721801
2D_Lapl5_AHR_SI	-0.753332
2D_Lapl5_PLR_G				0.811286
2D_Lapl5_UCR_SI
2D_Lapl6_RTR_N3	0.918119
2D_Lapl6_RTR_G					0.775853
2D_Lapl6_RTR_TI	0.940945
2D_Lapl6_ALR_G
2D_Lapl6_NPR_N1	0.963974
2D_Lapl6_NPR_P2												0.840362
2D_Lapl7_RTR_N3	0.916698
2D_Lapl7_RTR_V
2D_Lapl7_ALR_N1	0.948693
2D_Lapl7_NPR_N1	0.961327
2D_Lapl7_ARM_G																		-0.701842
2D_Lapl7_PLR_N1	0.981414
2D_Lapl7_PCR_CV								0.934941
2D_Lapl7_UCR_MI
2D_Lapl7_PRT_DE														0.842159
2D_Lapl8_BSR_M
2D_Lapl8_AHR_Ar										0.769922
2D_Lapl8_ALR_V					-0.771515
2D_Lapl8_NPR_N2	0.965627
2D_Lapl8_ARM_CV								0.855327
2D_Lapl8_PLR_M				0.864884
2D_Lapl9_RTR_N2	0.946809
2D_Lapl9_RTR_CV					-0.909805
2D_Lapl9_AHR_M										0.889732
2D_Lapl9_AHR_G										0.866573
2D_Lapl9_PLR_P2
2D_Lapl9_PCR_N1	0.879263
2D_Lapl9_PCR_M						0.979458
2D_Lapl10_AHR_SI	-0.753332
2D_Lapl10_PLR_TI	0.976637
2D_Lapl10_PCR_TI	0.843665
2D_Lapl10_PRT_N2	0.961411
2D_Lapl10_PRT_TI	0.994958
3D_GcF_RTR_N1
3D_GcF_RTR_M																																			-0.906741
3D_GcF_RTR_TI
3D_GcF_BSR_M																																			-0.896121
3D_GcF_BSR_CV
3D_GcF_BSR_SI
3D_GcF_BSR_MI
3D_GcF_AHR_N1
3D_GcF_AHR_P3																																														0.893293
3D_GcF_AHR_CV																																														0.801218
3D_GcF_AHR_RA																																														-0.84601
3D_GcF_ALR_Ar																									-0.813791
3D_GcF_ALR_M																																			-0.91552
3D_GcF_ALR_RA																									0.773776
3D_GcF_ALR_MN																									-0.773801
3D_GcF_NPR_N3																									-0.775172
3D_GcF_NPR_P3																									-0.852943
3D_GcF_PLR_N2																									-0.786337
3D_GcF_PLR_P2																									-0.896186
3D_GcF_PLR_P3																									0.878609
3D_GcF_PLR_M																																			-0.915282
3D_GcF_PLR_CV																									0.822581
3D_GcF_PLR_S
3D_GcF_PLR_SI
3D_GcF_PCR_S
3D_GcF_NCR_CV
3D_GcF_NCR_S
3D_GcF_NCR_SI
3D_GcF_NCR_TI
3D_GcF_UCR_N1
3D_GcF_UCR_CV
3D_GcF_SUP_N3	-0.714453
3D_GcF_PRT_N2	0.978233
3D_GcF_PRT_N3	-0.983189
3D_GcF_PRT_P2	0.932863
3D_GcF_PRT_V	0.915176
3D_GcF_PRT_MN	-0.983583
3D_GcF_PRT_TI
3D_GwF_RTR_N3
3D_GwF_RTR_Ar
3D_GwF_RTR_SI
3D_GwF_RTR_TI	0.904159
3D_GwF_BSR_N3
3D_GwF_BSR_SI
3D_GwF_BSR_MI
3D_GwF_BSR_TI	0.858314
3D_GwF_AHR_N3
3D_GwF_PLR_N1	-0.916733
3D_GwF_PLR_N3
3D_GwF_PCR_N1	-0.813663
3D_GwF_PCR_N2	0.705652
3D_GwF_PCR_V
3D_GwF_PCR_TI	0.87236
3D_GwF_NCR_N1	-0.831171
3D_GwF_NCR_N2	0.753478
3D_GwF_NCR_G
3D_GwF_NCR_DE																															0.705493
3D_GwF_UCR_N1	-0.798154
3D_GwF_UCR_N3
3D_GwF_UCR_V
3D_GwF_UCR_MI
3D_GwF_SUP_N2	0.757964
3D_GwF_SUP_N3
3D_GwF_SUP_G
3D_GwF_SUP_SI
3D_GwF_SUP_MI
3D_GwF_SUP_TI	0.935775
3D_GwF_PRT_TI	0.984546
3D_GsF_GLU_N1
3D_GsF_RTR_MN			-0.851077
3D_GsF_RTR_SI	-0.764046
3D_GsF_BSR_N2			0.719953
3D_GsF_BSR_RA			0.7414
3D_GsF_BSR_MX
3D_GsF_BSR_MI
3D_GsF_AHR_N1
3D_GsF_AHR_RA			0.8521
3D_GsF_AHR_SI	-0.812984
3D_GsF_ALR_RA			0.809672
3D_GsF_NPR_N2			0.80757
3D_GsF_NPR_N3			0.782696
3D_GsF_NPR_P2			0.758067
3D_GsF_NPR_S																																								0.760067
3D_GsF_NPR_RA			0.816389
3D_GsF_NPR_MX			0.727945
3D_GsF_PLR_N1	-0.742807
3D_GsF_PLR_N2			0.824754
3D_GsF_PLR_N3			-0.900501
3D_GsF_PLR_Ar			-0.836797
3D_GsF_PLR_P3			-0.910664
3D_GsF_PLR_CV
3D_GsF_PLR_S
3D_GsF_PCR_N3			-0.837931
3D_GsF_NCR_N2			0.735192
3D_GsF_NCR_N3			-0.831172
3D_GsF_NCR_P2			0.887023
3D_GsF_NCR_P3			-0.900368
3D_GsF_NCR_V			0.857774
3D_GsF_NCR_S																																						-0.906111
3D_GsF_UCR_V			0.817113
3D_GsF_UCR_DE			0.813987
3D_GsF_SUP_P2			0.922805
3D_GsF_SUP_RA			0.890129
3D_GsF_SUP_TI	0.917399
3D_GsF_PRT_N2			0.85218
3D_GsF_PRT_RA			0.890129
3D_GsF_PRT_MX			0.727945
3D_GsF_PRT_DE			0.90589
3D_GsF_PRT_SI	-0.888053
3D_GsF_PRT_MI
3D_GsF_PRT_TI	0.988277
3D_WF_RTR_N1	0.870421
3D_WF_RTR_Ar																0.757615
3D_WF_RTR_M
3D_WF_RTR_CV
3D_WF_BSR_N1	0.819568
3D_WF_BSR_N3
3D_WF_BSR_CV
3D_WF_BSR_SI	-0.729213
3D_WF_AHR_N2	0.726671
3D_WF_AHR_MI
3D_WF_ALR_N1	0.86227
3D_WF_ALR_M
3D_WF_ALR_V
3D_WF_ALR_MI																								0.786723
3D_WF_ALR_TI	0.906505
3D_WF_NPR_N3
3D_WF_NPR_V
3D_WF_NPR_MI																								0.781084
3D_WF_PLR_M
3D_WF_PLR_V
3D_WF_PLR_DE																0.760987
3D_WF_PCR_N1	0.805932
3D_WF_PCR_N3
3D_WF_PCR_S
3D_WF_NCR_N2	0.716828
3D_WF_NCR_M
3D_WF_NCR_G
3D_WF_NCR_CV
3D_WF_NCR_S
3D_WF_NCR_DE
3D_WF_UCR_CV
3D_WF_UCR_DE																0.720109
3D_WF_UCR_MI
3D_WF_SUP_N1	0.83593
3D_WF_SUP_S
3D_WF_SUP_SI	-0.783857
3D_WF_PRT_S
3D_WF_PRT_MI
3D_DGs_ILE_N1	-0.75187
3D_DGs_LEU_N1	-0.802585
3D_DGs_LYS_N1
3D_DGs_RTR_N2	0.89504
3D_DGs_RTR_N3
3D_DGs_RTR_G
3D_DGs_BSR_N1	-0.867877
3D_DGs_BSR_MI
3D_DGs_AHR_N1
3D_DGs_AHR_Ar
3D_DGs_AHR_V
3D_DGs_AHR_SI	-0.838311
3D_DGs_ALR_N2	0.92264
3D_DGs_NPR_N3	-0.878437
3D_DGs_NPR_SI	-0.833326
3D_DGs_ARM_V
3D_DGs_PLR_N1	0.807206
3D_DGs_PLR_Ar			-0.862955
3D_DGs_PLR_MI
3D_DGs_PLR_TI	0.980742
3D_DGs_PCR_N2	0.854011
3D_DGs_PCR_S
3D_DGs_NCR_N1	0.735735
3D_DGs_NCR_N2	0.873683
3D_DGs_NCR_S																																						-0.925218
3D_DGs_NCR_RA			0.783585
3D_DGs_NCR_DE			0.854598
3D_DGs_UCR_N2	0.847459
3D_DGs_UCR_G
3D_DGs_UCR_V
3D_DGs_UCR_S
3D_DGs_UCR_SI	-0.782071
3D_DGs_UCR_TI	0.87732
3D_DGs_SUP_N2	0.865943
3D_DGs_SUP_DE
3D_DGs_PRT_N3
3D_DGs_PRT_P2
3D_DGs_PRT_G
3D_DGs_PRT_V
3D_DGs_PRT_K	0.955786
3D_DGel_RTR_N1	-0.904349
3D_DGel_RTR_N3	-0.944591
3D_DGel_RTR_TI	0.941808
3D_DGel_BSR_N1	-0.905735
3D_DGel_BSR_N2	0.93231
3D_DGel_BSR_N3	-0.941318
3D_DGel_BSR_P2	0.875351
3D_DGel_BSR_MN	-0.906637
3D_DGel_BSR_DE	0.906753
3D_DGel_BSR_SI
3D_DGel_AHR_N2	0.940197
3D_DGel_AHR_N3	-0.947132
3D_DGel_AHR_P2	0.879963
3D_DGel_AHR_M
3D_DGel_AHR_MN	-0.948988
3D_DGel_AHR_SI
3D_DGel_AHR_TI	0.929873
3D_DGel_ALR_N1	-0.939562
3D_DGel_ALR_Ar	-0.857871
3D_DGel_ALR_P2	0.839089
3D_DGel_ALR_S
3D_DGel_ALR_DE	0.806132
3D_DGel_NPR_MX
3D_DGel_PLR_M	-0.825885
3D_DGel_PLR_G
3D_DGel_PLR_V	0.91967
3D_DGel_PLR_RA	0.936032
3D_DGel_PLR_MX
3D_DGel_PLR_DE	0.936182
3D_DGel_PLR_MI	0.714257
3D_DGel_PCR_Ar	-0.777589
3D_DGel_PCR_S						0.83503
3D_DGel_PCR_RA	0.909804
3D_DGel_PCR_MN	-0.919927
3D_DGel_PCR_DE	0.849214
3D_DGel_PCR_SI
3D_DGel_NCR_Ar	-0.923583
3D_DGel_NCR_P3	-0.944005
3D_DGel_NCR_M	-0.868089
3D_DGel_UCR_N3	-0.939385
3D_DGel_UCR_Ar	-0.896868
3D_DGel_UCR_P3	-0.91847
3D_DGel_UCR_M	-0.790178
3D_DGel_UCR_RA	0.941124
3D_DGel_SUP_N1	-0.948866
3D_DGel_SUP_N2	0.956321
3D_DGel_SUP_N3	-0.955541
3D_DGel_SUP_S
3D_DGel_SUP_RA	0.935685
3D_DGel_SUP_MX
3D_DGel_SUP_SI	-0.706434
3D_DGel_SUP_TI	0.93001
3D_DGel_PRT_N2	0.959206
3D_DGel_PRT_K	0.956839
3D_DGel_PRT_DE	0.919325
3D_DGel_PRT_SI	-0.81217
3D_DGw_RTR_N1
3D_DGw_RTR_N2	0.867515
3D_DGw_RTR_P3
3D_DGw_BSR_N2	0.828702
3D_DGw_BSR_Ar
3D_DGw_BSR_DE
3D_DGw_BSR_SI
3D_DGw_AHR_Ar
3D_DGw_AHR_V
3D_DGw_AHR_SI
3D_DGw_PLR_N2	0.920855
3D_DGw_PLR_P3
3D_DGw_PLR_V
3D_DGw_PLR_RA
3D_DGw_PCR_N3
3D_DGw_PCR_Ar
3D_DGw_PCR_V
3D_DGw_PCR_S
3D_DGw_PCR_TI	0.860988
3D_DGw_NCR_N2	0.8075
3D_DGw_NCR_N3																															0.801082
3D_DGw_NCR_P3																															0.806045
3D_DGw_NCR_S
3D_DGw_UCR_N2	0.872263
3D_DGw_PRT_N1	-0.701716
3D_DGw_PRT_K	0.9383
3D_A_RTR_N2			0.790392
3D_A_RTR_Ar			0.826325
3D_A_RTR_CV
3D_A_RTR_MX			0.865926
3D_A_RTR_SI	-0.840765
3D_A_BSR_CV
3D_A_BSR_SI	-0.76958
3D_A_BSR_MI
3D_A_AHR_RA			0.823106
3D_A_AHR_TI	0.924529
3D_A_ALR_DE			0.866642
3D_A_ALR_SI	-0.816053
3D_A_NPR_N1
3D_A_NPR_P2			0.806375
3D_A_NPR_CV
3D_A_NPR_SI	-0.828552
3D_A_NPR_MI
3D_A_PLR_N2			0.846492
3D_A_PLR_N3			0.930764
3D_A_PLR_CV
3D_A_PLR_SI	-0.902941
3D_A_PLR_MI
3D_A_PCR_N3			0.848151
3D_A_PCR_P3			0.896658
3D_A_PCR_M
3D_A_NCR_N1
3D_A_NCR_P2			0.887023
3D_A_NCR_M
3D_A_NCR_S																																						0.906121
3D_A_NCR_DE			0.859476
3D_A_UCR_Ar			0.785535
3D_A_UCR_MX			0.817235
3D_A_UCR_TI	0.867907
3D_A_SUP_N3			0.947036
3D_A_SUP_SI	-0.817802
3D_A_PRT_N3			0.946001
3D_A_PRT_P2			0.916431
3D_A_PRT_G
3D_DA_RTR_N3
3D_DA_RTR_Ar			0.836621
3D_DA_RTR_V			0.920174
3D_DA_RTR_MX			0.835232
3D_DA_RTR_DE			0.913864
3D_DA_AHR_MX			0.824261
3D_DA_AHR_MI
3D_DA_ALR_S
3D_DA_ALR_MX			0.775769
3D_DA_PLR_Ar			0.894191
3D_DA_PLR_P2
3D_DA_PLR_RA			0.83558
3D_DA_PLR_MX			0.874378
3D_DA_PLR_SI	-0.883922
3D_DA_PLR_TI	0.980331
3D_DA_PCR_Ar			0.860404
3D_DA_NCR_P2
3D_DA_NCR_S																																						0.925106
3D_DA_UCR_N3	-0.775798
3D_DA_UCR_Ar			0.76869
3D_DA_UCR_P2
3D_DA_UCR_S
3D_DA_UCR_MI	0.733171
3D_DA_UCR_TI	0.881045
3D_DA_SUP_N1
3D_DA_SUP_N2	0.880813
3D_DA_SUP_G
3D_DA_PRT_N1	-0.928577
3D_DA_PRT_Ar			0.848896
3D_DA_PRT_G
3D_DA_PRT_SI	-0.909971
3D_DAnp_RTR_N1	-0.826613
3D_DAnp_RTR_P2
3D_DAnp_RTR_V			0.855644
3D_DAnp_RTR_RA			0.707326
3D_DAnp_RTR_MX			0.808361
3D_DAnp_RTR_DE			0.850305
3D_DAnp_BSR_N2	0.93836
3D_DAnp_BSR_MI
3D_DAnp_BSR_TI	0.949554
3D_DAnp_AHR_N1	-0.899699
3D_DAnp_AHR_G
3D_DAnp_ALR_N3	-0.869196
3D_DAnp_ALR_RA			0.775305
3D_DAnp_ALR_MI
3D_DAnp_NPR_N2	0.955658
3D_DAnp_NPR_MI
3D_DAnp_ARM_N1	-0.836518
3D_DAnp_PLR_N2	0.927017
3D_DAnp_PLR_Ar			0.831766
3D_DAnp_PCR_N1	-0.785217
3D_DAnp_PCR_Ar			0.817218
3D_DAnp_PCR_P2
3D_DAnp_PCR_G
3D_DAnp_NCR_N1	-0.775374
3D_DAnp_NCR_Ar			0.77059
3D_DAnp_NCR_P2
3D_DAnp_NCR_RA
3D_DAnp_UCR_N2	0.859982
3D_DAnp_UCR_TI	0.884513
3D_DAnp_SUP_N2	0.809032
3D_DAnp_SUP_MI
3D_DAnp_SUP_TI	0.913675
3D_DAnp_PRT_Ar			0.779463
3D_DAnp_PRT_TI	0.993456
3D_wSpHP_RTR_Ar
3D_wSpHP_RTR_M
3D_wSpHP_RTR_TI	0.928384
3D_wSpHP_BSR_N1
3D_wSpHP_BSR_N2
3D_wSpHP_BSR_N3
3D_wSpHP_BSR_S
3D_wSpHP_AHR_N1
3D_wSpHP_AHR_V
3D_wSpHP_AHR_S
3D_wSpHP_ALR_SI	-0.758298
3D_wSpHP_NPR_DE
3D_wSpHP_NPR_SI	-0.762792
3D_wSpHP_NPR_MI
3D_wSpHP_NPR_TI	0.851962
3D_wSpHP_PLR_P2
3D_wSpHP_PLR_TI	0.966204
3D_wSpHP_PCR_V
3D_wSpHP_PCR_TI	0.853574
3D_wSpHP_UCR_N1	-0.727471
3D_wSpHP_UCR_P3														-0.705689
3D_wSpHP_UCR_V
3D_wSpHP_UCR_MI
3D_wSpHP_SUP_N1	-0.887323
3D_wSpHP_SUP_P2
3D_wSpHP_PRT_V
3D_wSpHP_PRT_S
3D_wSpHP_PRT_SI	-0.831949
3D_lnFD_RTR_TI	0.935246
3D_lnFD_BSR_CV
3D_lnFD_BSR_MI
3D_lnFD_AHR_SI	-0.821744
3D_lnFD_AHR_MI
3D_lnFD_ALR_K	0.882523
3D_lnFD_NPR_SI	-0.851937
3D_lnFD_PLR_TI	0.972806
3D_lnFD_PCR_TI	0.870518
3D_lnFD_NCR_CV
3D_lnFD_NCR_S
3D_lnFD_UCR_MI
3D_lnFD_SUP_SI	-0.785252
3D_wR2HP_RTR_SI
3D_wR2HP_BSR_TI	0.951506
3D_wR2HP_AHR_MI
3D_wR2HP_ALR_TI	0.943103
3D_wR2HP_NPR_SI	-0.770733
3D_wR2HP_PCR_S
3D_wR2HP_UCR_SI	-0.712446
3D_wDHBdHP_RTR_Ar
3D_wDHBdHP_RTR_P2																																0.776262
3D_wDHBdHP_RTR_P3																																-0.816779
3D_wDHBdHP_RTR_DE																																0.809067
3D_wDHBdHP_BSR_N3	0.804587
3D_wDHBdHP_BSR_Ar
3D_wDHBdHP_BSR_V
3D_wDHBdHP_ALR_P2
3D_wDHBdHP_ALR_MI
3D_wDHBdHP_PLR_Ar
3D_wDHBdHP_PLR_V
3D_wDHBdHP_PLR_S
3D_wDHBdHP_PLR_TI	0.973383
3D_wDHBdHP_PCR_N1	-0.856696
3D_wDHBdHP_PCR_N2	0.809438
3D_wDHBdHP_PCR_TI	0.871741
3D_wDHBdHP_UCR_N3
3D_wDHBdHP_UCR_V
3D_wDHBdHP_UCR_S
3D_wDHBdHP_UCR_SI
3D_wDHBdHP_UCR_TI	0.894357
3D_wDHBdHP_SUP_S
3D_wDHBdHP_SUP_MI
3D_wDHBdHP_PRT_N2	0.926076
3D_wDHBdHP_PRT_N3
3D_wDHBdHP_PRT_P3
3D_wDHBdHP_PRT_MI
3D_wDHBdHP_PRT_TI	0.986098
3D_wNcHP_RTR_N1
3D_wNcHP_RTR_Ar																																	0.79217
3D_wNcHP_BSR_N1
3D_wNcHP_BSR_N2
3D_wNcHP_BSR_RA
3D_wNcHP_BSR_MX
3D_wNcHP_BSR_SI	-0.796234
3D_wNcHP_BSR_TI	0.950682
3D_wNcHP_AHR_N3
3D_wNcHP_AHR_S																																										0.918966
3D_wNcHP_AHR_SI	-0.819211
3D_wNcHP_ALR_G
3D_wNcHP_ALR_V
3D_wNcHP_ALR_MX
3D_wNcHP_ALR_SI	-0.782655
3D_wNcHP_NPR_N1
3D_wNcHP_NPR_N2	0.730383
3D_wNcHP_NPR_P2
3D_wNcHP_NPR_G
3D_wNcHP_NPR_S																					0.819207
3D_wNcHP_NPR_DE
3D_wNcHP_NPR_SI	-0.803026
3D_wNcHP_PLR_N2	0.798492
3D_wNcHP_PLR_N3																												0.714794
3D_wNcHP_PLR_P3																												0.73559
3D_wNcHP_PLR_S																												0.818872
3D_wNcHP_PCR_P3																												0.824235
3D_wNcHP_PCR_G
3D_wNcHP_NCR_P2
3D_wNcHP_NCR_P3
3D_wNcHP_UCR_N3																																												0.850042
3D_wNcHP_UCR_P2
3D_wNcHP_UCR_P3																																												0.883201
3D_wNcHP_UCR_SI	-0.742776
3D_wNcHP_SUP_N3
3D_wNcHP_SUP_P3
3D_wNcHP_SUP_G
3D_wNcHP_PRT_G
3D_wNcHP_PRT_RA
3D_wNcHP_PRT_MX
3D_wFLCHP_RTR_S
3D_wFLCHP_BSR_MI
3D_wFLCHP_ALR_SI	-0.814945
3D_wFLCHP_NPR_S																																																0.739489
3D_wFLCHP_NPR_SI	-0.835998
3D_wFLCHP_NPR_MI
3D_wFLCHP_NPR_TI	0.956424
3D_wFLCHP_PLR_MI
3D_wFLCHP_PCR_S
3D_wFLCHP_SUP_TI	0.919417
3D_wFLCHP_PRT_S																																																0.78218
3D_wFLCHP_PRT_K	0.942352
3D_wNLCHP_RTR_Ar
3D_wNLCHP_RTR_S
3D_wNLCHP_RTR_DE
3D_wNLCHP_RTR_TI	0.934804
3D_wNLCHP_BSR_G
3D_wNLCHP_BSR_V
3D_wNLCHP_BSR_RA
3D_wNLCHP_BSR_K	0.904822
3D_wNLCHP_BSR_TI	0.949124
3D_wNLCHP_AHR_P3
3D_wNLCHP_AHR_MI
3D_wNLCHP_AHR_TI	0.930724
3D_wNLCHP_ALR_N2	0.726428
3D_wNLCHP_ALR_N3
3D_wNLCHP_ALR_G
3D_wNLCHP_ALR_RA
3D_wNLCHP_NPR_P3
3D_wNLCHP_PLR_N1
3D_wNLCHP_PLR_N2
3D_wNLCHP_PLR_P3
3D_wNLCHP_PLR_G
3D_wNLCHP_PLR_DE
3D_wNLCHP_PLR_SI	-0.881338
3D_wNLCHP_PCR_RA
3D_wNLCHP_NCR_N2
3D_wNLCHP_NCR_N3
3D_wNLCHP_NCR_DE
3D_wNLCHP_UCR_S
3D_wNLCHP_UCR_SI	-0.796006
3D_wNLCHP_SUP_N1																										0.705179
3D_wNLCHP_SUP_N3
3D_wNLCHP_PRT_N1																										0.779664
3D_wNLCHP_PRT_S																																																0.738563
3D_wNLCHP_PRT_TI	0.989097
3D_wCOHP_RTR_TI	0.938359
3D_wCOHP_BSR_SI	-0.796506
3D_wCOHP_BSR_MI
3D_wCOHP_BSR_TI	0.95065
3D_wCOHP_AHR_S																																										0.918966
3D_wCOHP_ALR_TI	0.939115
3D_wCOHP_NPR_SI	-0.801406
3D_wCOHP_NPR_MI
3D_wCOHP_NPR_TI	0.95317
3D_wCOHP_PLR_SI	-0.841265
3D_wCOHP_PLR_TI	0.973872
3D_wCOHP_PCR_TI	0.877009
3D_wCOHP_UCR_SI	-0.745787
3D_wCOHP_SUP_S
3D_wCOHP_SUP_SI	-0.738315
3D_wCOHP_PRT_S																					0.77611
3D_wCOHP_PRT_MI
3D_wCOHP_PRT_TI	0.987531
3D_wLCOHP_RTR_N3
3D_wLCOHP_RTR_MX
3D_wLCOHP_RTR_TI	0.939549
3D_wLCOHP_BSR_RA	-0.716897
3D_wLCOHP_AHR_RA	-0.825749
3D_wLCOHP_AHR_MI
3D_wLCOHP_AHR_TI	0.92593
3D_wLCOHP_ALR_P2	-0.747192
3D_wLCOHP_ALR_S
3D_wLCOHP_ALR_SI	-0.806763
3D_wLCOHP_ALR_MI
3D_wLCOHP_NPR_N3
3D_wLCOHP_NPR_MX	-0.718602
3D_wLCOHP_NPR_DE	-0.753147
3D_wLCOHP_NPR_MI
3D_wLCOHP_PLR_N2
3D_wLCOHP_PLR_N3
3D_wLCOHP_PLR_P2	-0.754029
3D_wLCOHP_PLR_S
3D_wLCOHP_PLR_SI	-0.820579
3D_wLCOHP_PCR_N1
3D_wLCOHP_NCR_N2
3D_wLCOHP_NCR_S
3D_wLCOHP_NCR_MN
3D_wLCOHP_UCR_N1
3D_wLCOHP_UCR_N3
3D_wLCOHP_UCR_MI
3D_wLCOHP_SUP_N2
3D_wLCOHP_SUP_P2	-0.7574
3D_wLCOHP_PRT_N1
3D_wLCOHP_PRT_N2
3D_wLCOHP_PRT_DE	-0.767186
3D_wRWCOHP_RTR_N1																																	0.779068
3D_wRWCOHP_RTR_P2	-0.733518
3D_wRWCOHP_RTR_P3																																	0.704899
3D_wRWCOHP_RTR_MN
3D_wRWCOHP_RTR_TI	0.938275
3D_wRWCOHP_BSR_N2
3D_wRWCOHP_BSR_N3																					0.766987
3D_wRWCOHP_BSR_S																					0.789181
3D_wRWCOHP_BSR_TI	0.950626
3D_wRWCOHP_AHR_N1
3D_wRWCOHP_AHR_S																																										0.918966
3D_wRWCOHP_AHR_SI	-0.818883
3D_wRWCOHP_ALR_N1
3D_wRWCOHP_ALR_N2
3D_wRWCOHP_ALR_S																					0.804436
3D_wRWCOHP_ALR_MX
3D_wRWCOHP_NPR_N2
3D_wRWCOHP_NPR_TI	0.953164
3D_wRWCOHP_PLR_P2	-0.800677
3D_wRWCOHP_PLR_S																												0.818872
3D_wRWCOHP_PLR_SI	-0.841016
3D_wRWCOHP_PCR_N2
3D_wRWCOHP_PCR_N3																												0.808641
3D_wRWCOHP_PCR_S																												0.744394
3D_wRWCOHP_PCR_RA
3D_wRWCOHP_NCR_N2
3D_wRWCOHP_NCR_S
3D_wRWCOHP_NCR_RA	-0.71197
3D_wRWCOHP_UCR_N2
3D_wRWCOHP_UCR_P2	-0.726492
3D_wRWCOHP_UCR_P3																																												0.847994
3D_wRWCOHP_UCR_RA
3D_wRWCOHP_SUP_MN
3D_wRWCOHP_SUP_MX	-0.732206
3D_wRWCOHP_SUP_SI	-0.736722
3D_wRWCOHP_PRT_MN
3D_wRWCOHP_PRT_SI	-0.869214
3D_wRWCOHP_PRT_TI	0.987532
3D_wCTPHP_RTR_S
3D_wCTPHP_RTR_SI
3D_wCTPHP_RTR_TI	0.936735
3D_wCTPHP_BSR_SI
3D_wCTPHP_BSR_MI
3D_wCTPHP_AHR_MI
3D_wCTPHP_AHR_TI	0.931738
3D_wCTPHP_ALR_SI
3D_wCTPHP_NPR_SI
3D_wCTPHP_PLR_SI	-0.724033
3D_wCTPHP_PLR_MI
3D_wCTPHP_PLR_TI	0.969283
3D_wCTPHP_PCR_CV
3D_wCTPHP_PCR_S
3D_wCTPHP_UCR_S
3D_wCTPHP_UCR_SI
3D_wCTPHP_UCR_MI
3D_wCTPHP_PRT_N1	-0.75994
3D_wCTPHP_PRT_TI	0.986738
3D_wCLQHP_RTR_SI
3D_wCLQHP_BSR_TI
3D_wCLQHP_AHR_SI
3D_wCLQHP_AHR_MI
3D_wCLQHP_AHR_TI
3D_wCLQHP_ALR_MI
3D_wCLQHP_ALR_TI
3D_wCLQHP_PLR_G
3D_wCLQHP_UCR_SI
3D_wCLQHP_UCR_MI
3D_wCLQHP_UCR_TI
3D_wCLQHP_SUP_MI
3D_wPsi_HHP_RTR_P3
3D_wPsi_HHP_RTR_S
3D_wPsi_HHP_RTR_MI		-0.832573
3D_wPsi_HHP_BSR_N2
3D_wPsi_HHP_BSR_V		-0.810795
3D_wPsi_HHP_AHR_N3
3D_wPsi_HHP_AHR_SI		-0.890286
3D_wPsi_HHP_ALR_P3
3D_wPsi_HHP_NPR_DE		-0.838837
3D_wPsi_HHP_NPR_TI	0.756653
3D_wPsi_HHP_PLR_P2		-0.820114
3D_wPsi_HHP_PLR_K	0.89643
3D_wPsi_HHP_PCR_N2
3D_wPsi_HHP_PCR_N3
3D_wPsi_HHP_PCR_SI		-0.84571
3D_wPsi_HHP_NCR_N2
3D_wPsi_HHP_NCR_V		-0.773139
3D_wPsi_HHP_NCR_SI		-0.772874
3D_wPsi_HHP_NCR_TI	0.711493
3D_wPsi_HHP_UCR_P2		-0.754211
3D_wPsi_HHP_UCR_P3
3D_wPsi_HHP_UCR_S
3D_wPsi_HHP_UCR_TI	0.733111
3D_wPsi_HHP_SUP_N2
3D_wPsi_HHP_SUP_P3
3D_wPsi_HHP_SUP_SI		-0.904898
3D_wPsi_HHP_PRT_TI	0.77602
3D_wPsi_SHP_RTR_P2
3D_wPsi_SHP_RTR_S
3D_wPsi_SHP_BSR_P3
3D_wPsi_SHP_BSR_DE		0.75287
3D_wPsi_SHP_AHR_N3
3D_wPsi_SHP_AHR_G
3D_wPsi_SHP_AHR_V		0.86094
3D_wPsi_SHP_AHR_DE		0.895528
3D_wPsi_SHP_AHR_SI		0.898209
3D_wPsi_SHP_AHR_TI	0.757065
3D_wPsi_SHP_ALR_G
3D_wPsi_SHP_ALR_V		0.801127
3D_wPsi_SHP_ALR_MI		0.888193
3D_wPsi_SHP_ALR_TI	0.792015
3D_wPsi_SHP_NPR_N1
3D_wPsi_SHP_NPR_P3																											0.713832
3D_wPsi_SHP_NPR_V		0.812231
3D_wPsi_SHP_NPR_DE		0.83473
3D_wPsi_SHP_PLR_P2		0.85586
3D_wPsi_SHP_PCR_V		0.785409
3D_wPsi_SHP_PCR_DE		0.815853
3D_wPsi_SHP_NCR_P2		0.702852
3D_wPsi_SHP_UCR_P2
3D_wPsi_SHP_UCR_G
3D_wPsi_SHP_UCR_DE
3D_wPsi_SHP_UCR_SI		0.779459
3D_wPsi_SHP_SUP_N2		0.709281
3D_wPsi_SHP_SUP_G
3D_wPsi_SHP_SUP_MI		0.893924
3D_wPsi_SHP_PRT_P3
3D_wPsi_IHP_RTR_Ar																																													0.821223
3D_wPsi_IHP_RTR_P3																																													0.877287
3D_wPsi_IHP_RTR_SI
3D_wPsi_IHP_BSR_S
3D_wPsi_IHP_BSR_SI
3D_wPsi_IHP_AHR_N2	0.713494
3D_wPsi_IHP_AHR_N3
3D_wPsi_IHP_AHR_P3
3D_wPsi_IHP_AHR_TI	0.868159
3D_wPsi_IHP_ALR_P3
3D_wPsi_IHP_ALR_SI
3D_wPsi_IHP_NPR_Ar
3D_wPsi_IHP_NPR_P2
3D_wPsi_IHP_NPR_V
3D_wPsi_IHP_NPR_MI
3D_wPsi_IHP_PLR_Ar
3D_wPsi_IHP_PLR_MI
3D_wPsi_IHP_PCR_N2
3D_wPsi_IHP_PCR_DE
3D_wPsi_IHP_PCR_MI
3D_wPsi_IHP_NCR_N3
3D_wPsi_IHP_NCR_G
3D_wPsi_IHP_NCR_V
3D_wPsi_IHP_UCR_N2
3D_wPsi_IHP_UCR_S
3D_wPsi_IHP_UCR_DE
3D_wPsi_IHP_SUP_N2	0.728152
3D_wPsi_IHP_SUP_N3
3D_wPsi_IHP_SUP_K	0.822269
3D_wPsi_IHP_SUP_TI	0.886176
3D_wPsi_IHP_PRT_Ar
3D_wPsi_IHP_PRT_V
3D_wPsi_IHP_PRT_K	0.941691
3D_wPsi_IHP_PRT_SI
3D_wPhi_HHP_RTR_N1
3D_wPhi_HHP_RTR_N3
3D_wPhi_HHP_RTR_S
3D_wPhi_HHP_RTR_DE
3D_wPhi_HHP_RTR_SI
3D_wPhi_HHP_RTR_MI
3D_wPhi_HHP_RTR_TI	0.93779
3D_wPhi_HHP_BSR_P2		-0.720711
3D_wPhi_HHP_BSR_K	0.897718
3D_wPhi_HHP_BSR_DE		-0.713877
3D_wPhi_HHP_BSR_TI	0.852714
3D_wPhi_HHP_AHR_N3
3D_wPhi_HHP_AHR_G
3D_wPhi_HHP_AHR_V		-0.804643
3D_wPhi_HHP_AHR_MI		-0.844393
3D_wPhi_HHP_ALR_N1																																									0.734914
3D_wPhi_HHP_ALR_N3																																									0.901067
3D_wPhi_HHP_ALR_P2		-0.766657
3D_wPhi_HHP_ALR_MI		-0.854141
3D_wPhi_HHP_ALR_TI	0.870247
3D_wPhi_HHP_NPR_N2
3D_wPhi_HHP_NPR_N3																																									0.897406
3D_wPhi_HHP_NPR_DE		-0.769856
3D_wPhi_HHP_NPR_SI		-0.875144
3D_wPhi_HHP_PLR_DE		-0.766908
3D_wPhi_HHP_PLR_SI		-0.871102
3D_wPhi_HHP_PLR_MI		-0.872817
3D_wPhi_HHP_PLR_TI	0.89558
3D_wPhi_HHP_PCR_N1
3D_wPhi_HHP_PCR_N2
3D_wPhi_HHP_PCR_N3
3D_wPhi_HHP_PCR_P2
3D_wPhi_HHP_PCR_SI		-0.773075
3D_wPhi_HHP_NCR_N1
3D_wPhi_HHP_NCR_N2
3D_wPhi_HHP_NCR_Ar
3D_wPhi_HHP_NCR_P3
3D_wPhi_HHP_NCR_DE
3D_wPhi_HHP_UCR_N2
3D_wPhi_HHP_UCR_N3
3D_wPhi_HHP_UCR_DE
3D_wPhi_HHP_UCR_TI	0.837726
3D_wPhi_HHP_SUP_N2
3D_wPhi_HHP_SUP_P2		-0.732552
3D_wPhi_HHP_PRT_N2	0.723045
3D_wPhi_HHP_PRT_N3
3D_wPhi_HHP_PRT_V		-0.82523
3D_wPhi_HHP_PRT_DE		-0.811711
3D_wPhi_HHP_PRT_MI		-0.916108
3D_wPhi_SHP_RTR_N1
3D_wPhi_SHP_RTR_N2
3D_wPhi_SHP_RTR_V
3D_wPhi_SHP_RTR_DE
3D_wPhi_SHP_RTR_SI
3D_wPhi_SHP_RTR_MI
3D_wPhi_SHP_BSR_P2		0.740662
3D_wPhi_SHP_BSR_DE		0.734818
3D_wPhi_SHP_BSR_SI		0.843057
3D_wPhi_SHP_AHR_N2
3D_wPhi_SHP_AHR_P2		0.878335
3D_wPhi_SHP_AHR_DE		0.877142
3D_wPhi_SHP_AHR_MI		0.884112
3D_wPhi_SHP_ALR_N1																											0.834473
3D_wPhi_SHP_ALR_N3																											0.896535
3D_wPhi_SHP_ALR_V		0.778685
3D_wPhi_SHP_ALR_TI	0.764592
3D_wPhi_SHP_NPR_Ar																											0.796731
3D_wPhi_SHP_NPR_P3																											0.893536
3D_wPhi_SHP_NPR_DE		0.803983
3D_wPhi_SHP_NPR_TI	0.785003
3D_wPhi_SHP_PLR_N1																																																	0.711009
3D_wPhi_SHP_PLR_N3																																																	0.788116
3D_wPhi_SHP_PLR_P2		0.828948
3D_wPhi_SHP_PLR_V		0.802381
3D_wPhi_SHP_PLR_DE		0.828434
3D_wPhi_SHP_PCR_P2		0.771049
3D_wPhi_SHP_PCR_P3																																																	0.807626
3D_wPhi_SHP_NCR_N2
3D_wPhi_SHP_NCR_DE
3D_wPhi_SHP_UCR_N2
3D_wPhi_SHP_UCR_N3
3D_wPhi_SHP_UCR_Ar
3D_wPhi_SHP_UCR_SI		0.785699
3D_wPhi_SHP_SUP_N1
3D_wPhi_SHP_SUP_P2		0.774891
3D_wPhi_SHP_SUP_TI
3D_wPhi_SHP_PRT_G
3D_wPhi_SHP_PRT_SI		0.941995
3D_wPhi_IHP_RTR_P3
3D_wPhi_IHP_RTR_V																																					0.763023
3D_wPhi_IHP_RTR_S
3D_wPhi_IHP_RTR_DE																																					0.757901
3D_wPhi_IHP_RTR_MI
3D_wPhi_IHP_BSR_P2																																		0.785376
3D_wPhi_IHP_BSR_V																																		0.807688
3D_wPhi_IHP_AHR_N2
3D_wPhi_IHP_AHR_N3
3D_wPhi_IHP_AHR_P3
3D_wPhi_IHP_AHR_S
3D_wPhi_IHP_ALR_N1
3D_wPhi_IHP_ALR_S
3D_wPhi_IHP_ALR_MI
3D_wPhi_IHP_NPR_P2																																		0.835327
3D_wPhi_IHP_NPR_V																																		0.85271
3D_wPhi_IHP_NPR_DE																																		0.834287
3D_wPhi_IHP_NPR_SI
3D_wPhi_IHP_NPR_TI	0.834177
3D_wPhi_IHP_PLR_N1																														0.752614
3D_wPhi_IHP_PLR_P2
3D_wPhi_IHP_PLR_MI
3D_wPhi_IHP_UCR_N2
3D_wPhi_IHP_UCR_Ar
3D_wPhi_IHP_UCR_P3
3D_wPhi_IHP_UCR_SI
3D_wPhi_IHP_UCR_TI	0.74051
3D_wPhi_IHP_SUP_N1																														0.879035
3D_wPhi_IHP_SUP_N3																														0.871433
3D_wPhi_IHP_SUP_Ar																														0.883842
3D_wPhi_IHP_SUP_V
3D_wPhi_IHP_SUP_S
3D_wPhi_IHP_SUP_TI	0.830737
3D_wPhi_IHP_PRT_N1																														0.781057
3D_wPhi_IHP_PRT_Ar																														0.781626
3D_wPhi_IHP_PRT_P2
3D_wPhi_IHP_PRT_TI	0.890233
3D_Phi_RTR_V
3D_Phi_BSR_N2	0.829199
3D_Phi_BSR_N3	-0.749055
3D_Phi_BSR_CV
3D_Phi_BSR_RA
3D_Phi_BSR_TI	0.932735
3D_Phi_AHR_N2	0.888312
3D_Phi_AHR_DE
3D_Phi_ALR_V
3D_Phi_ALR_MX
3D_Phi_ALR_DE		0.723281
3D_Phi_NPR_N2	0.870693
3D_Phi_NPR_DE		0.723116
3D_Phi_NPR_SI
3D_Phi_NPR_MI		0.772616
3D_Phi_PLR_N1	-0.948071
3D_Phi_PLR_V
3D_Phi_PLR_SI
3D_Phi_PCR_N3	-0.706982
3D_Phi_PCR_Ar		-0.733957
3D_Phi_PCR_P3		-0.833396
3D_Phi_PCR_S
3D_Phi_PCR_RA
3D_Phi_PCR_DE
3D_Phi_PCR_TI	0.876618
3D_Phi_NCR_N1	-0.873308
3D_Phi_NCR_Ar
3D_Phi_NCR_S
3D_Phi_UCR_N1	-0.845267
3D_Phi_UCR_MI
3D_Phi_UCR_TI	0.87411
3D_Phi_INT_N1	-0.937193
3D_Phi_SUP_N2	0.808499
3D_Phi_SUP_N3
3D_Phi_PRT_N2	0.89855
3D_Phi_PRT_V		0.758117
3D_Phi_PRT_DE		0.777378
3D_Phi_PRT_SI
3D_Phi_PRT_MI		0.855086
3D_Phi_PRT_TI	0.977477
3D_Psi_THR_V
3D_Psi_RTR_N1
3D_Psi_RTR_N2	0.793435
3D_Psi_BSR_MI
3D_Psi_AHR_P2		0.937071
3D_Psi_AHR_P3		0.884268
3D_Psi_AHR_SI
3D_Psi_ALR_Ar		0.915566
3D_Psi_ALR_G
3D_Psi_ALR_S		-0.917707
3D_Psi_ALR_MI
3D_Psi_NPR_N3
3D_Psi_NPR_P2		0.916354
3D_Psi_NPR_S		-0.922751
3D_Psi_PLR_Ar		0.930761
3D_Psi_PLR_S		-0.915653
3D_Psi_PLR_TI	0.973115
3D_Psi_PCR_P3		0.778523
3D_Psi_PCR_G
3D_Psi_PCR_S		-0.842554
3D_Psi_PCR_MI
3D_Psi_NCR_N2	0.708143
3D_Psi_NCR_N3
3D_Psi_NCR_Ar		0.809657
3D_Psi_NCR_G
3D_Psi_NCR_TI	0.888088
3D_Psi_UCR_N3
3D_Psi_UCR_S		-0.867871
3D_Psi_UCR_SI
3D_Psi_UCR_MI
3D_Psi_UFR_V
3D_Psi_SUP_N3
3D_Psi_SUP_Ar		0.897786
3D_DGLJ_RTR_MI
3D_DGLJ_RTR_TI	0.92873
3D_DGLJ_BSR_MN
3D_DGLJ_BSR_TI	0.946487
3D_DGLJ_AHR_MN
3D_DGLJ_AHR_MI
3D_DGLJ_AHR_TI	0.935956
3D_DGLJ_NCR_N2	0.875745
3D_DGLJ_UCR_MN
3D_DGLJ_UCR_TI	0.87918
3D_DGLJ_SUP_N1	-0.866556
3D_DGLJ_SUP_TI	0.911415
3D_DGLJ_PRT_N1	-0.980097
3D_DGtor_RTR_N2	0.92103
3D_DGtor_RTR_N3	-0.893206
3D_DGtor_RTR_V
3D_DGtor_BSR_N3	-0.889213
3D_DGtor_BSR_V
3D_DGtor_BSR_CV
3D_DGtor_BSR_K	0.905541
3D_DGtor_BSR_SI	-0.848192
3D_DGtor_AHR_N1	-0.903552
3D_DGtor_AHR_N2	0.888005
3D_DGtor_AHR_N3	-0.868886
3D_DGtor_AHR_V
3D_DGtor_AHR_CV
3D_DGtor_AHR_S		-0.725519
3D_DGtor_AHR_MI	0.818601
3D_DGtor_ALR_N2	0.91309
3D_DGtor_ALR_M
3D_DGtor_ALR_G
3D_DGtor_ALR_MI	0.789995
3D_DGtor_NPR_M
3D_DGtor_NPR_G
3D_DGtor_NPR_SI	-0.885381
3D_DGtor_NPR_MI	0.785846
3D_DGtor_NPR_TI	0.953659
3D_DGtor_PLR_N1	-0.963457
3D_DGtor_PLR_N2	0.944967
3D_DGtor_PLR_M
3D_DGtor_PLR_V
3D_DGtor_PCR_N3	-0.797742
3D_DGtor_PCR_CV
3D_DGtor_PCR_S
3D_DGtor_NCR_N3	-0.769696
3D_DGtor_NCR_M
3D_DGtor_NCR_CV
3D_DGtor_UCR_N3	-0.82929
3D_DGtor_UCR_G
3D_DGtor_UCR_SI	-0.766053
3D_DGtor_UCR_MI	0.780377
3D_DGtor_SUP_MI	0.77661
3D_DGtor_PRT_N1	-0.982127
3D_DGtor_PRT_N2	0.965699
3D_DGtor_PRT_K	0.956836
3D_DGtor_PRT_SI	-0.93587
[truncated: 8 more rows]
[truncated: 110 more columns]

## Sheet: Populated
Components	2D	3D	Comb		1: 2D
PC1	1	2	3		2: 3D
PC6	1	2	3		3: Both
PC14	1	2	3
PC2	0	2	2
PC3	0	2	2
PC16	0	2	2
PC21	0	2	2
PC24	0	2	2
PC25	0	2	2
PC26	0	2	2
PC27	0	2	2
PC28	0	2	2
PC30	0	2	2
PC31	0	2	2
PC32	0	2	2
PC33	0	2	2
PC34	0	2	2
PC35	0	2	2
PC37	0	2	2
PC38	0	2	2
PC40	0	2	2
PC41	0	2	2
PC42	0	2	2
PC44	0	2	2
PC45	0	2	2
PC46	0	2	2
PC48	0	2	2
PC49	0	2	2
PC50	0	2	2
PC51	0	2	2
PC53	0	2	2
PC54	0	2	2
PC55	0	2	2
PC56	0	2	2
PC58	0	2	2
PC59	0	2	2
PC60	0	2	2
PC61	0	2	2
PC62	0	2	2
PC64	0	2	2
PC65	0	2	2
PC66	0	2	2
PC67	0	2	2
PC68	0	2	2
PC69	0	2	2
PC70	0	2	2
PC71	0	2	2
PC73	0	2	2
PC74	0	2	2
PC78	0	2	2
PC81	0	2	2
PC82	0	2	2
PC85	0	2	2
PC87	0	2	2
PC90	0	2	2
PC92	0	2	2
PC95	0	2	2
PC96	0	2	2
PC101	0	2	2
PC102	0	2	2
PC104	0	2	2
PC106	0	2	2
PC110	0	2	2
PC112	0	2	2
PC122	0	2	2
PC123	0	2	2
PC124	0	2	2
PC125	0	2	2
PC127	0	2	2
PC128	0	2	2
PC129	0	2	2
PC133	0	2	2
PC134	0	2	2
PC135	0	2	2
PC136	0	2	2
PC138	0	2	2
PC139	0	2	2
PC140	0	2	2
PC141	0	2	2
PC142	0	2	2
PC143	0	2	2
PC144	0	2	2
PC145	0	2	2
PC146	0	2	2
PC147	0	2	2
PC148	0	2	2
PC149	0	2	2
PC150	0	2	2
PC151	0	2	2
PC152	0	2	2
PC153	0	2	2
PC154	0	2	2
PC155	0	2	2
PC156	0	2	2
PC157	0	2	2
PC158	0	2	2
PC159	0	2	2
PC4	1	0	1
PC5	1	0	1
PC7	1	0	1
PC8	1	0	1
PC9	1	0	1
PC10	1	0	1
PC11	1	0	1
PC12	1	0	1
PC13	1	0	1
PC15	1	0	1
PC18	1	0	1
PC19	1	0	1
PC20	1	0	1
PC63	1	0	1
PC76	1	0	1
PC111	1	0	1
PC17	0	0	0
PC22	0	0	0
PC23	0	0	0
PC29	0	0	0
PC36	0	0	0
PC39	0	0	0
PC43	0	0	0
PC47	0	0	0
PC52	0	0	0
PC57	0	0	0
PC72	0	0	0
PC75	0	0	0
PC77	0	0	0
PC79	0	0	0
PC80	0	0	0
PC83	0	0	0
PC84	0	0	0
PC86	0	0	0
PC88	0	0	0
PC89	0	0	0
PC91	0	0	0
PC93	0	0	0
PC94	0	0	0
PC97	0	0	0
PC98	0	0	0
PC99	0	0	0
PC100	0	0	0
PC103	0	0	0
PC105	0	0	0
PC107	0	0	0
PC108	0	0	0
PC109	0	0	0
PC113	0	0	0
PC114	0	0	0
PC115	0	0	0
PC116	0	0	0
PC117	0	0	0
PC118	0	0	0
PC119	0	0	0
PC120	0	0	0
PC121	0	0	0
PC126	0	0	0
PC130	0	0	0
PC131	0	0	0
PC132	0	0	0
PC137	0	0	0
