# Supplementary material for: ProtDCal: A program to compute general-purpose-numerical descriptors for sequences and 3D-structures of proteins
Source: BMC Bioinformatics. 2015 May 16;16:162. doi: 10.1186/s12859-015-0586-0 (PMC4432771; doi:10.1186/s12859-015-0586-0)
Supplement: Additional file 4: — Summary of the Shannon entropy ranks for different families of sequence-based descriptors. [file 12859_2015_586_MOESM4_ESM.zip]

Archive with 1 entries (1 files):
- PROTDCAL_Sup_Mat_FileSM3_EntropyRank.xlsx
