# Supplementary material for: ProtDCal: A program to compute general-purpose-numerical descriptors for sequences and 3D-structures of proteins
Source: BMC Bioinformatics. 2015 May 16;16:162. doi: 10.1186/s12859-015-0586-0 (PMC4432771; doi:10.1186/s12859-015-0586-0)
Supplement: Additional file 4: — Summary of the Shannon entropy ranks for different families of sequence-based descriptors. [file 12859_2015_586_MOESM4_ESM.zip › PROTDCAL_Sup_Mat_FileSM3_EntropyRank.xlsx]

## Sheet: Sheet1
Compute Shannon Entropy Ranking
calculating values for :	SE
Bins:	875
Using single method for ranking for bin 875
All values to be show in ranking output
	PROTDCAL		PROTDCAL:KH		PROTDCAL:Gr		PROTDCAL:IB		PROTDCAL:ES		PROTDCAL:AC		RECON		PROFEAT
Fuk5_PRT_N2	8.8504	EP3_KH_PRT_N3	8.87902	Lapl7_GR_PRT_SI	8.81331	EP10_IB_BSR_MI	8.88509	SIEPA7_ES_PLR_N2	8.84045	SIKMin_AC_PRT_N3	8.85194	PIP5	8.45225	[G7.1.1.12]	8.72799
SIKMin_PRT_N3	8.84692	Del(Rho)NA4_KH_PRT_N2	8.8644	PIPMax_GR_PRT_S	8.80178	EP10_IB_AHR_SI	8.85871	Del(G)NA3_ES_PLR_N3	8.83702	SIEPA1_AC_PRT_N2	8.83499	PIP6	8.42402	[G6.1.1.2]	8.61951
Fuk9_PRT_N2	8.84338	SIGIA_KH_BSR_SI	8.8633	SIGMin_GR_PRT_S	8.80033	SIEPA10_IB_AHR_SI	8.84701	Del(K)NA6_ES_PRT_SI	8.8332	Del(G)NA1_AC_PRT_N2	8.83451	EP7	8.42095	[G7.1.1.2]	8.59942
EP2_PRT_N2	8.84112	LaplMax_KH_BSR_SI	8.86175	SIKA4_GR_PLR_SI	8.79823	Del(Rho)NIA_IB_UCR_SI	8.84689	Del(K)NA7_ES_PRT_N2	8.83244	SIEPA1_AC_ALR_N2	8.82627	PIP4	8.41424	[G7.1.1.3]	8.52179
SIGA3_PRT_N3	8.83947	PIP7_KH_PRT_N3	8.86127	SIKA8_GR_ALR_SI	8.79286	SIGMin_IB_BSR_SI	8.83587	Lapl7_ES_PRT_N2	8.83206	SIKMin_AC_PRT_N2	8.82313	PIP18	8.40893	[G7.1.1.7]	8.52152
SIEPA3_PRT_N2	8.8367	SIEPA2_KH_PRT_N2	8.84531	Del(Rho)NIA_GR_PRT_S	8.78826	W(U)_IB_ALR_MI	8.83552	PIP7_ES_PRT_N3	8.83027	Lapl7_AC_PRT_SI	8.82186	DGNMin	8.40195	[G6.1.1.3]	8.50294
SIEPA1_PRT_N2	8.82479	SIEPA7_KH_PRT_N2	8.84131	Del(Rho)NA5_GR_PRT_SI	8.78772	W(U)_IB_AHR_SI	8.82614	Pa_ES_PRT_N3	8.82467	Del(Rho)NIA_AC_PRT_N2	8.81218	DKMin	8.37373	[G4.3.5.6]	8.49505
Del(G)NA3_PRT_N2	8.82089	Del(Rho)NA2_KH_PRT_N3	8.84051	Del(G)NA9_GR_PLR_SI	8.7856	SIEPMax_IB_AHR_MI	8.82611	SIEPMin_ES_UCR_N3	8.82441	Del(G)NIA_AC_PRT_N2	8.80615	SIEPA6	8.36939	[G3.3.1.1.17]	8.48339
Lapl7_PRT_N2	8.8185	PIPAvg_KH_UCR_SI	8.8385	Lapl3_GR_PRT_SI	8.77769	PIPAvg_IB_ALR_SI	8.82519	Pb_ES_PRT_N2	8.82171	Pb_AC_UCR_N2	8.80342	PIP7	8.36581	[G1.1.1.15]	8.48242
Del(G)NIA_PRT_N2	8.81798	SIEPA7_KH_PRT_N3	8.83524	Del(Rho)NA3_GR_PRT_SI	8.77561	W(U)_IB_NPR_SI	8.82236	Fuk9_ES_PRT_N2	8.81891	PIPMax_AC_PRT_S	8.80178	PIP20	8.36319	[G3.3.4.1.13]	8.47538
Del(K)NA1_PRT_N2	8.81768	SIEPA3_KH_PRT_N2	8.83497	SurfArea_GR_PRT_SI	8.77252	SIGMin_IB_PRT_S	8.81513	Del(K)IA_ES_PRT_N3	8.81861	SIGMin_AC_PRT_S	8.80033	EP9	8.35895	[G6.1.1.14]	8.4685
PIPAvg_PRT_N2	8.81758	Fuk5_KH_PRT_N2	8.83417	Del(G)NA1_GR_NPR_SI	8.77069	Del(Rho)NIA_IB_BSR_SI	8.81486	PIP3_ES_ARM_V	8.81759	EP1_AC_NPR_N2	8.79917	DRNA4	8.35424	[G1.1.1.12]	8.46489
PIPMax_PRT_N3	8.81542	SIGMax_KH_PRT_N3	8.83354	SIGA8_GR_PLR_SI	8.77063	W(U)_IB_PRT_MI	8.8111	Pa_ES_PRT_N2	8.81643	SIKIA_AC_PRT_N2	8.79864	PIP3	8.35364	[G5.2.2.32]	8.46418
Del(Rho)NIA_PRT_N3	8.81502	Vm_KH_PRT_N2	8.83314	SIKIA_GR_PRT_S	8.7686	SIKIA_IB_RTR_SI	8.8072	Del(G)NA2_ES_PRT_N2	8.81392	SIKIA_AC_PRT_N3	8.79759	DGNA10	8.34879	[G7.1.1.15]	8.46104
Del(G)NA1_PLR_N3	8.80987	SIEPA8_KH_PRT_N2	8.83141	Pa_GR_PRT_SI	8.76752	Gw(U)_IB_UCR_SI	8.80713	Del(G)NA10_ES_PLR_N2	8.81346	EP3_AC_ALR_N2	8.79642	SIEPA7	8.3478	[G4.3.3.6]	8.45744
EP2_PRT_N3	8.80975	Lapl7_KH_PRT_N3	8.83054	Del(Rho)NA7_GR_PRT_SI	8.76736	W(U)_IB_AHR_MI	8.80394	Del(K)NA10_ES_PRT_N3	8.8111	PIPMax_AC_ALR_N2	8.79505	SIEPA8	8.34688	[G3.2.2.1.12]	8.45384
Fuk5_PRT_N3	8.80706	Del(G)NIA_KH_PRT_S	8.82846	Lapl9_GR_PLR_SI	8.76588	SIKIA_IB_BSR_SI	8.80391	Del(Rho)NIA_ES_PRT_N3	8.81033	Del(G)NIA_AC_PLR_N3	8.79358	Lapl2	8.34632	[G3.3.1.1.7]	8.45307
Del(K)NA10_PRT_N2	8.80704	Del(Rho)NA2_KH_ALR_S	8.82608	Del(G)NA4_GR_ALR_SI	8.76398	EP10_IB_AHR_MI	8.80379	Lapl5_ES_PRT_SI	8.809	SIGA3_AC_ALR_N2	8.79113	PIP15	8.3446	[G3.3.2.1.19]	8.44844
PIPAvg_PRT_N3	8.80648	Pa_KH_PRT_N2	8.82575	Del(G)NA8_GR_PRT_SI	8.76026	SIEPA10_IB_AHR_MI	8.80112	SIGIA_ES_PRT_N2	8.8089	Pa_AC_RTR_N3	8.78985	EP5	8.34372	[G7.1.1.23]	8.44723
SIEPA1_PRT_N3	8.80638	Fuk4_KH_PRT_N3	8.82506	Fuk1_GR_PLR_SI	8.75869	SIEP_IB_AHR_MI	8.79973	SIGA3_ES_PLR_N3	8.80829	Del(G)NIA_AC_PLR_N2	8.78849	Lapl10	8.34209	[G7.1.1.19]	8.44083
Del(G)NA1_PRT_N2	8.80594	SIKIA_KH_PRT_N3	8.82296	EP5_GR_ALR_SI	8.75831	PIPMax_IB_RTR_SI	8.79711	PIPAvg_ES_PRT_N2	8.80794	Del(Rho)NIA_AC_PRT_S	8.78826	EP6	8.33818	[G5.2.2.44]	8.44082
SIKMin_PRT_N2	8.80491	SIKA2_KH_PRT_N2	8.82228	PIP9_GR_PRT_SI	8.75802	Del(Rho)NIA_IB_RTR_SI	8.79609	SIEPA3_ES_PRT_N2	8.80543	Fuk5_AC_PRT_N2	8.788	EP8	8.33787	[G7.1.1.14]	8.43557
PIP7_PRT_N2	8.8018	At_KH_PRT_N2	8.82173	Del(G)NA3_GR_ALR_SI	8.75532	EP4_IB_PLR_SI	8.79373	Del(K)NA4_ES_PRT_N2	8.8051	SIKA8_AC_ALR_SI	8.78777	DKNA8	8.33619	[G7.1.1.29]	8.42831
Del(G)NIA_PRT_N3	8.80172	PIPMin_KH_PRT_S	8.82173	SIKA5_GR_PLR_SI	8.75359	Fuk7_IB_BSR_MN	8.79111	EP2_ES_PLR_N3	8.8051	SIGA3_AC_NPR_N3	8.78768	DRNA2	8.33329	[G7.1.1.16]	8.4283
SIGA5_PRT_N2	8.80146	PIP10_KH_PRT_N2	8.82153	Fuk2_GR_PLR_SI	8.75287	PIPMax_IB_UCR_SI	8.78544	Del(Rho)NA3_ES_PRT_N3	8.80448	EP1_AC_ALR_N2	8.7867	PIP2	8.32953	[G7.1.1.11]	8.42666
SIGMax_PRT_N2	8.79882	SIKIA_KH_PRT_S	8.81977	Del(Rho)NIA_GR_PRT_N2	8.75182	SIEPIA_IB_AHR_SI	8.78521	IP_ES_ALR_N3	8.80398	Del(K)NA3_AC_NPR_N3	8.78648	Lapl7	8.32945	[G3.1.1.1.11]	8.42405
PIP8_UCR_N2	8.79842	Del(K)NA8_KH_PRT_N2	8.81812	SIGA6_GR_PLR_SI	8.75017	SIGMin_IB_UCR_SI	8.7835	Del(Rho)NA3_ES_PCR_V	8.80255	SIEPA2_AC_NPR_N2	8.78627	DKNA1	8.32873	[G3.2.1.1.12]	8.42351
Pb_PRT_N2	8.79727	SIKA6_KH_PRT_N2	8.81671	At_GR_PRT_SI	8.7496	SIGIA_IB_RTR_SI	8.78348	At_ES_PLR_N2	8.80131	Del(Rho)NA3_AC_NPR_N2	8.7849	EP4	8.32719	[G6.1.1.37]	8.42147
PIP9_RTR_N3	8.79723	PIP17_KH_ALR_N2	8.81572	Del(G)NA2_GR_PRT_SI	8.74896	SIGIA_IB_UCR_SI	8.78224	Del(Rho)NA4_ES_PLR_N2	8.80115	EP3_AC_ALR_N3	8.78406	SIEPA5	8.32271	[G3.3.1.1.8]	8.41938
Fuk8_PRT_N2	8.79707	Ap_KH_PRT_SI	8.81509	Del(Rho)NA5_GR_PLR_SI	8.74728	SIKIA_IB_PRT_S	8.78046	Lapl8_ES_AHR_N3	8.801	FukMin_AC_PRT_N2	8.78393	DGNA3	8.32197	[G5.2.1.14]	8.41729
Del(G)NA2_PRT_N2	8.79618	Del(G)NA4_KH_ALR_S	8.81437	Del(Rho)NA9_GR_PRT_SI	8.74689	SIDel(G)N_IB_NPR_SI	8.78037	SIEPMin_ES_PRT_N2	8.8003	Fuk5_AC_ALR_N2	8.78342	EP1	8.32194	[G1.1.1.20]	8.41694
Lapl6_PRT_N2	8.79593	EP1_KH_PRT_N3	8.81415	Del(K)IA_GR_PRT_SI	8.74649	PIP4_IB_ARM_M	8.7788	SIGMax_ES_PRT_N3	8.79808	Del(K)NA3_AC_ALR_N2	8.78314	PIP19	8.32023	[G5.2.1.19]	8.4161
EP3_PRT_N2	8.79466	Fuk_KH_PRT_N2	8.81405	SurfArea_GR_PLR_SI	8.74635	SIEPA8_IB_PRT_SI	8.7768	Del(K)NA9_ES_PLR_SI	8.79725	Del(G)NA1_AC_NPR_N3	8.78294	DGNA9	8.32021	[G3.3.1.1.19]	8.41475
SIEPMin_PRT_N3	8.79395	Del(G)NA3_KH_PRT_N3	8.81385	SIKA7_GR_PRT_SI	8.74586	SIEPIA_IB_AHR_MI	8.77633	Lapl3_ES_PRT_N2	8.79705	PIP7_AC_PRT_N2	8.78272	SurfArea	8.31951	[G4.2.4.1]	8.41153
SIKMin_PLR_N3	8.79389	Del(Rho)NIA_KH_PRT_S	8.81362	Fuk4_GR_PLR_SI	8.74425	SIGMin_IB_PRT_DE	8.77526	SIEPA3_ES_PLR_N2	8.79654	PIP15_AC_UCR_N2	8.7818	PIP17	8.31928	[G6.1.1.16]	8.40984
SIKIA_UCR_N2	8.79365	Lapl3_KH_PRT_N2	8.81252	Anp_GR_PRT_SI	8.74327	EP10_IB_BSR_SI	8.77503	Del(K)NA3_ES_PLR_N3	8.7959	PIPMin_AC_UCR_N3	8.78147	Fuk1	8.31783	[G3.2.4.1.13]	8.40661
Lapl4_PRT_N2	8.79196	SIKMax_KH_PRT_N3	8.81224	Lapl6_GR_ALR_SI	8.74016	Del(G)NIA_IB_RTR_SI	8.77311	Fuk9_ES_PRT_N3	8.79541	PIPMax_AC_PRT_N2	8.78033	PIP16	8.31758	[G4.2.1.2]	8.40661
Lapl7_PRT_N3	8.7917	Fuk4_KH_PRT_N2	8.81185	SIKA9_GR_PRT_SI	8.73999	EP7_IB_PRT_P3	8.77266	EP1_ES_PRT_N2	8.79523	SIGMax_AC_PRT_N2	8.77998	SIEPA2	8.31646	[G7.1.1.1]	8.406
Del(K)NA4_PRT_N2	8.79109	PIP8_KH_PRT_SI	8.81138	PIP12_GR_PLR_SI	8.73956	Del(G)NIA_IB_UCR_SI	8.77185	SIKA6_ES_PRT_N2	8.79433	Del(K)NA3_AC_ALR_N3	8.77958	SIGMin	8.31633	[G3.3.2.1.5]	8.40444
Lapl3_PRT_N2	8.79093	SIEPA1_KH_PRT_N3	8.81131	Fuk5_GR_ALR_S	8.73898	PIP17_IB_NPR_M	8.77166	Del(G)NIA_ES_PRT_N3	8.7941	Fuk5_AC_NPR_N2	8.77949	SIKA8	8.31532	[G3.2.2.1.5]	8.40317
Del(G)NA1_PRT_N3	8.79048	SIGIA_KH_PRT_N3	8.81121	Lapl8_GR_PRT_SI	8.73849	Del(G)NA8_IB_PLR_SI	8.77085	Del(G)NA3_ES_PRT_N3	8.79366	Lapl3_AC_PRT_SI	8.77942	Fuk	8.31502	[G3.3.1.1.12]	8.40312
SIEPA3_PRT_N3	8.78708	SIKA1_KH_PRT_N2	8.81083	SIG_GR_PRT_SI	8.73789	Del(G)NA7_IB_NPR_SI	8.76991	SIGMax_ES_PRT_N2	8.79361	Del(G)NA2_AC_NPR_N2	8.77903	SIKA6	8.31311	[G5.2.1.26]	8.39809
SIKIA_PRT_N3	8.78588	Del(G)NIA_KH_BSR_SI	8.81072	SIGA6_GR_PRT_SI	8.73758	SIEP_IB_AHR_SI	8.76963	Pa_ES_AHR_N3	8.79347	EP2_AC_ALR_N2	8.77893	Fuk6	8.31225	[G7.1.1.70]	8.39774
Del(K)Max_PRT_N2	8.78469	EP1_KH_PRT_N2	8.81068	SIEPA8_GR_NPR_SI	8.73688	At_IB_PLR_SI	8.76804	Pb_ES_PRT_N3	8.79345	SIKA4_AC_PLR_SI	8.77892	Fuk2	8.30971	[G6.1.1.11]	8.39771
SIEPA4_PRT_N2	8.78427	LaplMax_KH_PRT_N3	8.81035	Mw_GR_NPR_SI	8.73564	FukMin_IB_PLR_S	8.76648	PIP12_ES_PRT_N3	8.79328	Del(G)NA1_AC_NPR_N2	8.77883	Population	8.30948	[G6.1.1.1]	8.39762
Pt_PLR_N2	8.78398	Del(G)NA1_KH_PRT_N3	8.80937	Z3_GR_NPR_SI	8.73535	SIGA3_IB_PRT_SI	8.76623	IP_ES_ALR_N2	8.79317	Fuk1_AC_PLR_SI	8.77869	DRNA3	8.30837	[G5.1.2.22]	8.39736
EP1_PRT_N2	8.78357	Del(K)NA10_KH_ALR_N2	8.80916	SIDel(K)N_GR_PRT_SI	8.73445	SIKIA_IB_UCR_SI	8.76618	Del(G)NA10_ES_PRT_N3	8.79189	Del(G)NA1_AC_NPR_SI	8.77853	Lapl9	8.3073	[G4.3.1.4]	8.39499
Pt_PLR_N3	8.7835	Mw_KH_NPR_SI	8.80864	EP6_GR_PRT_SI	8.73424	PIPMin_IB_PLR_DE	8.76614	SIGMax_ES_PLR_N3	8.791	SIKIA_AC_PLR_N3	8.7784	SIGA10	8.30689	[G4.3.7.5]	8.39499
Del(G)NA10_ALR_N2	8.78334	Del(G)NA2_KH_PRT_N3	8.80848	VOLTAE_GR_PLR_SI	8.73396	SIGA8_IB_PRT_SI	8.76433	Del(G)NIA_ES_UCR_N2	8.79091	Z1_AC_PRT_N2	8.77815	SIEPA3	8.30681	[G3.2.4.1.6]	8.39465
Pa_PRT_N3	8.7821	PIP15_KH_PRT_N3	8.80844	Del(Rho)NA6_GR_PRT_SI	8.7337	Ap_IB_PLR_DE	8.76416	PIPMin_ES_PRT_N2	8.79081	EP1_AC_ALR_N3	8.77779	SIKA2	8.30577	[G6.1.1.19]	8.39445
Lapl7_PLR_N3	8.7821	Pb_KH_PRT_N3	8.80815	Gs(U)_GR_PRT_SI	8.73337	SIDel(G)N_IB_ALR_SI	8.76372	Lapl7_ES_PLR_N2	8.79036	PIPMax_AC_PRT_N3	8.77732	DKNA5	8.30562	[G7.1.1.71]	8.39347
EP8_ALR_N3	8.78126	PIP14_KH_PRT_N3	8.80798	PIP8_GR_PRT_TI	8.73332	SIEPA7_IB_PLR_SI	8.76334	Del(G)NA8_ES_PRT_SI	8.78997	Del(Rho)NMin_AC_UCR_N2	8.77726	DRNA7	8.30457	[G5.2.1.28]	8.39325
SIGIA_UCR_N2	8.78113	EP8_KH_PRT_N3	8.80783	SIEPA7_GR_PLR_SI	8.73306	Del(K)Max_IB_PLR_SI	8.7628	PIPMax_ES_PRT_N3	8.78971	SIEPA2_AC_ALR_N3	8.77706	VOLTAE	8.30415	[G3.3.2.1.1]	8.39075
SIGIA_PLR_N3	8.78044	Population_KH_PRT_N3	8.80736	SIEPA8_GR_PLR_MI	8.73291	SIEPMax_IB_NCR_CV	8.76082	Del(Rho)NA2_ES_PRT_N2	8.78821	Del(G)NA9_AC_PLR_SI	8.77689	SIKA9	8.30363	[G3.3.1.1.28]	8.38626
Del(Rho)NA2_PRT_N2	8.78041	SIK_KH_PRT_N2	8.80735	Del(Rho)NIA_GR_PRT_CV	8.73277	Pb_IB_PRT_SI	8.76078	Lapl7_ES_PRT_N3	8.78759	Del(Rho)NA3_AC_ALR_N2	8.77687	SIGA5	8.3032	[G3.3.2.1.4]	8.38432
SIGIA_ALR_N3	8.77988	Lapl7_KH_PRT_N2	8.8073	Fuk_GR_PRT_SI	8.73224	Del(G)NA4_IB_PRT_SI	8.76073	LaplMax_ES_PRT_N3	8.78734	Lapl6_AC_ALR_N2	8.77683	SIDGN	8.30173	[G3.2.1.1.7]	8.38368
PIP7_PRT_N3	8.77964	PIP9_KH_PRT_N2	8.80674	Del(Rho)NA3_GR_ALR_SI	8.73173	Del(K)NA5_IB_PRT_SI	8.76052	SIGIA_ES_BSR_N2	8.78734	SIGIA_AC_PRT_N2	8.77662	Lapl	8.30102	[G9.1]	8.38366
Del(Rho)NA3_PRT_N3	8.77958	Del(G)NA1_KH_ALR_N3	8.80664	IP_GR_PLR_SI	8.73165	Lapl10_IB_PRT_M	8.76045	SIGIA_ES_PRT_N3	8.78689	Del(K)NA1_AC_ALR_N3	8.77652	SIGA2	8.30013	[G3.3.2.1.11]	8.38297
Z1_PLR_N3	8.77925	Lapl9_KH_PRT_N2	8.8063	SIKA2_GR_PRT_TI	8.73145	W(U)_IB_NPR_CV	8.76037	Del(K)NA6_ES_PLR_N2	8.78678	Del(G)NA2_AC_ALR_N3	8.77617	SIGA1	8.30004	[G7.1.1.62]	8.38169
Fuk9_PRT_N3	8.77874	SIGIA_KH_PRT_S	8.8061	SIKIA_GR_PCR_S	8.73097	Del(Rho)NA9_IB_BSR_G	8.76033	Del(Rho)NA4_ES_PRT_N2	8.78642	SIGA8_AC_PLR_SI	8.77588	PIP1	8.29772	[G3.3.1.1.18]	8.38153
EP3_UCR_N3	8.77834	Lapl6_KH_ALR_N3	8.80591	SIKA6_GR_PRT_TI	8.73056	PIP13_IB_UCR_M	8.76029	PIPMax_ES_UCR_N2	8.78628	Lapl7_AC_NPR_N3	8.7758	SIDRN	8.29761	[G3.3.2.1.10]	8.38095
SIGA8_PRT_N2	8.7782	SIEPA4_KH_PRT_N2	8.80569	PIP14_GR_NPR_SI	8.7304	SIK_IB_NPR_SI	8.75996	Del(K)IA_ES_PRT_N2	8.78595	Del(K)IA_AC_UCR_N2	8.77507	DKNA2	8.2966	[G6.1.1.45]	8.38085
Del(G)NA2_PRT_N3	8.77803	EP9_KH_PRT_N2	8.80556	Del(G)NA10_GR_NPR_SI	8.72943	EP8_IB_PRT_SI	8.75985	SIKA7_ES_PRT_N3	8.78585	PIPMin_AC_UCR_N2	8.77474	PIP11	8.29428	[G7.1.1.10]	8.38016
Energy_PRT_N2	8.77801	SIKA7_KH_PRT_N3	8.80514	Fuk5_GR_NPR_S	8.72829	EP10_IB_RTR_SI	8.75985	SIGA4_ES_PRT_N2	8.7856	Pa_AC_PRT_SI	8.77433	SIKA7	8.29313	[G5.2.1.30]	8.37981
Del(G)NA9_UCR_V	8.7778	SIEPA2_KH_PRT_N3	8.80409	Fuk2_GR_PRT_SI	8.72822	W(U)_IB_NPR_MI	8.7593	SIEPA1_ES_PRT_N2	8.78535	SIEPA1_AC_NPR_N2	8.77357	Fuk8	8.29258	[G3.3.1.1.1]	8.37971
Del(G)NA1_PLR_N2	8.77755	Del(K)IA_KH_UCR_N3	8.80406	Z1_GR_PLR_SI	8.7271	Lapl5_IB_PRT_SI	8.75857	SIEPA7_ES_PRT_N2	8.78397	SIEPA2_AC_NPR_N3	8.77221	SIEPA4	8.28947	[G3.1.1.1.23]	8.37919
Fuk10_PLR_N3	8.77744	SIKA8_KH_PRT_N2	8.80367	Del(G)NA1_GR_ALR_SI	8.72702	SIEPMax_IB_AHR_SI	8.75828	Gw(U)_ES_PLR_SI	8.78353	Del(K)IA_AC_PRT_SI	8.77185	SIDKN	8.28934	[G6.1.1.10]	8.37889
SIEPA2_PRT_N3	8.77586	PIPAvg_KH_PRT_N2	8.80359	Del(K)Max_GR_PRT_SI	8.72655	SIEPA7_IB_BSR_Ar	8.75797	Mw_ES_PLR_N3	8.78346	Del(Rho)NIA_AC_PRT_N3	8.77118	Fuk10	8.28768	[G1.1.1.5]	8.37742
Del(G)NA2_PLR_N3	8.77576	PIPMax_KH_PRT_N3	8.8034	Vm_GR_PRT_SI	8.72604	PIP8_IB_ALR_SI	8.75733	Del(Rho)NA10_ES_PRT_SI	8.78319	SIGMax_AC_ALR_N2	8.77116	PIP10	8.28704	[G1.1.1.9]	8.3766
SIEPMin_PRT_N2	8.77574	Lapl3_KH_PRT_N3	8.80315	Del(G)NA3_GR_NPR_SI	8.72555	PIPAvg_IB_RTR_SI	8.75658	Del(Rho)NA4_ES_PLR_N3	8.78207	Fuk2_AC_PLR_SI	8.77054	SIGA4	8.28687	[G5.2.1.25]	8.37616
Del(G)NA4_PRT_N2	8.77543	SIEPA1_KH_PRT_N2	8.80311	SIGA7_GR_PLR_SI	8.72523	PIP17_IB_PLR_M	8.75635	Del(Rho)NA2_ES_UCR_N2	8.7804	Del(G)NIA_AC_ALR_N3	8.77026	Fuk5	8.28679	[G1.1.1.4]	8.37427
PIPAvg_ALR_N2	8.77493	Del(G)NA8_KH_PRT_N2	8.80287	Del(Rho)NA9_GR_PLR_SI	8.7248	PIP6_IB_UCR_M	8.75624	SIG_ES_PRT_N2	8.78006	Del(Rho)NA5_AC_PRT_SI	8.77003	DRNA5	8.28621	[G3.2.4.1.8]	8.3733
Del(Rho)NA4_PRT_N3	8.77475	VOLTAE_KH_PRT_N2	8.80265	Lapl6_GR_NPR_SI	8.72467	ISA_IB_ALR_CV	8.7556	SIEPA2_ES_PRT_N3	8.77995	SIGMax_AC_ALR_N3	8.76998	SIK	8.28571	[G4.3.3.4]	8.37278
SIGA5_PRT_N3	8.7744	SIGA8_KH_PRT_N2	8.80255	Mw_GR_PRT_TI	8.72269	SIEPA2_IB_NPR_MN	8.75493	Del(K)NA1_ES_PRT_N2	8.77971	Pb_AC_PLR_N2	8.76906	DGNA4	8.28552	[G3.2.2.1.1]	8.37257
SIGIA_PRT_N2	8.7738	SIEPA7_KH_ALR_S	8.80209	SIEPA4_GR_PRT_SI	8.72105	EP5_IB_ALR_Ar	8.75487	Del(K)NA3_ES_PRT_N2	8.77951	Del(K)NA6_AC_UFR_N3	8.76896	DKNA4	8.285	[G3.2.1.1.14]	8.37182
Del(K)NA9_PRT_N2	8.77374	Del(Rho)NA3_KH_PRT_N3	8.80065	PIP13_GR_PRT_SI	8.72093	Del(G)NA6_IB_NPR_SI	8.75483	Lapl6_ES_PRT_N2	8.77915	SIKIA_AC_PRT_S	8.7686	Fuk3	8.28483	[G5.1.2.37]	8.37171
SIKA2_PRT_N1	8.77285	SIEPA4_KH_PRT_N3	8.80031	SIEPA6_GR_AHR_SI	8.72058	SIGMin_IB_RTR_SI	8.75443	SIKIA_ES_PRT_N3	8.77894	Del(G)NA3_AC_ALR_SI	8.76762	SIKA5	8.28425	[G5.2.1.15]	8.37117
Pa_PRT_N2	8.77283	Del(Rho)NA2_KH_PRT_N2	8.80015	Del(G)NA10_GR_ALR_SI	8.72053	PIP17_IB_NPR_Ar	8.75423	SIEPA2_ES_PLR_N2	8.77884	Del(G)NA1_AC_ALR_N3	8.7674	DKNA9	8.28234	[G1.1.1.1]	8.37104
Del(G)NIA_PLR_N3	8.7723	Energy_KH_PRT_N2	8.79951	SIEPA1_GR_NPR_S	8.7203	SIEPA6_IB_PLR_P2	8.75418	Del(Rho)NA6_ES_PRT_N2	8.77872	PIP8_AC_UCR_N2	8.76738	DKNA6	8.28187	[G3.2.2.1.18]	8.37075
Del(G)NA6_PRT_N2	8.77204	SIDel(Rho)N_KH_PRT_N2	8.79852	SIGA6_GR_PRT_TI	8.72015	SIEPA5_IB_ARM_Ar	8.75399	SIEPA3_ES_PRT_N3	8.77865	SurfArea_AC_PRT_SI	8.7673	DGNA7	8.2817	[G5.2.1.11]	8.36919
Fuk4_PRT_N2	8.77164	EP3_KH_PRT_N2	8.79813	PIP17_GR_NPR_MI	8.71903	EP1_IB_UCR_DE	8.75397	SIEPMax_ES_PCR_V	8.77863	SIGIA_AC_ALR_N3	8.76656	SIKA3	8.281	[G3.2.1.1.21]	8.36802
Lapl5_ALR_N2	8.77145	Del(K)NA4_KH_PRT_N3	8.79805	SIGA4_GR_PRT_SI	8.71872	Del(K)NA3_IB_BSR_DE	8.75389	EP2_ES_PRT_N3	8.77853	Del(Rho)NA2_AC_UCR_N2	8.76574	DRNA9	8.28042	[G1.1.1.16]	8.36773
IP_PLR_N2	8.77101	SIEPIA_KH_PRT_SI	8.79805	Fuk5_GR_PLR_SI	8.71836	Lapl2_IB_ARM_P2	8.75365	SIGA3_ES_PLR_N2	8.77827	SIGIA_AC_UCR_N2	8.76509	DRNA8	8.2794	[G3.3.1.1.14]	8.36772
Energy_PRT_N3	8.77097	Fuk5_KH_ALR_N3	8.79757	PIP13_GR_PLR_SI	8.71784	SIEPA5_IB_BSR_P2	8.75358	SIKMin_ES_PRT_N2	8.77812	Del(G)NIA_AC_PRT_N3	8.76495	SIG	8.27835	[G3.2.2.1.19]	8.36413
IP_ALR_N3	8.77088	EP2_KH_PRT_N2	8.79707	SIDel(G)N_GR_PLR_SI	8.71782	Lapl3_IB_PLR_SI	8.75345	SIEPMax_ES_RTR_N2	8.77809	Lapl2_AC_UCR_N3	8.76487	Lapl8	8.27677	[G5.1.2.49]	8.36347
Lapl6_UCR_N2	8.77068	Del(G)NA4_KH_PRT_N2	8.79691	PIP16_GR_PRT_MI	8.71715	PIP3_IB_PCR_P3	8.75286	Lapl6_ES_ALR_N2	8.77758	PIPMax_AC_ALR_N3	8.76459	DKNA3	8.27554	[G3.2.2.1.4]	8.36232
PIP6_ALR_N2	8.77067	SIGIA_KH_UCR_SI	8.79681	Fuk5_GR_PRT_SI	8.71714	Del(Rho)NA9_IB_UCR_MN	8.75271	Del(K)NA3_ES_PLR_N2	8.77742	Del(K)NA1_AC_NPR_N3	8.76442	Lapl5	8.27527	[G3.3.1.1.6]	8.36186
Fuk9_UCR_N3	8.77015	ISA_KH_NPR_SI	8.79653	PIP9_GR_PRT_TI	8.71661	PIP15_IB_PLR_Ar	8.75264	EP8_ES_PRT_N2	8.77675	Del(K)IA_AC_UCR_N3	8.76431	Fuk4	8.27442	[G3.2.1.1.1]	8.36179
SIKIA_PLR_N3	8.76998	Del(Rho)NA8_KH_PRT_N2	8.7962	VOLTAE_GR_PRT_SI	8.71561	SIEPA5_IB_PRT_P3	8.75241	FukMin_ES_PRT_N3	8.77624	Vm_AC_PRT_SI	8.76364	PIP14	8.2728	[G3.2.4.1.2]	8.36143
SIGA3_BSR_N3	8.76957	Del(Rho)NA1_KH_ALR_N3	8.79571	Pa_GR_PLR_SI	8.71479	EP10_IB_RTR_MI	8.75171	Del(G)NA3_ES_PRT_N2	8.77621	Del(G)NA4_AC_ALR_N2	8.76294	SIGA9	8.27069	[G3.2.1.1.17]	8.36111
SIGIA_PRT_N3	8.76953	PIPAvg_KH_BSR_SI	8.79569	Lapl6_GR_ALR_S	8.71471	Z1_IB_NPR_MN	8.75156	SIGA5_ES_PRT_N2	8.77462	SIGMax_AC_PRT_N3	8.76203	DGNA5	8.26971	[G4.2.2.3]	8.35743
Z2_PLR_N2	8.76864	SIDel(G)N_KH_PRT_N2	8.79514	Lapl3_GR_PLR_SI	8.7145	Energy_IB_PLR_SI	8.75147	Fuk3_ES_PLR_N3	8.77426	Del(G)NA3_AC_ALR_N3	8.76191	Fuk9	8.26969	[G4.2.6.3]	8.35655
SIKA8_UCR_N2	8.76856	Del(K)NA4_KH_ALR_SI	8.795	PIPAvg_GR_PRT_SI	8.71427	Del(Rho)NA6_IB_PLR_SI	8.75106	PIPMax_ES_PRT_N2	8.77404	SIGIA_AC_PRT_N3	8.76159	Lapl6	8.26919	[G5.1.2.43]	8.35517
IP_UCR_N3	8.76839	PIPMin_KH_PRT_N2	8.79497	Fuk9_GR_PRT_SI	8.71379	Del(G)NA9_IB_ARM_MN	8.75035	SIGA5_ES_PRT_SI	8.77362	SIEPA3_AC_NPR_N2	8.7605	PIP12	8.26885	[G5.2.2.45]	8.35413
PIP2_NPR_N2	8.76832	Del(K)NA9_KH_PRT_N3	8.79474	PIP3_GR_PLR_MI	8.71341	EP10_IB_UCR_MI	8.75009	SIGA6_ES_PRT_SI	8.77358	Del(G)NA2_AC_NPR_N3	8.76041	PIPMin	8.26806	[G3.2.2.1.21]	8.35413
Del(Rho)NA2_UCR_N2	8.76791	Lapl_KH_PRT_N2	8.79444	SIGA2_GR_PRT_SI	8.71298	EP4_IB_PRT_G	8.74975	Pa_ES_AHR_N2	8.77302	Del(Rho)NA3_AC_PRT_SI	8.75992	Lapl3	8.26761	[G3.3.2.1.21]	8.35367
PIPMax_ALR_N3	8.76754	Del(G)NA2_KH_PRT_N2	8.79425	PIP11_GR_PLR_SI	8.71275	Del(G)NA9_IB_BSR_P2	8.74959	Lapl7_ES_PCR_V	8.77289	SIGIA_AC_PLR_N2	8.75989	SIEPA1	8.26548	[G5.2.1.27]	8.35335
Ap_PRT_N2	8.7674	Del(Rho)NA5_KH_UCR_N3	8.79413	EP5_GR_PLR_SI	8.71267	SIEPA6_IB_PLR_Ar	8.74952	SIKA2_ES_PRT_N1	8.77285	Lapl7_AC_ALR_N3	8.75976	SIGA3	8.26389	[G6.1.1.20]	8.35319
Lapl6_UCR_N3	8.76715	SIKA9_KH_PRT_N2	8.79409	SIKA7_GR_PLR_SI	8.71252	Del(G)NA9_IB_ARM_P3	8.74934	W(U)_ES_PLR_SI	8.7728	EP2_AC_ALR_N3	8.75965	DGNA1	8.26336	[G5.2.1.4]	8.35312
Del(K)NA3_PLR_N3	8.76635	Fuk1_KH_PRT_SI	8.79377	PIP3_GR_PLR_SI	8.71224	Del(K)NA7_IB_ALR_MN	8.7491	SIKA4_ES_PRT_N2	8.77263	Del(Rho)NA2_AC_NPR_N2	8.75917	DGNA2	8.26303	[G4.3.5.10]	8.3524
PIPMax_PRT_N2	8.76629	SIKA8_KH_NPR_S	8.79375	SIEPA1_GR_PRT_TI	8.71193	Pt_IB_UCR_Ar	8.74899	SIG_ES_PLR_N2	8.77218	SIKIA_AC_BSR_N2	8.75901	SIGA8	8.26251	[G3.3.2.1.12]	8.35232
Del(Rho)NIA_UCR_N3	8.76627	Lapl6_KH_PRT_N3	8.79347	Del(Rho)NA5_GR_PRT_TI	8.71096	PIP13_IB_PRT_MX	8.74884	PIP14_ES_ALR_SI	8.77183	SIEPA1_AC_ALR_N3	8.7588	DGNA8	8.26198	[G3.3.1.1.2]	8.35212
Del(K)NA4_PLR_N3	8.76624	Del(K)NA8_KH_AHR_RA	8.79339	Lapl_GR_PLR_SI	8.71059	SIEPA5_IB_PRT_M	8.7487	SIKA8_ES_PRT_N2	8.77149	PIPMin_AC_PLR_N3	8.75876	PIP13	8.26184	[G7.1.1.28]	8.35125
Lapl2_PLR_N3	8.76578	Pt_KH_PLR_N2	8.79317	Del(G)NA6_GR_PRT_SI	8.71027	EP4_IB_NPR_M	8.74859	EP2_ES_PLR_N2	8.77145	EP2_AC_PLR_N2	8.7579	Lapl4	8.26097	[G5.2.1.24]	8.34987
SIKA7_PRT_N2	8.76518	Energy_KH_PRT_N3	8.79293	Del(G)NA4_GR_NPR_SI	8.71016	Del(Rho)NIA_IB_PLR_DE	8.74851	SIKA3_ES_PRT_N3	8.77129	SIKA8_AC_ALR_N2	8.75786	EP3	8.25515	[G3.2.1.1.15]	8.34979
Lapl2_PRT_N2	8.76499	Del(Rho)NA4_KH_PRT_N3	8.79256	SIKA1_GR_PRT_TI	8.71005	EP6_IB_PCR_MN	8.74834	SIGA3_ES_PRT_N2	8.77126	Del(G)NIA_AC_UCR_N3	8.75774	PIPAvg	8.25432	[G5.1.2.45]	8.34946
SIKA8_PRT_N3	8.76469	PIP15_KH_PRT_N2	8.79242	SIGMin_GR_UFR_S	8.70984	SIGA1_IB_ARM_Ar	8.74807	Del(G)NIA_ES_UCR_N3	8.77056	EP8_AC_PRT_N3	8.75726	SIGA6	8.25195	[G3.1.1.1.4]	8.34897
Z1_PLR_N2	8.76398	SIEPA6_KH_PRT_N2	8.79232	LaplMax_GR_PLR_SI	8.70961	EP10_IB_UCR_SI	8.74796	Del(K)NA3_ES_PRT_N3	8.77013	SIKMin_AC_BSR_N2	8.75665	EP2	8.24976	[G4.2.4.2]	8.34866
SIKIA_UCR_N3	8.76394	SIEPA2_KH_NPR_S	8.79224	Del(Rho)NA8_GR_PLR_SI	8.70912	SIEPA6_IB_PCR_G	8.74772	Del(K)NA8_ES_ARM_V	8.77005	Pt_AC_PRT_SI	8.75615	SIEPA9	8.24942	[G3.1.1.1.20]	8.34857
Del(G)NA5_PRT_N2	8.76375	SIGMax_KH_UCR_SI	8.79203	Del(K)NA3_GR_PRT_TI	8.70861	EP4_IB_UCR_M	8.7475	Del(K)Max_ES_PRT_SI	8.76998	SIEPA1_AC_NPR_N3	8.75588	DRNA1	8.24772	[G3.3.4.1.2]	8.34824
Del(Rho)NA3_PRT_N2	8.76364	EP4_KH_PRT_N3	8.79191	Del(G)NA3_GR_PLR_SI	8.70856	PIP6_IB_ARM_G	8.74697	Del(G)NA6_ES_PRT_N3	8.76994	Del(Rho)NA2_AC_NPR_N3	8.75564	Fuk7	8.24441	[G3.2.2.1.16]	8.34822
Population_PRT_N2	8.76265	Del(Rho)NA3_KH_NPR_SI	8.7919	PIPMin_GR_PRT_N2	8.70805	PIPMax_IB_PRT_S	8.74672	SIEPMin_ES_PRT_N3	8.76863	SIG_AC_PRT_SI	8.75539	DKNA7	8.2439	[G3.3.2.1.24]	8.34793
Del(G)NIA_UCR_N3	8.76153	EP7_KH_PRT_N2	8.79174	Fuk8_GR_PRT_SI	8.70786	SIEPA6_IB_UCR_G	8.74635	HP_ES_PLR_SI	8.76821	SIKMin_AC_PLR_N2	8.75526	Lapl1	8.24162	[G4.2.2.1]	8.34774
Lapl6_PRT_N3	8.76109	PIP7_KH_ALR_SI	8.7917	Del(K)NA5_GR_PRT_TI	8.70601	Fuk9_IB_PRT_SI	8.74628	Del(K)NA6_ES_NPR_SI	8.76797	Lapl7_AC_PRT_N2	8.75467	PIP9	8.2398	[G3.1.1.1.19]	8.34676
W(U)_NPR_N2	8.76096	Del(G)NA10_KH_ALR_N2	8.79166	Mw_GR_PRT_SI	8.70532	EP5_IB_PLR_Ar	8.7459	SIEPA9_ES_PRT_SI	8.76781	EP8_AC_ALR_N3	8.75438	DGNA6	8.23482	[G4.2.5.1]	8.34633
SIEPA2_PRT_N2	8.76079	HP_KH_PRT_N2	8.79128	Lapl10_GR_PRT_TI	8.7053	Del(Rho)NA5_IB_PLR_SI	8.7445	SIEPMax_ES_PRT_N2	8.7677	PIP9_AC_PRT_SI	8.75415	LaplMin	8.22931	[G6.1.1.7]	8.34543
Del(K)IA_UCR_N2	8.76074	Del(K)NA3_KH_PRT_N2	8.79083	SIEPIA_GR_PRT_TI	8.70481	PIP5_IB_ARM_Ar	8.74438	SIEPA1_ES_PRT_N3	8.76768	Del(G)NA3_AC_ALR_N2	8.75393	DRNA6	8.21679	[G3.2.1.1.18]	8.34376
SIGA3_PRT_N2	8.76027	Lapl5_KH_NPR_RA	8.79022	Del(G)NIA_GR_PRT_TI	8.7048	EP7_IB_PLR_M	8.74421	EP3_ES_PRT_N3	8.76735	Del(Rho)NA3_AC_PRT_N2	8.7539	SIKA1	8.21108	[G3.3.1.1.21]	8.34337
Fuk5_ALR_N2	8.76021	SIKA7_KH_PRT_N2	8.79006	Del(G)NA8_GR_NPR_SI	8.70408	Del(Rho)NA9_IB_PLR_SI	8.74419	Del(G)NA4_ES_PRT_N2	8.76709	SIKA9_AC_PRT_SI	8.75301	PIP8	8.20864	[G7.1.1.48]	8.34289
Fuk_PRT_N2	8.76014	Del(G)NIA_KH_ALR_N3	8.78969	Del(K)NA10_GR_PLR_SI	8.70369	EP4_IB_ALR_M	8.74406	SIDel(K)N_ES_PRT_N3	8.76684	EP8_AC_ALR_N2	8.75231	DRNA10	8.20308	[G5.2.2.36]	8.34233
Del(K)NA4_BSR_N2	8.76011	Mw_KH_PRT_N2	8.78956	Lapl6_GR_NPR_S	8.70366	PIP17_IB_NCR_P2	8.74398	SIGA10_ES_UFR_N2	8.76679	SIGA3_AC_ALR_N3	8.75205	EP10	8.19901	[G5.2.1.20]	8.34168
PIP13_PRT_N3	8.76011	SIEPMin_KH_PRT_N2	8.78951	PIP14_GR_PRT_TI	8.70358	Del(G)NIA_IB_BSR_SI	8.7436	Lapl8_ES_PRT_N2	8.76634	PIPAvg_AC_PRT_N2	8.75203	DKNA10	8.19569	[G5.1.2.40]	8.34141
IP_PRT_N3	8.75996	SIDel(G)N_KH_PRT_N3	8.78948	Z2_GR_PRT_SI	8.70345	Del(K)NA5_IB_BSR_P2	8.7432	EP2_ES_UCR_N2	8.76627	Lapl9_AC_PLR_SI	8.75201	SIKMin	8.19227	[G4.3.6.5]	8.34132
SIKIA_ALR_N3	8.75969	SIGA10_KH_PRT_N2	8.78934	PIP15_GR_PRT_SI	8.70342	Del(K)NA6_IB_PLR_SI	8.74302	Del(G)NA1_ES_PLR_N2	8.76551	Lapl7_AC_NPR_N2	8.7517	SIEP	8.18633	[G5.2.2.38]	8.33986
SIKIA_PLR_N2	8.75969	SIEPA2_KH_ALR_N3	8.7893	SIDel(Rho)N_GR_PRT_SI	8.7033	EP10_IB_PLR_MI	8.74285	SIGIA_ES_UCR_N2	8.7655	Del(G)NA1_AC_PLR_N3	8.7517	SIKA4	8.17773	[G4.3.7.6]	8.33954
SIKA6_PRT_N2	8.75947	SIEPA4_KH_ALR_N3	8.78871	Del(G)NA8_GR_PLR_SI	8.70184	Del(Rho)NA9_IB_ARM_P2	8.74271	SIKA8_ES_PLR_N3	8.76532	Del(K)NA1_AC_ALR_N2	8.75168	SIEPA10	8.17142	[G4.3.5.9]	8.33933
SIKA9_PRT_N2	8.75933	SIGA2_KH_PRT_N2	8.78843	Pb_GR_PRT_N2	8.70159	PIP3_IB_PCR_M	8.74255	Del(G)NA3_ES_PLR_N2	8.76528	EP5_AC_ALR_SI	8.75149	SIGA7	8.17118	[G5.1.1.19]	8.33728
SurfArea_PRT_N2	8.75931	SIKMin_KH_PRT_N2	8.78821	SIGA8_GR_PRT_TI	8.70132	Del(G)NA7_IB_ALR_SI	8.74243	LaplMax_ES_PRT_N2	8.76524	EP2_AC_NPR_N3	8.75102	FukMax	8.14975	[G5.1.2.26]	8.33672
Del(K)NA3_UCR_N3	8.75914	Del(Rho)NA3_KH_PRT_N2	8.78818	Population_GR_PRT_SI	8.70106	SIGMin_IB_AHR_DE	8.74217	SIGIA_ES_UCR_N3	8.76522	SIKA2_AC_PCR_N3	8.75073	SIEPMin	8.05984	[G5.2.2.41]	8.33633
EP3_PRT_N3	8.75912	Del(Rho)NMin_KH_PRT_N3	8.78815	EP4_GR_PLR_SI	8.70086	Del(K)NA5_IB_ARM_MN	8.74199	Del(Rho)NA4_ES_PRT_N3	8.76518	SIGIA_AC_UCR_N3	8.74998	SIKMax	8.03158	[G4.2.7.3]	8.33613
SIGMax_PRT_N3	8.7588	Lapl3_KH_BSR_N2	8.78803	EP9_GR_NPR_MI	8.70069	W(U)_IB_BSR_SI	8.74183	SIGA7_ES_PRT_SI	8.76501	Del(G)NA8_AC_PRT_SI	8.74979	LaplMax	8.01286	[G3.2.2.1.14]	8.33582
SIGMax_PLR_N3	8.75792	IP_KH_UCR_N2	8.78766	PIP8_GR_PRT_SI	8.70044	Pa_IB_PRT_SI	8.74142	EP1_ES_ALR_N2	8.76496	Lapl7_AC_ALR_N2	8.74972	PIPMax	7.97975	[G3.3.4.1.8]	8.33558
Lapl7_BSR_N2	8.75745	LaplMax_KH_PRT_N2	8.78758	Del(G)NA2_GR_PRT_TI	8.70038	SIGA1_IB_ARM_G	8.74131	Lapl6_ES_PLR_N3	8.76476	Del(Rho)NIA_AC_ALR_N3	8.7494	SIGMax	7.9713	[G4.1.7.3]	8.33532
PIP15_UCR_N3	8.7572	Mw_KH_PRT_N3	8.78755	Lapl4_GR_PRT_TI	8.69968	EP7_IB_BSR_M	8.74119	Del(G)NA1_ES_PRT_N2	8.76465	Del(G)NIA_AC_BSR_N3	8.74925	DKMax	7.93219	[G7.1.1.31]	8.33423
EP3_NPR_N3	8.75718	SIKA1_KH_PLR_N2	8.78744	EP3_GR_PLR_SI	8.69805	EP4_IB_PRT_MN	8.7408	Del(K)NA8_ES_ALR_N2	8.76426	Del(Rho)NMax_AC_AHR_N3	8.7491	FukMin	7.91764	[G4.3.4.4]	8.33403
SIK_PRT_N2	8.75693	Del(G)NA4_KH_PRT_N3	8.78724	SIKA9_GR_PRT_TI	8.69793	SIKA3_IB_UCR_G	8.74079	SIKMin_ES_PRT_N3	8.76394	SIGA6_AC_PLR_SI	8.74886	DRNMin	7.90305	[G4.1.6.2]	8.33403
Pb_PRT_N3	8.75638	PIP13_KH_PRT_N2	8.78719	Del(Rho)NA2_GR_PRT_SI	8.69772	SIGA9_IB_PRT_TI	8.74062	Del(G)NA10_ES_PLR_N3	8.76332	Del(G)NIA_AC_UCR_N2	8.74827	DGNMax	7.54089	[G3.2.2.1.17]	8.3331
Del(Rho)NA4_PRT_N2	8.75624	Del(G)NA8_KH_PLR_S	8.78707	SIEPA1_GR_ALR_S	8.69756	Population_IB_PLR_SI	8.74045	PIPMin_ES_PRT_N3	8.76326	SIEPMin_AC_ALR_N3	8.74749	SIEPMax	7.27855	[G4.1.2.3]	8.33185
Del(K)IA_PRT_N2	8.75605	Del(K)Max_KH_PRT_N3	8.78652	SIKA6_GR_PLR_SI	8.69753	SIEPA5_IB_UCR_M	8.73991	Del(K)NA10_ES_PRT_N2	8.7631	Pb_AC_UFR_N2	8.74743	DRNMax	7.21083	[G4.1.4.3]	8.33185
PIP7_ALR_N2	8.75605	PIP7_KH_PRT_N2	8.78649	SIKA8_GR_PLR_TI	8.69669	SIEPA1_IB_PLR_SI	8.73978	SIKA5_ES_PRT_N3	8.76303	Del(Rho)NA7_AC_PRT_SI	8.74706	SIKA10	0	[G7.1.1.32]	8.33182
EP2_UCR_N2	8.75603	SIG_KH_PRT_N3	8.7861	SIK_GR_PRT_SI	8.69667	PIP18_IB_ALR_M	8.73977	SIKIA_ES_BSR_N3	8.763	Pb_AC_ALR_N2	8.747			[G9.3]	8.33172
LaplMax_PRT_N2	8.756	SIGA9_KH_PRT_N2	8.78584	Del(K)NA9_GR_PRT_SI	8.6963	SIEPA8_IB_BSR_P3	8.73955	SIGIA_ES_ALR_N2	8.76277	EP3_AC_UFR_N2	8.74653			[G7.1.1.69]	8.33148
SIGA10_PRT_N1	8.75599	SIGA1_KH_ALR_RA	8.78553	Del(Rho)NA4_GR_ALR_SI	8.6955	W(U)_IB_PRT_SI	8.73947	Del(G)NA1_ES_PRT_N3	8.76274	Del(G)NA4_AC_ALR_SI	8.74624			[G7.1.1.25]	8.33127
SIEPA8_ALR_N2	8.75578	Fuk5_KH_PRT_N3	8.78514	SIEPMin_GR_ALR_N3	8.69536	Lapl9_IB_BSR_Ar	8.73944	SIDel(K)N_ES_PRT_N2	8.76195	SIKA8_AC_UCR_N2	8.74601			[G5.2.1.18]	8.32945
SIEPA3_AHR_N3	8.75576	Lapl2_KH_PRT_N3	8.78511	SIGIA_GR_PRT_SI	8.69521	PIP17_IB_BSR_P2	8.73942	Del(Rho)NA2_ES_UCR_N3	8.76191	Del(G)NA2_AC_ALR_N2	8.74582			[G4.2.6.2]	8.32918
SIGA3_ALR_N2	8.75564	Lapl_KH_ALR_SI	8.78509	SIEPA8_GR_PRT_TI	8.6952	Fuk_IB_PRT_SI	8.73926	Fuk10_ES_PRT_N2	8.76149	PIPMax_AC_PLR_N2	8.7456			[G4.1.5.2]	8.32916
Pb_PLR_N3	8.75539	Fuk8_KH_PRT_N2	8.78477	PIP14_GR_PLR_SI	8.69517	EP7_IB_PCR_M	8.7391	Fuk3_ES_PRT_N2	8.76143	SIGIA_AC_PLR_N3	8.74559			[G3.1.1.1.29]	8.32893
At_PRT_N2	8.75515	Pa_KH_UCR_N2	8.78421	Ap_GR_PRT_SI	8.69513	SIKA3_IB_AHR_MN	8.73907	EP8_ES_PLR_N2	8.76084	PIP7_AC_PRT_N3	8.74511			[G3.1.1.1.25]	8.32891
Lapl6_ALR_N2	8.75498	SIKMin_KH_PRT_N3	8.78382	Del(Rho)NA10_GR_PRT_TI	8.69503	Del(K)NA4_IB_PCR_G	8.73892	SIGMin_ES_PLR_SI	8.76079	SIKIA_AC_ALR_N2	8.74485			[G5.2.1.9]	8.32865
SIGIA_UCR_N3	8.75488	PIPAvg_KH_PRT_N3	8.78344	Lapl2_GR_PRT_SI	8.69489	Del(G)NIA_IB_ALR_SI	8.73885	Del(G)NA5_ES_PLR_N2	8.76074	EP3_AC_PRT_N2	8.74481			[G3.3.1.1.11]	8.32846
PIPMin_PRT_N2	8.75467	Del(K)NA10_KH_PRT_N3	8.7828	SIKA8_GR_NPR_SI	8.69487	SIGA7_IB_ALR_SI	8.73882	SIEPMin_ES_UCR_N2	8.76064	SIEPA3_AC_PRT_N2	8.74407			[G7.1.1.79]	8.32668
SIKMin_PLR_N2	8.75397	PIP2_KH_PRT_N3	8.78268	IP_GR_NPR_N2	8.69426	SIEPA6_IB_BSR_G	8.73881	SIGA4_ES_PRT_N3	8.76057	PIPMin_AC_PRT_N2	8.744			[G5.2.2.40]	8.32641
SIGA4_PRT_N2	8.75333	Del(G)NIA_KH_RTR_SI	8.78264	Del(G)NA10_GR_PRT_TI	8.69407	SIEPA5_IB_ALR_M	8.73873	SIEPA8_ES_PLR_N2	8.76047	PIP7_AC_ALR_N3	8.74397			[G3.2.4.1.1]	8.324
Pa_BSR_N2	8.75286	EP9_KH_UCR_N3	8.78264	Fuk9_GR_PRT_TI	8.69407	Del(G)NIA_IB_RTR_M	8.73851	SIKIA_ES_PLR_N3	8.76014	SIEPA2_AC_PRT_N2	8.74379			[G3.1.1.1.17]	8.32367
EP8_PRT_N3	8.75272	Del(Rho)NA5_KH_PRT_N2	8.78202	PIP15_GR_PRT_TI	8.69392	SIEPA5_IB_ALR_G	8.73849	Del(Rho)NIA_ES_PRT_N2	8.75992	Pb_AC_NPR_N2	8.74353			[G5.2.1.8]	8.32296
SIEPA4_PRT_N3	8.75272	LaplMax_KH_UCR_SI	8.7818	Lapl6_GR_PRT_TI	8.69388	Del(K)NA5_IB_NCR_G	8.73842	Del(K)NA7_ES_PRT_N3	8.75981	SIKMin_AC_PLR_N3	8.74352			[G3.2.4.1.7]	8.32164
Fuk9_PLR_N3	8.75257	SIEPA3_KH_ALR_N2	8.78158	PIP16_GR_ALR_TI	8.69381	EP7_IB_RTR_M	8.73838	Del(K)NA3_ES_UCR_N2	8.75977	SIKA7_AC_PRT_SI	8.74305			[G3.2.1.1.19]	8.32107
SIEPA7_PRT_N3	8.75243	Lapl5_KH_PRT_SI	8.78151	Lapl6_GR_PRT_SI	8.69376	Energy_IB_BSR_Ar	8.73817	SIKA8_ES_UCR_N2	8.75974	Del(G)NA2_AC_PRT_SI	8.74288			[G3.2.1.1.8]	8.32105
Del(Rho)NIA_PRT_N2	8.75212	EP7_KH_PRT_SI	8.78147	Fuk4_GR_ALR_SI	8.69292	EP7_IB_PRT_DE	8.7378	SIGMax_ES_PLR_N2	8.7597	PIPAvg_AC_ALR_N2	8.74248			[G3.3.1.1.10]	8.32104
SIKMin_NPR_N2	8.75209	Del(G)NIA_KH_PRT_N3	8.78121	PIP13_GR_PRT_TI	8.69289	Fuk_IB_PLR_SI	8.73779	SIG_ES_AHR_N3	8.75948	SIKMin_AC_ALR_N2	8.7424			[G6.1.1.4]	8.32082
PIP15_UCR_N2	8.75181	PIP14_KH_ALR_N3	8.78112	PIP15_GR_PLR_SI	8.69265	EP7_IB_UCR_M	8.73759	Del(Rho)NA2_ES_PRT_N3	8.7591	PIP14_AC_ALR_N2	8.74222			[G5.1.1.18]	8.32067
Del(G)NIA_UCR_N2	8.75181	SIKA8_KH_ALR_N3	8.78105	PIP19_GR_NPR_MI	8.69243	PIP5_IB_NPR_P3	8.73759	SIDel(Rho)N_ES_PLR_N2	8.75852	Pb_AC_PRT_N3	8.74166			[G5.2.1.12]	8.32052
PIPAvg_UCR_N2	8.75156	Del(K)Max_KH_PRT_SI	8.78086	SIEPA8_GR_NPR_MI	8.69225	EP5_IB_UCR_G	8.73756	EP3_ES_PRT_N2	8.75824	Del(K)NA4_AC_ALR_N2	8.74153			[G3.3.2.1.22]	8.32037
SIGIA_NPR_N3	8.7515	Del(G)NA3_KH_PRT_N2	8.78075	Del(Rho)NA1_GR_NPR_SI	8.69204	Energy_IB_ALR_MX	8.73756	At_ES_PRT_N2	8.75812	HP_AC_UFR_N3	8.74149			[G5.1.2.42]	8.3199
SIDel(K)N_PRT_N2	8.75149	Mw_KH_AHR_S	8.78051	Del(Rho)NA6_GR_PRT_TI	8.69203	Energy_IB_NPR_MX	8.73756	SIGA5_ES_PRT_N3	8.75749	EP1_AC_NPR_N3	8.74133			[G4.3.4.5]	8.31919
EP2_UCR_N3	8.75143	EP8_KH_PRT_N2	8.7804	SIEPA6_GR_PLR_SI	8.691	SIK_IB_PLR_SI	8.73753	SIKIA_ES_PRT_N2	8.75742	Del(K)IA_AC_PRT_N2	8.7412			[G5.2.2.33]	8.3191
SIGIA_NPR_N2	8.75132	SurfArea_KH_PRT_N2	8.78026	PIP11_GR_PRT_SI	8.69097	EP7_IB_BSR_P2	8.7373	PIP7_ES_PRT_N2	8.75741	Fuk2_AC_PRT_SI	8.74112			[G3.1.1.1.10]	8.31876
Del(K)NA3_PRT_N2	8.75108	SIGA5_KH_PRT_N2	8.78014	Z1_GR_PRT_TI	8.69095	EP7_IB_PCR_G	8.73707	Del(Rho)NA4_ES_PRT_SI	8.75737	HP_AC_PRT_SI	8.7409			[G3.3.4.1.1]	8.3175
Fuk8_PRT_N3	8.75098	Fuk1_KH_PLR_SI	8.78014	SIGA3_GR_PRT_SI	8.69079	PIP15_IB_ALR_Ar	8.73701	SIEPA3_ES_AHR_N3	8.75735	EP1_AC_AHR_N3	8.7408			[G3.3.2.1.14]	8.31747
SIEPA4_NPR_N2	8.75088	Lapl8_KH_PRT_N3	8.77977	Energy_GR_PRT_SI	8.69064	Del(G)NA9_IB_ARM_M	8.73697	SIEPA5_ES_NCR_N2	8.75729	SurfArea_AC_PLR_SI	8.74068			[G5.2.1.5]	8.31672
Z1_PRT_N2	8.75085	SIG_KH_PRT_N2	8.7797	Population_GR_PLR_SI	8.69021	PIP17_IB_ALR_G	8.73694	PIPAvg_ES_PLR_N3	8.75728	SIEPMin_AC_PLR_N2	8.74059			[G5.1.1.14]	8.31582
Ap_ALR_N2	8.75021	SIGA7_KH_PLR_SI	8.77967	Fuk2_GR_ALR_SI	8.69011	Del(K)NA7_IB_NPR_MN	8.73687	SIDel(K)N_ES_BSR_N2	8.75723	PIPMin_AC_ALR_N3	8.7403			[G7.1.1.22]	8.31569
SIKA8_UCR_N3	8.75014	PIP15_KH_ALR_N3	8.77944	EP2_GR_PRT_TI	8.68988	EP3_IB_PCR_MX	8.73685	PIPMax_ES_AHR_N3	8.7572	SIGA4_AC_PRT_N1	8.73997			[G1.1.1.8]	8.31493
Lapl7_UCR_N2	8.75008	SIGMax_KH_PRT_N2	8.77921	Del(K)NA1_GR_ALR_TI	8.68959	EP7_IB_ARM_MN	8.73678	SIKA3_ES_AHR_N2	8.75689	PIPMin_AC_BSR_N2	8.73971			[G7.1.1.35]	8.31457
Del(Rho)NA4_PLR_N2	8.75002	SIEPA7_KH_ALR_MX	8.77904	Del(Rho)NA1_GR_ALR_SI	8.68956	Gw(U)_IB_UCR_CV	8.73667	Fuk5_ES_PRT_N2	8.75656	EP9_AC_PRT_N3	8.73947			[G7.1.1.36]	8.31361
Del(G)NA1_ALR_N3	8.74997	Del(Rho)NA4_KH_ALR_S	8.77896	Fuk7_GR_AHR_SI	8.68939	Del(K)NA4_IB_UCR_MX	8.73665	SIGA10_ES_PRT_N1	8.75599	PIPMin_AC_PRT_N3	8.73939			[G5.2.2.21]	8.31261
SIKA8_PRT_N2	8.74923	SIGMin_KH_PRT_N3	8.7784	Lapl5_GR_ALR_SI	8.68913	PIPAvg_IB_PRT_Ar	8.73661	At_ES_PRT_N3	8.75586	SIEPA2_AC_PRT_N3	8.73929			[G5.1.2.39]	8.31222
EP9_PLR_N1	8.74877	PIP13_KH_PRT_N3	8.77793	EP6_GR_PLR_SI	8.68871	SIEPA6_IB_UCR_M	8.73583	SIKA7_ES_PRT_N2	8.75564	Del(Rho)NIA_AC_PLR_N3	8.73907			[G3.3.1.1.16]	8.31194
SIKIA_PRT_N2	8.74873	Del(K)Max_KH_PRT_N2	8.77787	FukMin_GR_PRT_TI	8.68852	Del(K)NA5_IB_NPR_G	8.73572	Del(K)NA9_ES_PRT_N2	8.75558	LaplMax_AC_PRT_N2	8.73907			[G3.2.1.1.9]	8.31169
SIGA3_PLR_N3	8.74872	PIP8_KH_PRT_N2	8.7778	Z2_GR_ALR_SI	8.68841	SIGA1_IB_UCR_Ar	8.73569	Del(Rho)NMin_ES_PRT_N3	8.75549	Fuk5_AC_ALR_S	8.73898			[G3.2.2.1.10]	8.31148
VOLTAE_UCR_N2	8.74855	VOLTAE_KH_PRT_N3	8.77748	EP5_GR_AHR_SI	8.68819	PIP15_IB_BSR_MX	8.73559	SIEPMax_ES_AHR_N2	8.75522	Del(Rho)NIA_AC_UCR_N3	8.73861			[G3.2.4.1.16]	8.31101
SIGMax_PLR_N2	8.74846	EP9_KH_PLR_N2	8.77741	PIP18_GR_PRT_TI	8.68816	SIEPA7_IB_PRT_M	8.73556	EP2_ES_PRT_N2	8.75512	EP2_AC_NPR_N2	8.73849			[G5.2.1.13]	8.31094
IP_BSR_N2	8.7483	Fuk4_KH_ALR_N3	8.77739	Del(G)NA4_GR_ALR_S	8.68815	EP5_IB_BSR_P2	8.73553	Del(K)Max_ES_PLR_N2	8.75508	PIPAvg_AC_UCR_N2	8.73819			[G1.1.1.10]	8.31059
Del(Rho)NA2_UCR_N3	8.74826	Del(K)NA5_KH_PRT_N2	8.77739	SIGA9_GR_ALR_TI	8.68811	SIEPA7_IB_BSR_M	8.73543	Lapl1_ES_PRT_SI	8.7549	Mw_AC_PRT_TI	8.73791			[G7.1.1.55]	8.30944
PIP12_PRT_N2	8.74803	SIEPA2_KH_AHR_S	8.77698	EP6_GR_ALR_TI	8.68802	EP4_IB_NPR_P2	8.73524	SIKIA_ES_NPR_N3	8.75488	Pa_AC_RTR_N2	8.73769			[G7.1.1.53]	8.30923
SIKA3_PRT_N2	8.74793	Fuk2_KH_ALR_N3	8.77674	SIEPA7_GR_PRT_SI	8.68798	PIP17_IB_NPR_MN	8.73524	Del(G)NA4_ES_PLR_N2	8.75485	SIKMin_AC_NPR_N2	8.73763			[G4.3.3.5]	8.30792
Del(K)IA_UCR_N3	8.74781	At_KH_UCR_N3	8.77666	PIP10_GR_PRT_SI	8.68783	EP5_IB_PRT_P3	8.73522	Del(Rho)NMin_ES_UCR_N2	8.75474	SIKA2_AC_PRT_TI	8.737			[G3.2.4.1.14]	8.30786
SIEPMax_PRT_N2	8.74733	Population_KH_PRT_N2	8.77655	SIEPA3_GR_PRT_SI	8.68774	PIPAvg_IB_PLR_SI	8.73515	ECI_ES_PLR_N2	8.75445	Del(Rho)NIA_AC_UCR_N2	8.73692			[G3.2.1.1.11]	8.30745
Del(K)NA5_ALR_N2	8.74653	Del(G)NA6_KH_RTR_RA	8.77645	PIP12_GR_PRT_TI	8.68736	SIEPA2_IB_ALR_MN	8.73493	SIKA9_ES_ALR_N2	8.75411	SIGMax_AC_UCR_N2	8.73667			[G3.3.2.1.17]	8.30741
SIKIA_BSR_N2	8.74641	Fuk5_KH_ALR_SI	8.77597	SIGA3_GR_NPR_SI	8.68726	Del(Rho)NA7_IB_NPR_P3	8.7346	PIP18_ES_ALR_SI	8.75408	SIKA8_AC_PRT_N2	8.73666			[G3.1.1.1.14]	8.30591
PIP8_UCR_N3	8.7463	PIP12_KH_PRT_N2	8.77594	SIGA8_GR_RTR_SI	8.68713	PIPMax_IB_AHR_DE	8.73459	Population_ES_PLR_N3	8.75405	Del(K)NA3_AC_PRT_TI	8.73662			[G5.1.1.29]	8.30585
Del(G)NA2_BSR_N3	8.74602	Fuk6_KH_ALR_N2	8.77573	SIKMin_GR_PRT_TI	8.68706	Del(Rho)NA9_IB_BSR_M	8.73445	SIKA8_ES_PRT_N3	8.75403	Lapl5_AC_UCR_N2	8.73653			[G3.2.2.1.22]	8.30508
Lapl9_ALR_N2	8.74566	SIEPA4_KH_PLR_S	8.77568	SIGIA_GR_PCR_S	8.68691	EP4_IB_UFR_P3	8.73443	PIP20_ES_UCR_V	8.75401	Del(Rho)NA4_AC_ALR_N3	8.73632			[G3.1.4.1.2]	8.30465
SIEPMin_PLR_N3	8.74541	Fuk4_KH_ALR_SI	8.77554	SIGA10_GR_ALR_TI	8.68684	Del(Rho)NA10_IB_ALR_MN	8.73437	SIEPA3_ES_PLR_N3	8.75378	Fuk5_AC_NPR_N3	8.73632			[G7.1.1.45]	8.30433
Del(G)NA3_PRT_N3	8.74537	Del(Rho)NA9_KH_PRT_N2	8.77549	Pb_GR_PLR_SI	8.68679	EP4_IB_BSR_M	8.73389	PIPMin_ES_ALR_N3	8.75373	SIEPA8_AC_NPR_SI	8.73628			[G5.1.2.36]	8.3031
SIGA5_PLR_N2	8.74514	SIKA8_KH_PRT_N3	8.77549	Del(Rho)NMax_GR_ALR_SI	8.68667	Anp_IB_ARM_P3	8.73373	Ap_ES_NPR_SI	8.75365	SIGIA_AC_BSR_DE	8.73531			[G3.2.2.1.2]	8.30256
PIPAvg_ALR_N3	8.74485	PIP16_KH_PLR_N3	8.77541	SIEPA6_GR_PRT_TI	8.68653	SIEPA5_IB_BSR_Ar	8.7337	Del(Rho)NA2_ES_PLR_N3	8.75326	SIEPA4_AC_PRT_N2	8.73523			[G3.2.1.1.28]	8.30231
At_UCR_N2	8.74479	SIEPA4_KH_ALR_N2	8.77499	Fuk4_GR_PRT_SI	8.68594	EP4_IB_RTR_P2	8.73361	Fuk3_ES_NPR_MX	8.75316	Pt_AC_AHR_N3	8.73471			[G7.1.1.50]	8.30205
Del(K)NA3_NPR_N3	8.74477	LaplMax_KH_RTR_SI	8.77463	Lapl10_GR_ALR_SI	8.68586	PIP9_IB_ALR_SI	8.73361	Lapl10_ES_PRT_SI	8.75294	LaplMax_AC_ALR_N2	8.73454			[G5.2.1.29]	8.30018
Del(Rho)NA3_PLR_N2	8.74458	SIEP_KH_PLR_SI	8.77417	PIP11_GR_ALR_SI	8.6857	Energy_IB_UCR_Ar	8.73359	SIGA3_ES_PRT_N3	8.7528	Del(G)NA3_AC_NPR_SI	8.73453			[G5.2.1.10]	8.30012
Del(K)Max_PRT_N1	8.7445	Lapl2_KH_PRT_N2	8.77417	SIEPA4_GR_NPR_SI	8.68543	SIEPA6_IB_PCR_Ar	8.73358	Lapl9_ES_PLR_N2	8.75266	Del(K)NA4_AC_ALR_N3	8.73452			[G3.3.2.1.13]	8.29988
Pt_UCR_N2	8.74402	Lapl8_KH_PLR_S	8.77414	Del(G)NIA_GR_NPR_N3	8.68533	SIDel(Rho)N_IB_BSR_Ar	8.73358	Pb_ES_BSR_N2	8.75257	Fuk5_AC_PRT_SI	8.73422			[G4.1.4.2]	8.29976
PIPMin_PLR_N2	8.74395	SIKMin_KH_RTR_S	8.77412	Anp_GR_PRT_TI	8.68503	Lapl10_IB_UCR_Ar	8.73352	Del(K)NA9_ES_PRT_N3	8.75256	Del(Rho)NA7_AC_UFR_N3	8.73412			[G3.2.1.1.25]	8.29906
Fuk7_PLR_N2	8.74395	PIP15_KH_ALR_N2	8.77411	Del(Rho)NA10_GR_PLR_SI	8.68502	W(U)_IB_RTR_SI	8.73348	Del(Rho)NA3_ES_PRT_N2	8.75253	SIGMax_AC_BSR_N2	8.7339			[G4.2.4.3]	8.29792
SIGMax_AHR_N3	8.74393	PIPMin_KH_ALR_N2	8.7741	SIEPA7_GR_NPR_SI	8.68476	Population_IB_AHR_M	8.73348	Mw_ES_PLR_N2	8.75231	SIEPA6_AC_AHR_SI	8.73358			[G3.1.1.1.2]	8.29748
Del(G)NA1_UCR_N2	8.74287	SIGA3_KH_PRT_N2	8.77388	Del(G)NMax_GR_PRT_TI	8.68474	SIEPA6_IB_PRT_M	8.73331	Anp_ES_ALR_N2	8.7521	SIGA7_AC_PLR_SI	8.73318			[G4.3.5.12]	8.2973
EP1_PRT_N3	8.74281	PIP10_KH_PRT_N3	8.77382	SIKMin_GR_PLR_TI	8.68439	Lapl10_IB_PLR_MN	8.73321	SIG_ES_PRT_SI	8.75189	SIGA7_AC_RTR_N2	8.73317			[G3.2.2.1.15]	8.29704
SIEPA7_PLR_N3	8.74236	Vm_KH_PRT_N3	8.77375	SIEPA3_GR_PRT_TI	8.68435	PIP17_IB_PRT_M	8.73309	SIKA8_ES_UCR_CV	8.75143	Del(K)NA4_AC_RTR_N2	8.73305			[G3.1.1.1.7]	8.29697
Del(K)IA_PRT_N3	8.74235	PIP11_KH_ALR_N2	8.77359	Del(K)NA5_GR_PLR_SI	8.68395	Del(Rho)NA6_IB_ALR_MN	8.73255	SIKA5_ES_PRT_N2	8.75118	SIGA3_AC_NPR_N2	8.73298			[G5.2.1.1]	8.29685
PIPAvg_UCR_N3	8.74196	Lapl9_KH_ALR_SI	8.77338	Del(Rho)NA1_GR_UCR_SI	8.68339	Del(G)NA2_IB_PRT_TI	8.73237	Del(Rho)NA8_ES_AHR_N3	8.751	Del(Rho)NIA_AC_PRT_CV	8.73277			[G4.3.2.5]	8.29663
Del(Rho)NA5_ALR_N2	8.7419	SIKA8_KH_ALR_S	8.77319	Del(K)NA9_GR_AHR_SI	8.68316	EP4_IB_PRT_M	8.73233	PIPMin_ES_ARM_V	8.75086	Del(Rho)NMin_AC_ALR_N2	8.73251			[G5.1.1.20]	8.29636
Fuk6_PLR_CV	8.74175	SIKMax_KH_ALR_N2	8.77311	SIGMin_GR_PRT_TI	8.68293	EP4_IB_BSR_G	8.73219	Del(Rho)NA5_ES_AHR_N2	8.75077	PIP13_AC_PRT_TI	8.73227			[G7.1.1.21]	8.29627
PIPMin_PLR_N3	8.74173	SIGA2_KH_PRT_N3	8.77303	PIP8_GR_ALR_SI	8.68245	Fuk7_IB_ARM_P2	8.73215	SIGIA_ES_ALR_N3	8.75077	PIP8_AC_PRT_TI	8.73213			[G3.3.1.1.15]	8.29471
SIGA10_PLR_N2	8.7417	SIEPMax_KH_RTR_N3	8.7729	SIEPMin_GR_PRT_N2	8.6821	Fuk4_IB_PLR_G	8.73203	PIPMax_ES_ALR_N2	8.75048	Del(Rho)NA2_AC_PRT_N2	8.73186			[G5.1.2.34]	8.29432
LaplMax_PLR_N3	8.74143	PIPMax_KH_RTR_SI	8.77283	EP4_GR_ALR_S	8.6821	PIP4_IB_BSR_MN	8.73195	LaplMax_ES_UCR_N3	8.75043	PIP11_AC_PLR_SI	8.73145			[G3.2.2.1.13]	8.2943
SIDel(Rho)N_UCR_N2	8.74141	Del(G)NIA_KH_PRT_N2	8.77279	SIEPMin_GR_NPR_N3	8.68181	PIP14_IB_BSR_P2	8.73185	PIP9_ES_PRT_N2	8.75038	VOLTAE_AC_PLR_SI	8.73141			[G5.2.1.22]	8.29425
PIP14_ALR_N3	8.74136	Fuk2_KH_PRT_N3	8.77257	Fuk7_GR_PLR_SI	8.68151	Del(G)NA9_IB_ARM_P2	8.73149	Pa_ES_PLR_N3	8.75035	Del(G)NA10_AC_NPR_SI	8.7313			[G3.3.1.1.4]	8.29397
Pb_UCR_N2	8.74132	Fuk1_KH_PRT_N2	8.77227	Lapl9_GR_PRT_TI	8.6814	EP7_IB_PCR_Ar	8.73146	SIKIA_ES_UCR_N3	8.75016	Del(G)NMax_AC_UFR_N2	8.73127			[G5.2.2.27]	8.29377
Del(Rho)NIA_PLR_N3	8.74131	PIP12_KH_UCR_N3	8.77222	Del(K)NA5_GR_AHR_SI	8.68117	EP7_IB_ALR_Ar	8.73144	SIGA1_ES_NPR_SI	8.74997	Del(K)NA4_AC_RTR_N3	8.73119			[G7.1.1.54]	8.29333
Del(G)NA2_ALR_N2	8.74108	SIEPA3_KH_PRT_N3	8.77219	Del(Rho)NIA_GR_PRT_TI	8.68036	Del(Rho)NA8_IB_BSR_M	8.73135	Fuk3_ES_PRT_N3	8.74995	SIEPA3_AC_UCR_N2	8.73118			[G7.1.1.57]	8.29308
Del(K)NA4_ALR_N3	8.74102	Pa_KH_UCR_N3	8.77217	PIP16_GR_BSR_TI	8.68014	Del(K)NA4_IB_NCR_G	8.73132	Lapl4_ES_PRT_N2	8.74991	EP2_AC_BSR_N2	8.73113			[G4.3.6.11]	8.29181
LaplMax_ALR_N3	8.74091	ISA_KH_PRT_SI	8.7721	SIKA5_GR_PRT_TI	8.68007	PIP15_IB_BSR_Ar	8.73125	SIEPA9_ES_NPR_SI	8.74938	SIKIA_AC_PCR_S	8.73097			[G5.2.1.23]	8.29143
SIEPA2_PLR_N2	8.74029	Fuk9_KH_PRT_N3	8.772	SIEPA8_GR_PRT_SI	8.67995	EP10_IB_NPR_MI	8.73116	Del(Rho)NIA_ES_ALR_N2	8.74934	EP9_AC_AHR_N3	8.73092			[G5.2.2.34]	8.2908
Del(G)NA10_PRT_N3	8.74017	HP_KH_ALR_N2	8.77192	SIEPA1_GR_PRT_SI	8.67989	Gw(U)_IB_UCR_MI	8.73108	EP3_ES_PLR_N3	8.74931	Fuk4_AC_PLR_SI	8.73089			[G4.1.5.1]	8.29067
SIGA3_PLR_N2	8.73885	Fuk_KH_PRT_N3	8.77188	PIPAvg_GR_PLR_TI	8.67933	PIP5_IB_RTR_P2	8.73107	Energy_ES_PRT_N2	8.74929	PIPAvg_AC_BSR_N2	8.73086			[G3.3.1.1.24]	8.29016
Del(K)NA3_BSR_N2	8.73883	Del(K)NA3_KH_ALR_N3	8.77159	SIEPA2_GR_PRT_TI	8.67918	SIEPA6_IB_BSR_P3	8.73103	PIP9_ES_PRT_N3	8.74927	SIEPMin_AC_PRT_N3	8.7306			[G6.1.1.12]	8.29001
EP2_PLR_N3	8.73877	Del(K)NA1_KH_UCR_N2	8.7714	Del(G)NA4_GR_PLR_S	8.67909	SIKA8_IB_PLR_SI	8.73099	VOLTAE_ES_PLR_N3	8.74897	Pt_AC_PLR_SI	8.73043			[G6.1.1.43]	8.28983
LaplMax_PRT_N3	8.73873	Del(Rho)NA2_KH_NPR_S	8.7713	SIEPMin_GR_NPR_N2	8.679	PIP16_IB_PLR_SI	8.73095	SIDel(G)N_ES_PLR_SI	8.74891	SIEPMin_AC_PRT_N2	8.73039			[G3.3.4.1.4]	8.28943
Del(Rho)NIA_ALR_N2	8.73838	Del(K)NA10_KH_NPR_N2	8.77107	Del(G)NA5_GR_PRT_SI	8.67895	PIP10_IB_PLR_SI	8.7309	PIPMax_ES_ALR_N3	8.74874	Del(Rho)NMax_AC_PRT_N3	8.73027			[G5.1.2.48]	8.28928
Lapl3_PLR_N3	8.73835	Pa_KH_PRT_N3	8.77105	SIDel(G)N_GR_PRT_SI	8.67885	PIP6_IB_RTR_G	8.73086	SIEPA7_ES_PLR_N3	8.74863	Z3_AC_NPR_SI	8.72981			[G5.1.1.7]	8.28919
SIKA7_UCR_N2	8.7381	EP9_KH_UCR_N2	8.7708	Fuk_GR_PLR_SI	8.67882	Lapl2_IB_UCR_P3	8.73085	Population_ES_PRT_N3	8.74856	PIP4_AC_PCR_P3	8.72966			[G7.1.1.33]	8.28875
SIKA3_PRT_N3	8.73786	PIP17_KH_PRT_SI	8.77077	SIGA3_GR_ALR_SI	8.67854	Del(Rho)NA7_IB_PLR_SI	8.7308	Fuk5_ES_PRT_N3	8.7483	Del(Rho)NA1_AC_NPR_N2	8.72964			[G5.1.1.25]	8.28786
FukMin_PRT_N3	8.73718	SIGA2_KH_PLR_S	8.77064	Fuk6_GR_AHR_SI	8.67852	PIP6_IB_BSR_P2	8.73068	EP3_ES_PLR_N2	8.74806	SIGIA_AC_NPR_N3	8.72924			[G3.3.2.1.23]	8.28761
SIEPA8_ALR_N3	8.73698	SIGA4_KH_PRT_N2	8.77064	Fuk1_GR_PRT_TI	8.67852	Lapl6_IB_PRT_SI	8.7304	IP_ES_NPR_N2	8.74776	SIGA3_AC_PRT_N3	8.72905			[G3.2.4.1.12]	8.2876
Del(K)Max_NPR_N2	8.73632	Z2_KH_ALR_N2	8.7706	Del(G)NMin_GR_ALR_N3	8.67846	EP4_IB_PRT_SI	8.7303	Del(K)NA8_ES_PRT_N3	8.74759	FukMin_AC_PRT_N3	8.72879			[G5.1.1.1]	8.2874
SIGA8_PLR_N2	8.73626	Anp_KH_PRT_N2	8.77053	SIKA1_GR_BSR_TI	8.67829	Population_IB_ALR_SI	8.73029	Pt_ES_PRT_SI	8.74747	Fuk5_AC_PLR_N2	8.72878			[G7.1.1.46]	8.28694
Lapl_PRT_N2	8.73574	Del(K)NA7_KH_ALR_N2	8.77039	PIPMin_GR_NPR_N3	8.67823	Z2_IB_UFR_G	8.73028	EP7_ES_PCR_V	8.74703	SIEPA8_AC_PLR_MI	8.72878			[G5.2.1.16]	8.28672
SIGA8_PLR_N3	8.73567	FukMin_KH_PLR_N3	8.77031	Del(G)NA4_GR_PLR_SI	8.67819	SIEPA9_IB_ALR_MN	8.73025	SIKA4_ES_NPR_N3	8.74696	EP1_AC_PRT_N2	8.72877			[G3.2.1.1.4]	8.28574
Lapl6_BSR_N2	8.73542	PIP7_KH_ALR_N2	8.77021	PIP15_GR_BSR_TI	8.67748	SIGA6_IB_NCR_MN	8.73017	Del(Rho)NA2_ES_ALR_N3	8.74693	Pb_AC_PRT_N2	8.72862			[G3.2.2.1.24]	8.2836
Del(K)NA6_PRT_N2	8.73534	PIPMax_KH_PRT_N2	8.77017	SIGA7_GR_BSR_TI	8.67747	PIP4_IB_UCR_G	8.73011	Del(Rho)NA6_ES_ARM_V	8.74692	Lapl6_AC_ALR_SI	8.72861			[G3.2.2.1.7]	8.28221
EP8_PLR_N3	8.73528	SIGA10_KH_PRT_N3	8.76994	Fuk3_GR_PRT_SI	8.67745	PIP20_IB_ALR_DE	8.73011	Fuk3_ES_BSR_MX	8.74684	Fuk5_AC_PRT_N3	8.72844			[G5.2.2.47]	8.282
Del(Rho)NA3_PRT_N1	8.7352	SIEPA1_KH_ALR_N2	8.76971	Z1_GR_PRT_SI	8.67693	Mw_IB_AHR_G	8.73011	Del(K)NA3_ES_UCR_N3	8.74683	PIPMax_AC_UCR_N3	8.72841			[G5.2.1.2]	8.28189
PIP13_PRT_N2	8.73512	Del(K)NA3_KH_PRT_N3	8.76968	SIGIA_GR_UCR_SI	8.67687	Fuk7_IB_PLR_SI	8.72997	SIK_ES_PRT_N2	8.74679	Del(G)NA3_AC_NPR_N3	8.72831			[G3.3.2.1.15]	8.28163
SIEPA2_PLR_N3	8.73509	SIKMin_KH_RTR_SI	8.7694	SIEPA4_GR_PRT_TI	8.67614	Fuk4_IB_PRT_SI	8.7299	Z1_ES_PRT_N2	8.74678	Fuk5_AC_NPR_S	8.72829			[G4.3.2.4]	8.28163
Del(G)NA10_PLR_N3	8.73508	SurfArea_KH_ALR_N2	8.76919	SIGA1_GR_PRT_TI	8.67613	PIP7_IB_UFR_MX	8.72976	SIEPA1_ES_PLR_N3	8.74671	Pb_AC_BSR_N2	8.7282			[G4.3.6.9]	8.28139
Pa_ALR_N2	8.73449	SIKA8_KH_UCR_RA	8.76915	PIP12_GR_PRT_SI	8.6759	Fuk10_IB_ALR_SI	8.72973	Del(G)NA4_ES_PLR_N3	8.74656	SIEPA7_AC_PLR_SI	8.72814			[G5.2.2.31]	8.28094
Del(Rho)NA4_ALR_N3	8.73438	Del(K)NA4_KH_PRT_N2	8.76904	Del(K)NA7_GR_PRT_SI	8.67569	EP7_IB_BSR_MN	8.7297	Del(G)NA2_ES_BSR_N3	8.74652	IP_AC_PLR_SI	8.72753			[G5.1.1.16]	8.28085
SIKA5_PRT_N2	8.73414	Fuk9_KH_UCR_N2	8.769	Del(Rho)NMax_GR_PRT_TI	8.67557	Lapl1_IB_PLR_SI	8.72961	SIKA9_ES_AHR_N3	8.74647	Del(G)NA1_AC_ALR_N2	8.72747			[G3.2.1.1.10]	8.28038
PIPMin_PRT_N3	8.73412	EP3_KH_PLR_S	8.76895	Fuk8_GR_PLR_SI	8.67535	SIEPA8_IB_ARM_P3	8.72956	W(U)_ES_NPR_N2	8.74634	SIKA5_AC_PLR_SI	8.72733			[G7.1.1.24]	8.28028
LaplMax_UCR_N3	8.734	Del(K)NA10_KH_PRT_N2	8.76853	Del(G)NIA_GR_PLR_TI	8.67528	EP3_IB_PCR_G	8.72953	SIEPA2_ES_PRT_N2	8.74632	Mw_AC_NPR_SI	8.7272			[G4.2.3.2]	8.27948
PIPAvg_BSR_N3	8.73389	Del(K)IA_KH_PRT_N2	8.76847	Del(G)NIA_GR_ALR_N3	8.67525	SIGIA_IB_BSR_SI	8.72943	Del(G)NIA_ES_ALR_N3	8.74611	Del(G)NA2_AC_PLR_N2	8.72715			[G7.1.1.27]	8.2793
Del(G)NA1_RTR_N3	8.73356	Del(G)NA5_KH_ALR_SI	8.76836	Del(G)NIA_GR_PRT_SI	8.6752	Del(Rho)NA9_IB_PRT_SI	8.72924	PIP15_ES_PLR_N2	8.7461	Pa_AC_UCR_N2	8.72713			[G3.2.1.1.6]	8.27821
PIP14_UCR_N3	8.73351	Del(Rho)NA1_KH_ALR_N2	8.76828	PIP18_GR_ALR_TI	8.67512	Del(G)NA5_IB_ARM_G	8.72923	Lapl8_ES_PRT_N3	8.74605	Del(K)NA3_AC_NPR_N2	8.72711			[G3.2.1.1.2]	8.27814
EP8_PLR_N2	8.73296	Del(G)NIA_KH_BSR_N3	8.76801	SIKA7_GR_PRT_TI	8.67505	FukMin_IB_NPR_P3	8.7291	EP1_ES_PRT_N3	8.74602	Del(K)NA3_AC_PRT_N2	8.72689			[G5.2.1.6]	8.2777
Del(G)NA2_NPR_N3	8.73288	SIEPMax_KH_PRT_SI	8.7678	Del(K)NA10_GR_PRT_TI	8.67497	PIPMin_IB_NPR_DE	8.72903	Del(G)NA1_ES_PLR_SI	8.74573	PIP13_AC_RTR_N3	8.72668			[G5.2.1.17]	8.2772
Lapl6_PLR_N3	8.73274	Del(K)NA6_KH_PRT_N2	8.7678	EP2_GR_ALR_S	8.67484	SIKA3_IB_UFR_MN	8.72895	Lapl10_ES_PLR_N3	8.74548	PIP7_AC_PLR_N2	8.72655			[G5.1.1.27]	8.27692
Del(Rho)NA7_PRT_N2	8.7325	LaplMax_KH_ALR_N2	8.76777	SIEPA8_GR_BSR_SI	8.67479	PIP4_IB_AHR_P2	8.72884	Lapl_ES_PRT_N2	8.74519	SIEPA3_AC_ALR_N3	8.72654			[G3.3.4.1.21]	8.27653
Del(K)NA5_UCR_V	8.73241	Del(Rho)NA7_KH_PRT_N2	8.76762	Del(G)NIA_GR_PRT_N2	8.67454	Del(K)NA3_IB_PRT_SI	8.72862	Del(G)NIA_ES_BSR_N2	8.74499	IP_AC_UCR_N2	8.72633			[G5.2.2.49]	8.27643
SIGA8_PRT_N1	8.73238	PIP11_KH_PRT_N2	8.7676	Lapl7_GR_ALR_S	8.67452	SIEPA5_IB_ARM_P3	8.72859	SIEPA1_ES_PLR_N2	8.7448	SIGIA_AC_ALR_N2	8.72618			[G3.3.2.1.2]	8.27642
Del(K)NA3_UCR_N2	8.73236	PIPMin_KH_NPR_DE	8.76736	Del(Rho)NA4_GR_ALR_S	8.67415	SIGA2_IB_ARM_P2	8.7285	PIP12_ES_PRT_N2	8.74458	PIPMin_AC_PLR_N2	8.72582			[G7.1.1.44]	8.27512
Del(Rho)NA2_PRT_N3	8.73207	SIEPA6_KH_PRT_N3	8.7673	PIP14_GR_PRT_SI	8.67373	Del(G)NA6_IB_ALR_SI	8.72847	Del(K)Max_ES_PRT_N1	8.7445	EP6_AC_PRT_SI	8.72569			[G4.2.3.1]	8.275
Del(Rho)NMin_PRT_N3	8.73205	SIKA5_KH_UCR_N2	8.76729	SIDel(Rho)N_GR_PRT_TI	8.67354	EP7_IB_PRT_M	8.72832	EP6_ES_PLR_N2	8.74447	Pb_AC_PLR_N3	8.72563			[G4.2.5.3]	8.27406
Lapl2_PRT_N3	8.73203	PIP16_KH_UCR_N3	8.7669	ECI_GR_NPR_SI	8.67344	PIP8_IB_PLR_SI	8.72828	Del(K)Max_ES_PRT_N2	8.74437	SIEPMin_AC_UCR_N3	8.72562			[G4.1.6.1]	8.27326
SIGA5_UCR_N3	8.73196	Population_KH_UCR_N3	8.76684	SIG_GR_BSR_TI	8.6734	Del(Rho)NA6_IB_PCR_P3	8.72822	SIEPA7_ES_PRT_SI	8.74411	SIKA6_AC_PRT_TI	8.72556			[G7.1.1.49]	8.27306
Del(K)IA_AHR_N3	8.73193	Del(G)NA8_KH_UCR_N2	8.76683	Del(Rho)NIA_GR_PRT_SI	8.6727	EP4_IB_ALR_P2	8.72786	Del(Rho)NA7_ES_ALR_N2	8.74402	SIEPA4_AC_ALR_N2	8.72522			[G7.1.1.77]	8.27294
Fuk_UCR_N2	8.73193	Fuk8_KH_PRT_N3	8.76661	Gs(U)_GR_PRT_TI	8.67268	PIPMin_IB_PRT_DE	8.72785	SIKA3_ES_PRT_N2	8.74393	Del(Rho)NA5_AC_UCR_N3	8.72497			[G3.1.4.1.29]	8.2726
Del(K)NA4_UCR_N2	8.73137	SIEPA3_KH_AHR_RA	8.76652	PIPMax_GR_NPR_N2	8.67261	EP7_IB_PCR_P2	8.7278	Lapl6_ES_PLR_N2	8.74382	PIP14_AC_PRT_N2	8.72484			[G5.1.2.41]	8.27206
Lapl2_UCR_N3	8.73134	Z2_KH_UCR_N3	8.76639	Del(K)NA6_GR_PRT_SI	8.67242	SIGA1_IB_BSR_Ar	8.72776	Del(Rho)NA2_ES_PLR_SI	8.7436	PIP17_AC_NPR_MI	8.72472			[G5.1.1.4]	8.27157
Del(G)NA2_BSR_N2	8.7313	Gs(U)_KH_NPR_SI	8.76634	Fuk6_GR_ALR_SI	8.67232	SIEPA5_IB_PLR_G	8.72775	PIPAvg_ES_PRT_N3	8.7436	PIP11_AC_PRT_SI	8.7247			[G4.3.2.12]	8.27116
SIEPA4_BSR_N2	8.73123	Del(K)NA1_KH_PRT_N3	8.76634	Del(G)NA4_GR_PRT_SI	8.67218	Del(K)NA2_IB_PLR_P3	8.72772	Del(K)NA4_ES_PLR_N2	8.74355	Del(Rho)NA9_AC_PLR_SI	8.7245			[G4.3.4.12]	8.27116
IP_NPR_N3	8.73088	Del(K)Max_KH_NPR_SI	8.7663	At_GR_PRT_TI	8.67186	EP4_IB_ALR_G	8.72771	SIEPMax_ES_PRT_N3	8.74327	PIPMin_AC_NPR_N2	8.7245			[G3.3.4.1.12]	8.27103
Fuk5_PLR_N3	8.73085	SIGMin_KH_PRT_S	8.76626	Vm_GR_PLR_SI	8.6718	SIEPA5_IB_NCR_G	8.72769	LaplMax_ES_UCR_N2	8.74309	PIPMin_AC_PRT_DE	8.72429			[G3.2.4.1.4]	8.27079
PIP7_PLR_N2	8.73082	EP8_KH_ALR_N3	8.76618	Del(Rho)NIA_GR_ARM_S	8.67164	SIEPA6_IB_RTR_G	8.72768	Del(Rho)NA7_ES_PLR_SI	8.74303	Del(G)NA1_AC_ALR_SI	8.72421			[G5.1.2.38]	8.27069
Ap_ALR_N3	8.73076	Pb_KH_PRT_N2	8.76603	Del(K)IA_GR_PRT_TI	8.67155	EP7_IB_RTR_P3	8.72762	Fuk6_ES_ALR_N2	8.74301	Pa_AC_UFR_N2	8.72412			[G7.1.1.38]	8.27
Del(G)NA1_UCR_N3	8.73069	Lapl2_KH_ALR_N3	8.76602	Lapl5_GR_PRT_TI	8.67151	Pb_IB_PRT_MX	8.72757	Del(G)NA1_ES_UCR_N3	8.74293	Fuk_AC_PRT_SI	8.72398			[G5.1.1.8]	8.2695
IP_UCR_N2	8.73068	SIEPMin_KH_ALR_DE	8.76581	SIEPA7_GR_RTR_SI	8.67064	PIP10_IB_ALR_SI	8.72751	Del(G)NIA_ES_PRT_N2	8.74277	VOLTAE_AC_PRT_SI	8.72394			[G3.3.1.1.25]	8.2694
Del(G)NIA_BSR_N2	8.73054	SIEPA2_KH_ALR_S	8.76573	SIEPA4_GR_PLR_TI	8.67061	SIEPA9_IB_UFR_Ar	8.72738	Del(Rho)NMax_ES_PRT_SI	8.74228	Z1_AC_PLR_SI	8.72394			[G5.1.1.10]	8.26726
PIP7_ALR_N3	8.73046	Fuk9_KH_PLR_SI	8.76571	SIDel(G)N_GR_PRT_TI	8.67026	PIP17_IB_UFR_G	8.72734	IP_ES_NPR_N3	8.74211	Gs(U)_AC_UFR_N3	8.72348			[G3.2.2.1.3]	8.26665
Pb_NPR_N2	8.73036	PIP4_KH_PRT_N2	8.76548	Del(K)NA6_GR_PRT_TI	8.67025	Del(K)NA5_IB_NPR_SI	8.72717	Del(G)NA9_ES_PLR_N3	8.74209	SIGA4_AC_NPR_N2	8.72341			[G5.1.1.26]	8.26643
EP5_ALR_N2	8.73001	Ap_KH_NPR_SI	8.76546	Del(K)NA9_GR_PLR_MI	8.6701	PIPAvg_IB_NPR_SI	8.72707	Del(Rho)NMin_ES_UCR_N3	8.74179	SIKA5_AC_UCR_N2	8.72327			[G3.2.4.1.17]	8.26531
SIEPA2_UCR_N2	8.72978	Del(G)NA7_KH_PRT_N2	8.76543	Ap_GR_PLR_SI	8.67003	PIPAvg_IB_BSR_SI	8.72705	EP9_ES_AHR_V	8.74172	Del(Rho)NA9_AC_PRT_SI	8.72316			[G3.2.2.1.30]	8.26525
SIKA6_UCR_N2	8.72973	Del(K)Max_KH_ALR_N2	8.76534	Del(Rho)NA9_GR_PRT_TI	8.67	PIP17_IB_NPR_P2	8.72702	Fuk8_ES_PRT_N3	8.74158	EP5_AC_PLR_SI	8.7231			[G5.1.1.23]	8.26501
Del(G)NA2_PLR_N2	8.72956	SIGA3_KH_ALR_N3	8.76526	VOLTAE_GR_NPR_SI	8.66985	SIEPMin_IB_NPR_CV	8.72701	SIKA3_ES_BSR_N2	8.74151	Del(Rho)NA2_AC_ALR_N3	8.72286			[G7.1.1.20]	8.26483
Del(K)NA4_ALR_N2	8.72934	Lapl7_KH_UCR_N3	8.76522	SIGA7_GR_ALR_TI	8.66967	Del(G)NA5_IB_ARM_M	8.72696	LaplMax_ES_PRT_SI	8.74139	SIDel(Rho)N_AC_PRT_SI	8.72272			[G3.2.2.1.23]	8.26395
Lapl3_PRT_N3	8.72924	EP7_KH_PRT_N3	8.76515	SIGIA_GR_NCR_S	8.66962	PIP16_IB_PRT_SI	8.72686	SIKA4_ES_BSR_N3	8.74136	SIEPA4_AC_NPR_N3	8.72246			[G4.3.1.10]	8.26321
SIEPA7_ALR_N3	8.72923	EP1_KH_ALR_N3	8.76495	Del(K)NA4_GR_RTR_SI	8.6696	EP5_IB_RTR_M	8.72682	SIKA4_ES_PRT_SI	8.74114	Del(Rho)NA5_AC_PLR_SI	8.7223			[G4.3.7.11]	8.26321
Energy_AHR_N3	8.7291	PIP12_KH_PRT_N3	8.76482	SIEPIA_GR_ALR_TI	8.66951	EP3_IB_PLR_MX	8.72677	Del(G)NA1_ES_UCR_N2	8.74063	SIKA6_AC_NPR_N2	8.72218			[G5.1.2.44]	8.26309
Z1_RTR_N3	8.72905	Del(G)NA6_KH_UCR_N3	8.76469	FukMin_GR_PRT_SI	8.66936	EP4_IB_UCR_MN	8.72657	Vm_ES_AHR_N2	8.74033	PIPAvg_AC_UCR_N3	8.72201			[G3.3.2.1.30]	8.26236
SIKMin_ALR_N3	8.72901	Ap_KH_ALR_N2	8.76458	PIP14_GR_ALR_SI	8.66924	LaplMax_IB_PRT_SI	8.72646	Anp_ES_PRT_N2	8.74033	SIKIA_AC_UCR_N3	8.722			[G5.1.1.24]	8.26232
EP9_UCR_N2	8.72896	Pa_KH_ALR_N2	8.76451	Del(Rho)NMax_GR_PLR_TI	8.66923	PIP7_IB_ARM_G	8.72642	Del(G)NA6_ES_PRT_N2	8.74027	SIGA6_AC_PRT_TI	8.72191			[G3.2.4.1.29]	8.26227
Del(Rho)NMax_PRT_N2	8.72892	Fuk9_KH_PRT_N2	8.7645	PIPMin_GR_PCR_S	8.66921	SIGA1_IB_BSR_P3	8.72641	Del(Rho)NIA_ES_BSR_N3	8.74026	SIEPA4_AC_RTR_N2	8.72153			[G3.1.1.1.1]	8.26214
Lapl7_UCR_N3	8.7289	SIG_KH_AHR_S	8.76401	Del(Rho)NA4_GR_NPR_SI	8.6692	LaplMax_IB_UCR_DE	8.72637	EP1_ES_NPR_N2	8.74026	SIGIA_AC_BSR_N2	8.72131			[G3.1.1.1.28]	8.26194
SIGA3_BSR_N2	8.72886	Del(Rho)NA8_KH_ALR_N2	8.76372	SIGA2_GR_PRT_TI	8.66893	Z1_IB_UFR_G	8.72626	PIPMin_ES_ALR_N2	8.74025	PIP14_AC_NPR_SI	8.72106			[G5.1.2.24]	8.26107
Fuk2_ALR_N2	8.72881	Del(G)NA1_KH_PRT_N2	8.76366	Del(G)NMax_GR_ALR_TI	8.66866	Del(K)NA4_IB_PCR_M	8.72619	Fuk5_ES_BSR_N3	8.74015	SIEPA4_AC_UCR_N2	8.72086			[G5.1.1.11]	8.25882
Del(G)NA1_ALR_N2	8.7288	Z2_KH_PRT_N2	8.76359	Del(Rho)NA2_GR_NPR_S	8.66845	PIP5_IB_NPR_P2	8.72619	SIKIA_ES_UCR_N2	8.73996	Del(Rho)NA10_AC_PRT_TI	8.7205			[G5.1.1.30]	8.25732
SIGIA_PLR_N2	8.72856	Z1_KH_ALR_N2	8.76348	Del(G)NA10_GR_PRT_SI	8.6679	Vm_IB_BSR_P2	8.72612	Fuk5_ES_PCR_V	8.73977	PIP13_AC_UCR_N2	8.72047			[G7.1.1.4]	8.25715
SIEPA3_NPR_N3	8.72848	Lapl6_KH_PRT_N2	8.76337	EP9_GR_PRT_TI	8.66789	PIP14_IB_PRT_SI	8.72607	Energy_ES_AHR_N2	8.73969	SIDel(G)N_AC_PLR_SI	8.72032			[G9.2]	8.2566
Pt_UCR_N3	8.72833	SIGIA_KH_NPR_DE	8.76328	SIKIA_GR_UFR_S	8.66787	PIP6_IB_PLR_Ar	8.72602	Del(Rho)NA5_ES_PRT_N2	8.73967	SIEPA1_AC_NPR_S	8.7203			[G3.3.4.1.6]	8.25632
Pb_ALR_N2	8.72823	SIGA7_KH_UCR_N2	8.76326	SIG_GR_NPR_SI	8.66768	Del(G)NA5_IB_AHR_G	8.72596	PIP10_ES_BSR_N2	8.73914	SIGA2_AC_PRT_SI	8.72021			[G7.1.1.41]	8.25615
Del(G)NA4_UCR_N2	8.72816	EP2_KH_UCR_N3	8.76326	W(U)_GR_PRT_TI	8.66755	PIPAvg_IB_AHR_G	8.72594	Del(G)NA5_ES_AHR_N3	8.73911	SIKA2_AC_RTR_N2	8.72007			[G7.1.1.65]	8.25497
Del(K)NA2_PRT_P3	8.72815	Lapl2_KH_BSR_N2	8.76322	Vm_GR_PRT_TI	8.66734	SIEPA6_IB_AHR_G	8.72593	PIP11_ES_ALR_N2	8.73905	Del(G)NIA_AC_NPR_N3	8.72001			[G4.2.7.2]	8.25461
SIKMin_PRT_N1	8.7276	SIEPMin_KH_ALR_CV	8.76316	SIGA8_GR_BSR_TI	8.66705	EP5_IB_BSR_Ar	8.72593	Del(Rho)NIA_ES_NPR_N3	8.73897	SIGA6_AC_PRT_SI	8.71972			[G3.1.2.1.25]	8.25189
Del(K)NA3_PRT_N3	8.72737	SIEPMin_KH_PLR_N3	8.76307	Del(Rho)NA2_GR_PLR_TI	8.66699	Lapl4_IB_PRT_SI	8.72583	PIPAvg_ES_BSR_N2	8.73895	IP_AC_BSR_N2	8.71971			[G3.3.2.1.7]	8.25078
SIKA9_UCR_N2	8.72733	PIP3_KH_ALR_N2	8.76296	Fuk6_GR_RTR_SI	8.66694	Del(K)NA5_IB_ALR_SI	8.72579	Gs(U)_ES_PRT_SI	8.73894	Del(G)NA8_AC_PLR_SI	8.71956			[G3.3.4.1.7]	8.24844
SIKA8_BSR_N2	8.72719	IP_KH_PRT_N2	8.76291	Del(K)NA1_GR_BSR_N2	8.66688	Del(Rho)NA10_IB_NPR_MN	8.72578	Del(K)IA_ES_UCR_N2	8.73888	Lapl2_AC_ALR_N2	8.71948			[G7.1.1.66]	8.24773
EP7_PLR_N2	8.72703	PIP15_KH_UCR_RA	8.76282	Del(Rho)NA8_GR_PRT_TI	8.6668	Anp_IB_ARM_Ar	8.72574	Fuk6_ES_NPR_N2	8.73886	SIDel(K)N_AC_PRT_SI	8.71947			[G6.1.1.22]	8.24713
Del(G)NIA_PLR_N2	8.72702	SIGA3_KH_PRT_N3	8.76278	Del(K)NA6_GR_ALR_TI	8.66674	Del(Rho)NA5_IB_AHR_P2	8.72574	Del(K)NA5_ES_PLR_N2	8.73871	Lapl6_AC_NPR_N2	8.71944			[G4.3.1.6]	8.24664
Del(K)NA3_ALR_N2	8.72681	SIEPIA_KH_PLR_SI	8.76247	Del(G)NA1_GR_PRT_SI	8.66661	EP5_IB_NPR_P3	8.72573	SIEPMax_ES_AHR_N3	8.73869	Del(K)NA4_AC_BSR_N2	8.71926			[G7.1.1.39]	8.24639
SIGMax_UCR_N3	8.72638	SIDel(Rho)N_KH_PRT_N3	8.7624	SIGA10_GR_PLR_SI	8.66647	Del(Rho)NIA_IB_AHR_Ar	8.7257	Del(G)NA5_ES_PRT_SI	8.7386	SIEPA2_AC_PLR_N2	8.71899			[G3.1.4.1.13]	8.24601
FukMin_PRT_N2	8.72618	SIEPA3_KH_NPR_S	8.76238	Del(G)NA9_GR_PLR_MI	8.66644	PIP17_IB_ALR_Ar	8.72564	SIEPA3_ES_NPR_N2	8.73848	PIP16_AC_PRT_MI	8.71874			[G4.2.5.2]	8.24548
Del(K)NA7_PRT_N2	8.726	Del(K)NA7_KH_PRT_N2	8.76234	SIGA1_GR_PLR_SI	8.66631	SIKIA_IB_BSR_MX	8.72559	Fuk_ES_PRT_SI	8.73838	Del(Rho)NA2_AC_PRT_N3	8.71865			[G5.2.1.21]	8.24528
Del(Rho)NA2_PLR_N2	8.72593	Fuk2_KH_PRT_N2	8.76189	Del(Rho)NA4_GR_PRT_SI	8.6663	Lapl5_IB_AHR_DE	8.72558	PIP7_ES_NPR_SI	8.73831	SIEPMin_AC_NPR_N3	8.71865			[G3.3.1.1.20]	8.24473
PIP7_AHR_N3	8.72539	SIGIA_KH_PRT_N2	8.76183	SIEPMin_GR_AHR_MI	8.66625	PIP14_IB_NPR_SI	8.72552	Del(Rho)NA5_ES_ALR_N2	8.73823	Del(K)IA_AC_PRT_N3	8.71832			[G3.3.2.1.3]	8.24365
EP5_ALR_N3	8.72537	SIKIA_KH_UCR_SI	8.76177	SIKA6_GR_PRT_SI	8.6662	Del(K)NA5_IB_BSR_M	8.72551	Del(G)NA8_ES_ALR_SI	8.73819	PIP3_AC_PLR_MI	8.71826			[G5.1.1.28]	8.24337
EP3_PRT_TI	8.72532	Fuk4_KH_NPR_S	8.76172	Z3_GR_AHR_SI	8.66608	Del(Rho)NA8_IB_UCR_M	8.72543	Del(Rho)NA7_ES_NPR_N3	8.73815	LaplMax_AC_UCR_N2	8.71787			[G7.1.1.68]	8.24169
Lapl3_PLR_N2	8.72532	Del(G)NA1_KH_ALR_N2	8.76171	Del(G)NA5_GR_PRT_TI	8.66607	SIGA9_IB_NPR_SI	8.7254	SIGA9_ES_PLR_N2	8.73808	SIKMin_AC_NPR_N3	8.71771			[G7.1.1.56]	8.24071
PIP15_PLR_N3	8.72528	EP3_KH_ALR_N3	8.76161	PIPAvg_GR_PRT_CV	8.66602	SIEPMin_IB_ALR_Ar	8.7254	Fuk9_ES_PRT_SI	8.73801	Lapl6_AC_UCR_N2	8.71755			[G5.1.2.50]	8.24003
SIGIA_ALR_N2	8.72518	Del(G)NA2_KH_ALR_N3	8.7616	Fuk1_GR_ALR_SI	8.66601	Del(K)NA2_IB_NCR_P3	8.72535	SIGA9_ES_RTR_N2	8.73786	Del(Rho)NIA_AC_BSR_N2	8.71741			[G3.3.1.1.29]	8.23882
EP1_AHR_N2	8.72504	Fuk7_KH_PLR_RA	8.76146	SurfArea_GR_PRT_TI	8.66577	Del(K)NA3_IB_PRT_TI	8.72529	SIGA6_ES_AHR_N3	8.73741	Del(Rho)NA3_AC_UCR_N2	8.71738			[G3.3.4.1.11]	8.23814
Del(G)NA1_NPR_N3	8.72492	PIPAvg_KH_RTR_S	8.76118	Energy_GR_AHR_SI	8.66554	Del(Rho)NA7_IB_ALR_SI	8.72527	Del(G)NA2_ES_PLR_N3	8.73731	PIP12_AC_PRT_N1	8.71738			[G5.1.1.9]	8.23772
Del(Rho)NA9_ALR_N2	8.7248	SIDel(K)N_KH_PRT_N2	8.76116	SIGMax_GR_PRT_TI	8.66531	Del(Rho)NA1_IB_PLR_SI	8.72527	Fuk3_ES_AHR_N3	8.73727	PIP9_AC_PRT_TI	8.71736			[G3.1.4.1.7]	8.23762
Fuk10_PRT_N1	8.72477	Pb_KH_PLR_N2	8.76094	Del(G)NA6_GR_PRT_TI	8.66525	PIP6_IB_ARM_Ar	8.72526	SIEPA3_ES_ALR_N2	8.73695	PIPMin_AC_NPR_N3	8.71726			[G3.1.1.1.22]	8.23692
Fuk6_PRT_N2	8.72464	EP2_KH_PRT_N3	8.76083	SIGIA_GR_PRT_TI	8.66525	SIEPA5_IB_ARM_MN	8.72523	Del(K)NA7_ES_BSR_N3	8.73655	PIPMax_AC_PRT_DE	8.71693			[G3.3.2.1.18]	8.2363
Pt_PRT_N2	8.72463	Del(K)NA1_KH_ALR_N3	8.76067	Del(Rho)NMax_GR_UCR_SI	8.66522	Del(G)NA9_IB_BSR_P3	8.72515	SIKMin_ES_PLR_N2	8.73642	Gs(U)_AC_PRT_SI	8.71685			[G5.1.1.15]	8.23613
SIG_PRT_N2	8.72456	SIEPA2_KH_ALR_N2	8.76052	Del(Rho)NA3_GR_PRT_TI	8.66498	SIGA6_IB_PLR_SI	8.72515	Del(K)Max_ES_PRT_N3	8.73637	PIP16_AC_ALR_TI	8.71681			[G1.1.1.13]	8.23579
Fuk9_BSR_N2	8.72424	Del(K)NA9_KH_ALR_N2	8.76051	Energy_GR_ALR_SI	8.66478	EP2_IB_BSR_DE	8.72507	PIPAvg_ES_UCR_N3	8.73629	Del(Rho)NA3_AC_PRT_N3	8.7166			[G3.2.2.1.27]	8.23552
Del(G)NA4_PLR_N2	8.72417	SIKMax_KH_PRT_N2	8.76046	PIP8_GR_NPR_SI	8.66474	PIP17_IB_BSR_Ar	8.72506	SIGA8_ES_UFR_N2	8.7362	Del(Rho)NA2_AC_PRT_SI	8.71657			[G5.1.1.22]	8.23498
PIP15_PLR_N2	8.72415	SIEPA3_KH_ALR_N3	8.76045	PIP12_GR_NCR_N3	8.66452	SIEPA6_IB_PLR_G	8.725	Del(Rho)NA2_ES_PLR_N2	8.73598	SIKIA_AC_BSR_N3	8.7164			[G5.1.1.6]	8.23343
SIKIA_BSR_N3	8.72412	PIP5_KH_ALR_N3	8.76045	PIP7_GR_BSR_TI	8.66443	SIEPA6_IB_PRT_Ar	8.725	Del(Rho)NA7_ES_BSR_N3	8.7359	Pa_AC_PLR_SI	8.71627			[G5.1.1.12]	8.23337
Del(K)NA9_NPR_N2	8.72406	SIGA4_KH_RTR_RA	8.76038	Del(G)NA4_GR_PRT_TI	8.66442	Z2_IB_PCR_P2	8.72495	At_ES_PLR_N3	8.73563	EP3_AC_BSR_N3	8.7161			[G5.1.1.2]	8.23207
Del(K)NA4_PRT_N3	8.72391	Energy_KH_UCR_N2	8.76034	Del(K)NA4_GR_PRT_TI	8.66419	Gw(U)_IB_PLR_CV	8.72495	PIPAvg_ES_PLR_N2	8.73561	EP3_AC_NPR_N3	8.71581			[G7.1.1.80]	8.23189
Fuk7_ALR_N2	8.72387	PIPAvg_KH_RTR_SI	8.76004	Lapl8_GR_PLR_SI	8.66414	Vm_IB_PLR_M	8.7249	Del(K)NA7_ES_BSR_N2	8.73553	SIGA5_AC_ALR_N2	8.7157			[G3.3.4.1.16]	8.2318
VOLTAE_ALR_N2	8.72376	Z1_KH_PRT_N2	8.7599	Del(K)NA6_GR_PLR_SI	8.66408	SIEPA7_IB_ALR_Ar	8.72488	Del(K)NA9_ES_NPR_N2	8.73552	SIEPA2_AC_ALR_N2	8.71567			[G4.3.1.7]	8.2316
Del(G)NA3_ALR_N2	8.72369	SIKMin_KH_UCR_SI	8.75981	Z2_GR_PRT_TI	8.66398	Pb_IB_AHR_G	8.72487	FukMin_ES_PRT_N2	8.73545	SIGA4_AC_PRT_SI	8.71557			[G4.3.7.8]	8.2316
Lapl7_PRT_N1	8.72368	Lapl5_KH_PRT_N3	8.75977	Del(Rho)NA7_GR_PRT_TI	8.66392	Fuk3_IB_BSR_M	8.72484	Vm_ES_ALR_N2	8.73541	Lapl2_AC_BSR_N2	8.71546			[G3.3.2.1.25]	8.23101
PIP12_PRT_N3	8.72356	Del(Rho)NMin_KH_PLR_N3	8.75976	SIKA3_GR_PRT_SI	8.66363	SIGA6_IB_BSR_MN	8.72482	Del(G)NA6_ES_PRT_SI	8.73521	Del(Rho)NA3_AC_ALR_SI	8.71534			[G5.1.1.5]	8.22947
Fuk10_PRT_N2	8.72334	SIGMax_KH_UCR_N3	8.7596	SIGIA_GR_BSR_SI	8.66328	SIKA8_IB_PRT_SI	8.72474	Del(Rho)NA3_ES_PRT_N1	8.7352	SIGA5_AC_PRT_N2	8.71531			[G5.1.1.3]	8.22935
PIPMax_PLR_N2	8.72331	SIGA1_KH_PRT_N2	8.75925	Del(K)NA7_GR_PRT_TI	8.66321	SIKA7_IB_UFR_P3	8.72473	PIPMin_ES_UCR_N3	8.73519	Del(G)NA2_AC_PRT_N3	8.71523			[G3.1.4.1.23]	8.22723
PIP16_UCR_N2	8.72322	Pt_KH_ALR_N3	8.75913	Fuk5_GR_NPR_SI	8.66311	Ap_IB_PLR_SI	8.72471	Pa_ES_ALR_N2	8.73502	Lapl6_AC_ALR_S	8.71471			[G3.1.1.1.26]	8.22674
Del(G)NA2_ALR_N3	8.72308	EP6_KH_PRT_N2	8.75903	PIPMax_GR_PCR_S	8.66309	SIEPA9_IB_UCR_Ar	8.72457	SIGA5_ES_PLR_N2	8.73499	Del(Rho)NA4_AC_PRT_N2	8.7146			[G4.3.1.5]	8.22592
Del(K)NA9_PLR_N3	8.72303	Del(Rho)NA2_KH_NPR_N3	8.75886	Lapl8_GR_PRT_TI	8.66302	EP4_IB_NPR_P3	8.72446	EP1_ES_ALR_N3	8.73494	Del(K)Max_AC_ALR_N2	8.71446			[G3.2.1.1.16]	8.22557
Del(Rho)NA4_PRT_N1	8.72281	Del(Rho)NMin_KH_ALR_DE	8.75879	Del(K)NA9_GR_PLR_SI	8.66289	SIEPA8_IB_PLR_P3	8.7244	Fuk3_ES_PRT_SI	8.73457	SIKA8_AC_NPR_N3	8.71433			[G3.3.4.1.25]	8.22509
Del(Rho)NA3_ALR_N2	8.72273	PIPAvg_KH_UCR_N3	8.75877	Del(K)NA4_GR_BSR_TI	8.66266	SIGA1_IB_BSR_G	8.72439	PIP5_ES_AHR_V	8.7344	EP3_AC_NPR_N2	8.71423			[G5.2.1.7]	8.22464
Del(K)Max_PLR_N2	8.7227	SIKA9_KH_PRT_N3	8.75863	Gs(U)_GR_ALR_SI	8.66254	Fuk10_IB_PLR_SI	8.72439	PIP8_ES_BSR_N2	8.73438	PIPAvg_AC_PRT_SI	8.71414			[G7.1.1.47]	8.22463
PIPMax_PLR_N3	8.72266	SIEPA2_KH_AHR_RA	8.75859	Del(Rho)NA7_GR_PLR_SI	8.66183	Del(Rho)NMin_IB_BSR_Ar	8.72432	SIGA4_ES_PRT_SI	8.73437	SIEPA4_AC_BSR_N2	8.71365			[G3.1.4.1.14]	8.22408
Pa_RTR_N3	8.72224	IP_KH_AHR_S	8.75834	Del(G)NA10_GR_PLR_SI	8.66181	EP7_IB_ARM_Ar	8.72423	SIDel(Rho)N_ES_AHR_N2	8.73436	Del(G)NIA_AC_PRT_SI	8.71361			[G7.1.1.51]	8.22343
Pb_PLR_N2	8.7222	EP1_KH_ALR_N2	8.75834	EP10_GR_BSR_TI	8.66169	Z2_IB_RTR_MN	8.72417	EP5_ES_UCR_V	8.73422	Lapl10_AC_PRT_TI	8.71347			[G3.1.2.1.26]	8.22323
Lapl2_BSR_N2	8.72203	EP2_KH_ALR_N2	8.75831	Del(G)NA2_GR_AHR_SI	8.66164	SIG_IB_ARM_P3	8.72413	Fuk1_ES_PRT_SI	8.73411	SIEPA3_AC_UCR_N3	8.71335			[G5.2.2.43]	8.22281
Del(Rho)NA2_PLR_N3	8.722	Del(Rho)NA5_KH_PRT_N3	8.75826	LaplMax_GR_PRT_SI	8.66155	SIGA1_IB_ARM_P2	8.72404	Del(G)NIA_ES_PLR_N3	8.73404	Del(Rho)NIA_AC_BSR_DE	8.71332			[G5.2.2.37]	8.22247
PIP10_PRT_N2	8.72184	SIDel(Rho)N_KH_ALR_N3	8.75825	SIKA4_GR_PRT_TI	8.66154	EP4_IB_PRT_P3	8.72367	PIP10_ES_ALR_N2	8.73396	SIDel(K)N_AC_PRT_TI	8.7132			[G6.1.1.40]	8.22203
SIEPA4_BSR_N3	8.72173	Del(Rho)NA2_KH_UCR_N2	8.75824	At_GR_PLR_SI	8.66146	LaplMax_IB_AHR_P3	8.72359	PIP15_ES_UCR_N2	8.73395	Del(Rho)NA2_AC_BSR_N2	8.71309			[G5.2.2.28]	8.22163
Pb_BSR_N2	8.72152	Del(Rho)NMax_KH_PRT_SI	8.7582	Del(Rho)NA2_GR_PRT_TI	8.66132	Del(Rho)NIA_IB_PRT_DE	8.72358	Fuk8_ES_PRT_N2	8.73392	Fuk4_AC_ALR_N2	8.71307			[G7.1.1.75]	8.22121
Energy_ALR_N2	8.72149	Del(G)NA2_KH_NPR_N3	8.75812	SIEPA9_GR_PRT_TI	8.6613	Gs(U)_IB_AHR_SI	8.72354	Del(Rho)NA10_ES_RTR_N2	8.7338	Del(G)NA4_AC_NPR_SI	8.71306			[G3.3.4.1.14]	8.22103
Del(Rho)NA2_BSR_N2	8.72144	Del(Rho)NMin_KH_UCR_N3	8.75792	SIKA5_GR_BSR_TI	8.66115	EP4_IB_BSR_Ar	8.72333	Lapl8_ES_BSR_N3	8.73374	Pb_AC_UCR_N3	8.71273			[G5.1.2.33]	8.22078
SIGIA_BSR_N2	8.72141	Gw(U)_KH_PLR_SI	8.75784	Del(Rho)NIA_GR_UFR_S	8.66076	VOLTAE_IB_PLR_SI	8.72326	SIEPA9_ES_UCR_V	8.73365	Del(G)NIA_AC_ALR_N2	8.71266			[G6.1.1.35]	8.21823
Del(Rho)NIA_PRT_SI	8.72113	Del(K)IA_KH_ALR_N3	8.75779	Lapl5_GR_PLR_SI	8.66061	EP4_IB_ALR_Ar	8.72325	Pb_ES_BSR_N3	8.73344	Del(K)NA7_AC_PRT_SI	8.71265			[G4.3.6.10]	8.21624
SIEPA4_PLR_N2	8.7211	SIGA8_KH_ALR_N2	8.75771	Del(Rho)NA9_GR_ALR_TI	8.66054	Del(Rho)NA4_IB_PCR_M	8.72325	SIGA10_ES_PRT_SI	8.73327	PIP8_AC_UCR_N3	8.71263			[G4.3.2.7]	8.21395
Fuk5_PLR_N2	8.72109	Fuk_KH_UCR_N3	8.75765	Del(Rho)NMax_GR_NPR_TI	8.66051	Del(G)NIA_IB_AHR_SI	8.72317	EP6_ES_PLR_N3	8.73315	Del(K)NA4_AC_PRT_N2	8.71227			[G5.2.2.39]	8.21349
EP2_PLR_N2	8.72095	PIP11_KH_UCR_N3	8.7576	PIP11_GR_PLR_TI	8.66039	PIPAvg_IB_PRT_M	8.72312	SIKMin_ES_BSR_N2	8.73277	Del(Rho)NA2_AC_ALR_N2	8.71227			[G5.1.1.13]	8.21325
PIP9_PLR_N2	8.72094	Fuk6_KH_PLR_SI	8.75754	Del(K)NA8_GR_PLR_SI	8.66016	SIEPA5_IB_BSR_G	8.72304	SIEPA2_ES_ALR_N2	8.73277	Del(Rho)NA3_AC_ALR_N3	8.7122			[G3.3.2.1.16]	8.21322
SIKA6_PRT_N1	8.72086	SIGMax_KH_ALR_N2	8.75754	EP6_GR_PRT_TI	8.66014	Del(K)NA6_IB_ARM_M	8.72286	Del(K)NA4_ES_PLR_N3	8.73275	PIP13_AC_PLR_SI	8.71191			[G3.1.4.1.12]	8.21302
Del(K)NA9_ALR_N2	8.72016	Del(G)NA1_KH_PLR_N3	8.75686	SIKA2_GR_PLR_MI	8.66008	Fuk2_IB_UCR_M	8.72283	SIGA8_ES_PRT_N1	8.73238	Del(G)NA1_AC_RTR_N3	8.7119			[G4.3.1.12]	8.21238
Pb_UCR_N3	8.72002	Pb_KH_RTR_SI	8.75667	SIEPMax_GR_ALR_TI	8.66008	Del(Rho)NA1_IB_PRT_SI	8.72279	PIP11_ES_ARM_V	8.7323	Del(K)NA1_AC_NPR_N2	8.71185			[G3.2.1.1.29]	8.21212
SIKA7_PRT_N3	8.71999	SIGIA_KH_PLR_N3	8.75663	Del(Rho)NIA_GR_BSR_N3	8.66006	SIKIA_IB_PLR_DE	8.72278	Lapl3_ES_PRT_N3	8.73215	SIGA5_AC_UFR_N2	8.71172			[G4.3.2.9]	8.21154
SIEPA5_ALR_N2	8.71997	Del(G)NIA_KH_UCR_SI	8.75653	Del(K)NA7_GR_BSR_TI	8.66005	FukMin_IB_PRT_P2	8.72259	Lapl_ES_PLR_N2	8.73193	Fuk9_AC_PRT_N2	8.71172			[G4.3.4.9]	8.21154
SIEPA1_PLR_N3	8.71994	SurfArea_KH_PRT_N3	8.75628	SIGA5_GR_PRT_SI	8.65989	SIEPA7_IB_NCR_P2	8.72252	At_ES_AHR_N3	8.73184	PIP18_AC_UCR_N3	8.71171			[G1.1.1.18]	8.21044
LaplMax_ALR_N2	8.7199	SIEP_KH_RTR_N2	8.75618	Lapl7_GR_NPR_SI	8.65975	Del(G)NA4_IB_PRT_DE	8.72248	VOLTAE_ES_PLR_N2	8.73182	Del(Rho)NA4_AC_ALR_N2	8.71161			[G3.2.2.1.11]	8.2099
FukMin_ALR_N3	8.71967	SIGMin_KH_PRT_TI	8.75617	EP9_GR_AHR_SI	8.65974	Del(G)NA7_IB_ARM_P2	8.72247	Population_ES_PLR_N2	8.73176	PIP12_AC_UCR_N2	8.71146			[G3.3.2.1.26]	8.20931
SIEPA6_PLR_N3	8.71964	Del(G)NA2_KH_PLR_N3	8.75616	Energy_GR_PRT_TI	8.65972	PIP15_IB_PLR_G	8.72216	PIP14_ES_UCR_N3	8.7317	Anp_AC_PRT_SI	8.71128			[G5.1.2.35]	8.207
Del(Rho)NA8_PRT_N2	8.71958	Del(G)NA4_KH_ALR_N2	8.75595	Del(Rho)NA6_GR_PLR_TI	8.65969	PIPAvg_IB_AHR_M	8.72214	SIGA2_ES_PLR_N2	8.73141	EP1_AC_AHR_N2	8.71118			[G3.3.1.1.27]	8.20686
Del(G)NA6_UCR_N2	8.71946	LaplMax_KH_PLR_N3	8.75595	SIEPA8_GR_AHR_SI	8.65959	PIP6_IB_ARM_M	8.72214	SIGIA_ES_PLR_N3	8.7313	Lapl7_AC_BSR_N2	8.71073			[G3.3.4.1.29]	8.20585
Del(G)NA10_PRT_N2	8.71939	Pt_KH_PRT_N2	8.75592	PIPAvg_GR_ALR_N3	8.65959	Energy_IB_PCR_P3	8.72198	SIDel(G)N_ES_PRT_N3	8.73125	Del(G)NA3_AC_PRT_SI	8.71048			[G4.3.1.8]	8.20576
SIGIA_BSR_N3	8.71937	Energy_KH_ALR_S	8.75592	SIEP_GR_ALR_TI	8.65956	SIEPMin_IB_ALR_M	8.72191	Ap_ES_PLR_SI	8.73095	SIGMax_AC_PLR_N3	8.71047			[G4.3.4.7]	8.20528
PIPMax_NPR_N3	8.71934	PIP15_KH_UCR_N3	8.75582	SIGA3_GR_PRT_TI	8.6594	EP4_IB_UCR_G	8.72189	SIKA6_ES_PRT_N3	8.73092	At_AC_PRT_SI	8.71044			[G7.1.1.30]	8.20526
W(U)_ALR_N2	8.7193	PIP10_KH_PLR_SI	8.75579	PIP6_GR_PRT_TI	8.65933	SIEPA5_IB_UCR_P2	8.72187	SurfArea_ES_BSR_N2	8.73081	EP8_AC_PRT_N2	8.71043			[G3.1.4.1.9]	8.2034
SIKA6_PLR_N2	8.71909	Del(K)NA8_KH_UCR_N3	8.75579	Del(G)NA9_GR_ALR_SI	8.65927	SIKIA_IB_NPR_CV	8.72183	SIEPA2_ES_ALR_N3	8.73069	Del(Rho)NA6_AC_PRT_SI	8.71031			[G5.2.2.30]	8.20337
SIGMax_UCR_N2	8.71899	SIGIA_KH_PRT_TI	8.7557	Del(Rho)NIA_GR_PLR_SI	8.65925	Population_IB_AHR_G	8.72182	Energy_ES_UCR_N2	8.73059	SIEPMin_AC_ALR_N2	8.71025			[G5.1.2.25]	8.2033
SIEPA3_PLR_N2	8.71897	SIEPA7_KH_ALR_SI	8.75566	PIPAvg_GR_NPR_SI	8.65917	SIEPA5_IB_PLR_Ar	8.72179	Energy_ES_PLR_SI	8.73048	Del(Rho)NIA_AC_ALR_N2	8.70984			[G3.2.1.1.27]	8.20323
SIDel(G)N_ALR_N2	8.71894	PIPMin_KH_PRT_N3	8.75542	Del(K)NA8_GR_PRT_TI	8.65909	Del(Rho)NA2_IB_PLR_SI	8.72173	Del(K)NA1_ES_NPR_SI	8.73023	SIGMin_AC_UFR_S	8.70984			[G3.3.4.1.19]	8.20322
Del(Rho)NA3_ALR_N3	8.71888	SIGIA_KH_RTR_SI	8.75532	Del(G)NA7_GR_PRT_TI	8.65907	Population_IB_BSR_G	8.72156	Del(G)NA2_ES_PRT_N3	8.73022	Fuk_AC_UFR_N3	8.70961			[G3.3.1.1.30]	8.20122
IP_ALR_N2	8.71881	SIEPA8_KH_PRT_N3	8.75504	Del(K)NA8_GR_ALR_SI	8.65905	SIKA9_IB_BSR_M	8.72147	Del(G)NIA_ES_NPR_N2	8.73	Del(Rho)NA3_AC_PRT_N1	8.70945			[G4.3.4.8]	8.19947
PIP16_PLR_N2	8.71869	Fuk10_KH_UCR_N2	8.75474	EP10_GR_NPR_TI	8.65887	Del(K)Max_IB_PLR_Ar	8.72142	Del(K)NA6_ES_BSR_N3	8.72995	LaplMax_AC_PLR_SI	8.70942			[G5.2.2.29]	8.19936
SIKMin_ALR_N2	8.71829	Del(K)IA_KH_PRT_N3	8.75467	Del(Rho)NA3_GR_NPR_SI	8.65885	ISA_IB_PLR_SI	8.72129	SIEPMax_ES_PLR_N2	8.72991	SIKMin_AC_ALR_N3	8.7094			[G5.1.1.17]	8.19829
Fuk6_AHR_N2	8.71823	Del(K)NA1_KH_PRT_N2	8.7546	Lapl7_GR_BSR_TI	8.65882	PIP4_IB_ARM_MN	8.72126	EP3_ES_PRT_SI	8.72981	Lapl9_AC_ALR_N2	8.70926			[G4.3.3.11]	8.19674
Lapl7_ALR_N2	8.71814	PIP16_KH_PLR_N2	8.75458	Lapl9_GR_PRT_SI	8.65866	SIGA6_IB_AHR_SI	8.72123	Lapl6_ES_PRT_N3	8.72979	SIEPA1_AC_UFR_N3	8.70918			[G5.2.2.50]	8.19467
Lapl7_PLR_N2	8.71808	PIP10_KH_UCR_N2	8.75457	Z1_GR_ALR_TI	8.65863	PIP15_IB_ARM_G	8.72111	PIP2_ES_NPR_N2	8.72959	Lapl8_AC_UFR_N2	8.70912			[G4.3.3.8]	8.19364
EP3_RTR_N2	8.71802	Del(Rho)NA1_KH_UCR_N2	8.75444	EP9_GR_BSR_MI	8.65855	EP5_IB_PRT_MN	8.7211	Lapl6_ES_NPR_N2	8.72957	PIPMax_AC_PRT_N1	8.70911			[G3.2.1.1.30]	8.19346
Lapl3_PRT_N1	8.7179	Del(K)IA_KH_BSR_N3	8.75441	Del(Rho)NIA_GR_PRT_N3	8.65807	EP6_IB_UCR_P2	8.72108	EP4_ES_ALR_N2	8.72954	SIEPA3_AC_NPR_N3	8.70909			[G3.1.2.1.11]	8.19329
Fuk6_PRT_SI	8.71761	Population_KH_AHR_S	8.75414	Del(G)NA1_GR_ALR_S	8.65803	SIK_IB_BSR_P3	8.72108	SIGA3_ES_PCR_V	8.72944	PIPMax_AC_PLR_N3	8.70887			[G3.1.2.1.2]	8.19271
PIP9_PRT_N2	8.7176	EP4_KH_PRT_N2	8.75401	Del(G)NA1_GR_PLR_SI	8.65799	Gs(U)_IB_ARM_MN	8.72107	Fuk_ES_PLR_N2	8.72941	PIPMax_AC_NPR_N2	8.70886			[G4.1.1.2]	8.19246
SIKA3_BSR_N2	8.71753	Del(Rho)NA4_KH_UCR_N2	8.75372	PIPMax_GR_NCR_N3	8.65778	Population_IB_NPR_SI	8.72105	SIDel(K)N_ES_PCR_V	8.72933	Del(Rho)NIA_AC_PLR_N2	8.70881			[G3.3.2.1.9]	8.19218
Vm_PRT_N2	8.71731	SIKIA_KH_PRT_RA	8.7537	IP_GR_NPR_N3	8.65765	Del(Rho)NA9_IB_AHR_SI	8.72105	Del(K)NA5_ES_PLR_N3	8.72911	SIKA8_AC_PLR_TI	8.70874			[G3.3.4.1.9]	8.19153
Del(Rho)NMin_PRT_N2	8.71715	SIKA7_KH_ALR_N2	8.7535	ECI_GR_NPR_S	8.65764	PIP14_IB_ARM_M	8.72102	Del(Rho)NA8_ES_PRT_N2	8.7291	Del(G)NA4_AC_ALR_N3	8.70874			[G5.1.2.47]	8.19149
SIKA8_UCR_CV	8.71707	SIDel(G)N_KH_NPR_SI	8.75349	EP6_GR_BSR_TI	8.65742	PIPMin_IB_RTR_P3	8.72088	IP_ES_ALR_SI	8.72909	Fuk9_AC_PRT_N1	8.70855			[G6.1.1.21]	8.19145
Fuk1_PRT_N3	8.71706	LaplMax_KH_ALR_N3	8.75339	Mw_GR_BSR_TI	8.65738	Energy_IB_PRT_MX	8.72082	Lapl5_ES_PLR_N2	8.72908	Del(K)NA3_AC_PRT_N3	8.70849			[G3.3.2.1.27]	8.19133
SIEPA4_ALR_N3	8.71696	SIKA1_KH_NPR_N2	8.75336	PIPMax_GR_PRT_CV	8.65735	SIEPA6_IB_NCR_M	8.72081	Del(G)NA7_ES_PRT_N2	8.72886	Del(Rho)NA3_AC_ALR_N1	8.7084			[G3.3.1.1.22]	8.18957
LaplMax_UCR_N2	8.71695	PIP19_KH_PRT_N2	8.75325	PIP2_GR_NPR_S	8.65724	EP4_IB_PRT_P2	8.72081	SIEPA4_ES_ALR_N2	8.72845	SIKMin_AC_RTR_N2	8.7083			[G3.3.4.1.17]	8.1887
SIEPA1_PLR_N2	8.7167	Z3_KH_ALR_N2	8.75309	Del(G)NA1_GR_PRT_TI	8.65723	EP7_IB_NPR_MN	8.72078	SIDel(K)N_ES_AHR_N3	8.7284	Del(G)NIA_AC_BSR_N2	8.70821			[G6.1.1.25]	8.18852
Del(Rho)NA5_PRT_N3	8.7167	PIPAvg_KH_UCR_N2	8.75308	Del(Rho)NMax_GR_ALR_TI	8.65716	PIP14_IB_PCR_Ar	8.72074	ECI_ES_PLR_N3	8.72832	Z1_AC_RTR_N2	8.708			[G6.1.1.28]	8.18806
Del(Rho)NIA_AHR_N3	8.71666	Del(G)NA6_KH_PRT_N2	8.75306	PIP16_GR_PLR_SI	8.65716	EP4_IB_UFR_P2	8.7207	PIPMax_ES_UCR_N3	8.72831	Del(Rho)NMin_AC_PRT_N2	8.70785			[G5.2.1.3]	8.18789
PIPMax_ALR_N2	8.7165	Lapl9_KH_UCR_N2	8.75304	Fuk10_GR_PLR_SI	8.65698	EP4_IB_NPR_G	8.7206	Fuk5_ES_UCR_N2	8.72817	Lapl8_AC_PRT_SI	8.70785			[G7.1.1.72]	8.18691
SIKA6_NPR_N2	8.71623	PIP7_KH_PLR_S	8.75276	Ap_GR_ALR_TI	8.65689	Del(G)NA9_IB_PLR_MN	8.72057	Del(G)NA5_ES_ARM_V	8.72817	SIEPMin_AC_PRT_N1	8.70764			[G3.2.2.1.26]	8.18663
EP3_ALR_N2	8.71621	Z2_KH_PLR_N2	8.75268	EP6_GR_PLR_TI	8.65686	SIGA5_IB_PRT_TI	8.72048	Fuk9_ES_NPR_N2	8.72813	Fuk4_AC_RTR_N2	8.70762			[G3.2.4.1.9]	8.18612
FukMin_PLR_N2	8.71621	Fuk6_KH_UCR_CV	8.75263	Del(Rho)NA1_GR_AHR_TI	8.6565	SIEPA8_IB_UFR_P3	8.72047	Lapl7_ES_AHR_N3	8.72773	PIP8_AC_UFR_N3	8.70755			[G3.2.2.1.9]	8.18442
LaplMax_NPR_N3	8.71613	PIPAvg_KH_AHR_S	8.75257	Lapl_GR_PRT_TI	8.65648	Anp_IB_PCR_P3	8.7204	SIKMin_ES_PRT_N1	8.7276	SIEPA1_AC_PRT_TI	8.70753			[G3.2.1.1.23]	8.18425
Del(Rho)NA8_ALR_N2	8.71612	Lapl4_KH_ALR_N2	8.75241	Lapl7_GR_PRT_TI	8.65642	SIEPA7_IB_BSR_P3	8.72039	SIKIA_ES_ALR_N2	8.72758	Del(Rho)NA8_AC_PLR_SI	8.70751			[G3.1.2.1.7]	8.18417
PIP8_ALR_N2	8.71606	Del(Rho)NA3_KH_ALR_SI	8.75228	SIKA6_GR_PLR_N2	8.65634	Del(K)NA2_IB_PLR_P2	8.72036	Del(Rho)NA7_ES_AHR_N3	8.72755	EP9_AC_UCR_N3	8.7075			[G3.1.1.1.13]	8.18285
SIEPA3_BSR_N3	8.71606	Del(Rho)NMin_KH_ALR_N3	8.75224	SIEPA7_GR_PRT_TI	8.65623	Fuk10_IB_PRT_SI	8.7203	Z2_ES_PLR_N2	8.72753	PIP3_AC_PLR_SI	8.70736			[G5.1.1.21]	8.18216
SIGA5_PLR_N3	8.71581	SurfArea_KH_UCR_N3	8.75198	Lapl2_GR_PRT_TI	8.65618	Z2_IB_UFR_MN	8.72028	SIKA5_ES_NPR_N2	8.72733	SIKA1_AC_PRT_TI	8.70732			[G4.1.1.3]	8.18123
Lapl3_UCR_N2	8.7158	SIGA1_KH_RTR_RA	8.75178	Lapl1_GR_PLR_SI	8.65595	SIEPA5_IB_NPR_P3	8.72025	Del(G)NMax_ES_PLR_N3	8.72733	Del(K)NA10_AC_PLR_SI	8.70726			[G3.2.1.1.26]	8.17901
PIP4_ALR_N2	8.71572	Del(G)NA3_KH_NPR_N3	8.75175	Gs(U)_GR_ALR_TI	8.65591	PIPMax_IB_PLR_DE	8.72019	Z1_ES_ALR_N2	8.72729	SIKIA_AC_NPR_N2	8.70724			[G7.1.1.40]	8.17831
Del(K)Max_ALR_N2	8.71528	PIP14_KH_ALR_SI	8.7517	PIP9_GR_PLR_SI	8.6557	PIP17_IB_PRT_P2	8.72019	PIP12_ES_BSR_N3	8.72707	Del(Rho)NA3_AC_BSR_N2	8.70722			[G1.1.1.3]	8.17807
Del(Rho)NIA_PLR_N2	8.71472	SIDel(G)N_KH_UCR_N3	8.75166	Del(G)NMin_GR_NPR_N3	8.65561	Z2_IB_PCR_P3	8.72015	Del(G)NA8_ES_AHR_N2	8.72698	Fuk5_AC_UCR_N2	8.70722			[G3.2.4.1.21]	8.17785
Del(G)NA8_PRT_N2	8.71465	SIKA3_KH_UCR_N2	8.75164	Lapl3_GR_ALR_TI	8.65556	SIEPA7_IB_UFR_M	8.72013	Fuk_ES_AHR_N3	8.72695	PIP14_AC_PRT_TI	8.7071			[G3.3.4.1.24]	8.17639
Del(G)NA3_ALR_N3	8.71464	PIP15_KH_UCR_N2	8.75163	SIKIA_GR_PRT_TI	8.6555	SIEPA5_IB_UCR_MX	8.72012	Del(Rho)NA6_ES_BSR_N3	8.72693	PIPMin_AC_ALR_N2	8.70706			[G3.2.1.1.22]	8.17601
Del(G)NA1_RTR_N2	8.71434	SIKA1_KH_PLR_N3	8.7515	Del(Rho)NMax_GR_PLR_CV	8.65539	EP3_IB_PRT_TI	8.7201	Del(Rho)NIA_ES_UCR_N2	8.72648	Lapl_AC_ALR_N2	8.70706			[G5.1.2.21]	8.17454
Fuk1_PRT_N2	8.71433	ECI_KH_PRT_SI	8.75123	Del(G)NA5_GR_PLR_SI	8.65513	Del(K)NA5_IB_ARM_G	8.71997	Del(Rho)NA3_ES_PLR_N3	8.72646	EP8_AC_UFR_N3	8.70705			[G7.1.1.17]	8.17356
Del(Rho)NA7_UCR_N2	8.71411	Del(Rho)NA6_KH_ALR_N2	8.75118	SIGA10_GR_PRT_TI	8.65512	Del(Rho)NA4_IB_PCR_G	8.71993	Lapl5_ES_PLR_N3	8.72638	Del(Rho)NA9_AC_RTR_N2	8.70703			[G3.3.2.1.8]	8.17298
Pb_NPR_N3	8.71402	Lapl10_KH_PRT_N2	8.75112	SIEPA4_GR_PLR_SI	8.65503	EP7_IB_BSR_G	8.71981	Del(G)NIA_ES_PLR_N2	8.72636	Lapl8_AC_RTR_N2	8.70696			[G3.3.1.1.9]	8.17225
SIKA7_BSR_N3	8.71394	Del(K)IA_KH_UCR_N2	8.75104	EP9_GR_ALR_TI	8.65497	ISA_IB_ARM_G	8.71971	PIP8_ES_PCR_V	8.72634	Del(Rho)NA3_AC_NPR_N3	8.7066			[G3.2.4.1.18]	8.17213
Del(K)Max_PLR_N3	8.71387	SIKIA_KH_PRT_N2	8.75097	Lapl4_GR_PRT_SI	8.65457	SIKIA_IB_ALR_CV	8.71965	SurfArea_ES_PLR_N2	8.7263	Pb_AC_PRT_N1	8.70658			[G6.1.1.34]	8.17163
PIP8_PRT_N2	8.71385	SIKA8_KH_ALR_N2	8.75091	PIP7_GR_ALR_SI	8.65446	SIEPA5_IB_PLR_SI	8.71963	SIEPMin_ES_NPR_N3	8.72625	SIGIA_AC_NPR_N2	8.70638			[G7.1.1.76]	8.17127
PIP16_UCR_N3	8.71382	SIKA4_KH_PRT_SI	8.75085	SIEPA6_GR_ALR_SI	8.65413	Del(G)NIA_IB_PRT_P3	8.7196	Lapl6_ES_UCR_N3	8.72623	Vm_AC_ALR_N2	8.70636			[G3.1.4.1.8]	8.17127
SIKA6_UCR_N3	8.71338	SIKA6_KH_PRT_N3	8.7507	Del(G)NA8_GR_PRT_TI	8.65366	SIEPA7_IB_PRT_Ar	8.71957	PIPMax_ES_PLR_N2	8.726	Energy_AC_UCR_N3	8.70619			[G3.3.1.1.5]	8.17034
Del(Rho)NA5_UCR_N2	8.71334	SIKA3_KH_PLR_SI	8.75035	Lapl5_GR_PLR_TI	8.65355	EP5_IB_PLR_G	8.7195	SIEPA7_ES_PRT_N3	8.72598	Del(Rho)NIA_AC_NPR_N2	8.70616			[G5.2.2.23]	8.17026
Del(G)NIA_ALR_N3	8.71332	PIPMin_KH_PLR_N3	8.75031	EP3_GR_PRT_TI	8.6535	SIK_IB_PRT_SI	8.71949	Lapl7_ES_PLR_N3	8.72597	SIDel(G)N_AC_RTR_N3	8.70599			[G3.1.4.1.6]	8.17006
Del(K)NA10_PRT_N3	8.71317	Anp_KH_PRT_N3	8.75016	Fuk5_GR_BSR_TI	8.65344	PIP15_IB_UCR_P2	8.71948	Del(K)NA6_ES_BSR_N2	8.72593	Lapl2_AC_PRT_N3	8.70579			[G4.1.3.3]	8.16887
Energy_UCR_N2	8.71313	SIEPA10_KH_PRT_SI	8.75011	Del(Rho)NMax_GR_PRT_MI	8.6534	FukMin_IB_BSR_MX	8.71943	Del(K)NA10_ES_PLR_N2	8.72582	Del(G)NA10_AC_ALR_SI	8.70568			[G3.1.4.1.27]	8.16606
EP3_UCR_N2	8.7131	Pa_KH_ALR_N3	8.75005	Del(G)NA3_GR_PRT_TI	8.65335	EP5_IB_ARM_P3	8.71942	Del(G)NA7_ES_PLR_N3	8.72576	SIEPA1_AC_PRT_N3	8.70564			[G4.2.2.2]	8.1654
FukMin_PLR_N3	8.7131	Del(K)NA3_KH_PRT_S	8.74985	ECI_GR_NPR_MI	8.65334	SIEPA4_IB_ALR_M	8.71922	Z2_ES_PLR_N3	8.72573	SIDel(Rho)N_AC_RTR_N3	8.70557			[G4.1.5.3]	8.16518
Del(K)NA1_PRT_N3	8.71283	Del(G)NA9_KH_PLR_SI	8.74982	PIP9_GR_ALR_TI	8.65333	Del(Rho)NIA_IB_ALR_CV	8.71921	SIEPMin_ES_AHR_V	8.72559	SIGMax_AC_UCR_N3	8.7054			[G3.2.4.1.19]	8.16486
Del(G)NA4_ALR_N2	8.71269	Lapl5_KH_ALR_N2	8.74979	SIEPA7_GR_ALR_N2	8.65322	PIP6_IB_PRT_Ar	8.71917	SIEPA3_ES_AHR_N2	8.72558	Del(Rho)NA5_AC_PRT_TI	8.70536			[G6.1.1.36]	8.16462
EP6_PLR_N2	8.71268	SIEPA4_KH_UCR_N3	8.74963	SIEPMin_GR_PRT_CV	8.65322	EP8_IB_BSR_Ar	8.71917	Lapl8_ES_PLR_N2	8.72556	SIEPA4_AC_ALR_N3	8.70533			[G3.1.2.1.5]	8.16236
Fuk3_PRT_TI	8.71265	Fuk3_KH_UCR_N2	8.74961	SIEPA6_GR_RTR_SI	8.6532	Del(K)NA5_IB_PLR_M	8.71913	Del(Rho)NMax_ES_PRT_N3	8.72518	SIKMin_AC_AHR_N3	8.70515			[G4.1.2.2]	8.16181
SIEPA9_UCR_V	8.71257	At_KH_PRT_N3	8.74949	Fuk10_GR_BSR_TI	8.65316	Lapl1_IB_PRT_SI	8.71911	PIP11_ES_AHR_N3	8.72511	Lapl2_AC_PLR_N2	8.70489			[G4.3.6.4]	8.16068
SIEPA3_BSR_N2	8.71227	SIGA1_KH_UCR_N3	8.74946	Fuk6_GR_RTR_S	8.65286	Del(G)NA3_IB_PLR_SI	8.71905	Del(Rho)NA6_ES_BSR_N2	8.72489	PIP13_AC_PRT_SI	8.70454			[G4.3.7.12]	8.16027
EP8_BSR_N2	8.71224	Del(G)NA4_KH_ALR_RA	8.7494	SIDel(K)N_GR_PLR_SI	8.65276	Lapl9_IB_BSR_G	8.71899	Del(G)NIA_ES_ALR_N2	8.7248	SIGMax_AC_RTR_N3	8.7045			[G4.3.4.11]	8.16011
SIDel(Rho)N_UCR_N3	8.71223	SIKA7_KH_ALR_N3	8.74935	Energy_GR_NPR_SI	8.65254	Del(Rho)NIA_IB_ALR_P3	8.71897	Fuk10_ES_PRT_N1	8.72477	Del(Rho)NMin_AC_PRT_N3	8.70446			[G3.3.1.1.26]	8.15907
Fuk5_BSR_N3	8.71211	Lapl_KH_ALR_N3	8.74934	Pb_GR_PRT_SI	8.65223	Del(K)NA5_IB_ARM_P2	8.71888	Del(Rho)NMin_ES_ALR_N2	8.72476	Del(K)NA9_AC_PRT_SI	8.70433			[G3.2.4.1.11]	8.15801
SIEPA4_UCR_N3	8.712	SIGA5_KH_UCR_N3	8.74927	Z3_GR_ALR_SI	8.65215	Anp_IB_AHR_MX	8.71886	EP3_ES_UCR_N3	8.72453	Lapl7_AC_PRT_N3	8.70424			[G4.3.2.11]	8.15684
FukMin_BSR_N3	8.71193	Pb_KH_UCR_N3	8.7492	PIP15_GR_ALR_TI	8.65214	LaplMax_IB_ALR_M	8.71885	PIPMax_ES_NPR_N3	8.72438	SIKA6_AC_PRT_N1	8.70417			[G7.1.1.61]	8.15664
SIKA6_PLR_N3	8.7119	SIKA2_KH_PRT_N3	8.74915	Del(K)NA5_GR_PRT_SI	8.65194	Z2_IB_AHR_P3	8.71872	At_ES_UCR_N3	8.72437	Pa_AC_ALR_N2	8.70412			[G7.1.1.26]	8.15646
SIGA1_UCR_V	8.71178	SIGMax_KH_ALR_S	8.74909	EP8_GR_ALR_N2	8.65193	PIP6_IB_UCR_Ar	8.71869	Del(Rho)NA5_ES_UCR_N3	8.72427	FukMin_AC_ALR_N2	8.70405			[G4.3.6.8]	8.15259
SIDel(Rho)N_PLR_N3	8.71164	Del(G)NA2_KH_UCR_N3	8.74909	SIKA4_GR_UCR_SI	8.65182	PIP3_IB_ARM_Ar	8.71868	PIPAvg_ES_UCR_N2	8.72422	Fuk7_AC_AHR_SI	8.70395			[G6.1.1.32]	8.15228
SIDel(Rho)N_PRT_N2	8.71161	EP9_KH_ALR_N3	8.74909	Del(Rho)NA5_GR_NPR_SI	8.65151	EP6_IB_ARM_G	8.71865	Ap_ES_AHR_SI	8.7241	Lapl6_AC_UCR_N3	8.70391			[G3.2.1.1.20]	8.15146
Lapl4_PLR_N2	8.71159	Fuk10_KH_PRT_N2	8.74907	Fuk6_GR_UCR_S	8.6515	Del(K)NA8_IB_UCR_M	8.71862	Vm_ES_BSR_N2	8.72396	SIGA3_AC_PLR_N3	8.70388			[G5.2.2.24]	8.15142
EP7_PRT_N2	8.71122	Fuk9_KH_UCR_N3	8.74901	Energy_GR_PLR_SI	8.65142	Lapl2_IB_UFR_MN	8.71862	PIP11_ES_AHR_N2	8.72394	Fuk5_AC_PLR_N3	8.70387			[G4.3.3.12]	8.15083
Del(G)NA6_BSR_N3	8.71122	EP3_KH_ALR_N2	8.74892	Del(K)NA9_GR_UCR_CV	8.6513	Energy_IB_NPR_P3	8.7186	Del(Rho)NA9_ES_ALR_SI	8.72382	Fuk8_AC_RTR_N3	8.70374			[G3.2.2.1.8]	8.15025
SIGA1_ALR_N2	8.7112	Del(G)NA1_KH_PRT_S	8.74874	Lapl4_GR_BSR_TI	8.65129	Del(G)NIA_IB_PRT_M	8.7186	Lapl7_ES_PRT_N1	8.72368	Del(G)NA2_AC_BSR_N2	8.70369			[G6.1.1.15]	8.15005
Del(Rho)NA1_BSR_N3	8.71115	Del(K)NA4_KH_ALR_S	8.74858	At_GR_BSR_TI	8.65129	PIP16_IB_PRT_M	8.71859	Lapl6_ES_PCR_V	8.72362	EP4_AC_PLR_SI	8.70368			[G7.1.1.43]	8.14985
Vm_ALR_N2	8.71109	Del(K)IA_KH_ALR_N2	8.74853	SIEPA2_GR_BSR_TI	8.65115	PIP10_IB_UFR_Ar	8.71854	PIP12_ES_BSR_N2	8.72359	Pt_AC_AHR_N2	8.70366			[G4.3.2.8]	8.14961
SIK_PLR_N2	8.71096	Del(Rho)NA3_KH_ALR_N2	8.74844	Fuk1_GR_PLR_TI	8.65105	Z2_IB_UFR_P3	8.71852	Lapl9_ES_PLR_N3	8.72348	Lapl6_AC_NPR_S	8.70366			[G3.2.2.1.25]	8.14836
SIKA8_PLR_N3	8.71077	Pb_KH_AHR_SI	8.7483	SIKA2_GR_BSR_TI	8.65102	Pb_IB_PRT_P3	8.71846	Del(K)NA7_ES_NPR_N3	8.72338	Del(G)NA3_AC_UCR_N2	8.70362			[G4.1.4.1]	8.14752
Del(Rho)NIA_ALR_N3	8.71072	FukMin_KH_PLR_N2	8.74827	SIEPA6_GR_BSR_TI	8.65088	SIGA1_IB_PRT_MN	8.71829	Del(Rho)NA7_ES_AHR_N2	8.72335	SIGA8_AC_PRT_TI	8.7036			[G4.3.1.11]	8.14712
PIP14_PRT_N2	8.71057	EP2_KH_PLR_N2	8.74821	Z2_GR_PLR_SI	8.65067	SIGIA_IB_BSR_MI	8.7181	Del(Rho)NA6_ES_AHR_N3	8.72334	SIDel(Rho)N_AC_ALR_N2	8.70339			[G3.1.4.1.17]	8.14644
Lapl6_PLR_N2	8.71047	EP10_KH_RTR_N2	8.74818	Del(Rho)NA1_GR_NCR_CV	8.65064	PIP14_IB_AHR_P3	8.71808	Fuk3_ES_BSR_N3	8.7233	PIP15_AC_PRT_TI	8.70296			[G5.1.2.46]	8.14546
Lapl10_ALR_N2	8.71031	Pa_KH_ALR_SI	8.74803	Fuk7_GR_PRT_SI	8.65043	Del(Rho)NA4_IB_NCR_P3	8.71804	Del(Rho)NA9_ES_PLR_N2	8.72321	Del(Rho)NA4_AC_ALR_SI	8.70283			[G4.3.3.10]	8.14363
HP_PRT_N2	8.7103	EP1_KH_UCR_N3	8.74799	Del(G)NA9_GR_PRT_SI	8.65018	SIEPA7_IB_NCR_M	8.718	Del(Rho)NIA_ES_UCR_N3	8.72315	EP2_AC_BSR_N3	8.70279			[G6.1.1.27]	8.14248
Pt_PRT_TI	8.71026	Del(G)NA3_KH_UCR_SI	8.74793	PIP7_GR_NPR_SI	8.65018	Del(Rho)NA4_IB_PRT_SI	8.71797	PIP7_ES_PLR_N2	8.72302	Del(G)NA6_AC_UCR_N2	8.70274			[G3.1.2.1.23]	8.14118
Z2_PRT_N2	8.71024	SIEPMin_KH_PRT_S	8.74776	Fuk8_GR_PLR_TI	8.65016	Lapl5_IB_BSR_M	8.71796	SIGA7_ES_AHR_N3	8.72298	PIPMax_AC_UCR_N2	8.70267			[G3.3.4.1.28]	8.14118
SIEPA7_PLR_N2	8.71003	FukMin_KH_AHR_S	8.74776	Fuk10_GR_PRT_TI	8.65014	Fuk_IB_NPR_SI	8.71783	Del(Rho)NA4_ES_PRT_N1	8.72281	EP8_AC_PLR_N3	8.70265			[G5.2.2.35]	8.13912
ISA_PRT_N2	8.70999	Del(G)NA2_KH_ALR_SI	8.74772	PIPMin_GR_ALR_N3	8.65005	LaplMax_IB_UCR_P3	8.7177	Fuk5_ES_PLR_N3	8.72278	Del(Rho)NA3_AC_UCR_N3	8.70253			[G3.2.1.1.24]	8.13858
SIDel(Rho)N_ALR_N2	8.70993	Del(K)NA6_KH_PLR_S	8.74762	SIGA9_GR_PRT_TI	8.65002	Lapl9_IB_NCR_M	8.7175	SIKA5_ES_ARM_V	8.72274	PIP13_AC_BSR_N2	8.70241			[G4.3.7.4]	8.13838
Del(Rho)NA5_UCR_N3	8.70991	PIP8_KH_ALR_N2	8.74759	Del(G)NIA_GR_NCR_N3	8.64999	PIP15_IB_NPR_G	8.71741	IP_ES_BSR_N2	8.72273	VOLTAE_AC_NPR_SI	8.70234			[G3.3.4.1.18]	8.13761
Del(Rho)NA3_NPR_N2	8.70979	Del(Rho)NA4_KH_PRT_S	8.74753	SIKA9_GR_PLR_SI	8.64991	SIDel(G)N_IB_UCR_M	8.71738	Population_ES_AHR_N3	8.7227	EP2_AC_PRT_N2	8.70232			[G7.1.1.63]	8.1374
Del(Rho)NA3_BSR_N3	8.70974	SIEPA3_KH_ALR_RA	8.7475	Del(Rho)NMax_GR_BSR_TI	8.64981	PIP4_IB_ARM_P2	8.71735	SIGIA_ES_PLR_N2	8.72263	SIEPA1_AC_UFR_N2	8.70225			[G6.1.1.33]	8.13703
SurfArea_UCR_N2	8.70969	PIP5_KH_ALR_N2	8.74748	PIP13_GR_BSR_TI	8.64981	Anp_IB_PLR_SI	8.71719	SIKA5_ES_PCR_V	8.72262	Lapl6_AC_BSR_N2	8.70218			[G4.1.2.1]	8.13607
Del(G)NA8_ALR_N2	8.70938	Del(G)NA7_KH_UCR_N3	8.74746	Del(G)NA9_GR_PRT_TI	8.64977	EP10_IB_AHR_S	8.71714	SIDel(Rho)N_ES_ALR_N2	8.72251	SIEPA2_AC_BSR_N2	8.70217			[G5.2.2.48]	8.13603
Lapl2_RTR_N2	8.70935	SIK_KH_ALR_N2	8.74743	PIPMax_GR_PRT_N2	8.64967	Fuk_IB_UFR_Ar	8.71706	SIGA8_ES_PRT_N2	8.72249	Lapl2_AC_UCR_N2	8.70216			[G7.1.1.58]	8.13569
SIEPA4_UCR_N2	8.70934	SIGA5_KH_PRT_N3	8.74743	Del(G)NA2_GR_NPR_SI	8.6496	SIEPA9_IB_UFR_G	8.71703	SIEPMin_ES_ALR_N2	8.72232	Z2_AC_PLR_N2	8.70214			[G4.3.5.7]	8.13542
PIP7_PLR_N3	8.70923	Vm_KH_ALR_N2	8.7474	Del(K)NA9_GR_PRT_TI	8.64953	SIDel(Rho)N_IB_UCR_G	8.71701	ISA_ES_PRT_SI	8.72226	Del(K)NA3_AC_UCR_N2	8.70211			[G7.1.1.6]	8.13542
SIDel(G)N_PRT_N2	8.7089	Del(Rho)NA8_KH_ALR_SI	8.74739	Del(Rho)NA4_GR_PRT_TI	8.64947	SIEPA3_IB_PCR_P2	8.71701	Del(Rho)NA6_ES_PRT_N3	8.72215	PIP6_AC_NPR_DE	8.7021			[G3.2.4.1.28]	8.1342
Pa_UCR_N3	8.70883	IP_KH_BSR_N2	8.74728	PIP11_GR_AHR_SI	8.6492	PIP4_IB_RTR_G	8.71697	SIKMin_ES_ALR_N2	8.72207	Del(G)NA2_AC_PRT_N2	8.70175			[G3.1.2.1.19]	8.13148
FukMin_UCR_N3	8.70881	Del(Rho)NA3_KH_ALR_N3	8.7472	Lapl7_GR_PLR_TI	8.64901	SIEPA6_IB_AHR_M	8.71696	Fuk2_ES_ALR_SI	8.72205	Fuk4_AC_UCR_N2	8.70142			[G3.3.1.1.23]	8.13139
Del(G)NA4_PRT_N3	8.70865	SIDel(K)N_KH_UCR_N2	8.74717	PIPMax_GR_NPR_N3	8.64891	SIEPIA_IB_AHR_S	8.71695	Del(Rho)NMin_ES_ALR_N3	8.72198	EP3_AC_RTR_N2	8.70141			[G6.1.1.39]	8.1291
EP8_ALR_N2	8.70858	SIEPA2_KH_BSR_N2	8.74713	SIK_GR_PRT_TI	8.64887	PIP9_IB_PLR_SI	8.71689	SIGMax_ES_BSR_N2	8.72197	SIKA4_AC_RTR_N1	8.7014			[G4.3.3.9]	8.129
Del(K)NA9_PLR_N2	8.70852	SurfArea_KH_UCR_N2	8.74704	Del(G)NA7_GR_BSR_SI	8.64864	PIP16_IB_ALR_G	8.71683	SIKA4_ES_BSR_N2	8.72197	Del(Rho)NMax_AC_ALR_SI	8.70138			[G7.1.1.59]	8.12869
SIEPA2_NPR_N3	8.70811	PIP16_KH_UCR_N2	8.74702	Population_GR_PRT_TI	8.64857	SIEPA2_IB_PRT_MN	8.71682	Del(Rho)NA9_ES_PRT_SI	8.7219	PIP8_AC_UFR_N2	8.70137			[G3.1.1.1.5]	8.12802
Del(Rho)NMax_PRT_N3	8.70807	PIP19_KH_PRT_SI	8.74698	SIG_GR_PRT_TI	8.64832	EP2_IB_UFR_DE	8.71678	SIKA8_ES_PLR_N2	8.72189	SIGIA_AC_PRT_N1	8.70127			[G3.3.1.1.13]	8.12667
Fuk4_UCR_N2	8.70805	Del(Rho)NA1_KH_PLR_SI	8.74683	SIGA10_GR_BSR_TI	8.6483	Del(Rho)NA9_IB_NPR_M	8.71671	Lapl2_ES_PLR_N2	8.72185	Lapl6_AC_NPR_SI	8.70127			[G4.1.7.1]	8.12455
SIKA7_PLR_N2	8.70797	Lapl7_KH_ALR_N2	8.7466	Lapl2_GR_PLR_TI	8.6483	Del(G)NA9_IB_NPR_MN	8.71665	Del(K)NA6_ES_PRT_N2	8.72173	Del(G)NA2_AC_UCR_N2	8.70125			[G3.2.4.1.25]	8.12172
SIG_ALR_N2	8.70784	Pt_KH_PRT_N3	8.74657	Del(K)NA9_GR_UCR_SI	8.64823	Del(G)NA9_IB_BSR_G	8.71663	Fuk4_ES_PLR_N2	8.72156	Del(G)NIA_AC_AHR_N3	8.70123			[G4.2.7.1]	8.12115
PIP7_PRT_N1	8.70765	SIGA3_KH_UCR_N3	8.74648	ECI_GR_PLR_SI	8.64812	SIEPA6_IB_ARM_M	8.71659	Del(Rho)NIA_ES_ALR_N3	8.72141	Del(K)NA8_AC_PRT_N2	8.70116			[G3.3.2.1.20]	8.12098
SIGA9_PRT_N1	8.70751	Lapl9_KH_PRT_N3	8.74629	PIP14_GR_BSR_SI	8.64804	PIP3_IB_PRT_Ar	8.71659	SIEPMax_ES_NPR_N3	8.72132	PIP15_AC_PRT_SI	8.70099			[G3.1.4.1.16]	8.1208
SIKA1_PRT_N1	8.70749	SIGA6_KH_AHR_RA	8.74622	Fuk3_GR_PLR_SI	8.64771	Lapl3_IB_ALR_MN	8.7165	SIEPA1_ES_NPR_N3	8.72121	SIGMax_AC_NPR_N3	8.70092			[G3.2.2.1.6]	8.11993
Del(K)NA9_PRT_N3	8.70744	Del(Rho)NMax_KH_PLR_SI	8.74617	PIP10_GR_PLR_SI	8.6477	SIEPA7_IB_PCR_M	8.71645	SIGA3_ES_PLR_SI	8.72109	PIP7_AC_ALR_N2	8.70084			[G5.1.2.27]	8.11853
PIP10_PRT_N3	8.70718	PIP8_KH_ALR_N3	8.74603	PIP15_GR_NPR_MI	8.64764	Lapl8_IB_ARM_P2	8.71644	Lapl_ES_PRT_N3	8.72109	SIKIA_AC_PLR_N2	8.70081			[G4.1.1.1]	8.11779
SIKA2_PRT_TI	8.70703	SIEPA10_KH_RTR_N2	8.74598	PIP11_GR_PRT_TI	8.64752	SIEPA6_IB_ALR_P3	8.71639	SIKA6_ES_PRT_N1	8.72086	Fuk9_AC_PRT_TI	8.70076			[G4.1.7.2]	8.11779
ECI_PRT_N2	8.70677	SIGA8_KH_RTR_RA	8.74593	SIEP_GR_BSR_TI	8.64744	PIPAvg_IB_BSR_MI	8.71625	SIEPMax_ES_BSR_N2	8.72079	SIDel(G)N_AC_UCR_N2	8.70071			[G5.2.2.26]	8.11501
SIGA10_PRT_TI	8.70672	Z2_KH_AHR_N3	8.74584	Fuk9_GR_ALR_TI	8.64741	Del(K)Max_IB_PRT_SI	8.7161	Del(G)NA2_ES_PLR_N2	8.72076	PIP12_AC_PRT_TI	8.70057			[G4.1.3.2]	8.11434
Pa_PLR_N2	8.70671	Lapl6_KH_ALR_N2	8.74578	PIPMin_GR_PRT_N3	8.6474	Fuk_IB_ALR_SI	8.7161	Lapl_ES_PLR_N3	8.72075	Z1_AC_PRT_TI	8.70047			[G5.2.2.42]	8.11276
PIP18_ALR_N2	8.70658	SIGA3_KH_PRT_S	8.74572	SIGA1_GR_NPR_SI	8.64733	EP7_IB_NPR_P3	8.71609	SIGMax_ES_ALR_N2	8.72065	Del(Rho)NA2_AC_RTR_N3	8.70028			[G3.3.4.1.23]	8.11222
Del(K)NA1_PLR_N2	8.70649	SIEPA1_KH_BSR_SI	8.74571	Lapl8_GR_UCR_N1	8.64731	SIEPA6_IB_PCR_M	8.71606	PIP10_ES_ALR_N3	8.72054	SIDel(Rho)N_AC_PLR_SI	8.70026			[G3.2.1.1.5]	8.1098
Mw_PRT_N2	8.70647	Vm_KH_RTR_SI	8.7457	Lapl8_GR_PLR_TI	8.6473	SIGA6_IB_ARM_P3	8.71604	Del(G)NA10_ES_ALR_N2	8.72053	Vm_AC_PRT_TI	8.70003			[G3.1.2.1.14]	8.10831
PIPMin_ALR_N2	8.70645	SIEPA1_KH_PLR_N2	8.74566	SIKIA_GR_PRT_CV	8.64691	SIKA5_IB_BSR_DE	8.71591	PIP13_ES_PRT_SI	8.72047	Del(Rho)NIA_AC_BSR_N3	8.70003			[G3.1.4.1.21]	8.10771
Lapl7_NPR_N2	8.70631	SIKA3_KH_UCR_N3	8.74562	PIP12_GR_RTR_N2	8.64678	Lapl10_IB_ARM_G	8.71581	PIP7_ES_ALR_N2	8.72046	SIKMin_AC_BSR_N3	8.69943			[G6.1.1.49]	8.10723
Del(Rho)NMax_UCR_N2	8.70614	Ap_KH_PRT_N2	8.74555	SIEPA2_GR_ALR_TI	8.64662	Pt_IB_UCR_P2	8.71577	Del(Rho)NMin_ES_PRT_N2	8.72044	SIKA4_AC_RTR_N2	8.69926			[G3.1.1.1.16]	8.10633
Fuk4_PRT_TI	8.70613	SIEPA3_KH_UCR_N2	8.74553	Del(K)NA3_GR_ALR_TI	8.64654	Lapl_IB_ARM_P3	8.71572	Del(G)NA6_ES_PLR_N2	8.7204	SIGA3_AC_PRT_N2	8.69918			[G4.3.5.11]	8.10421
Del(K)NA10_NPR_N2	8.70608	Del(K)NA4_KH_BSR_N2	8.74552	Del(Rho)NA1_GR_BSR_TI	8.64644	Del(K)NA5_IB_BSR_P3	8.71571	PIP2_ES_ALR_N2	8.72027	Del(K)NA9_AC_NPR_N2	8.69888			[G4.3.6.7]	8.10304
SIGA2_UCR_N2	8.706	W(U)_KH_ALR_N2	8.74544	Lapl_GR_PRT_SI	8.64642	Del(G)NMax_IB_PLR_P3	8.71567	Fuk3_ES_NPR_N3	8.72016	Del(G)NA10_AC_PRT_SI	8.69881			[G3.1.2.1.4]	8.10269
Del(K)IA_PLR_N3	8.70597	SIGMax_KH_BSR_N2	8.74539	Del(Rho)NIA_GR_PCR_S	8.64609	EP6_IB_PLR_SI	8.71566	Del(Rho)NA3_ES_BSR_N2	8.72014	Lapl4_AC_PRT_TI	8.69864			[G6.1.1.30]	8.10219
Del(K)NA3_PLR_N2	8.70595	Lapl_KH_ALR_N2	8.74524	PIPAvg_GR_NPR_N2	8.64592	Del(K)NA4_IB_AHR_G	8.71559	Del(G)NA7_ES_NPR_N3	8.72	Del(Rho)NMin_AC_NPR_N3	8.69856			[G4.2.1.1]	8.10163
SIGA9_PRT_TI	8.70594	Del(Rho)NIA_KH_PLR_N3	8.74518	PIPMax_GR_ALR_N3	8.64586	PIP10_IB_BSR_M	8.71556	ISA_ES_AHR_N3	8.72	Del(K)Max_AC_NPR_N2	8.69856			[G3.3.2.1.6]	8.10087
Fuk2_UCR_N2	8.70589	Del(G)NA6_KH_UCR_N2	8.74515	Del(Rho)NMax_GR_AHR_CV	8.64575	SIKMin_IB_PRT_DE	8.71555	SIGMax_ES_UCR_N2	8.71969	PIPAvg_AC_PRT_N3	8.6985			[G3.1.4.1.4]	8.10068
Del(K)IA_PLR_N2	8.70581	SIDel(Rho)N_KH_ALR_N2	8.74512	PIP17_GR_PRT_TI	8.64562	Fuk1_IB_ALR_SI	8.71554	Del(Rho)NA1_ES_ALR_N2	8.71966	Del(G)NA1_AC_UCR_N2	8.69837			[G4.3.2.10]	8.09843
SIEPA1_UCR_N2	8.7057	SIGA9_KH_BSR_N2	8.74503	SIGA3_GR_NPR_N2	8.6456	PIPMax_IB_BSR_MI	8.71552	Del(K)NA8_ES_PRT_N2	8.71963	PIP11_AC_ALR_SI	8.69836			[G3.2.2.1.20]	8.09805
Del(K)NA9_UCR_N2	8.7057	SIKMin_KH_NPR_N3	8.74462	Ap_GR_PRT_TI	8.64541	FukMin_IB_PLR_G	8.71544	Gw(U)_ES_UCR_N3	8.71959	Lapl6_AC_ALR_N3	8.6983			[G4.2.3.3]	8.09671
Pa_UCR_N2	8.70562	Del(G)NA5_KH_PRT_N3	8.74456	Del(Rho)NA6_GR_ALR_TI	8.64531	SIGA1_IB_UCR_P3	8.71543	HP_ES_PLR_N3	8.71958	VOLTAE_AC_UCR_N2	8.69828			[G4.2.1.3]	8.09448
PIP17_BSR_V	8.70559	SIK_KH_ALR_N3	8.74452	Fuk1_GR_ALR_TI	8.64527	PIPMin_IB_UCR_M	8.71542	LaplMax_ES_BSR_N2	8.71953	Z2_AC_PRT_SI	8.69825			[G4.3.2.6]	8.09418
Del(K)NA3_PRT_TI	8.70555	Del(K)IA_KH_PRT_SI	8.74446	Pb_GR_AHR_N2	8.6451	PIP5_IB_PRT_P2	8.7154	Fuk6_ES_AHR_N3	8.71939	EP3_AC_PLR_SI	8.69824			[G4.3.4.6]	8.09418
Del(K)NA3_ALR_N3	8.70555	Del(K)NA8_KH_PLR_SI	8.74441	Del(G)NA1_GR_BSR_TI	8.6451	PIP15_IB_BSR_M	8.71538	Del(G)NA1_ES_PLR_N3	8.71932	Del(Rho)NA1_AC_ALR_N2	8.69814			[G3.1.2.1.1]	8.09348
Del(Rho)NA4_ALR_N2	8.70551	PIPAvg_KH_BSR_N3	8.74437	PIP18_GR_NPR_MI	8.64501	Vm_IB_BSR_M	8.71537	Del(G)NA9_ES_UCR_V	8.71911	SIGMax_AC_PRT_N1	8.69801			[G3.1.4.1.1]	8.08991
VOLTAE_PRT_TI	8.70549	FukMin_KH_ALR_N3	8.74424	At_GR_NPR_SI	8.64498	SIEPA5_IB_PCR_M	8.71532	SIKA7_ES_AHR_N3	8.71899	EP1_AC_UFR_N3	8.69791			[G7.1.1.64]	8.08904
SIKA3_BSR_N3	8.70535	Del(G)NA3_KH_BSR_N2	8.7442	PIPAvg_GR_PRT_TI	8.64495	SIGA1_IB_AHR_MN	8.71531	EP10_ES_PRT_N2	8.71899	Del(G)NA1_AC_ALR_N1	8.69771			[G5.1.2.9]	8.08758
Del(Rho)NA4_UCR_N2	8.70522	Del(G)NA3_KH_ALR_N2	8.74413	Del(K)IA_GR_PLR_TI	8.64494	SIKA9_IB_BSR_P3	8.7153	Del(Rho)NA6_ES_PLR_N3	8.71887	SIKA8_AC_NPR_SI	8.69769			[G3.1.2.1.16]	8.08741
EP3_PLR_N3	8.70522	SIKA8_KH_UCR_N3	8.74412	Fuk6_GR_PRT_SI	8.64485	Z2_IB_ARM_Ar	8.71517	Del(G)NA6_ES_NPR_N2	8.71887	PIPMax_AC_BSR_N2	8.69768			[G4.3.5.5]	8.08701
PIP10_PRT_TI	8.70495	Del(Rho)NA6_KH_PRT_N3	8.74397	EP4_GR_ALR_SI	8.64469	SIK_IB_ALR_SI	8.71515	SIGA2_ES_BSR_N2	8.71881	PIP12_AC_UFR_N2	8.69764			[G7.1.1.42]	8.08546
SIEPA7_PRT_N2	8.70476	SIKA4_KH_UCR_N2	8.74395	Mw_GR_UCR_N1	8.64464	Energy_IB_UCR_P2	8.71512	SIKMin_ES_PLR_N3	8.71879	Pb_AC_BSR_N3	8.6976			[G4.3.4.10]	8.08253
Del(G)NA3_NPR_N3	8.70475	Pb_KH_UCR_N2	8.74395	PIP14_GR_ALR_N2	8.64464	PIP17_IB_AHR_Ar	8.71512	Fuk5_ES_PLR_SI	8.71857	SIEPA1_AC_ALR_S	8.69756			[G3.2.1.1.13]	8.08191
SIG_PLR_N3	8.70473	Del(Rho)NA10_KH_PRT_N2	8.74389	Del(K)NA9_GR_ALR_SI	8.64454	PIP15_IB_UFR_P2	8.71512	Gs(U)_ES_PRT_N2	8.71846	Population_AC_PRT_SI	8.69735			[G3.1.2.1.17]	8.0815
PIP14_PLR_N2	8.7042	FukMin_KH_PRT_N2	8.74362	Lapl4_GR_BSR_SI	8.64434	PIP4_IB_PRT_Ar	8.71505	Fuk6_ES_PRT_N3	8.71831	Del(G)NIA_AC_PRT_TI	8.6973			[G4.3.7.7]	8.078
SIGA7_PRT_N2	8.70402	Del(Rho)NA1_KH_PRT_N2	8.74355	PIP17_GR_PRT_SI	8.64425	PIP4_IB_UCR_MN	8.71504	Fuk3_ES_ARM_V	8.71822	SIGIA_AC_UCR_DE	8.69716			[G3.1.4.1.28]	8.07786
Lapl8_UCR_N2	8.70398	SIEPA1_KH_ALR_N3	8.74331	SIEPMax_GR_PRT_TI	8.64421	Del(G)NA5_IB_PCR_M	8.71503	SIGMax_ES_UCR_N3	8.71815	Fuk7_AC_UFR_N2	8.69663			[G5.1.2.32]	8.07683
PIP5_ALR_N2	8.70395	Del(Rho)NA4_KH_PLR_SI	8.7433	SIEPA2_GR_ARM_N1	8.64383	EP4_IB_PRT_Ar	8.71494	Del(Rho)NA8_ES_ALR_SI	8.71805	Vm_AC_RTR_N2	8.6966			[G3.2.4.1.23]	8.07396
LaplMax_PLR_N2	8.70387	SIGA5_KH_AHR_SI	8.7432	Del(G)NA5_GR_NPR_SI	8.64369	SIGA2_IB_PLR_SI	8.7149	SIGA9_ES_BSR_N2	8.71804	Fuk5_AC_UFR_N2	8.69644			[G3.1.2.1.20]	8.0734
SIGA6_PRT_TI	8.70384	Energy_KH_PLR_N2	8.74316	Pb_GR_ALR_TI	8.64365	SIEPA5_IB_ARM_P2	8.71486	Lapl3_ES_PRT_N1	8.7179	Del(G)NA6_AC_UFR_N2	8.69608			[G3.1.2.1.22]	8.07279
Del(G)NA7_PLR_N3	8.7037	ECI_KH_ALR_N3	8.74308	SIDel(Rho)N_GR_PLR_TI	8.64362	SIEPA5_IB_UCR_G	8.71482	SIK_ES_PRT_N3	8.71785	Del(K)NA3_AC_UFR_N3	8.69599			[G3.2.4.1.27]	8.06977
PIP8_RTR_N3	8.70365	Fuk7_KH_ALR_N2	8.74301	Del(G)NA9_GR_UCR_SI	8.64356	EP7_IB_ALR_P3	8.71482	Lapl3_ES_AHR_N2	8.71776	Del(K)NA1_AC_ALR_TI	8.69593			[G5.1.2.28]	8.06853
FukMin_ALR_N2	8.70354	Del(K)NA3_KH_BSR_N2	8.74296	Del(Rho)NA8_GR_ALR_TI	8.64355	PIP19_IB_UCR_M	8.71479	EP1_ES_NPR_N3	8.71773	Del(K)NA5_AC_PRT_TI	8.69588			[G4.3.6.6]	8.06832
Lapl_ALR_N2	8.7034	Del(K)NA4_KH_NPR_S	8.7429	Del(Rho)NIA_GR_ALR_N3	8.64351	Del(K)NA7_IB_UCR_P3	8.71478	Del(K)NA10_ES_PRT_TI	8.71771	SIEPMin_AC_PRT_DE	8.69588			[G7.1.1.67]	8.06681
Del(K)NA7_BSR_N2	8.70331	PIP13_KH_NPR_SI	8.74251	Del(G)NIA_GR_ARM_S	8.6435	EP4_IB_AHR_G	8.71472	SIGA5_ES_AHR_N3	8.71761	Pb_AC_PLR_SI	8.69578			[G4.2.6.1]	8.06493
Del(K)NA4_NPR_N3	8.70327	LaplMax_KH_BSR_N2	8.74251	Del(Rho)NA2_GR_ALR_S	8.64349	Del(K)NA5_IB_ARM_M	8.7147	FukMin_ES_NPR_N2	8.71761	Del(G)NA10_AC_PRT_TI	8.69549			[G3.3.4.1.27]	8.0627
Pt_AHR_N3	8.70316	SIGA8_KH_PRT_N3	8.74221	PIP8_GR_PLR_SI	8.64339	SIEPA3_IB_ALR_DE	8.71469	FukMin_ES_PLR_N3	8.71751	Del(Rho)NIA_AC_PRT_DE	8.69543			[G6.1.1.46]	8.06222
Lapl4_PRT_N3	8.70314	W(U)_KH_PRT_N2	8.74213	Lapl7_GR_NPR_S	8.64324	Lapl5_IB_UFR_P3	8.71466	SIEPA1_ES_ALR_N3	8.7175	SIGA3_AC_UCR_N3	8.69538			[G6.1.1.42]	8.06148
Del(Rho)NA6_ALR_N1	8.7031	Mw_KH_UCR_N3	8.7421	PIP2_GR_PLR_TI	8.64324	EP4_IB_PLR_M	8.71464	SIKA4_ES_NPR_N2	8.71742	Mw_AC_PRT_SI	8.69535			[G6.1.1.41]	8.05951
Pt_PRT_N3	8.70309	SIKA9_KH_ALR_SI	8.74192	FukMin_GR_BSR_TI	8.64299	PIP17_IB_UFR_M	8.71464	PIP10_ES_PLR_N2	8.71728	PIP14_AC_PRT_SI	8.69533			[G3.1.2.1.21]	8.05872
PIPAvg_PRT_N1	8.70304	SIEPMin_KH_PLR_N2	8.74185	PIP10_GR_PRT_TI	8.64288	Pb_IB_UCR_P3	8.71462	Del(K)NA5_ES_PRT_SI	8.71723	Del(Rho)NIA_AC_AHR_N3	8.6952			[G1.1.1.17]	8.0577
Fuk10_PRT_TI	8.70303	PIP7_KH_UCR_N2	8.74176	Del(Rho)NIA_GR_NPR_N3	8.64282	PIP15_IB_NPR_M	8.71453	PIP12_ES_AHR_N3	8.71706	Del(K)Max_AC_PRT_N2	8.69519			[G3.1.2.1.10]	8.05607
Pb_ALR_N1	8.7029	Lapl2_KH_ALR_N2	8.74174	SIDel(Rho)N_GR_PLR_SI	8.64269	SIEPA5_IB_BSR_P3	8.71452	Del(K)IA_ES_BSR_N2	8.71703	SIEPA1_AC_PLR_N2	8.69516			[G3.1.4.1.3]	8.05524
SIDel(G)N_UCR_N3	8.70271	Energy_KH_ALR_N3	8.74168	SIGMin_GR_PRT_CV	8.64268	Pt_IB_RTR_Ar	8.71449	IP_ES_PRT_N3	8.71699	SIGA4_AC_BSR_N2	8.69511			[G4.1.3.1]	8.04869
PIP14_ALR_N2	8.7027	SIK_KH_UCR_N3	8.74168	Fuk1_GR_BSR_TI	8.64264	SIEPA5_IB_PRT_G	8.71449	PIPMax_ES_BSR_N2	8.71687	Lapl7_AC_UCR_N3	8.69501			[G3.2.4.1.26]	8.0455
PIP17_ALR_N2	8.70248	SIKMin_KH_ALR_N2	8.74157	SIGIA_GR_BSR_CV	8.64263	SIG_IB_BSR_M	8.71446	SIEPIA_ES_PLR_N2	8.71678	Lapl8_AC_ALR_N2	8.69497			[G6.1.1.31]	8.04281
PIP10_ALR_N2	8.70238	Del(Rho)NA2_KH_ALR_N2	8.74155	SIEPA2_GR_PRT_SI	8.6426	PIP5_IB_RTR_M	8.71444	Lapl7_ES_AHR_N2	8.71667	SIEPA5_AC_ALR_N2	8.69485			[G7.1.1.73]	8.04181
Del(Rho)NA2_NPR_N3	8.70224	SIKA4_KH_ALR_N2	8.74151	SIKA2_GR_ALR_TI	8.64253	PIP12_IB_UCR_P3	8.71444	Ap_ES_PRT_N2	8.71665	SIKIA_AC_NPR_N3	8.69481			[G7.1.1.60]	8.04146
Pb_AHR_N2	8.70214	PIP5_KH_PRT_N2	8.74146	Lapl9_GR_NPR_SI	8.64225	Del(G)NA4_IB_NPR_MN	8.7144	PIPMax_ES_PCR_V	8.71662	SIEPA4_AC_PRT_SI	8.69471			[G3.2.4.1.15]	8.0326
Del(Rho)NA3_NPR_N3	8.70203	SIKA8_KH_NPR_N3	8.74142	Del(G)NMax_GR_BSR_TI	8.64222	PIP11_IB_RTR_Ar	8.71436	SIG_ES_PRT_N3	8.71659	Pb_AC_AHR_N3	8.6947			[G3.2.2.1.28]	8.03254
Del(G)NA3_PRT_N1	8.70182	PIP13_KH_ALR_N2	8.74142	Z2_GR_AHR_SI	8.64219	Mw_IB_BSR_M	8.71431	SIEPA9_ES_AHR_SI	8.7164	Del(G)NIA_AC_PRT_N1	8.69461			[G3.1.1.1.8]	8.03139
Lapl6_RTR_N3	8.70175	FukMin_KH_UCR_N2	8.74137	PIPAvg_GR_PRT_N2	8.6419	LaplMax_IB_UCR_P2	8.71431	Del(K)Max_ES_NPR_N2	8.71637	Del(K)NA10_AC_UCR_N3	8.6946			[G3.2.4.1.24]	8.03084
Del(K)NA6_PLR_N2	8.70172	SIEPA3_KH_PLR_N2	8.74131	Lapl1_GR_PRT_TI	8.64185	W(U)_IB_ALR_SI	8.71421	SIEPA2_ES_PLR_N3	8.71624	IP_AC_BSR_N3	8.69459			[G7.1.1.52]	8.03031
EP2_RTR_N2	8.70162	Pt_KH_UCR_N3	8.7413	SIEPMin_GR_PLR_N2	8.64156	SIEPA7_IB_PLR_Ar	8.71421	Fuk3_ES_BSR_N2	8.71621	SIEPA4_AC_RTR_N3	8.69455			[G5.1.2.30]	8.02907
PIP14_RTR_N3	8.70161	Fuk5_KH_UCR_N3	8.74124	Del(G)NA5_GR_ALR_SI	8.64155	Del(G)NA4_IB_ARM_DE	8.71416	SIEPA7_ES_AHR_N3	8.71616	Del(Rho)NA2_AC_UCR_N3	8.69453			[G5.2.2.46]	8.02883
Population_UCR_N3	8.70157	Del(Rho)NA8_KH_UCR_N3	8.74104	Lapl2_GR_BSR_TI	8.64155	Pb_IB_UCR_G	8.71415	SIK_ES_ALR_N2	8.71607	Fuk9_AC_UFR_N2	8.69443			[G5.1.2.31]	8.02226
SIK_PRT_TI	8.70152	Pb_KH_ALR_N3	8.74104	PIP16_GR_PRT_TI	8.64149	FukMin_IB_BSR_P2	8.71413	Pa_ES_PLR_N2	8.71605	PIP13_AC_RTR_N2	8.69431			[G3.3.4.1.20]	8.0188
Pb_BSR_N3	8.70151	Del(K)NA3_KH_UCR_N2	8.74099	EP6_GR_NPR_SI	8.64144	SIEPA8_IB_PRT_Ar	8.71412	Del(K)NA8_ES_PRT_TI	8.71603	PIPMax_AC_NPR_N3	8.69427			[G7.1.1.78]	8.01773
SIKA8_PRT_N1	8.70139	SIKIA_KH_UCR_N3	8.74094	SIKA7_GR_BSR_TI	8.64142	Fuk4_IB_BSR_Ar	8.71406	PIPAvg_ES_ALR_N2	8.71596	Fuk_AC_RTR_N2	8.69425			[G4.3.6.12]	8.01516
Del(G)NIA_BSR_N3	8.70136	Del(Rho)NA7_KH_PRT_N3	8.74089	ISA_GR_PRT_TI	8.6413	Del(G)NA9_IB_PRT_M	8.71405	Del(K)Max_ES_UFR_N2	8.71591	SIKIA_AC_ALR_N3	8.69409			[G3.3.4.1.15]	8.00807
VOLTAE_BSR_N2	8.7012	Z1_KH_PLR_N2	8.74088	Fuk9_GR_PLR_SI	8.6413	EP5_IB_UCR_Ar	8.71402	Del(G)NA3_ES_PRT_SI	8.7159	SIKA8_AC_ALR_N3	8.69388			[G3.3.4.1.26]	8.00771
Del(Rho)NIA_NPR_N3	8.70117	Del(G)NIA_KH_UCR_N2	8.74082	SIEPA4_GR_ALR_SI	8.64113	EP7_IB_PCR_P3	8.71399	Fuk_ES_PLR_N3	8.71583	Lapl_AC_PLR_SI	8.69382			[G6.1.1.6]	8.00633
PIP15_RTR_N2	8.70116	Del(G)NA1_KH_NPR_N3	8.7408	SIDel(K)N_GR_PRT_TI	8.6411	EP9_IB_ARM_G	8.71389	Mw_ES_AHR_N3	8.71568	Del(G)NA2_AC_PLR_N3	8.69366			[G1.1.1.14]	8.00554
EP5_AHR_N3	8.7011	Fuk_KH_ALR_N2	8.74069	SIEPA7_GR_BSR_TI	8.641	Energy_IB_UCR_M	8.71385	Fuk_ES_BSR_N2	8.71561	Lapl6_AC_PRT_SI	8.69358			[G5.2.2.22]	8.00136
Pa_BSR_N3	8.70097	Del(Rho)NA8_KH_PLR_S	8.74062	Del(Rho)NA7_GR_ALR_TI	8.64096	SIEPA5_IB_NCR_M	8.71381	Del(K)NA6_ES_NPR_N2	8.71556	SIKMin_AC_RTR_N3	8.69344			[G4.3.5.4]	8.00127
Del(G)NA4_ALR_N3	8.70095	Energy_KH_ALR_SI	8.74052	Z2_GR_NPR_SI	8.6407	Fuk2_IB_PLR_Ar	8.71375	PIP9_ES_AHR_N3	8.71538	Fuk2_AC_ALR_SI	8.6934			[G7.1.1.37]	7.99762
EP3_PLR_N2	8.70089	SIKIA_KH_ALR_N3	8.74049	Lapl1_GR_ALR_TI	8.64063	PIP13_IB_RTR_G	8.71359	SIGIA_ES_UFR_N3	8.71532	PIP8_AC_PRT_SI	8.69327			[G3.1.1.1.18]	7.99758
Del(Rho)NIA_BSR_N3	8.70073	PIPAvg_KH_NPR_N2	8.74046	PIP14_GR_NPR_TI	8.64061	Lapl7_IB_NPR_P2	8.71355	EP9_ES_PLR_V	8.71526	Lapl6_AC_NPR_N3	8.69323			[G3.1.2.1.28]	7.99737
PIP18_ALR_N3	8.70064	SIGA3_KH_PLR_N2	8.74045	SIGA3_GR_BSR_TI	8.64057	PIP13_IB_AHR_G	8.71346	Lapl5_ES_PRT_N3	8.71524	Del(G)NA2_AC_UCR_N3	8.69294			[G4.3.1.9]	7.9972
EP3_BSR_N3	8.70061	SIEPA6_KH_UCR_RA	8.7404	SIK_GR_PLR_SI	8.64057	PIP10_IB_ARM_Ar	8.71346	SIGA6_ES_BSR_N2	8.7152	SIEPA3_AC_PRT_N3	8.69281			[G6.1.1.17]	7.99388
Fuk5_NPR_N2	8.70055	Ap_KH_ALR_SI	8.7403	Fuk7_GR_PRT_TI	8.64054	Del(K)IA_IB_UCR_G	8.71337	PIP17_ES_NPR_DE	8.71516	Z1_AC_PLR_N2	8.69279			[G6.1.1.29]	7.99333
Del(Rho)NA5_PLR_N3	8.7005	Lapl4_KH_PRT_N2	8.74013	PIP15_GR_PLR_TI	8.64036	SIEPA1_IB_BSR_DE	8.71336	PIP12_ES_ALR_N2	8.71516	SIDel(G)N_AC_RTR_N2	8.6927			[G3.1.2.1.30]	7.99303
Del(Rho)NA9_PRT_TI	8.70048	Anp_KH_UCR_N2	8.74013	Lapl3_GR_PLR_TI	8.64036	EP7_IB_BSR_Ar	8.71335	Lapl6_ES_UCR_N2	8.71515	SIEPA3_AC_BSR_N3	8.6927			[G3.1.2.1.12]	7.99279
EP4_ALR_N2	8.70043	Lapl5_KH_PLR_SI	8.74006	Z3_GR_UCR_SI	8.64032	EP8_IB_ALR_P2	8.71335	IP_ES_PLR_N2	8.71513	SIEPA3_AC_PRT_SI	8.69268			[G3.2.4.1.30]	7.99215
SIGA3_UCR_N3	8.70042	Del(Rho)NA3_KH_PRT_S	8.74001	EP10_GR_ALR_TI	8.64019	EP9_IB_ARM_Ar	8.71329	Del(G)NA5_ES_PLR_N3	8.71507	Fuk5_AC_NPR_SI	8.69266			[G3.3.1.1.3]	7.98633
PIPMax_AHR_N3	8.70038	Lapl2_KH_UCR_N2	8.74001	PIP3_GR_PRT_S	8.63989	LaplMax_IB_ALR_SI	8.71329	W(U)_ES_ALR_N2	8.71505	Del(Rho)NA2_AC_PRT_TI	8.69262			[G3.1.1.1.12]	7.98339
ECI_PLR_N2	8.70031	SIKA6_KH_BSR_N2	8.73999	ECI_GR_AHR_SI	8.6398	Del(Rho)NA9_IB_NCR_G	8.71328	Del(Rho)NA6_ES_NPR_SI	8.71495	Del(Rho)NMax_AC_PRT_TI	8.69254			[G3.2.1.1.3]	7.98123
At_ALR_N2	8.70026	Del(Rho)NA6_KH_PLR_S	8.73998	SIGA7_GR_AHR_N3	8.63979	PIP6_IB_NPR_Ar	8.71327	PIPMin_ES_BSR_N3	8.71484	Energy_AC_ALR_N2	8.69242			[G3.1.1.1.9]	7.98096
PIP12_BSR_N2	8.70026	Del(G)NA2_KH_BSR_N2	8.73994	Del(Rho)NIA_GR_BSR_CV	8.63966	PIP12_IB_UCR_DE	8.71325	PIPMax_ES_UFR_N3	8.71483	SIKA7_AC_RTR_N3	8.69238			[G3.1.2.1.24]	7.97057
Del(Rho)NA7_ALR_N2	8.70022	Del(G)NA6_KH_PRT_N3	8.73988	Del(Rho)NA2_GR_ALR_SI	8.63963	Del(Rho)NMin_IB_BSR_P2	8.71324	EP2_ES_ALR_N3	8.71476	EP9_AC_PLR_N3	8.69235			[G7.1.1.34]	7.96989
SIEPA5_ALR_N3	8.70012	SIGA4_KH_PRT_N3	8.73986	SIGIA_GR_ALR_TI	8.63959	SIEPA5_IB_PLR_M	8.71323	Del(Rho)NA10_ES_PLR_SI	8.71475	SIKA8_AC_PLR_N2	8.69233			[G3.1.2.1.18]	7.96406
Lapl9_ALR_N1	8.69996	Del(G)NIA_KH_NPR_DE	8.73986	Fuk8_GR_PRT_TI	8.63937	EP7_IB_ARM_P3	8.71322	SIGIA_ES_NPR_N3	8.71458	Del(Rho)NMax_AC_PLR_N3	8.69231			[G6.1.1.24]	7.95949
Fuk3_UCR_N2	8.69981	SIEPA8_KH_UCR_RA	8.73986	EP1_GR_AHR_MI	8.63934	SIEPA7_IB_NPR_P3	8.71316	PIPMin_ES_PLR_N2	8.71453	Lapl3_AC_PRT_N1	8.69205			[G3.1.1.1.30]	7.95888
Del(Rho)NA3_UCR_N2	8.69977	VOLTAE_KH_AHR_S	8.73985	Lapl8_GR_BSR_TI	8.63917	SIGA7_IB_RTR_SI	8.71313	Del(Rho)NIA_ES_PLR_N3	8.71436	Del(G)NMax_AC_PRT_TI	8.69205			[G6.1.1.50]	7.95334
Lapl1_PRT_N2	8.69975	SIGIA_KH_ALR_N3	8.73951	Del(G)NA3_GR_PRT_SI	8.63893	SIEPIA_IB_NCR_CV	8.7131	Del(Rho)NIA_ES_PRT_TI	8.71434	Del(G)NMax_AC_ALR_TI	8.692			[G3.2.4.1.20]	7.95082
Pa_PRT_N1	8.6997	Del(Rho)NMin_KH_PRT_N2	8.73921	EP10_GR_ARM_N1	8.6388	SIEPA5_IB_PLR_MX	8.71306	SIDel(K)N_ES_PLR_SI	8.71419	Del(Rho)NMin_AC_PLR_N3	8.69188			[G5.1.2.23]	7.94619
Del(G)NIA_AHR_N3	8.69968	Ap_KH_ALR_N3	8.73918	Del(G)NIA_GR_BSR_CV	8.63879	EP4_IB_NPR_MN	8.71306	SIEPA9_ES_PLR_N3	8.71411	Ap_AC_UCR_N2	8.69186			[G4.3.5.8]	7.94439
Del(K)NA9_ALR_N1	8.69967	W(U)_KH_PRT_RA	8.73915	IP_GR_BSR_TI	8.63873	Del(G)NIA_IB_UCR_MX	8.71305	Del(K)IA_ES_ALR_N2	8.71408	Lapl6_AC_PRT_N1	8.69186			[G6.1.1.26]	7.94414
SIG_PRT_TI	8.69966	SIEPMax_KH_RTR_N2	8.73914	Del(G)NIA_GR_UCR_TI	8.63871	Lapl10_IB_UCR_M	8.71305	Lapl6_ES_PLR_SI	8.71398	IP_AC_ALR_N3	8.69164			[G3.2.4.1.3]	7.93894
PIP8_RTR_N2	8.69951	SIKA8_KH_PRT_N1	8.73888	SIKA4_GR_ALR_TI	8.6386	Fuk1_IB_BSR_P3	8.71305	Mw_ES_PRT_N3	8.71388	SIEPA4_AC_PRT_TI	8.69164			[G3.1.4.1.19]	7.93213
Fuk5_BSR_N2	8.69939	FukMin_KH_BSR_N2	8.73878	EP4_GR_PRT_TI	8.63847	SIGA7_IB_PLR_SI	8.71303	SIEPA4_ES_PRT_N2	8.71387	Del(G)NA5_AC_UFR_N3	8.69118			[G3.3.2.1.29]	7.93082
IP_UCR_V	8.69936	PIP9_KH_RTR_RA	8.73872	FukMin_GR_PLR_TI	8.63838	EP5_IB_NPR_P2	8.71303	PIPMax_ES_BSR_N3	8.71385	Del(K)NA1_AC_ALR_N1	8.69109			[G5.1.2.29]	7.93015
Del(K)NA1_PRT_N1	8.69909	PIPMin_KH_ALR_CV	8.73871	PIP8_GR_PLR_TI	8.63811	PIP3_IB_PLR_Ar	8.71302	Fuk1_ES_NPR_SI	8.71383	IP_AC_ALR_N2	8.691			[G4.3.7.9]	7.92564
SIGA3_NPR_N3	8.69891	SIGA4_KH_AHR_RA	8.7387	ECI_GR_PRT_TI	8.638	Del(G)NA3_IB_PRT_SI	8.71299	PIP8_ES_ALR_SI	8.71382	SIGA3_AC_UCR_N2	8.69097			[G3.1.2.1.8]	7.92422
PIP12_UCR_N2	8.69875	EP2_KH_NPR_N3	8.73863	Del(Rho)NA1_GR_UCR_MI	8.63796	SIEPA6_IB_NCR_G	8.71296	Del(G)NA9_ES_PLR_N2	8.71373	EP3_AC_UFR_N3	8.69093			[G3.1.4.1.18]	7.92352
Gw(U)_PRT_TI	8.69868	SIGA2_KH_ALR_N2	8.73862	Lapl1_GR_PRT_SI	8.6378	SIGA9_IB_BSR_RA	8.71292	Del(Rho)NA9_ES_ALR_N2	8.71368	PIP18_AC_PRT_TI	8.69074			[G3.1.2.1.29]	7.92208
SIGA10_PRT_N2	8.69864	Del(G)NA9_KH_PRT_N2	8.73855	EP2_GR_BSR_TI	8.63767	EP5_IB_PLR_P3	8.71286	Fuk7_ES_ALR_N2	8.71351	EP8_AC_UFR_N2	8.6907			[G3.3.4.1.10]	7.91643
PIP8_PLR_N3	8.69862	SIGMax_KH_ALR_N3	8.73854	PIP11_GR_ALR_TI	8.63761	Del(G)NA9_IB_UFR_G	8.71276	SIEPMax_ES_NPR_N2	8.71348	Lapl9_AC_PRT_TI	8.69067			[G5.2.2.14]	7.91278
PIP8_PRT_TI	8.69858	W(U)_KH_PRT_N3	8.73837	PIP4_GR_ALR_S	8.63747	EP6_IB_NCR_Ar	8.71271	SIEPA6_ES_PLR_N3	8.71341	EP6_AC_PLR_SI	8.69064			[G3.3.2.1.28]	7.90897
PIP15_RTR_N3	8.69854	SIKA1_KH_PRT_SI	8.73835	Del(Rho)NIA_GR_PLR_TI	8.63746	Lapl5_IB_UFR_Ar	8.71269	Ap_ES_PLR_N2	8.71327	HP_AC_PRT_TI	8.69056			[G3.1.2.1.3]	7.9077
Del(G)NA7_UCR_N3	8.69845	Del(Rho)NIA_KH_PRT_TI	8.73835	Del(G)NA2_GR_UFR_S	8.63726	IP_IB_UCR_P3	8.71265	SIK_ES_PLR_N3	8.71314	Del(G)NA1_AC_PRT_N1	8.69053			[G3.2.2.1.29]	7.90654
SIGA2_ALR_N2	8.69829	Lapl2_KH_UCR_N3	8.73833	SIEPA9_GR_ALR_TI	8.63718	SIKMin_IB_NPR_P3	8.71265	Del(G)NA4_ES_AHR_SI	8.71308	EP2_AC_PRT_N3	8.69033			[G6.1.1.47]	7.90539
Del(G)NA5_ALR_N2	8.69814	Del(Rho)NIA_KH_PRT_N2	8.7383	Del(K)NA2_GR_NPR_G	8.63714	SIEPA5_IB_NPR_Ar	8.71263	SIGA2_ES_PLR_N3	8.71296	PIP7_AC_UFR_N3	8.69028			[G3.3.4.1.30]	7.90467
Fuk4_PLR_N2	8.6981	PIP13_KH_PLR_N2	8.73827	Fuk6_GR_NCR_CV	8.63713	SIEPMax_IB_AHR_S	8.71256	PIPMax_ES_PLR_N3	8.71292	Del(Rho)NA1_AC_NPR_SI	8.6902			[G3.3.4.1.3]	7.90274
SIKA3_UCR_N2	8.69809	SIK_KH_PRT_N3	8.73814	Del(K)NA3_GR_PRT_SI	8.63704	SIG_IB_BSR_P2	8.71255	SIKIA_ES_ALR_N3	8.71291	Del(G)NA4_AC_UCR_N2	8.69007			[G5.2.2.19]	7.9026
Lapl9_PRT_TI	8.69756	VOLTAE_KH_ALR_SI	8.73812	SIGA5_GR_ALR_TI	8.63695	SIEPA8_IB_BSR_Ar	8.71255	Fuk4_ES_PLR_N3	8.7129	SIEPA7_AC_ALR_N3	8.69005			[G5.2.2.16]	7.89752
PIP13_BSR_N2	8.69746	PIPMax_KH_PRT_S	8.73806	PIP2_GR_ALR_S	8.63684	SIKMax_IB_UFR_P2	8.71254	PIP15_ES_RTR_N2	8.7128	PIP6_AC_PCR_N3	8.69001			[G3.1.4.1.11]	7.89555
Del(K)NA3_BSR_N3	8.69735	Del(K)NA6_KH_UCR_N3	8.73805	Del(Rho)NA2_GR_NPR_SI	8.63673	EP4_IB_RTR_M	8.71253	SIDel(G)N_ES_PLR_N3	8.71278	Del(Rho)NMax_AC_PLR_TI	8.69			[G5.2.2.3]	7.89434
PIP4_PRT_TI	8.69729	Lapl5_KH_AHR_RA	8.7376	Energy_GR_PLR_TI	8.63672	Del(K)NA5_IB_BSR_G	8.71252	PIP10_ES_PLR_N3	8.71278	Del(G)NA4_AC_RTR_N3	8.68996			[G3.1.2.1.27]	7.89257
SIGA3_UCR_N2	8.69722	Del(Rho)NIA_KH_ALR_N3	8.73753	Del(G)NA6_GR_BSR_TI	8.63644	FukMin_IB_PLR_P3	8.71248	SIDel(G)N_ES_PLR_N2	8.71251	Del(G)NA10_AC_PLR_SI	8.68992			[G7.1.1.13]	7.88817
Fuk6_ALR_N1	8.69704	SIKMax_KH_BSR_N3	8.7375	Del(Rho)NA4_GR_PLR_SI	8.63641	SIEPA6_IB_BSR_M	8.71246	Del(G)NA3_ES_PCR_V	8.71244	LaplMax_AC_PLR_N2	8.68991			[G3.1.1.1.6]	7.8862
PIP15_PRT_N3	8.69702	Pb_KH_ALR_N2	8.73749	PIPAvg_GR_NPR_N3	8.6363	PIP11_IB_PCR_Ar	8.71241	PIP11_ES_PRT_SI	8.71224	Del(G)NIA_AC_NPR_N2	8.68967			[G4.3.3.7]	7.88202
SIEPA7_ALR_N2	8.6967	Fuk5_KH_ALR_N2	8.73738	Lapl6_GR_PLR_SI	8.6361	Lapl10_IB_PRT_Ar	8.71241	PIP11_ES_PRT_N2	8.71224	Del(Rho)NA5_AC_UCR_N2	8.68962			[G3.2.4.1.10]	7.87826
PIP12_PRT_N1	8.69653	SIG_KH_ALR_N3	8.73737	Del(K)Max_GR_PLR_SI	8.63573	PIP7_IB_BSR_P3	8.71231	SIGA6_ES_PRT_N2	8.71208	SIEPA7_AC_NPR_SI	8.68942			[G6.1.1.13]	7.87715
Z2_UCR_N2	8.6965	SIKMax_KH_BSR_N2	8.73734	PIP4_GR_PRT_TI	8.6357	Lapl5_IB_RTR_G	8.7123	SIKMin_ES_NPR_N2	8.71207	SIKA7_AC_NPR_N2	8.68937			[G3.1.4.1.25]	7.87649
W(U)_NPR_N3	8.69642	SIEP_KH_PRT_SI	8.73725	Del(G)NA9_GR_UFR_N1	8.6357	SIKA3_IB_PRT_SI	8.71222	At_ES_AHR_N2	8.71187	Fuk4_AC_PRT_SI	8.6892			[G7.1.1.9]	7.87632
SurfArea_PRT_N1	8.6962	Fuk4_KH_ALR_N2	8.73718	PIPAvg_GR_PLR_SI	8.63564	Del(K)NA2_IB_RTR_P3	8.71221	SIKMin_ES_BSR_N3	8.71179	Lapl3_AC_RTR_N2	8.68909			[G5.1.2.18]	7.87503
Del(G)NA3_PLR_N3	8.69607	SurfArea_KH_PLR_SI	8.73712	Fuk3_GR_PRT_TI	8.63555	PIPMax_IB_ALR_G	8.71219	SIGA1_ES_PLR_N3	8.71177	SIEPA1_AC_BSR_N2	8.68908			[G6.1.1.9]	7.87442
Del(Rho)NA6_PRT_N2	8.69595	Del(G)NA4_KH_ALR_N3	8.73709	SIGIA_GR_PLR_SI	8.63549	Lapl9_IB_UCR_P3	8.71219	Del(G)NA2_ES_BSR_N2	8.71171	Del(G)NIA_AC_UCR_DE	8.68894			[G3.1.1.1.21]	7.87201
Del(Rho)NA5_PRT_N2	8.6959	Del(Rho)NA7_KH_ALR_N2	8.73701	SIGMin_GR_PLR_TI	8.635	Fuk5_IB_BSR_DE	8.71217	SIG_ES_PLR_N3	8.71168	W(U)_AC_NPR_SI	8.6888			[G3.1.4.1.24]	7.87064
Del(G)NA1_PRT_N1	8.69583	Ap_KH_PRT_N3	8.73699	SIGA6_GR_NPR_SI	8.63497	LaplMax_IB_PRT_DE	8.71213	SIGA1_ES_UCR_V	8.71168	PIP16_AC_PRT_N2	8.68875			[G3.1.2.1.13]	7.86256
Del(K)Max_PRT_N3	8.69574	Del(G)NA9_KH_ALR_N2	8.73699	SIKA3_GR_UCR_SI	8.63484	SIKA1_IB_PRT_SI	8.71211	SIKA7_ES_UCR_N2	8.71166	Del(K)NA3_AC_BSR_N2	8.68864			[G5.1.2.3]	7.85813
Fuk6_NPR_N2	8.69564	SIKIA_KH_NPR_N3	8.73697	Energy_GR_ALR_TI	8.63477	SurfArea_IB_UFR_Ar	8.71207	Vm_ES_PRT_N3	8.71157	SIGA7_AC_RTR_N3	8.68861			[G3.1.2.1.15]	7.85773
Fuk9_ALR_N2	8.6956	Del(G)NA1_KH_UCR_N3	8.73697	Fuk_GR_PRT_TI	8.63472	SIEPA6_IB_UCR_P3	8.71206	Del(K)NA9_ES_ALR_N2	8.71157	SIEPA8_AC_PRT_SI	8.68855			[G3.1.4.1.26]	7.8534
Lapl1_AHR_N2	8.69557	Fuk5_KH_PLR_N2	8.73697	Del(G)NA5_GR_PLR_TI	8.63467	Del(K)NA5_IB_PCR_P3	8.71203	Energy_ES_PRT_N3	8.71144	PIP14_AC_ALR_N3	8.68851			[G4.3.7.10]	7.85254
SIK_BSR_N2	8.69538	PIP7_KH_ALR_N3	8.73694	Fuk1_GR_NPR_SI	8.63466	Del(G)NIA_IB_NPR_MX	8.7119	SIGA2_ES_AHR_N3	8.71131	SIGA4_AC_PLR_N2	8.68841			[G6.1.1.48]	7.85033
Vm_PRT_N1	8.69524	Del(Rho)NA4_KH_AHR_S	8.73678	Del(K)NA10_GR_AHR_SI	8.63451	Pt_IB_BSR_P3	8.71185	Del(K)NA5_ES_UCR_V	8.71128	Energy_AC_PRT_SI	8.68836			[G7.1.1.74]	7.84621
Gw(U)_UCR_N2	8.69522	Anp_KH_UCR_N3	8.73648	IP_GR_PRT_TI	8.6345	Del(G)NA8_IB_BSR_P2	8.71184	SIEPA4_ES_PRT_SI	8.71117	Del(Rho)NMin_AC_BSR_N2	8.68834			[G5.2.2.4]	7.83723
Lapl4_NPR_N2	8.69513	PIP15_KH_ALR_RA	8.73637	ISA_GR_BSR_TI	8.63444	SIGA1_IB_PRT_TI	8.71183	SIGA2_ES_AHR_N2	8.71108	SIEPA3_AC_PRT_N1	8.68834			[G3.1.1.1.27]	7.83639
PIP6_ALR_N3	8.69508	PIPMax_KH_BSR_SI	8.73636	Del(K)NA4_GR_PRT_SI	8.63429	PIPAvg_IB_PRT_P2	8.71181	SIKA8_ES_PLR_SI	8.71102	SIKA7_AC_BSR_N2	8.68833			[G4.1.6.3]	7.83556
Del(K)IA_PRT_N1	8.69504	Pb_KH_PLR_N3	8.73629	Del(Rho)NA5_GR_PLR_TI	8.6342	SIEPA8_IB_PRT_P3	8.71177	Del(G)NA7_ES_PRT_N3	8.71089	SIKA7_AC_PLR_SI	8.68833			[G5.1.2.16]	7.83435
Del(K)IA_BSR_N3	8.69484	Del(K)NA8_KH_ALR_N2	8.73628	Del(Rho)NIA_GR_NPR_N2	8.63404	PIP14_IB_PRT_P3	8.71176	SIKA9_ES_AHR_N2	8.71085	Z1_AC_PRT_SI	8.68824			[G1.1.1.7]	7.83236
Lapl_UCR_N3	8.69477	PIP14_KH_PRT_N2	8.73627	SIKA8_GR_PRT_TI	8.63396	SIGA10_IB_PRT_MN	8.71175	PIP18_ES_PLR_N2	8.71083	Del(G)NA4_AC_ALR_S	8.68815			[G6.1.1.38]	7.82775
Pa_AHR_N3	8.69475	Del(Rho)NA2_KH_BSR_N3	8.7362	EP6_GR_ALR_SI	8.63383	SIEPMin_IB_NPR_Ar	8.71174	PIPAvg_ES_BSR_N3	8.71081	SIEPA4_AC_NPR_SI	8.68778			[G5.2.2.10]	7.8275
SIDel(G)N_PLR_N2	8.69462	PIP13_KH_UCR_N3	8.73614	Del(K)NA3_GR_PLR_SI	8.63378	PIP19_IB_BSR_MN	8.71173	PIP4_ES_AHR_V	8.71075	SIEPA1_AC_UCR_N2	8.68776			[G5.2.2.25]	7.826
SurfArea_UCR_N3	8.6946	SIKMax_KH_UCR_N3	8.73612	SIGA4_GR_PLR_TI	8.63375	EP5_IB_UCR_P2	8.71172	Del(Rho)NA3_ES_PRT_TI	8.71073	At_AC_ALR_N2	8.68774			[G3.1.4.1.30]	7.82552
Del(K)NA8_UCR_N2	8.69439	Del(Rho)NA2_KH_PLR_N3	8.73603	Del(G)NA7_GR_PLR_SI	8.63363	PIP14_IB_BSR_Ar	8.71171	PIP2_ES_AHR_N2	8.71073	Ap_AC_PLR_SI	8.68756			[G5.1.2.4]	7.82124
Z3_BSR_N2	8.69431	SIDel(G)N_KH_ALR_SI	8.73596	Vm_GR_BSR_TI	8.6335	SIEPA7_IB_UCR_P2	8.71168	SIDel(Rho)N_ES_BSR_N2	8.71068	PIP2_AC_BSR_N2	8.68754			[G6.1.1.44]	7.81148
Pa_PRT_TI	8.69424	EP8_KH_PLR_N3	8.73594	Del(K)IA_GR_NPR_SI	8.63344	EP4_IB_UCR_Ar	8.71167	Fuk9_ES_PLR_SI	8.71058	PIP8_AC_RTR_N2	8.68749			[G3.1.1.1.24]	7.80953
SIGMax_NPR_N3	8.69417	Del(Rho)NA4_KH_NPR_N3	8.73594	SurfArea_GR_PLR_TI	8.63342	Del(K)NA8_IB_BSR_M	8.71166	EP7_ES_PLR_N2	8.71043	PIPAvg_AC_BSR_N3	8.6874			[G3.1.2.1.9]	7.8082
SIEPA2_BSR_N3	8.69417	Del(Rho)NA9_KH_PRT_SI	8.73593	SIKA5_GR_RTR_SI	8.6334	PIP6_IB_PRT_P3	8.71164	SIEPA4_ES_PLR_N3	8.71042	SIGA8_AC_RTR_N2	8.68721			[G6.1.1.23]	7.79789
Fuk9_BSR_N3	8.69403	SIGA6_KH_PRT_N2	8.7359	PIPMin_GR_AHR_S	8.6334	Del(Rho)NA6_IB_PLR_Ar	8.71159	SIK_ES_PLR_N2	8.7103	PIP10_AC_PRT_SI	8.68721			[G3.1.1.1.15]	7.7869
PIPAvg_PLR_N2	8.69396	EP7_KH_PLR_SI	8.73589	SIGA4_GR_PLR_SI	8.63326	Del(Rho)NMin_IB_PLR_M	8.71158	Lapl5_ES_ALR_N2	8.71017	SIKMin_AC_PRT_TI	8.68706			[G3.1.2.1.6]	7.78497
SIGA10_PLR_N3	8.69395	Del(G)NA8_KH_PRT_N3	8.73583	Del(G)NA3_GR_NPR_S	8.63321	EP5_IB_ALR_P2	8.71155	Del(G)NA7_ES_PRT_SI	8.71007	Lapl3_AC_PRT_N2	8.687			[G5.2.2.12]	7.77507
Lapl8_BSR_N2	8.69392	SIGIA_KH_ALR_N2	8.73583	SIKA6_GR_PLR_TI	8.63318	Del(K)NA5_IB_RTR_M	8.71143	SIGIA_ES_BSR_N3	8.70998	PIPAvg_AC_PLR_N2	8.68699			[G1.1.1.11]	7.76925
Fuk10_AHR_N2	8.69388	SIGA9_KH_PLR_SI	8.73576	Del(G)NA6_GR_PLR_TI	8.63317	Del(Rho)NA8_IB_PRT_G	8.71142	PIP10_ES_PRT_SI	8.70998	Lapl9_AC_UCR_N2	8.68698			[G3.3.4.1.5]	7.75667
Lapl8_PRT_TI	8.69375	SIEPA7_KH_ALR_N3	8.73561	Lapl10_GR_BSR_TI	8.63317	EP6_IB_PLR_Ar	8.7114	Fuk5_ES_BSR_N2	8.70986	PIP4_AC_UCR_N3	8.68697			[G3.3.4.1.22]	7.75512
EP3_ALR_N3	8.69374	SIGA4_KH_ALR_N3	8.73554	SIKA6_GR_BSR_TI	8.63309	PIPAvg_IB_PRT_G	8.71138	SIEPA8_ES_PLR_N3	8.70983	SIGIA_AC_PCR_S	8.68691			[G5.1.2.10]	7.75355
SIKA6_PRT_N3	8.69373	Z2_KH_PRT_N3	8.73554	Fuk6_GR_AHR_TI	8.63309	Del(G)NA9_IB_PRT_G	8.71137	PIPMax_ES_NPR_N2	8.70965	SIGA3_AC_PRT_SI	8.68687			[G5.2.2.20]	7.74714
SIEPA10_RTR_N3	8.69351	Del(G)NIA_KH_PLR_N3	8.7355	PIPMax_GR_NCR_S	8.63306	SIKIA_IB_PRT_DE	8.71136	PIPMin_ES_UCR_N2	8.70962	SIGIA_AC_UFR_N3	8.68677			[G3.2.4.1.22]	7.72839
Del(G)NMax_PLR_N2	8.69334	SIKIA_KH_BSR_SI	8.73547	Fuk8_GR_BSR_TI	8.63305	Pt_IB_BSR_M	8.71134	PIP13_ES_PLR_N3	8.70956	Del(Rho)NIA_AC_UFR_N2	8.68665			[G4.3.7.1]	7.71147
Lapl9_UCR_N2	8.6933	Del(G)NA8_KH_ALR_N2	8.7354	Fuk6_GR_PLR_SI	8.63304	EP6_IB_AHR_G	8.71134	Pb_ES_ALR_N2	8.70948	SIGA5_AC_RTR_N2	8.6866			[G5.2.2.11]	7.69786
Del(G)NA7_ALR_N2	8.69317	Del(K)IA_KH_AHR_SI	8.73538	SIGIA_GR_PRT_CV	8.63285	PIP3_IB_BSR_P3	8.71134	Lapl1_ES_PRT_N2	8.70946	PIP15_AC_ALR_N2	8.68652			[G3.2.4.1.5]	7.68125
SIGA5_PRT_N1	8.69316	Lapl5_KH_PRT_N2	8.73535	Del(K)NA10_GR_ARM_N1	8.63284	FukMin_IB_UCR_P2	8.71134	PIP19_ES_PLR_N3	8.70942	VOLTAE_AC_UFR_N3	8.68641			[G3.1.4.1.20]	7.68083
SIDel(Rho)N_PRT_N1	8.69306	SIKMax_KH_ALR_N3	8.73535	Del(Rho)NA10_GR_ALR_SI	8.63265	SIEPA4_IB_PRT_TI	8.7113	SIKA8_ES_BSR_N2	8.70935	EP7_AC_PLR_N2	8.68637			[G4.3.5.2]	7.66169
Energy_PLR_N3	8.69304	PIP8_KH_PRT_N3	8.73531	Lapl1_GR_UCR_TI	8.63265	PIPMax_IB_PRT_DE	8.71124	HP_ES_PRT_N2	8.70935	PIP7_AC_PLR_N3	8.68631			[G3.1.1.1.3]	7.66009
Fuk5_UCR_N2	8.69303	Del(K)NA10_KH_RTR_RA	8.73515	At_GR_UCR_N1	8.6326	ECI_IB_NCR_P3	8.7112	EP8_ES_NPR_P3	8.70923	ECI_AC_NPR_P3	8.68623			[G7.1.1.18]	7.6529
Del(G)NA2_UCR_N2	8.69297	Del(K)NA4_KH_UCR_N2	8.73514	SIGA1_GR_ALR_TI	8.63253	Del(K)NA8_IB_ARM_P2	8.7112	SIKA9_ES_PLR_N3	8.7092	PIP17_AC_RTR_N3	8.68616			[G5.1.2.15]	7.64311
Lapl1_RTR_N2	8.6929	PIP16_KH_PRT_N2	8.73514	SIDel(G)N_GR_NPR_SI	8.63246	PIP5_IB_ARM_M	8.71116	Del(G)NA1_ES_PRT_TI	8.70886	Del(G)NA3_AC_PLR_SI	8.68608			[G3.1.4.1.15]	7.63259
Fuk5_AHR_N2	8.69287	SIKA1_KH_ALR_SI	8.73497	SIEPA6_GR_ALR_TI	8.63242	Vm_IB_UCR_M	8.71114	Del(Rho)NIA_ES_BSR_N2	8.70883	Anp_AC_PRT_TI	8.68607			[G7.1.1.8]	7.6179
Lapl1_PRT_N1	8.69276	Del(Rho)NIA_KH_NPR_N2	8.73476	PIP12_GR_PLR_N2	8.63227	Energy_IB_BSR_P3	8.71113	Lapl4_ES_PRT_SI	8.70876	SIGA3_AC_PRT_TI	8.68601			[G5.1.2.13]	7.59658
SIGA4_PRT_N3	8.6927	Del(G)NA3_KH_UCR_N2	8.73462	Del(Rho)NA8_GR_PRT_SI	8.63208	EP4_IB_PLR_P2	8.7111	Del(K)NA9_ES_PRT_SI	8.70876	Del(Rho)NIA_AC_PRT_SI	8.68601			[G5.2.2.15]	7.59185
EP4_RTR_N3	8.69262	Del(Rho)NA10_KH_UCR_N2	8.73452	Z3_GR_PRT_TI	8.63167	Fuk2_IB_PLR_P2	8.71107	PIP15_ES_ALR_N2	8.70865	Del(K)NA4_AC_PRT_N1	8.68598			[G4.3.3.3]	7.59183
Del(G)NA6_BSR_N2	8.69262	VOLTAE_KH_UCR_N2	8.73451	Del(Rho)NA5_GR_ALR_SI	8.63162	EP7_IB_NPR_P2	8.71104	Fuk_ES_PRT_N3	8.70853	Pb_AC_RTR_N2	8.68598			[G6.1.1.18]	7.59122
IP_PLR_N3	8.69261	Del(Rho)NIA_KH_PRT_N3	8.73448	EP2_GR_NPR_S	8.63123	PIPMin_IB_NPR_P3	8.711	Del(Rho)NA5_ES_PLR_N2	8.70846	SIKA7_AC_UCR_N3	8.68597			[G4.3.1.3]	7.58811
Pb_ALR_N3	8.6925	FukMin_KH_PLR_SI	8.73446	Del(K)NA9_GR_PRT_MI	8.63121	SIEPA7_IB_UCR_G	8.71099	Fuk6_ES_PRT_N2	8.70844	Lapl2_AC_PRT_N2	8.68588			[G3.1.4.1.10]	7.56618
Del(K)NA6_UCR_N2	8.69246	SIGMin_KH_PLR_N3	8.73441	ISA_GR_PLR_SI	8.63117	Lapl10_IB_UCR_P3	8.71096	SIEP_ES_AHR_N3	8.70841	PIP5_AC_UCR_N3	8.68586			[G5.2.2.2]	7.55637
SIKA8_ALR_N2	8.69245	SIKA4_KH_PRT_N2	8.73436	Del(G)NIA_GR_BSR_SI	8.63109	W(U)_IB_ALR_CV	8.71095	Del(K)NA4_ES_PRT_N3	8.7084	Lapl5_AC_RTR_N2	8.68586			[G4.3.1.1]	7.55574
Lapl_BSR_N2	8.69242	Del(Rho)NMax_KH_NPR_N2	8.73436	PIPMax_GR_UFR_S	8.63107	PIP11_IB_NPR_M	8.71092	Del(G)NA8_ES_PLR_N2	8.70835	IP_AC_PRT_N2	8.68578			[G4.3.7.2]	7.55574
Del(G)NA5_PRT_TI	8.69239	At_KH_NPR_N2	8.73426	SIKA5_GR_PLR_TI	8.63107	Del(G)NIA_IB_PRT_P2	8.7109	PIP14_ES_PLR_N3	8.70833	Pb_AC_NPR_N3	8.68551			[G1.1.1.6]	7.53724
Del(Rho)NA7_UCR_N3	8.69229	Del(K)NA7_KH_UCR_N2	8.73422	PIP12_GR_PRT_N2	8.63077	EP4_IB_AHR_MN	8.71089	Vm_ES_AHR_N3	8.70828	SIKA7_AC_PRT_TI	8.68545			[G4.3.2.1]	7.53204
EP7_PLR_N3	8.69227	Del(G)NA8_KH_NPR_N2	8.73416	EP3_GR_PLR_TI	8.63069	PIP16_IB_ARM_M	8.71081	ECI_ES_PRT_N2	8.70822	Del(Rho)NA2_AC_PLR_N2	8.68544			[G5.1.2.12]	7.52875
SIEPA4_ALR_N2	8.69224	Del(G)NA7_KH_PLR_SI	8.73416	Del(G)NA8_GR_BSR_TI	8.63064	FukMin_IB_PCR_G	8.71066	PIP10_ES_PRT_N3	8.70821	Ap_AC_PRT_SI	8.68536			[G4.3.3.1]	7.51094
Lapl6_BSR_N3	8.69219	PIP16_KH_ALR_N2	8.73383	Lapl2_GR_PLR_SI	8.63061	At_IB_UFR_G	8.71064	Del(G)NA10_ES_PRT_N2	8.70818	PIP18_AC_UCR_N2	8.68528			[G4.3.2.2]	7.50454
Lapl10_PRT_TI	8.69219	Pa_KH_PRT_RA	8.73373	PIP17_GR_ALR_TI	8.63048	Anp_IB_ARM_P2	8.71059	SIKA9_ES_PLR_N2	8.70817	SIEPA6_AC_PRT_TI	8.68522			[G5.1.2.5]	7.50186
SIGA2_PRT_TI	8.69202	SIK_KH_NPR_SI	8.73366	SIEPMin_GR_NCR_N3	8.63047	Mw_IB_BSR_P3	8.71058	Ap_ES_PRT_TI	8.70817	Lapl_AC_RTR_N2	8.68518			[G1.1.1.19]	7.48412
Gs(U)_PRT_N2	8.69192	PIP19_KH_PLR_N2	8.73361	Lapl7_GR_ALR_SI	8.63043	SIEPMin_IB_ALR_P3	8.71058	W(U)_ES_PRT_TI	8.70814	Del(K)IA_AC_NPR_N2	8.68507			[G4.3.4.2]	7.45855
Gs(U)_PLR_N3	8.69183	Vm_KH_ALR_SI	8.73358	Gw(U)_GR_BSR_MI	8.63027	Lapl_IB_UCR_G	8.71054	Fuk3_ES_PRT_MX	8.70814	Del(G)NA8_AC_NPR_SI	8.68502			[G5.1.2.1]	7.45127
SIKA3_AHR_N2	8.69182	W(U)_KH_UFR_RA	8.73354	SIGA4_GR_PRT_TI	8.63027	EP8_IB_AHR_MN	8.71052	EP5_ES_AHR_DE	8.70804	Lapl2_AC_RTR_N2	8.68498			[G4.3.4.1]	7.44997
Del(K)NA6_UCR_N3	8.69182	Ap_KH_PLR_SI	8.7335	SIKA9_GR_ALR_TI	8.63016	PIP16_IB_BSR_G	8.71048	SIEPA2_ES_PLR_SI	8.70802	SIK_AC_UFR_N3	8.68487			[G5.2.2.7]	7.43641
SIEPA4_RTR_N3	8.69172	Lapl9_KH_ALR_N2	8.73344	Z1_GR_PLR_TI	8.63009	Lapl10_IB_PRT_SI	8.71048	PIP8_ES_PRT_SI	8.70791	Lapl5_AC_ALR_SI	8.68487			[G5.1.2.20]	7.42147
Del(K)NA3_PRT_N1	8.6917	Lapl1_KH_PRT_SI	8.73325	SIG_GR_ALR_TI	8.63006	FukMin_IB_PRT_M	8.71043	SIGIA_ES_AHR_N3	8.70791	Del(G)NA3_AC_PRT_TI	8.68474			[G3.1.4.1.5]	7.41894
FukMin_BSR_N2	8.69163	SIEPA4_KH_UCR_N2	8.73317	EP8_GR_BSR_TI	8.62993	Del(K)NA1_IB_ALR_TI	8.71042	Lapl6_ES_RTR_N2	8.70783	SIEPA7_AC_PRT_SI	8.68452			[G5.1.2.8]	7.40922
Population_PLR_N3	8.69155	PIPMax_KH_ALR_N3	8.73304	Fuk4_GR_NPR_SI	8.62987	SIKIA_IB_AHR_DE	8.7104	SIK_ES_BSR_N2	8.70782	SIKMin_AC_PLR_TI	8.68439			[G3.1.4.1.22]	7.38843
ISA_AHR_N2	8.69142	Del(Rho)NA2_KH_ALR_N3	8.73291	PIP10_GR_PLR_TI	8.62967	PIP5_IB_ARM_G	8.71034	Del(G)NA4_ES_UCR_N3	8.70781	PIP14_AC_RTR_N3	8.68429			[G4.3.5.3]	7.37764
SIEPA8_PLR_N3	8.69139	Del(G)NA6_KH_ALR_N2	8.73286	PIP18_GR_PLR_TI	8.62942	SIGA10_IB_ALR_MN	8.71033	SIGA7_ES_AHR_N2	8.7077	PIP5_AC_AHR_DE	8.68426			[G4.3.1.2]	7.35475
Fuk_BSR_N2	8.69119	SIEPA9_KH_PRT_N2	8.73277	Del(Rho)NA10_GR_PLR_TI	8.62938	Fuk1_IB_PRT_P2	8.71033	PIP17_ES_UCR_MN	8.70769	SIKA6_AC_PLR_SI	8.68425			[G4.3.3.2]	7.35292
SIEPA5_RTR_N2	8.69115	W(U)_KH_PRT_N1	8.7327	SIGA4_GR_BSR_TI	8.62929	EP5_IB_PRT_Ar	8.7103	Del(K)NA10_ES_AHR_N3	8.70766	EP8_AC_PRT_N1	8.68421			[G4.3.6.2]	7.30599
LaplMax_AHR_N2	8.69107	PIP16_KH_PRT_N3	8.73265	Vm_GR_NPR_SI	8.6292	EP5_IB_AHR_P2	8.71023	PIP7_ES_PRT_N1	8.70765	FukMin_AC_PRT_SI	8.68419			[G5.2.2.1]	7.2286
SIGA2_PRT_N2	8.69104	Del(G)NA4_KH_NPR_S	8.7326	SIGA8_GR_ALR_TI	8.62911	SIEPA2_IB_PRT_TI	8.71021	SIGA9_ES_PRT_N1	8.70751	SIKA9_AC_PRT_TI	8.68409			[G4.3.5.13]	7.22812
SIKA7_ALR_N1	8.691	SIGA7_KH_ALR_N2	8.7326	Del(Rho)NA9_GR_NPR_SI	8.62884	Del(G)NA1_IB_PRT_SI	8.71021	PIPMin_ES_PLR_N3	8.7075	Fuk_AC_RTR_N3	8.68407			[G4.3.7.3]	7.21734
SIKA8_PLR_N2	8.69097	Fuk6_KH_UCR_N2	8.73251	PIP7_GR_PRT_TI	8.6287	PIPMin_IB_ALR_DE	8.7101	SIKA1_ES_PRT_N1	8.70749	Energy_AC_PRT_N1	8.68402			[G6.1.1.8]	7.20082
Lapl7_ALR_N3	8.69097	SIEPA1_KH_PRT_TI	8.73248	Lapl2_GR_ALR_TI	8.62852	Fuk2_IB_ALR_P3	8.71009	Lapl6_ES_PRT_SI	8.70748	EP4_AC_ALR_N2	8.68391			[G4.3.6.3]	7.19082
SIKA9_PLR_N2	8.69096	SIEPMin_KH_NPR_N3	8.73239	Del(G)NA6_GR_AHR_N3	8.62852	PIP6_IB_RTR_P2	8.70999	Lapl9_ES_PRT_N3	8.70748	Mw_AC_RTR_N2	8.6839			[G5.2.2.9]	7.16487
Del(K)NA8_PRT_N3	8.69094	SIEPIA_KH_UFR_N2	8.73235	SIEPA1_GR_BSR_TI	8.62851	Del(K)NA2_IB_UCR_P3	8.70984	SIKMin_ES_PRT_TI	8.70739	SIKA3_AC_ALR_N2	8.68386			[G5.1.2.17]	7.12668
SIEPA3_PLR_N3	8.69092	ECI_KH_NPR_RA	8.73232	Population_GR_PLR_TI	8.62841	EP5_IB_ALR_G	8.70984	SIGA7_ES_NPR_SI	8.70738	PIP14_AC_UCR_N2	8.68384			[G4.3.6.1]	7.03252
PIP12_UCR_N3	8.69089	EP6_KH_PRT_N3	8.73223	FukMin_GR_PLR_SI	8.62822	Del(K)NA2_IB_AHR_DE	8.70978	Del(Rho)NA7_ES_NPR_MX	8.70708	Lapl6_AC_RTR_N3	8.68383			[G5.1.2.7]	6.99345
SIEPMax_RTR_N3	8.69088	Del(G)NIA_KH_ALR_DE	8.732	At_GR_ALR_TI	8.6282	Del(K)NA5_IB_PLR_P3	8.70974	PIP10_ES_PRT_N2	8.70707	Del(G)NA1_AC_BSR_N2	8.6838			[G5.2.2.17]	6.96854
Del(G)NIA_NPR_N2	8.69086	PIP12_KH_ALR_RA	8.732	SIEPA3_GR_ALR_TI	8.62817	Lapl3_IB_NPR_MN	8.70968	EP7_ES_PLR_N3	8.70707	Lapl5_AC_PRT_TI	8.68378			[G4.3.5.15]	6.94916
Del(K)Max_AHR_SI	8.69082	Fuk5_KH_PLR_N3	8.73195	SIEPA5_GR_PLR_TI	8.62809	Mw_IB_PLR_SI	8.70965	Del(Rho)NA8_ES_PLR_N2	8.70706	Gs(U)_AC_ALR_SI	8.68369			[G4.3.5.1]	6.75582
SIKA8_BSR_N3	8.69072	PIP16_KH_BSR_N2	8.73193	Z2_GR_BSR_TI	8.62805	SIEPA7_IB_NCR_G	8.70952	Lapl8_ES_BSR_N2	8.70702	SIGA10_AC_ALR_TI	8.68357			[G5.2.2.13]	6.71141
Del(Rho)NA9_UCR_V	8.69068	Del(G)NA7_KH_PRT_N3	8.7319	Anp_GR_UCR_TI	8.62804	Fuk1_IB_ALR_P2	8.70946	EP1_ES_AHR_N2	8.70701	Del(Rho)NA1_AC_ALR_N1	8.68339			[G5.1.2.11]	6.60278
SIDel(Rho)N_ALR_N3	8.69065	Fuk3_KH_UCR_N3	8.73189	SIEPA1_GR_ALR_TI	8.62799	SIEPA7_IB_ALR_P3	8.70945	Del(Rho)NA8_ES_PLR_SI	8.70698	PIPAvg_AC_NCR_DE	8.68338			[G5.1.2.19]	6.54523
PIP10_UCR_N2	8.69064	Population_KH_ALR_N2	8.73187	Pa_GR_ALR_SI	8.62787	PIPAvg_IB_RTR_MX	8.70944	VOLTAE_ES_AHR_N2	8.70696	SIGA1_AC_PRT_TI	8.68319			[G5.1.2.14]	6.54081
PIP7_UCR_N3	8.69057	PIP2_KH_ALR_N2	8.73185	SIKMin_GR_ALR_TI	8.62782	EP1_IB_BSR_DE	8.70944	VOLTAE_ES_ALR_N2	8.70694	SIGA5_AC_PRT_SI	8.68317			[G5.2.2.8]	6.47027
Del(Rho)NA2_NPR_N2	8.69041	EP5_KH_ALR_N3	8.73183	PIP10_GR_ALR_TI	8.62773	Lapl5_IB_UCR_M	8.70942	SIGMax_ES_AHR_N3	8.70693	Lapl7_AC_UFR_N2	8.68317			[G5.2.2.18]	6.43254
Energy_BSR_N2	8.69021	PIP11_KH_RTR_RA	8.73175	Del(G)NA10_GR_ALR_TI	8.62769	IP_IB_NPR_SI	8.7094	SIGA3_ES_AHR_SI	8.70677	PIPMin_AC_UFR_N3	8.68314			[G4.3.6.14]	6.3416
SIKIA_ALR_N2	8.6901	Del(K)NA10_KH_NPR_N3	8.73168	SIGA3_GR_NPR_S	8.62755	Fuk4_IB_PRT_P3	8.70938	SurfArea_ES_PRT_SI	8.70672	SIEPA4_AC_UFR_N3	8.6829			[G4.3.2.3]	6.31593
Fuk9_PRT_N1	8.69009	Anp_KH_PLR_SI	8.73165	Del(Rho)NA3_GR_AHR_SI	8.62748	SIEPA9_IB_ARM_Ar	8.70935	PIP2_ES_ARM_V	8.70672	EP2_AC_RTR_N2	8.6829			[G4.3.4.3]	6.31593
PIP3_AHR_N2	8.69003	SIKA1_KH_UFR_N3	8.73155	PIP13_GR_NPR_N2	8.62722	Fuk3_IB_BSR_Ar	8.70935	PIP16_ES_UCR_N2	8.70668	SIKMin_AC_UCR_N2	8.68274			[G5.2.2.6]	6.26169
PIP14_PLR_V	8.68998	SIDel(K)N_KH_RTR_RA	8.73148	Fuk5_GR_PRT_TI	8.62714	Lapl10_IB_AHR_M	8.70932	Del(K)NA9_ES_AHR_N2	8.70664	Del(Rho)NA2_AC_BSR_N3	8.68257			[G2.1.1.70]	6.13768
Pt_BSR_N2	8.68986	Lapl2_KH_NPR_N3	8.73142	Del(K)Max_GR_PRT_TI	8.62711	Pb_IB_NPR_Ar	8.70931	EP3_ES_UCR_N2	8.70663	SIEPA4_AC_PLR_SI	8.68253			[G4.3.7.15]	6.11692
Fuk6_ALR_N2	8.68982	SIG_KH_NPR_SI	8.73142	Lapl9_GR_PLR_TI	8.62702	SIKA7_IB_NPR_SI	8.70928	PIP10_ES_BSR_N3	8.70657	SIEPA7_AC_ALR_N2	8.68248			[G5.1.2.6]	6.0851
Del(G)NA10_ALR_N1	8.68977	SIGMax_KH_RTR_S	8.73141	EP1_GR_PRT_MI	8.62701	SIDel(K)N_IB_ALR_SI	8.70927	Energy_ES_PRT_SI	8.7064	SIGA5_AC_UCR_N3	8.68235			[G7.1.1.5]	6.08481
W(U)_RTR_N2	8.68958	PIP11_KH_UCR_N2	8.73137	SIEPA4_GR_BSR_TI	8.62695	FukMin_IB_PRT_Ar	8.70926	Lapl3_ES_PCR_V	8.70621	SIKA5_AC_PRT_N2	8.68233			[G4.3.4.13]	6.00943
Fuk_PRT_TI	8.68957	EP2_KH_BSR_N3	8.73094	PIPAvg_GR_BSR_N2	8.62695	Del(K)NA5_IB_BSR_Ar	8.70922	PIP16_ES_PLR_N1	8.70615	SIEPA7_AC_RTR_SI	8.68232			[G1.1.1.2]	5.99241
PIP12_PLR_N3	8.68951	Del(K)NA1_KH_BSR_N2	8.7309	SIEPMax_GR_ALR_SI	8.62667	SurfArea_IB_UFR_P2	8.70919	SIEPMin_ES_ALR_N3	8.70612	PIP19_AC_NPR_MI	8.68227			[G2.1.1.181]	5.97992
PIP15_PRT_N2	8.68943	FukMin_KH_ALR_N2	8.73074	SIGA2_GR_NPR_SI	8.62642	SIKA9_IB_BSR_G	8.7091	Del(Rho)NIA_ES_NPR_N2	8.70607	SIDel(G)N_AC_PRT_SI	8.68225			[G6.1.1.5]	5.93478
SIGMax_ALR_N3	8.68939	ISA_KH_PRT_N2	8.73051	Del(Rho)NA3_GR_BSR_TI	8.62641	Energy_IB_NPR_P2	8.70907	IP_ES_PRT_TI	8.70603	Pt_AC_PRT_N2	8.68215			[G2.1.1.350]	5.92588
FukMin_NPR_N2	8.68938	SIKA5_KH_PLR_SI	8.7303	SIEPIA_GR_BSR_TI	8.6264	Population_IB_PLR_P2	8.70906	Del(Rho)NA7_ES_ALR_N1	8.70601	EP4_AC_ALR_S	8.6821			[G2.1.1.189]	5.91672
EP7_PRT_N3	8.68924	Fuk1_KH_UCR_RA	8.73028	SIEPA8_GR_RTR_SI	8.62639	SIEPA5_IB_PRT_P2	8.70904	SIKA6_ES_ALR_N2	8.70594	Fuk5_AC_UCR_N3	8.68195			[G2.1.1.184]	5.90132
SIGA5_UCR_N2	8.68919	SIEPA2_KH_PLR_N2	8.73027	SIEPA8_GR_NPR_S	8.62639	Z2_IB_BSR_G	8.70898	SIEPA5_ES_NCR_N3	8.70584	SIGIA_AC_PRT_DE	8.68192			[G2.1.1.198]	5.87456
SIG_PRT_N1	8.68917	SIDel(Rho)N_KH_AHR_S	8.73025	Lapl5_GR_BSR_SI	8.62628	PIP15_IB_NPR_P2	8.70896	Fuk4_ES_AHR_N3	8.70551	SIKIA_AC_PRT_N1	8.68179			[G4.3.3.14]	5.85493
PIP13_PLR_N3	8.68917	Del(G)NIA_KH_ALR_N2	8.73016	SIGA4_GR_BSR_SI	8.62625	SIEPA7_IB_AHR_Ar	8.70893	SIKIA_ES_BSR_N2	8.70548	Lapl6_AC_PRT_TI	8.68179			[G4.3.2.15]	5.8402
PIP7_UCR_N2	8.68905	EP1_KH_PLR_N2	8.73013	SIEPA9_GR_PRT_SI	8.62622	Lapl8_IB_BSR_MN	8.70889	SIDel(G)N_ES_PRT_N2	8.70545	Del(G)NA6_AC_PRT_SI	8.68177			[G4.3.4.15]	5.8402
SIEPA8_PLR_N2	8.68903	VOLTAE_KH_ALR_N2	8.73009	Pa_GR_PRT_TI	8.62617	Mw_IB_BSR_P2	8.70884	Fuk2_ES_PLR_SI	8.70544	PIP9_AC_UFR_N2	8.68176			[G2.1.1.310]	5.80917
Lapl1_PRT_TI	8.6885	PIP2_KH_UCR_N3	8.73003	Lapl4_GR_PLR_TI	8.62601	PIP13_IB_BSR_M	8.70884	Lapl_ES_AHR_N3	8.70533	Population_AC_UFR_N2	8.68167			[G2.1.1.186]	5.79581
Del(K)NA4_PLR_N2	8.68839	Del(Rho)NA5_KH_ALR_N3	8.73002	Fuk7_GR_NPR_SI	8.62598	PIP14_IB_NPR_M	8.70884	Fuk3_ES_AHR_N2	8.70528	SIEPA8_AC_NPR_MI	8.68162			[G2.1.1.190]	5.78498
Del(G)NA8_PRT_TI	8.68835	PIP14_KH_PLR_S	8.72985	Del(G)NA6_GR_NPR_SI	8.62586	SIEPA8_IB_NPR_G	8.70884	SIKA9_ES_BSR_N2	8.70523	EP6_AC_UCR_N2	8.68161			[G2.1.1.196]	5.77962
PIP16_PRT_N2	8.68832	SIKA9_KH_PLR_S	8.72981	SIKA7_GR_PLR_TI	8.62585	ECI_IB_PLR_P2	8.70882	EP7_ES_AHR_N2	8.70523	Del(G)NA4_AC_PRT_TI	8.68154			[G2.1.1.110]	5.76687
SIGA3_ALR_N3	8.68818	Fuk4_KH_ALR_S	8.72976	SIKA1_GR_UCR_TI	8.62575	SIGA9_IB_PCR_S	8.70875	SIKA3_ES_NPR_N2	8.70509	SIKA9_AC_PLR_SI	8.68152			[G2.1.1.170]	5.751
PIP9_RTR_N2	8.6881	SIKIA_KH_BSR_N3	8.72971	EP6_GR_ALR_CV	8.6257	SIEPA6_IB_UCR_P2	8.70871	SIDel(G)N_ES_PRT_SI	8.70507	SIEPA2_AC_PLR_N3	8.68151			[G2.1.1.78]	5.71068
PIP8_PLR_N2	8.68804	SIEPMin_KH_PLR_MI	8.72971	Del(Rho)NA6_GR_PLR_S	8.62553	PIP5_IB_RTR_G	8.70871	SIGA5_ES_AHR_SI	8.70506	Lapl7_AC_PLR_N3	8.68148			[G4.3.1.15]	5.6934
Del(K)IA_ALR_N2	8.68802	EP8_KH_ALR_N2	8.72966	EP8_GR_PRT_TI	8.62548	LaplMax_IB_BSR_M	8.7086	SIGA2_ES_NPR_SI	8.70503	SIG_AC_ALR_N2	8.6814			[G2.1.1.10]	5.63274
Del(K)NA1_PLR_N3	8.68802	Del(G)NA3_KH_ALR_N3	8.72958	PIP5_GR_PRT_TI	8.62542	PIP13_IB_BSR_Ar	8.70857	SIK_ES_UCR_N2	8.70502	PIPMax_AC_BSR_N3	8.68135			[G5.2.2.5]	5.63008
SIKMin_BSR_N2	8.68787	PIPMin_KH_ALR_N3	8.72956	Del(G)NA5_GR_ALR_TI	8.62537	PIP7_IB_PCR_Ar	8.70848	Del(Rho)NMin_ES_PLR_N2	8.70496	LaplMax_AC_UCR_N3	8.68124			[G2.1.1.183]	5.5986
SIGA5_ALR_N2	8.6878	PIPAvg_KH_NPR_N3	8.72953	LaplMax_GR_PRT_TI	8.62529	EP4_IB_AHR_M	8.70844	Fuk8_ES_AHR_N2	8.70473	Del(Rho)NIA_AC_AHR_N2	8.68119			[G2.1.1.341]	5.58816
Del(K)NA10_UCR_N2	8.68775	PIPMax_KH_PLR_N2	8.72943	Fuk6_GR_NPR_SI	8.62518	Del(G)NIA_IB_PRT_RA	8.70837	SIKA4_ES_AHR_N2	8.70473	SIDel(Rho)N_AC_UCR_N3	8.68109			[G4.3.1.13]	5.5197
Fuk5_ALR_N3	8.68774	EP1_KH_NPR_N3	8.72909	Z1_GR_BSR_TI	8.62517	Fuk9_IB_PLR_M	8.70833	EP2_ES_UCR_N3	8.70469	Pt_AC_UCR_N2	8.68095			[G4.3.7.14]	5.5197
Lapl8_UCR_N3	8.68762	Lapl_KH_AHR_S	8.72905	SIKA6_GR_ALR_TI	8.62515	PIPMax_IB_UCR_Ar	8.7082	PIPMin_ES_AHR_N3	8.70469	Del(G)NIA_AC_BSR_DE	8.68094			[G2.1.1.197]	5.51802
Del(Rho)NA10_PLR_N2	8.6876	Del(Rho)NA2_KH_PLR_SI	8.72892	Del(Rho)NA2_GR_BSR_TI	8.62512	Del(Rho)NMin_IB_BSR_P3	8.70805	Del(K)NA8_ES_UCR_N2	8.7045	Lapl3_AC_NPR_N2	8.6809			[G4.3.3.13]	5.51324
PIP12_BSR_N3	8.6876	IP_KH_PRT_N3	8.72892	PIP13_GR_PLR_TI	8.62504	EP5_IB_PRT_G	8.70802	SIEPA6_ES_PLR_N2	8.70439	PIP4_AC_PCR_N3	8.68085			[G4.3.6.15]	5.49621
SIGMin_UCR_TI	8.68757	SIEPA2_KH_BSR_N3	8.72889	Lapl1_GR_BSR_TI	8.62498	Fuk1_IB_BSR_Ar	8.708	SIKA8_ES_AHR_N2	8.70427	PIP5_AC_PCR_P3	8.68082			[G2.1.1.18]	5.49488
SIGA2_UCR_N3	8.68754	Del(Rho)NA5_KH_ALR_N2	8.72886	PIPMax_GR_BSR_N2	8.62497	SIGA1_IB_PCR_G	8.70793	SIEPMin_ES_AHR_N3	8.70426	EP9_AC_AHR_P3	8.68079			[G2.1.1.118]	5.47693
Fuk9_PLR_N2	8.6875	Fuk_KH_PLR_S	8.72885	Del(Rho)NA10_GR_ALR_TI	8.62495	SIGA3_IB_BSR_DE	8.70792	Del(G)NMax_ES_ALR_SI	8.70421	Del(Rho)NA5_AC_RTR_N2	8.68072			[G4.3.1.14]	5.4654
Del(Rho)NA5_PRT_N1	8.68748	Del(K)NA10_KH_PRT_SI	8.7287	PIP17_GR_NPR_SI	8.62492	FukMin_IB_NPR_G	8.70788	SIEP_ES_PRT_SI	8.70417	PIP12_AC_PLR_SI	8.68063			[G4.3.2.13]	5.44199
Del(Rho)NA4_UCR_N3	8.68743	SIGA7_KH_PRT_TI	8.72869	SIEPA5_GR_PRT_SI	8.62487	EP4_IB_UCR_P3	8.70785	Lapl4_ES_BSR_N2	8.70416	HP_AC_ARM_N3	8.68059			[G2.1.1.358]	5.43533
PIP5_UCR_V	8.68725	Del(Rho)NA5_KH_PLR_S	8.72867	PIP9_GR_PLR_TI	8.62474	SIEPMin_IB_ALR_P2	8.70779	Gs(U)_ES_AHR_SI	8.70392	Ap_AC_ALR_N2	8.68059			[G2.1.1.50]	5.41457
Fuk8_BSR_N1	8.68716	Vm_KH_PLR_SI	8.72865	PIP13_GR_NPR_SI	8.6247	Lapl7_IB_BSR_DE	8.70778	Del(G)NA2_ES_UCR_N2	8.70391	PIP5_AC_BSR_P3	8.68057			[G2.1.1.343]	5.37976
SIG_PLR_N2	8.68712	SIKA8_KH_UCR_N2	8.72864	PIP17_GR_BSR_TI	8.62468	SIKA4_IB_ARM_G	8.70777	Del(G)NA1_ES_RTR_N3	8.70379	SIGA3_AC_PRT_N1	8.68056			[G4.3.4.14]	5.3775
Del(K)NA6_PRT_TI	8.68706	SIGA8_KH_PLR_SI	8.72864	VOLTAE_GR_PRT_TI	8.62462	EP5_IB_ARM_P2	8.70774	Del(Rho)NA3_ES_PLR_N2	8.70372	Del(Rho)NA1_AC_UCR_SI	8.68055			[G2.1.1.344]	5.35142
W(U)_PRT_N2	8.68695	Del(Rho)NA8_KH_ALR_N3	8.72859	Del(G)NA10_GR_BSR_TI	8.62452	Del(G)NA6_IB_UCR_G	8.70769	ISA_ES_PRT_N2	8.70349	Del(Rho)NA7_AC_RTR_N2	8.68054			[G2.1.1.46]	5.333
SIEPA1_UCR_N3	8.68695	Del(Rho)NA6_KH_PRT_N2	8.7285	Del(K)Max_GR_ALR_TI	8.62449	SIEPA3_IB_PCR_P3	8.70761	Fuk2_ES_PLR_N3	8.70342	Del(G)NA2_AC_PRT_TI	8.6805			[G2.1.1.1]	5.3199
IP_PRT_N2	8.68694	Del(Rho)NA5_KH_ALR_RA	8.72841	SIGIA_GR_ARM_S	8.62436	VOLTAE_IB_UCR_M	8.7076	SIKA7_ES_BSR_N2	8.70315	Z3_AC_AHR_SI	8.68039			[G2.1.1.290]	5.30259
Del(G)NA2_RTR_N3	8.68687	Pb_KH_BSR_SI	8.72826	EP2_GR_PLR_SI	8.62436	EP1_IB_ALR_P2	8.70758	PIPAvg_ES_PRT_N1	8.70304	Del(Rho)NA5_AC_PRT_N2	8.68037			[G4.3.2.14]	5.28659
HP_PRT_TI	8.68675	PIP7_KH_PRT_S	8.72821	SIEPA10_GR_PRT_TI	8.62431	SIKA8_IB_NCR_P2	8.70753	FukMin_ES_AHR_SI	8.70294	SIEPA8_AC_BSR_SI	8.68035			[G5.1.2.2]	5.2832
Fuk_ALR_N2	8.68661	Pt_KH_ALR_N2	8.72813	SIEPA10_GR_ALR_TI	8.6242	PIP17_IB_NPR_G	8.70748	SIEPA10_ES_PRT_N2	8.70291	EP1_AC_PRT_N3	8.68033			[G4.3.3.15]	5.2769
SurfArea_RTR_N3	8.68651	Lapl9_KH_PLR_S	8.72797	W(U)_GR_NPR_TI	8.62402	Lapl5_IB_BSR_P2	8.70747	EP9_ES_UFR_N2	8.70289	SIGA7_AC_BSR_TI	8.68032			[G2.1.1.330]	5.25485
Del(Rho)NA10_PLR_N3	8.68648	Del(Rho)NA2_KH_BSR_N2	8.72789	PIPMax_GR_ALR_N2	8.62396	Fuk_IB_BSR_M	8.70743	LaplMax_ES_PLR_SI	8.70286	Del(K)NA9_AC_PRT_N2	8.68029			[G2.1.1.6]	5.25415
SIEPA2_AHR_N3	8.68641	SIEPA1_KH_PLR_N3	8.72781	Del(G)NA2_GR_BSR_TI	8.6237	PIP7_IB_NCR_M	8.70743	PIPAvg_ES_NPR_N2	8.70282	SIEPA8_AC_PRT_TI	8.68024			[G2.1.1.109]	5.25071
SIKMin_RTR_N2	8.68635	SIGA10_KH_ALR_N2	8.72777	Del(G)NA7_GR_ALR_TI	8.62369	SIGA7_IB_BSR_P2	8.70742	SIGA5_ES_PLR_N3	8.70263	Del(G)NA1_AC_PLR_N2	8.6801			[G2.1.1.61]	5.23758
Fuk10_UCR_N2	8.68632	SIKA1_KH_BSR_N2	8.72766	Pb_GR_PRT_TI	8.62365	SIEPA5_IB_ARM_G	8.70742	Del(G)NA5_ES_PRT_N2	8.70262	Fuk8_AC_PRT_SI	8.68006			[G2.1.1.178]	5.23438
Energy_UCR_N3	8.68631	Fuk7_KH_PLR_SI	8.72765	SIGA10_GR_NPR_TI	8.62358	SIEPMin_IB_PRT_CV	8.7074	SIEPA10_ES_NPR_SI	8.7026	SurfArea_AC_UCR_N2	8.68001			[G2.1.1.356]	5.22714
Z3_PRT_TI	8.68628	SIKA2_KH_PLR_N2	8.72763	Fuk6_GR_UCR_SI	8.62353	PIPMax_IB_ALR_DE	8.70739	EP10_ES_AHR_N2	8.70246	Del(K)NA4_AC_PRT_N3	8.67996			[G2.1.1.306]	5.18708
Fuk3_PRT_N2	8.68612	Del(K)NA9_KH_NPR_N2	8.72761	EP7_GR_PRT_TI	8.62353	SIGA10_IB_PRT_SI	8.70735	SIDel(K)N_ES_AHR_N2	8.70241	Gs(U)_AC_ALR_TI	8.67986			[G2.1.1.318]	5.17225
Anp_PRT_TI	8.68598	Lapl7_KH_NPR_N3	8.72755	Lapl5_GR_BSR_TI	8.62353	Ap_IB_ARM_P3	8.70735	PIP19_ES_PRT_TI	8.70238	SIKA8_AC_NPR_N2	8.67985			[G2.1.1.116]	5.16012
Del(G)NA3_BSR_N3	8.68582	Del(Rho)NA1_KH_UCR_CV	8.72754	SIGA9_GR_BSR_TI	8.62347	PIP14_IB_RTR_G	8.70732	SIEPA4_ES_UCR_N2	8.70234	SIKA1_AC_BSR_TI	8.6798			[G2.1.1.349]	5.14527
Fuk2_PLR_N3	8.68564	SIEP_KH_NPR_SI	8.72747	Del(K)NA2_GR_PLR_MI	8.62337	PIP12_IB_RTR_Ar	8.70731	SIKIA_ES_AHR_N3	8.70233	Del(K)NA5_AC_AHR_SI	8.67978			[G2.1.1.66]	5.10822
Ap_UCR_N2	8.68564	Del(G)NA8_KH_PRT_SI	8.72744	IP_GR_ALR_N3	8.6233	Del(G)NA9_IB_AHR_Ar	8.70731	SIEPA2_ES_NPR_N2	8.70233	SIGIA_AC_AHR_N3	8.67975			[G2.1.1.188]	5.09016
Del(K)NA8_ALR_N2	8.68562	SIGA1_KH_PRT_SI	8.72735	Del(K)NA7_GR_PLR_TI	8.62329	PIP11_IB_BSR_Ar	8.70729	SIGA7_ES_PRT_TI	8.7023	Del(Rho)NA2_AC_PRT_N1	8.67972			[G2.1.1.161]	5.08477
SIEPA8_RTR_N3	8.68554	Fuk3_KH_ALR_N2	8.72725	Z3_GR_RTR_SI	8.62328	SIGA9_IB_RTR_SI	8.70727	SIGA6_ES_AHR_N2	8.70214	PIP15_AC_PRT_N3	8.6797			[G2.1.1.195]	5.0769
FukMin_UCR_N2	8.68546	Lapl8_KH_UCR_N2	8.72724	Pa_GR_NPR_SI	8.62317	Del(Rho)NMin_IB_PCR_P3	8.70721	Lapl9_ES_PRT_SI	8.7021	Del(G)NA4_AC_PRT_SI	8.67968			[G2.1.1.326]	5.0591
Mw_ALR_N3	8.68542	Lapl9_KH_PLR_SI	8.72723	SIEPA5_GR_PRT_TI	8.62301	Del(K)NA5_IB_ARM_Ar	8.7072	SIKA1_ES_RTR_N2	8.7021	SIKA9_AC_UCR_N2	8.67963			[G2.1.1.301]	5.05115
Fuk2_PRT_N2	8.6854	SIKA2_KH_NPR_N2	8.72719	EP2_GR_ALR_TI	8.62301	Del(Rho)NMin_IB_UFR_P2	8.70719	EP8_ES_PLR_N3	8.70204	SIEPA8_AC_ALR_N2	8.6796			[G2.1.1.104]	5.04267
Del(K)IA_ALR_N3	8.68538	PIP7_KH_UCR_N3	8.72715	SurfArea_GR_BSR_TI	8.62297	FukMin_IB_BSR_Ar	8.70718	Anp_ES_PRT_N3	8.70192	SIK_AC_PRT_SI	8.67941			[G2.1.1.64]	5.02063
Del(K)IA_BSR_N1	8.68535	Fuk10_KH_ALR_N2	8.72696	Del(Rho)NMax_GR_AHR_SI	8.62278	Fuk2_IB_ARM_Ar	8.70716	Ap_ES_PLR_N3	8.7019	Del(G)NA3_AC_UCR_N3	8.67919			[G2.1.1.164]	5.0185
Del(Rho)NA2_PRT_N1	8.68525	EP2_KH_PLR_N3	8.72693	SIKA3_GR_ALR_TI	8.62276	Z2_IB_BSR_Ar	8.70713	PIP7_ES_PLR_N3	8.70189	SIGA6_AC_UFR_N2	8.67918			[G2.1.1.41]	4.99115
Del(K)NA7_UCR_N2	8.68524	SIEPA4_KH_NPR_N3	8.72689	Del(K)NA5_GR_ALR_SI	8.62266	Fuk1_IB_PLR_SI	8.7071	FukMin_ES_PLR_SI	8.70188	LaplMax_AC_PRT_N1	8.67916			[G2.1.1.69]	4.99109
SIKA8_PRT_TI	8.6852	SIKA8_KH_AHR_SI	8.72686	Del(G)NA1_GR_NCR_N3	8.62258	Del(G)NA4_IB_AHR_Ar	8.70706	SIGA3_ES_UCR_N3	8.70186	PIP4_AC_NPR_P3	8.67914			[G2.1.1.193]	4.97678
Del(K)NA6_PRT_SI	8.68507	SIKMin_KH_PLR_N2	8.72675	VOLTAE_GR_BSR_TI	8.62251	Del(G)NA5_IB_UCR_M	8.70706	Del(G)NA3_ES_PRT_N1	8.70182	Del(G)NA4_AC_PLR_S	8.67909			[G2.1.1.117]	4.96448
Del(G)NA9_ALR_N2	8.68503	LaplMax_KH_UCR_N3	8.72672	Anp_GR_RTR_SI	8.62248	PIP14_IB_NPR_Ar	8.70706	Z3_ES_PRT_N2	8.70162	Del(K)NA7_AC_PRT_TI	8.67908			[G4.3.7.13]	4.94889
Del(G)NA3_BSR_N2	8.68497	PIPMin_KH_ALR_DE	8.72668	SIEPA5_GR_RTR_SI	8.62245	Del(G)NA9_IB_PCR_G	8.707	Fuk1_ES_PRT_N2	8.70149	Del(K)IA_AC_BSR_N1	8.67891			[G2.1.1.150]	4.93539
PIP14_PRT_TI	8.68494	SIKA3_KH_PRT_N2	8.72665	Fuk5_GR_NCR_N2	8.62239	Vm_IB_ALR_SI	8.70687	Del(Rho)NA7_ES_PLR_N2	8.70146	Del(Rho)NA7_AC_UCR_N2	8.67891			[G2.1.1.4]	4.91648
Fuk4_ALR_N2	8.68472	Lapl3_KH_UCR_N2	8.72646	Del(K)NA3_GR_NPR_SI	8.62236	Del(K)NA7_IB_UCR_G	8.70686	SIEPMin_ES_PLR_N3	8.70141	PIP15_AC_PLR_SI	8.67865			[G2.1.1.103]	4.91604
Del(G)NA5_AHR_N2	8.68463	SIKA3_KH_ALR_N2	8.72644	IP_GR_PRT_SI	8.62232	Del(G)NA8_IB_BSR_M	8.7068	SIKA8_ES_PRT_N1	8.70139	EP5_AC_AHR_SI	8.67857			[G2.1.1.357]	4.89264
Fuk5_UCR_N3	8.68462	Fuk4_KH_UFR_N2	8.72643	Fuk_GR_PLR_TI	8.62217	PIP7_IB_ALR_MX	8.70679	Del(K)NA1_ES_ALR_N2	8.70123	Population_AC_RTR_N3	8.67853			[G2.1.1.16]	4.86735
Lapl6_PRT_N1	8.68459	SIKA1_KH_PLR_SI	8.72638	PIP9_GR_BSR_TI	8.62209	PIP7_IB_NPR_MX	8.70679	Gs(U)_ES_UFR_N2	8.70116	Del(Rho)NA6_AC_PRT_TI	8.67839			[G2.1.1.338]	4.85672
Del(Rho)NA6_PLR_N2	8.68444	Del(K)NA9_KH_PRT_N2	8.72633	SIKA9_GR_BSR_TI	8.62194	SIGA1_IB_ALR_SI	8.70677	Fuk4_ES_PRT_N3	8.70109	Lapl7_AC_PLR_N2	8.67834			[G2.1.1.166]	4.84962
Del(K)NA4_RTR_N3	8.68443	Fuk8_KH_UCR_N3	8.72633	EP2_GR_NCR_N3	8.62186	Lapl10_IB_ARM_M	8.70675	SIKA8_ES_RTR_N3	8.70101	Lapl2_AC_PLR_TI	8.67834			[G2.1.1.9]	4.84934
EP6_UCR_N2	8.68442	Fuk3_KH_BSR_N2	8.72632	PIP15_GR_NPR_SI	8.62175	Lapl10_IB_ARM_P2	8.70671	Del(G)NA6_ES_AHR_N3	8.70092	Energy_AC_ALR_N3	8.67833			[G2.1.1.348]	4.82041
Del(K)NA10_PLR_N2	8.68439	Del(K)NA6_KH_ALR_N2	8.72629	PIP13_GR_RTR_N2	8.62138	Del(K)NA10_IB_RTR_P2	8.70671	PIP14_ES_PLR_N2	8.7008	Del(K)NA6_AC_PRT_SI	8.67831			[G2.1.1.63]	4.8123
Del(Rho)NA8_PRT_TI	8.6843	SIGA3_KH_ALR_SI	8.72623	Lapl3_GR_BSR_TI	8.62135	Del(K)NA1_IB_UFR_M	8.70667	Lapl_ES_PLR_SI	8.70064	Del(G)NA1_AC_PLR_SI	8.67827			[G2.1.1.58]	4.78138
Anp_PLR_N2	8.68429	SIGA7_KH_PLR_N3	8.7262	Del(K)NA10_GR_ALR_TI	8.62128	Lapl1_IB_ARM_G	8.7066	SIEPA9_ES_PLR_SI	8.70061	Del(K)NA8_AC_PRT_TI	8.67825			[G2.1.1.230]	4.76768
Fuk4_PRT_N3	8.68426	SIGA2_KH_UCR_N2	8.72612	Del(Rho)NA9_GR_BSR_TI	8.6212	SIEPMin_IB_ALR_CV	8.70649	PIP13_ES_PLR_N2	8.70055	Fuk5_AC_RTR_N2	8.67823			[G2.1.1.250]	4.72661
Fuk8_RTR_N2	8.68425	Population_KH_NPR_N3	8.72594	Fuk10_GR_ALR_TI	8.62109	SIEPA6_IB_UCR_Ar	8.70647	Energy_ES_UCR_N3	8.70051	Del(K)NA3_AC_UFR_N2	8.6782			[G2.1.1.44]	4.72542
SIGA8_UCR_N2	8.68423	Vm_KH_NPR_SI	8.7259	PIPMax_GR_UCR_TI	8.62105	Energy_IB_ALR_P3	8.70641	SIKIA_ES_PLR_N2	8.70037	SIEPA3_AC_UFR_N2	8.67816			[G2.1.1.141]	4.72116
Del(G)NMax_PRT_N2	8.68419	Del(G)NA1_KH_NPR_N2	8.72588	Del(Rho)NIA_GR_ALR_SI	8.62104	Del(Rho)NA5_IB_NPR_SI	8.70639	W(U)_ES_ALR_N3	8.70034	Pb_AC_AHR_N2	8.67796			[G2.1.1.346]	4.66819
Del(G)NA8_PRT_N1	8.68413	Del(Rho)NA6_KH_PLR_SI	8.72587	Del(Rho)NA10_GR_NPR_TI	8.62101	SIEPA6_IB_PLR_M	8.70636	Anp_ES_ALR_N3	8.70034	Del(K)NA3_AC_PLR_N2	8.67792			[G2.1.1.321]	4.64775
Del(G)NA6_UCR_N3	8.68405	PIPAvg_KH_ALR_N3	8.72587	PIPMin_GR_BSR_N2	8.62095	SIEPA3_IB_NPR_G	8.70634	Fuk3_ES_NPR_N2	8.7003	Del(K)NA3_AC_UCR_N3	8.67787			[G2.1.1.244]	4.64669
Lapl1_PLR_N3	8.68393	Fuk9_KH_ALR_N3	8.72586	Del(G)NA9_GR_AHR_SI	8.62088	PIP11_IB_BSR_P2	8.70628	At_ES_PLR_SI	8.7002	W(U)_AC_PLR_SI	8.67786			[G2.1.1.108]	4.63927
Fuk8_PRT_N1	8.68393	At_KH_ALR_N2	8.72581	SIEPMin_GR_PRT_MI	8.62079	SIKMin_IB_UCR_M	8.70627	Del(Rho)NIA_ES_PRT_SI	8.70014	Vm_AC_UCR_N2	8.67783			[G2.1.1.281]	4.62281
SIG_BSR_N2	8.6839	Del(Rho)NA6_KH_RTR_RA	8.72579	SIGA3_GR_PLR_SI	8.62076	PIPMax_IB_PCR_G	8.70624	SIKA2_ES_NCR_N2	8.70012	PIPAvg_AC_PRT_N1	8.67782			[G2.1.1.168]	4.61092
Del(G)NA10_PLR_N2	8.68388	SIEPA1_KH_PRT_N1	8.72577	PIP6_GR_AHR_SI	8.62061	SIEPA2_IB_BSR_DE	8.70623	Fuk4_ES_UCR_N3	8.70007	SIGA7_AC_ALR_TI	8.67781			[G2.1.1.149]	4.60629
Del(K)NA7_UCR_N3	8.68386	Del(Rho)NA8_KH_AHR_S	8.72576	Lapl10_GR_ALR_TI	8.62052	Lapl_IB_PLR_SI	8.70623	SIGA4_ES_PCR_V	8.70001	Lapl2_AC_PRT_SI	8.67777			[G2.1.1.3]	4.59854
Del(Rho)NA3_BSR_N2	8.68385	SIKA1_KH_AHR_N2	8.72573	SIGA1_GR_RTR_SI	8.62048	SIGA10_IB_NPR_MN	8.7062	Ap_ES_UCR_N2	8.69998	SIGA2_AC_UFR_N3	8.67776			[G2.1.1.355]	4.59272
SIKA5_UCR_N2	8.68376	Del(G)NA1_KH_BSR_N2	8.7257	Z2_GR_RTR_SI	8.62041	Del(K)NA7_IB_NPR_SI	8.70619	Pa_ES_AHR_MN	8.6999	Ap_AC_BSR_N2	8.67768			[G4.3.6.13]	4.58201
PIPAvg_PRT_TI	8.68363	SIKA9_KH_PLR_SI	8.72569	Lapl9_GR_BSR_TI	8.6204	Lapl8_IB_PLR_SI	8.70614	SIGA5_ES_AHR_N2	8.69989	SIGMax_AC_PLR_N2	8.67768			[G2.1.1.316]	4.57854
Del(G)NA7_BSR_N2	8.68359	EP5_KH_ALR_RA	8.72511	SIKA8_GR_AHR_SI	8.62035	SIEPA3_IB_NCR_P3	8.70608	Vm_ES_PRT_SI	8.69985	Gs(U)_AC_ARM_N3	8.67759			[G2.1.1.101]	4.57471
PIP16_PLR_N3	8.68346	SIDel(G)N_KH_AHR_S	8.72504	SIGA3_GR_PLR_TI	8.62014	Del(Rho)NA5_IB_BSR_Ar	8.70607	Del(Rho)NMax_ES_PRT_N2	8.69982	Del(G)NA9_AC_UFR_N3	8.67746			[G2.1.1.163]	4.56153
Del(G)NA7_PRT_N2	8.68336	Del(G)NA2_KH_BSR_N3	8.72498	Fuk9_GR_PLR_TI	8.62	EP7_IB_UCR_P2	8.70607	SIEPMax_ES_PRT_SI	8.69979	LaplMax_AC_BSR_N2	8.67738			[G2.1.1.304]	4.55462
Fuk7_PRT_TI	8.68326	Del(K)Max_KH_PLR_RA	8.72491	FukMin_GR_BSR_SI	8.61977	PIP17_IB_PRT_G	8.70603	Del(Rho)NA10_ES_PLR_N2	8.69974	SIEPA3_AC_PRT_TI	8.67734			[G2.1.1.192]	4.5478
Del(G)NA3_UCR_N3	8.68317	Del(Rho)NA3_KH_PLR_N3	8.72486	Del(G)NA5_GR_AHR_SI	8.61941	EP5_IB_ARM_Ar	8.70598	Pa_ES_PRT_N1	8.6997	PIP4_AC_PCR_DE	8.67731			[G2.1.1.68]	4.54546
Del(G)NA10_PRT_N1	8.6831	PIP13_KH_PRT_SI	8.72476	Pa_GR_ALR_TI	8.61929	Del(G)NA4_IB_ALR_MX	8.70597	SIDel(K)N_ES_BSR_N3	8.69968	FukMin_AC_PLR_TI	8.67728			[G2.1.1.144]	4.53685
SIEPMin_AHR_N3	8.68301	Del(Rho)NA2_KH_UCR_N3	8.72473	Z1_GR_NPR_SI	8.61925	Del(K)NA5_IB_PRT_G	8.70595	Del(Rho)NA4_ES_RTR_N2	8.69963	SIKA2_AC_ARM_N3	8.67727			[G2.1.1.8]	4.52521
SIK_PRT_N3	8.683	SIKMin_KH_UCR_N3	8.72473	SIEPA6_GR_PRT_SI	8.61925	Del(Rho)NA6_IB_BSR_M	8.70594	EP4_ES_NCR_N2	8.69958	Del(Rho)NA4_AC_PRT_TI	8.67711			[G2.1.1.194]	4.52315
Fuk10_PLR_N2	8.68299	PIP19_KH_AHR_SI	8.72473	Mw_GR_PLR_SI	8.61922	EP7_IB_PRT_TI	8.70592	Z3_ES_PCR_V	8.69957	Del(Rho)NMax_AC_PCR_N3	8.677			[G2.1.1.49]	4.51474
Del(Rho)NA9_PLR_N3	8.68293	SIEPA9_KH_UCR_N2	8.72471	Z3_GR_PLR_TI	8.6192	VOLTAE_IB_BSR_M	8.70582	PIP17_ES_ALR_SI	8.69956	Fuk8_AC_PLR_SI	8.67697			[G2.1.1.298]	4.49455
Lapl3_ALR_N1	8.68282	EP3_KH_ALR_SI	8.72471	PIP17_GR_AHR_SI	8.61918	SIGA1_IB_BSR_M	8.70581	SIGA4_ES_NPR_N2	8.69947	Del(G)NA3_AC_RTR_N2	8.67694			[G2.1.1.15]	4.48311
LaplMax_NPR_N2	8.68274	EP2_KH_UCR_N2	8.72456	SIGA1_GR_PRT_SI	8.61888	Del(G)NA4_IB_AHR_P2	8.70578	Fuk5_ES_PLR_N2	8.69945	Del(G)NA3_AC_NPR_N2	8.67689			[G2.1.1.17]	4.4815
SIEPA6_PLR_N2	8.68273	Z1_KH_PRT_N3	8.72455	EP10_GR_PRT_TI	8.61884	SIGA1_IB_ARM_M	8.70578	Fuk10_ES_AHR_SI	8.69938	LaplMax_AC_PRT_SI	8.67682			[G2.1.1.156]	4.45733
EP4_PLR_N2	8.68266	EP1_KH_PRT_N1	8.72452	Del(G)NA2_GR_UCR_N1	8.61834	Del(K)NA2_IB_NCR_P2	8.70574	SIGA7_ES_BSR_N2	8.69935	SIGMax_AC_BSR_N3	8.67681			[G2.1.1.309]	4.45588
EP5_RTR_N3	8.68257	PIP8_KH_UCR_N3	8.72447	PIPAvg_GR_PRT_MI	8.61829	Fuk7_IB_ALR_SI	8.70572	ISA_ES_ALR_N2	8.6991	EP9_AC_NPR_MI	8.67679			[G2.1.1.157]	4.44719
FukMin_NPR_N3	8.68257	SIGA2_KH_UCR_N3	8.72446	Fuk3_GR_AHR_N3	8.61826	SIEPA5_IB_PCR_MN	8.70571	SIEPIA_ES_PRT_N2	8.6991	Lapl2_AC_NPR_N3	8.67676			[G2.1.1.77]	4.41862
Del(K)NA7_BSR_N3	8.68253	SIGIA_KH_UCR_N3	8.72439	PIPMax_GR_BSR_N3	8.61824	SIEPA6_IB_RTR_M	8.70569	Del(K)NA1_ES_PRT_N1	8.69909	SIKA6_AC_ALR_N2	8.67665			[G2.1.1.115]	4.41705
Del(G)NA1_BSR_N2	8.68243	SIEPA1_KH_BSR_N2	8.72433	EP4_GR_AHR_MI	8.61821	FukMin_IB_NPR_Ar	8.70569	Fuk9_ES_UCR_N3	8.69908	PIP5_AC_PLR_P3	8.67657			[G2.1.1.158]	4.40299
Del(Rho)NA8_ALR_N3	8.68243	EP4_KH_ALR_N2	8.72431	Fuk4_GR_ALR_TI	8.61812	EP3_IB_PLR_SI	8.70567	SIG_ES_BSR_N2	8.69903	ECI_AC_NPR_SI	8.67653			[G2.1.1.143]	4.38368
Del(G)NA2_BSR_N1	8.68229	Mw_KH_ALR_N3	8.72428	PIP17_GR_NPR_S	8.61811	EP7_IB_ALR_M	8.70559	PIP11_ES_ALR_N1	8.69903	Del(Rho)NA4_AC_BSR_N2	8.67641			[G2.1.1.352]	4.38232
Ap_PLR_N2	8.68201	LaplMax_KH_NPR_N2	8.72423	EP8_GR_PRT_MI	8.6181	Del(G)NA6_IB_ARM_P2	8.70556	SIKA9_ES_PRT_N2	8.69887	Z2_AC_ALR_SI	8.67629			[G2.1.1.308]	4.38101
SIKA4_PRT_N2	8.68196	PIP4_KH_PRT_N3	8.7242	Fuk6_GR_UCR_MI	8.61803	Energy_IB_BSR_M	8.70555	Vm_ES_PLR_N2	8.69884	Fuk9_AC_RTR_N3	8.67617			[G2.1.1.226]	4.37989
IP_BSR_N3	8.68193	SIKMin_KH_UCR_N2	8.72417	Fuk9_GR_PRT_N2	8.61794	EP9_IB_UFR_G	8.70552	Del(G)NA7_ES_AHR_N3	8.69881	SIGA8_AC_RTR_SI	8.67617			[G2.1.1.328]	4.3782
EP8_PRT_N2	8.68185	Del(Rho)NA4_KH_AHR_SI	8.72396	PIPMin_GR_UCR_TI	8.61793	SIG_IB_BSR_Ar	8.70548	PIP11_ES_PLR_N3	8.69876	Del(K)NA4_AC_PRT_TI	8.67606			[G2.1.1.48]	4.35614
Del(K)NA4_NPR_N2	8.68171	Del(K)NA10_KH_ALR_N3	8.72391	EP9_GR_PRT_MI	8.61766	Del(Rho)NA7_IB_UCR_P2	8.70546	ECI_ES_PRT_SI	8.69872	IP_AC_UCR_N3	8.67576			[G2.1.1.270]	4.34092
Lapl2_AHR_N2	8.6817	Lapl2_KH_PLR_N3	8.7239	SIGA2_GR_PLR_SI	8.61765	SIEPA8_IB_UCR_Ar	8.70543	Del(Rho)NA2_ES_NPR_N3	8.6987	Lapl3_AC_PLR_SI	8.67562			[G2.1.1.106]	4.33701
SIKA2_PLR_N2	8.68164	SIGA4_KH_UCR_N2	8.72385	Del(K)NA6_GR_NPR_SI	8.61754	EP6_IB_NCR_M	8.70543	Del(K)NA4_ES_ALR_N2	8.69869	Gs(U)_AC_PRT_TI	8.6756			[G2.1.1.246]	4.33563
PIP11_RTR_N2	8.68162	SIEPA3_KH_BSR_N2	8.72374	Del(Rho)NA3_GR_PLR_TI	8.61752	Fuk_IB_AHR_SI	8.70538	PIP12_ES_PLR_N2	8.69864	Pt_AC_BSR_N3	8.67549			[G2.1.1.286]	4.32983
Del(Rho)NMax_PRT_TI	8.68152	Lapl1_KH_PRT_N2	8.72366	SIK_GR_RTR_N2	8.6175	PIP16_IB_ALR_P3	8.70533	SIEPA9_ES_PLR_N2	8.69859	PIP19_AC_NCR_N2	8.67539			[G2.1.1.258]	4.32683
Fuk9_BSR_N1	8.68143	IP_KH_PLR_N3	8.72362	Del(K)NA3_GR_NPR_N3	8.61745	Fuk3_IB_PLR_P3	8.70533	FukMin_ES_BSR_N2	8.69858	SIK_AC_PLR_SI	8.67538			[G2.1.1.324]	4.31482
Del(K)NA1_AHR_N3	8.68114	PIP7_KH_BSR_N2	8.72361	Del(K)NA1_GR_PRT_TI	8.61717	PIP13_IB_BSR_G	8.70532	Z1_ES_UCR_N2	8.69854	W(U)_AC_PRT_TI	8.67535			[G2.1.1.176]	4.29844
SIGA7_BSR_N2	8.68101	ISA_KH_PRT_N3	8.72354	Del(G)NA4_GR_PLR_TI	8.61715	Del(G)NA9_IB_NPR_G	8.70532	SIKA8_ES_AHR_N3	8.69854	Energy_AC_RTR_N2	8.67528			[G2.1.1.56]	4.29835
Lapl3_BSR_N2	8.6809	Lapl6_KH_PRT_RA	8.72337	PIP12_GR_BSR_TI	8.61715	SIEPMin_IB_NPR_P2	8.70526	At_ES_BSR_N2	8.69843	Fuk9_AC_PRT_SI	8.67528			[G2.1.1.288]	4.28641
Fuk5_PRT_N1	8.68084	Fuk_KH_AHR_S	8.7232	EP4_GR_ALR_TI	8.61703	PIP10_IB_AHR_G	8.70526	SIGA2_ES_PLR_SI	8.69842	SIGA5_AC_NPR_N2	8.67525			[G2.1.1.303]	4.28468
EP5_UCR_V	8.68083	PIPMax_KH_UCR_N3	8.72312	Mw_GR_ALR_TI	8.61699	SIEPA7_IB_PLR_G	8.70526	SIEPA4_ES_PRT_N3	8.69841	Del(Rho)NA9_AC_PRT_TI	8.67516			[G2.1.1.169]	4.25204
EP3_PRT_N1	8.68082	Del(G)NA3_KH_UFR_N3	8.72308	SIKA3_GR_PRT_TI	8.61692	PIP4_IB_PLR_Ar	8.70525	Lapl3_ES_AHR_SI	8.6984	Fuk1_AC_PRT_TI	8.67495			[G2.1.1.177]	4.23251
Del(Rho)NA5_BSR_N2	8.68071	SIGA4_KH_UFR_N2	8.72308	Del(G)NA3_GR_BSR_N3	8.61684	SIKA9_IB_NPR_SI	8.70524	PIP12_ES_PLR_N3	8.69834	SIEPA2_AC_PRT_TI	8.67491			[G2.1.1.90]	4.22466
PIP12_PLR_N2	8.68056	Lapl5_KH_PLR_RA	8.72297	PIP8_GR_PRT_MI	8.61684	PIPMin_IB_BSR_G	8.70522	Del(K)Max_ES_PLR_N3	8.6981	Fuk6_AC_ALR_SI	8.67491			[G2.1.1.13]	4.22281
PIPAvg_PLR_N3	8.68054	Del(K)NA4_KH_ALR_N2	8.72289	PIP8_GR_ALR_TI	8.61673	Lapl3_IB_UCR_DE	8.70521	SIGA3_ES_BSR_N3	8.69796	Pa_AC_BSR_N2	8.67486			[G2.1.1.5]	4.21141
At_UCR_N3	8.68041	Del(K)NA7_KH_BSR_N2	8.72285	Fuk2_GR_PRT_TI	8.61667	Z1_IB_UFR_M	8.70519	Fuk_ES_ALR_N2	8.69795	EP2_AC_ALR_S	8.67484			[G2.1.1.278]	4.19345
Anp_ALR_N1	8.68037	EP2_KH_ALR_N3	8.72282	SIEP_GR_NPR_TI	8.61666	Lapl8_IB_PRT_TI	8.70518	Del(Rho)NA7_ES_PRT_SI	8.69792	EP6_AC_ALR_TI	8.67471			[G2.1.1.323]	4.1917
EP2_PRT_N1	8.68035	Anp_KH_AHR_SI	8.72275	Del(G)NIA_GR_ALR_SI	8.61666	SIDel(G)N_IB_BSR_P2	8.70517	Pb_ES_PLR_N2	8.69789	At_AC_BSR_TI	8.67468			[G2.1.1.317]	4.15929
SurfArea_ALR_N3	8.67999	EP3_KH_BSR_N2	8.72269	PIP7_GR_UCR_N1	8.61661	SIEPA3_IB_NPR_MN	8.70514	Fuk6_ES_AHR_N2	8.69788	Del(G)NA7_AC_RTR_N2	8.67466			[G2.1.1.256]	4.15472
SIDel(K)N_UCR_N2	8.67977	Del(G)NA7_KH_PLR_S	8.72266	PIPMin_GR_PRT_S	8.61651	SIEPA4_IB_PLR_G	8.70512	Del(G)NA4_ES_PRT_TI	8.69764	Del(Rho)NA8_AC_ALR_N2	8.67464			[G2.1.1.112]	4.12277
SIG_ALR_N1	8.67972	SIGA5_KH_BSR_N2	8.72263	Del(K)NA10_GR_RTR_SI	8.61635	SIDel(Rho)N_IB_UFR_P2	8.70509	SIGIA_ES_NPR_N2	8.69764	SIGA6_AC_UFR_N3	8.67464			[G2.1.1.238]	4.11971
Del(Rho)NMax_ALR_N2	8.67956	EP8_KH_NPR_N2	8.72263	Pb_GR_AHR_N3	8.61626	Z2_IB_PRT_MN	8.70508	Z3_ES_ALR_N2	8.6976	Pb_AC_UFR_N3	8.67461			[G2.1.1.241]	4.11843
Del(Rho)NMax_NPR_N2	8.67956	Del(Rho)NA5_KH_PRT_N1	8.72263	VOLTAE_GR_AHR_N2	8.6162	Energy_IB_NPR_Ar	8.70504	Del(G)NA3_ES_RTR_N3	8.69756	Del(K)NA9_AC_AHR_SI	8.67459			[G2.1.1.284]	4.11255
Fuk9_RTR_N2	8.67955	FukMin_KH_PRT_N3	8.72259	PIP16_GR_PRT_SI	8.61619	EP7_IB_ARM_P2	8.70501	FukMin_ES_PLR_N2	8.69753	Anp_AC_UFR_N2	8.67457			[G2.1.1.313]	4.10463
SIKA8_AHR_N3	8.67953	At_KH_ALR_SI	8.72253	Del(G)NIA_GR_AHR_SI	8.61608	Fuk6_IB_PLR_DE	8.70496	Fuk4_ES_PRT_N2	8.69752	Lapl7_AC_ALR_S	8.67452			[G2.1.1.353]	4.10171
SIKA8_RTR_N3	8.67951	Del(G)NIA_KH_NPR_CV	8.7225	Del(G)NA8_GR_AHR_SI	8.61599	PIP6_IB_PRT_P2	8.70491	SIKA9_ES_ALR_N1	8.6975	Del(Rho)NA4_AC_NPR_N3	8.67449			[G2.1.1.336]	4.08392
Lapl8_ALR_N1	8.67949	PIP15_KH_PLR_N3	8.72247	Del(G)NA1_GR_PLR_TI	8.61579	SIGA10_IB_UFR_G	8.70481	SIEPA2_ES_AHR_N3	8.69732	Del(G)NA5_AC_PRT_SI	8.67439			[G2.1.1.146]	4.05924
Del(G)NA2_PRT_TI	8.67944	SIKMin_KH_BSR_N2	8.72247	Del(K)NA8_GR_PLR_TI	8.61575	Fuk10_IB_ARM_P3	8.70478	PIP15_ES_AHR_SI	8.69726	SIGA3_AC_ALR_N1	8.67435			[G2.1.1.333]	4.04936
Lapl8_PRT_N1	8.67938	SIGMin_KH_ALR_N2	8.72245	At_GR_PLR_TI	8.61573	Del(G)NA4_IB_PRT_M	8.70476	Del(G)NA5_ES_PRT_N3	8.69719	Del(K)NA9_AC_ALR_N3	8.67435			[G2.1.1.114]	4.04864
SIK_UCR_N3	8.67933	Vm_KH_PLR_S	8.7224	LaplMax_GR_UCR_TI	8.61573	Del(K)NA1_IB_UCR_DE	8.70469	Del(G)NA6_ES_BSR_N3	8.69716	Lapl9_AC_RTR_N2	8.67435			[G2.1.1.12]	4.0396
SIEPA2_AHR_N2	8.6793	Anp_KH_NPR_RA	8.72237	Anp_GR_BSR_TI	8.61559	Z3_IB_AHR_SI	8.70468	SurfArea_ES_AHR_N2	8.69708	At_AC_PRT_TI	8.67431			[G2.1.1.57]	4.03521
PIP15_ALR_N2	8.6793	PIP6_KH_PLR_N2	8.72236	SIKMin_GR_UFR_CV	8.61558	Pt_IB_UCR_G	8.70466	EP3_ES_AHR_SI	8.69686	Del(Rho)NA4_AC_NPR_SI	8.67426			[G2.1.1.76]	4.03519
SurfArea_PRT_TI	8.67923	Ap_KH_UCR_N3	8.72233	Del(G)NA10_GR_BSR_SI	8.61547	PIP14_IB_RTR_Ar	8.70465	SIGMin_ES_PRT_S	8.69678	Del(G)NA9_AC_RTR_N2	8.67423			[G2.1.1.155]	4.0275
Del(Rho)NA4_RTR_N3	8.67905	Del(G)NA2_KH_UCR_N2	8.72217	Del(Rho)NA8_GR_ALR_SI	8.61535	SIGA7_IB_PRT_SI	8.70461	Mw_ES_NPR_SI	8.69665	Del(K)NA8_AC_ALR_SI	8.67417			[G2.1.1.53]	4.01346
SIDel(G)N_PRT_N1	8.67901	Lapl7_KH_PLR_N3	8.72212	PIP4_GR_AHR_SI	8.61529	Del(Rho)NMin_IB_ALR_G	8.70458	Lapl8_ES_AHR_N2	8.6966	Lapl8_AC_PRT_TI	8.67415			[G2.1.1.43]	3.98552
EP8_PRT_N1	8.67899	PIP13_KH_NPR_S	8.7221	Ap_GR_NPR_TI	8.61516	Del(Rho)NA9_IB_UCR_G	8.70454	PIP12_ES_PRT_N1	8.69653	Del(Rho)NA4_AC_ALR_S	8.67415			[G2.1.1.200]	3.975
Lapl2_UCR_N2	8.67846	At_KH_AHR_S	8.72203	Gs(U)_GR_BSR_TI	8.61515	PIP15_IB_NCR_M	8.70454	ECI_ES_PRT_TI	8.69645	Z1_AC_BSR_N2	8.67413			[G2.1.1.185]	3.96519
SIEPA3_PRT_N1	8.67841	SIGIA_KH_ALR_DE	8.72201	Del(G)NA6_GR_PLR_SI	8.61514	PIP15_IB_ARM_M	8.70448	Del(G)NA4_ES_UCR_MX	8.69641	Fuk4_AC_ALR_SI	8.67413			[G2.1.1.345]	3.95444
PIP3_AHR_N3	8.67836	SIKIA_KH_UCR_N2	8.72193	Anp_GR_ALR_SI	8.61509	LaplMax_IB_RTR_M	8.70447	At_ES_ALR_N1	8.6964	SIKA8_AC_BSR_N2	8.67408			[G2.1.1.283]	3.94469
Fuk2_PLR_N2	8.67831	Pt_KH_RTR_SI	8.72185	Del(Rho)NA9_GR_ALR_SI	8.61505	Energy_IB_PRT_M	8.70444	SIGA1_ES_PLR_N2	8.69639	SIGMax_AC_BSR_N1	8.67405			[G2.1.1.75]	3.9441
PIP7_RTR_V	8.6783	Z1_KH_PRT_SI	8.72181	Fuk5_GR_RTR_SI	8.61503	Fuk6_IB_PRT_SI	8.70443	Fuk_ES_AHR_N2	8.69628	Del(G)NA4_AC_PLR_SI	8.67392			[G2.1.1.105]	3.93977
SIEPA2_PRT_N1	8.67828	Gs(U)_KH_PRT_SI	8.72176	Ap_GR_NPR_SI	8.61491	SIEPA3_IB_NCR_M	8.70429	SurfArea_ES_PRT_N1	8.6962	Population_AC_RTR_N2	8.67381			[G2.1.1.72]	3.93445
SIKA8_ALR_N3	8.67822	SIGA8_KH_UCR_N2	8.72175	Lapl2_GR_BSR_SI	8.61491	Del(K)NA7_IB_BSR_DE	8.7042	SIK_ES_AHR_N2	8.69618	Del(K)NA7_AC_ALR_N1	8.67376			[G2.1.1.329]	3.91999
PIP2_AHR_N3	8.67786	SIDel(G)N_KH_ALR_N3	8.72173	SIKA9_GR_NPR_SI	8.61473	Del(K)NA3_IB_UCR_MX	8.70414	Pt_ES_NCR_N2	8.69615	SIGA8_AC_PLR_N2	8.67376			[G2.1.1.390]	3.91912
EP3_RTR_N3	8.67781	PIPAvg_KH_ALR_N2	8.72168	PIP16_GR_AHR_MI	8.61468	SIDel(Rho)N_IB_BSR_M	8.70413	Gw(U)_ES_PRT_TI	8.69613	EP2_AC_UCR_N3	8.67371			[G2.1.1.221]	3.90604
Del(K)NA6_RTR_N3	8.6778	PIPAvg_KH_PLR_N3	8.72156	Del(G)NA4_GR_BSR_TI	8.61453	SIK_IB_ARM_M	8.7041	SIGMax_ES_ALR_N3	8.69604	Del(K)NA5_AC_RTR_N3	8.67363			[G2.1.1.261]	3.89296
Del(G)NIA_NPR_N3	8.67771	Del(G)NMax_KH_PRT_TI	8.72145	PIPMax_GR_PLR_N2	8.61453	Fuk1_IB_AHR_Ar	8.70407	Fuk4_ES_PRT_TI	8.69585	EP3_AC_PRT_N1	8.67354			[G2.1.1.243]	3.8832
Lapl3_NPR_N2	8.67741	SIKA1_KH_PRT_N3	8.72144	PIPMin_GR_PRT_CV	8.6145	SIDel(Rho)N_IB_NCR_MN	8.70405	Lapl4_ES_NPR_N2	8.69584	EP2_AC_PRT_TI	8.67354			[G2.1.1.84]	3.87053
Lapl_PLR_N2	8.67731	PIP8_KH_NPR_RA	8.72144	SIDel(Rho)N_GR_BSR_TI	8.61446	PIP6_IB_NPR_P3	8.704	Del(G)NA1_ES_PRT_N1	8.69583	SIEPA1_AC_ALR_N1	8.67352			[G2.1.1.315]	3.86397
SIEPA3_AHR_N2	8.67717	SIKA7_KH_UCR_N3	8.72142	EP3_GR_BSR_TI	8.61434	PIP15_IB_BSR_P2	8.70398	SIDel(Rho)N_ES_PRT_N3	8.69577	SIEPA2_AC_BSR_N3	8.67349			[G2.1.1.266]	3.82363
Del(Rho)NA9_RTR_N3	8.67716	Lapl7_KH_PLR_N2	8.72128	SIK_GR_ALR_TI	8.61433	Lapl10_IB_ARM_P3	8.70394	Lapl8_ES_NPR_N3	8.69572	SIKA8_AC_RTR_N2	8.67348			[G2.1.1.98]	3.80882
Fuk9_UCR_N2	8.67716	Del(K)NA3_KH_PLR_N2	8.72112	PIP13_GR_ALR_SI	8.61427	Pa_IB_ALR_TI	8.70384	Fuk2_ES_PLR_N2	8.69566	Lapl2_AC_UFR_N3	8.67338			[G2.1.1.172]	3.79851
Lapl4_BSR_N2	8.67701	PIP13_KH_BSR_N2	8.72107	Pb_GR_BSR_TI	8.61421	VOLTAE_IB_UCR_P3	8.70383	Mw_ES_UCR_N2	8.69556	SIKA5_AC_PRT_TI	8.67336			[G2.1.1.120]	3.78911
EP4_ALR_N3	8.67696	SIKMin_KH_BSR_N3	8.72105	Del(K)NA10_GR_AHR_N2	8.61418	SIGMin_IB_ALR_CV	8.7038	SIEPMin_ES_BSR_N3	8.69552	Del(Rho)NA5_AC_ALR_N2	8.67333			[G2.1.1.14]	3.78233
PIPMin_PRT_N1	8.67693	Fuk4_KH_UCR_N2	8.72101	Del(Rho)NA8_GR_PLR_TI	8.61406	EP6_IB_NCR_P2	8.70375	SIEPA2_ES_NPR_N3	8.69545	W(U)_AC_PRT_SI	8.67331			[G2.1.1.175]	3.78128
SIGA2_PLR_N3	8.67692	Del(K)NA9_KH_BSR_N2	8.72101	SIGA7_GR_PRT_TI	8.61403	Energy_IB_NPR_G	8.70372	Pb_ES_NPR_N2	8.69543	EP1_AC_PLR_N2	8.67315			[G2.1.1.55]	3.78127
SIGA4_AHR_N3	8.6769	SIGA9_KH_PLR_N3	8.721	Del(Rho)NIA_GR_NCR_S	8.61396	Ap_IB_PLR_P3	8.7037	Pb_ES_RTR_N3	8.69534	PIP5_AC_PCR_N3	8.6731			[G2.1.1.45]	3.7737
EP4_PRT_N2	8.67687	Del(G)NA5_KH_PRT_N2	8.72096	SIGA5_GR_NPR_SI	8.61385	SIGA5_IB_ALR_SI	8.70368	Vm_ES_PRT_N1	8.69524	EP8_AC_PLR_N2	8.67309			[G2.1.1.96]	3.76558
Z1_BSR_N2	8.67685	Del(Rho)NMin_KH_UCR_N2	8.72086	SIGA5_GR_PLR_SI	8.61377	Del(G)NA8_IB_ALR_SI	8.70367	SIEPMin_ES_PLR_V	8.69521	Del(K)NA9_AC_ALR_N2	8.67302			[G2.1.1.325]	3.72398
Mw_PLR_N3	8.67682	PIP6_KH_PRT_N3	8.72086	SIEPA5_GR_UCR_SI	8.61374	SIKIA_IB_ALR_P2	8.70365	Del(Rho)NA3_ES_UCR_N2	8.69516	SIEPA2_AC_RTR_N2	8.67299			[G2.1.1.296]	3.72365
Del(K)IA_BSR_N2	8.67677	Anp_KH_ALR_N2	8.7208	SIEPA3_GR_BSR_TI	8.61371	Z3_IB_ALR_SI	8.70363	SIEPA9_ES_ALR_N2	8.69512	Del(G)NA5_AC_PRT_TI	8.67287			[G2.1.1.236]	3.71844
Lapl5_UCR_N2	8.67675	SIGA5_KH_ALR_N2	8.72074	Lapl7_GR_AHR_SI	8.61369	Energy_IB_AHR_P2	8.70362	Fuk6_ES_BSR_N2	8.69506	SIGMax_AC_UFR_N3	8.67284			[G2.1.1.86]	3.70784
SIEPA2_NPR_N2	8.67665	SIGA4_KH_UCR_RA	8.72072	SIEPA5_GR_UCR_MI	8.61367	Fuk2_IB_NPR_P3	8.70361	LaplMax_ES_PLR_N2	8.69506	SIGIA_AC_PRT_SI	8.67284			[G2.1.1.83]	3.69437
EP4_RTR_N2	8.67659	Del(G)NA9_KH_ALR_RA	8.7207	SIEPA3_GR_ALR_CV	8.61366	PIP16_IB_ALR_P2	8.7036	Del(K)IA_ES_PRT_N1	8.69504	Fuk8_AC_BSR_N1	8.67268			[G2.1.1.81]	3.68947
SIG_UCR_N2	8.67657	SIEPA1_KH_UCR_N3	8.72056	Lapl10_GR_NPR_SI	8.61358	SIEP_IB_NPR_MN	8.70358	SurfArea_ES_PRT_N2	8.69492	Energy_AC_RTR_N3	8.67266			[G2.1.1.289]	3.68734
SIGA5_AHR_N3	8.67656	SIKA3_KH_AHR_RA	8.72049	Z3_GR_BSR_SI	8.61348	Fuk1_IB_NPR_Ar	8.70357	Del(Rho)NA8_ES_NPR_SI	8.69485	Fuk2_AC_UFR_N2	8.67264			[G2.1.1.264]	3.68716
Pt_PLR_TI	8.67656	SIEPA2_KH_NPR_N2	8.72049	PIP3_GR_PRT_MI	8.61328	SIKA7_IB_ALR_SI	8.70354	SIKA3_ES_AHR_N3	8.69485	SIEPIA_AC_PRT_TI	8.67257			[G2.1.1.153]	3.67364
PIPMin_AHR_N3	8.67655	VOLTAE_KH_UCR_N3	8.72039	Del(G)NIA_GR_NPR_SI	8.61322	Del(G)NMax_IB_PRT_G	8.7035	SIK_ES_BSR_N3	8.69483	Del(Rho)NA9_AC_UFR_N2	8.67245			[G2.1.1.152]	3.67236
SIDel(Rho)N_BSR_N2	8.67641	PIP9_KH_ALR_N2	8.72038	Del(K)NA7_GR_PLR_N2	8.61315	PIP17_IB_AHR_MN	8.70349	Del(G)NIA_ES_BSR_N1	8.69478	Fuk9_AC_NPR_N2	8.67244			[G2.1.1.386]	3.66876
SIG_UCR_N3	8.67634	FukMin_KH_BSR_SI	8.72036	SIKA9_GR_UCR_N1	8.61309	PIP5_IB_BSR_P2	8.70349	Del(G)NA7_ES_PLR_N2	8.69477	Del(K)NA4_AC_PLR_N2	8.67236			[G2.1.1.148]	3.65616
Lapl7_NPR_N3	8.67625	Lapl2_KH_UCR_SI	8.72034	PIPAvg_GR_BSR_TI	8.61304	EP5_IB_PRT_DE	8.70347	SIKMin_ES_UCR_N2	8.69471	Del(Rho)NMax_AC_UCR_SI	8.67236			[G2.1.1.97]	3.63987
Lapl2_PLR_N2	8.67617	SIEPA9_KH_PRT_SI	8.72029	Del(K)NA5_GR_ALR_TI	8.61298	Del(G)NIA_IB_PCR_G	8.70346	Del(Rho)NA6_ES_PLR_N2	8.69467	Del(K)NA6_AC_ALR_N1	8.67235			[G2.1.1.173]	3.63367
Ap_PRT_SI	8.67609	SIGA7_KH_NPR_SI	8.72026	SIKA5_GR_PRT_SI	8.61287	ECI_IB_PCR_P3	8.70342	Del(Rho)NA4_ES_PRT_TI	8.69465	Del(G)NA9_AC_UFR_N2	8.67225			[G2.1.1.354]	3.6269
SIGA5_NPR_N3	8.67602	W(U)_KH_UCR_N2	8.72025	SIKIA_GR_RTR_S	8.61272	Del(G)NA7_IB_ARM_Ar	8.70342	Del(K)NA6_ES_PRT_N3	8.69464	Del(G)NA7_AC_BSR_SI	8.67221			[G2.1.1.65]	3.62402
Del(G)NA5_PLR_N3	8.676	Lapl6_KH_PLR_N2	8.72021	SIGA2_GR_PLR_TI	8.6127	Lapl2_IB_PRT_P3	8.70341	SIKA9_ES_PRT_SI	8.69464	SurfArea_AC_PRT_TI	8.67221			[G2.1.1.305]	3.61052
SIKMin_UCR_N2	8.67592	Fuk10_KH_PRT_N3	8.72018	Del(Rho)NA3_GR_ALR_TI	8.61268	EP7_IB_PRT_Ar	8.7034	Lapl4_ES_PRT_N3	8.6946	Lapl3_AC_ALR_N2	8.67219			[G2.1.1.337]	3.58736
SIKA2_PRT_N2	8.67586	SIKA1_KH_UFR_N2	8.72016	Del(G)NIA_GR_BSR_TI	8.61264	Fuk7_IB_UCR_Ar	8.7034	PIP18_ES_PLR_N3	8.69453	Vm_AC_UFR_N2	8.67218			[G2.1.1.312]	3.5825
Pt_ALR_N2	8.67573	Lapl6_KH_UCR_N3	8.72016	Del(K)NA8_GR_PRT_SI	8.61262	Lapl9_IB_RTR_Ar	8.70335	Del(Rho)NMax_ES_PLR_N3	8.69452	Ap_AC_BSR_N3	8.67214			[G2.1.1.228]	3.58111
Del(K)NA10_ALR_N1	8.6756	ISA_KH_UCR_N2	8.72003	Del(G)NA2_GR_PLR_TI	8.61262	Del(Rho)NA9_IB_BSR_P2	8.70332	SIKMin_ES_PRT_SI	8.6943	Del(Rho)NA3_AC_UFR_N2	8.67213			[G2.1.1.20]	3.56884
Pb_PRT_TI	8.67548	SIKA5_KH_UCR_N3	8.72	ISA_GR_ALR_TI	8.61255	Del(K)NA10_IB_PLR_SI	8.70332	Lapl6_ES_AHR_N2	8.69419	Del(Rho)NA4_AC_PRT_N1	8.67206			[G2.1.1.74]	3.56656
Del(G)NA7_ALR_N1	8.67527	IP_KH_ALR_N3	8.71997	Del(K)NA9_GR_PLR_TI	8.61253	Fuk3_IB_PLR_DE	8.70326	Del(Rho)NA6_ES_NPR_N2	8.69412	Del(K)NA5_AC_PLR_SI	8.672			[G2.1.1.314]	3.56648
SIEPIA_ALR_N1	8.67524	Del(K)NA4_KH_UCR_N3	8.71981	Pa_GR_BSR_N2	8.61251	SIEPA6_IB_ARM_G	8.70326	EP5_ES_AHR_V	8.69408	SIGA3_AC_BSR_N2	8.67188			[G2.1.1.335]	3.55208
Lapl8_PRT_N2	8.67513	Fuk3_KH_PLR_S	8.71981	SIG_GR_RTR_N2	8.61248	PIP7_IB_BSR_M	8.70324	Del(G)NA4_ES_PRT_N3	8.69406	Del(K)NA9_AC_PLR_MI	8.67187			[G2.1.1.223]	3.52191
SIDel(G)N_UCR_N2	8.67504	At_KH_NPR_SI	8.71974	SIGA10_GR_PLR_TI	8.61243	SIEPA8_IB_PRT_G	8.70323	Del(Rho)NA10_ES_NCR_N2	8.69405	Lapl3_AC_UCR_N2	8.67187			[G2.1.1.73]	3.51001
Del(G)NA9_ALR_N1	8.67488	Del(G)NA1_KH_UCR_N2	8.71969	Del(G)NA3_GR_ALR_S	8.61241	PIP15_IB_PRT_M	8.70323	Pb_ES_PLR_SI	8.69401	Del(Rho)NA1_AC_ALR_SI	8.67181			[G2.1.1.89]	3.50833
Fuk2_RTR_N2	8.67487	SIGA8_KH_PRT_SI	8.71958	SIGA1_GR_BSR_TI	8.61239	Del(G)NA9_IB_ALR_MN	8.7032	Del(Rho)NA2_ES_BSR_N2	8.69394	EP1_AC_AHR_MI	8.6717			[G2.1.1.113]	3.50699
PIP16_PLR_N1	8.67486	SIGA2_KH_AHR_S	8.71946	Pb_GR_RTR_N3	8.61238	SIKA5_IB_PLR_SI	8.70316	EP10_ES_PRT_SI	8.69393	PIP8_AC_RTR_N3	8.67168			[G2.1.1.360]	3.50218
Population_UCR_N2	8.67466	Del(K)IA_KH_AHR_N3	8.71943	SIGA8_GR_PRT_SI	8.61234	Del(G)NA9_IB_PLR_SI	8.70316	SIEPMin_ES_BSR_N2	8.69392	Del(K)NA10_AC_UFR_N2	8.67167			[G2.1.1.224]	3.47042
Del(G)NA3_UCR_N2	8.67463	SIKA7_KH_AHR_SI	8.71939	SIEPA9_GR_NPR_SI	8.61226	Fuk_IB_BSR_P2	8.70316	SIEPA1_ES_ALR_TI	8.69392	Del(Rho)NIA_AC_ARM_S	8.67164			[G2.1.1.398]	3.45618
Lapl8_ALR_N2	8.67461	SIK_KH_UCR_N2	8.71937	Del(Rho)NA8_GR_BSR_TI	8.61218	Lapl2_IB_NPR_MN	8.70315	PIP5_ES_AHR_DE	8.69368	Del(K)NA3_AC_PLR_N3	8.67162			[G2.1.1.297]	3.44384
Del(K)NA4_BSR_N3	8.67456	Del(Rho)NA7_KH_NPR_SI	8.71935	VOLTAE_GR_ALR_TI	8.61211	VOLTAE_IB_BSR_G	8.70314	EP1_ES_RTR_V	8.69368	Del(G)NA6_AC_PRT_N2	8.67157			[G2.1.1.60]	3.42164
SIEPA4_NPR_N3	8.67453	SurfArea_KH_AHR_S	8.71929	Lapl3_GR_PRT_TI	8.61207	SIDel(K)N_IB_PRT_SI	8.703	Lapl2_ES_UCR_N3	8.69368	Lapl8_AC_PLR_SI	8.67155			[G2.1.1.395]	3.4169
Del(K)NA4_PRT_N1	8.67442	Del(Rho)NMax_KH_UCR_N2	8.71925	Del(K)NA6_GR_AHR_N3	8.61193	SIEPA4_IB_AHR_MN	8.703	SurfArea_ES_AHR_N3	8.69362	PIP15_AC_RTR_N3	8.67144			[G2.1.1.257]	3.41607
Del(K)NA10_NPR_N1	8.67428	SIEPMin_KH_AHR_N3	8.71919	SIKA7_GR_RTR_N3	8.61166	Lapl6_IB_NCR_P3	8.70295	SIEPA1_ES_NPR_N2	8.69357	Fuk3_AC_RTR_N2	8.67144			[G2.1.1.295]	3.40999
Fuk4_RTR_N3	8.67428	LaplMax_KH_UCR_N2	8.71915	PIP7_GR_ALR_TI	8.61155	SIK_IB_PLR_P2	8.70293	At_ES_ALR_SI	8.69351	Del(K)IA_AC_PRT_TI	8.67141			[G2.1.1.268]	3.4086
Del(G)NA4_PRT_TI	8.67428	Del(K)NA6_KH_ALR_SI	8.71913	EP9_GR_BSR_CV	8.61139	PIP5_IB_BSR_MN	8.7029	SIDel(Rho)N_ES_AHR_N3	8.6935	Fuk9_AC_BSR_N2	8.67136			[G2.1.1.229]	3.40406
Lapl5_PRT_N2	8.67417	Del(G)NA1_KH_ALR_SI	8.71911	PIP17_GR_PLR_MI	8.6112	Del(K)NA5_IB_ALR_DE	8.70289	SIKA6_ES_PLR_SI	8.69348	Del(G)NA1_AC_RTR_N2	8.67134			[G2.1.1.396]	3.38403
Del(Rho)NA7_PLR_N2	8.6741	Fuk8_KH_ALR_N2	8.71911	SIGA6_GR_AHR_N3	8.61115	SIEPA5_IB_PRT_Ar	8.70283	Vm_ES_PRT_N2	8.69345	SIGA2_AC_UCR_N2	8.67132			[G2.1.1.249]	3.37109
Del(K)NA6_RTR_N2	8.6741	SIEPA8_KH_ALR_N2	8.71908	PIP2_GR_UCR_CV	8.61113	Del(Rho)NA2_IB_ALR_MN	8.7028	SIK_ES_AHR_N3	8.69335	SIGA4_AC_BSR_N1	8.67131			[G2.1.1.381]	3.36249
Z1_UCR_N2	8.67403	Del(G)NA9_KH_UCR_N2	8.71907	EP4_GR_PRT_SI	8.61107	Fuk7_IB_ARM_MN	8.7028	SIDel(Rho)N_ES_PRT_N2	8.69329	SIEPA8_AC_UFR_N2	8.67127			[G2.1.1.233]	3.3533
SIKMin_UCR_N3	8.67395	Del(G)NA2_KH_PLR_N2	8.71899	Lapl10_GR_UCR_SI	8.61097	EP7_IB_ALR_P2	8.70274	Fuk7_ES_PLR_N2	8.69327	PIP9_AC_RTR_N2	8.67115			[G2.1.1.52]	3.33884
SIG_PRT_SI	8.67393	Fuk4_KH_NPR_SI	8.71892	Del(K)NA3_GR_NPR_N2	8.61073	PIP6_IB_ALR_G	8.70274	FukMin_ES_ALR_N3	8.69324	PIP17_AC_UCR_N3	8.67112			[G2.1.1.165]	3.33736
Pt_BSR_N3	8.67384	Del(Rho)NA3_KH_PRT_N1	8.71889	Fuk3_GR_BSR_TI	8.61068	Del(G)NA4_IB_PRT_MX	8.7027	Del(G)NIA_ES_BSR_N3	8.6932	SIEPA4_AC_UFR_N2	8.67111			[G2.1.1.320]	3.31204
FukMin_AHR_N2	8.67384	SIG_KH_UCR_N2	8.71888	SIEPA10_GR_BSR_TI	8.61065	Del(K)Max_IB_PLR_G	8.7027	SIGA5_ES_PRT_N1	8.69316	PIP16_AC_BSR_TI	8.67103			[G2.1.1.248]	3.30463
SIGA8_NPR_N1	8.6738	Del(K)NA3_KH_NPR_N3	8.71885	Del(K)NA7_GR_ALR_TI	8.61062	PIP7_IB_PRT_SI	8.70269	EP10_ES_RTR_N2	8.69314	EP2_AC_NCR_N2	8.67097			[G2.1.1.154]	3.29959
Del(G)NA4_UCR_N3	8.6737	Fuk2_KH_UCR_N3	8.71884	Fuk5_GR_ALR_SI	8.61054	PIP7_IB_UFR_P3	8.70267	PIP12_ES_UCR_N3	8.69306	Fuk8_AC_PRT_N1	8.67093			[G2.1.1.384]	3.2871
Energy_PLR_N2	8.67363	Fuk6_KH_ALR_SI	8.71878	Lapl4_GR_ALR_TI	8.61054	Lapl10_IB_AHR_SI	8.70267	SIDel(Rho)N_ES_PRT_N1	8.69306	Del(Rho)NA8_AC_PRT_SI	8.67092			[G2.1.1.269]	3.26542
SIK_ALR_N1	8.67359	Del(Rho)NA7_KH_UCR_N2	8.71876	EP7_GR_PLR_SI	8.6104	Del(Rho)NA6_IB_ARM_Ar	8.70266	SIEPA4_ES_PLR_N2	8.69304	Del(K)NA10_AC_PLR_N2	8.67082			[G2.1.1.332]	3.251
SIEPA6_PRT_N2	8.67359	Del(Rho)NMin_KH_PLR_N2	8.71876	EP1_GR_PRT_SI	8.6103	EP5_IB_PRT_SI	8.70262	Lapl7_ES_PRT_TI	8.69299	PIP6_AC_NPR_P3	8.67079			[G2.1.1.180]	3.24197
SIEPA10_RTR_N2	8.67351	Del(G)NA8_KH_ALR_N3	8.71876	Fuk9_GR_BSR_TI	8.61023	SIGMax_IB_UFR_P2	8.70257	SIDel(K)N_ES_NPR_N3	8.69299	Del(Rho)NA1_AC_NCR_N3	8.6706			[G2.1.1.276]	3.23752
Z1_PRT_TI	8.67348	Lapl5_KH_UCR_N3	8.71873	Fuk7_GR_BSR_TI	8.61009	Lapl_IB_AHR_M	8.70257	HP_ES_RTR_N2	8.69291	Del(G)NA4_AC_PRT_N2	8.6705			[G2.1.1.174]	3.23413
Fuk4_UCR_N3	8.67337	SIKA2_KH_UFR_N2	8.7187	Lapl6_GR_AHR_N2	8.61008	Del(Rho)NA2_IB_BSR_MX	8.70255	SIEPA2_ES_AHR_N2	8.69291	SIEPA1_AC_UCR_N3	8.6704			[G2.1.1.80]	3.21653
Lapl8_BSR_TI	8.67332	PIP6_KH_PRT_N2	8.71869	Del(Rho)NA10_GR_BSR_TI	8.60989	SIDel(G)N_IB_PLR_Ar	8.70249	Lapl8_ES_PRT_TI	8.69291	FukMin_AC_UCR_N2	8.67039			[G2.1.1.389]	3.21544
Energy_PRT_TI	8.67331	Lapl3_KH_PLR_N3	8.71869	Lapl_GR_BSR_TI	8.60979	EP9_IB_ALR_G	8.70248	PIP8_ES_PRT_TI	8.6929	SIEPA7_AC_RTR_N2	8.67036			[G2.1.1.285]	3.21265
SIDel(K)N_PLR_N2	8.67331	SIGA6_KH_PRT_SI	8.71863	Del(G)NIA_GR_PLR_N2	8.60969	SIGA1_IB_ARM_P3	8.70244	PIPMin_ES_BSR_N2	8.69281	SIEPA4_AC_BSR_N3	8.67035			[G2.1.1.277]	3.21013
EP9_PLR_N2	8.67331	SIKA4_KH_ALR_SI	8.71856	SIGIA_GR_PRT_N2	8.60962	PIP5_IB_ARM_P2	8.7023	Del(G)NMax_ES_PRT_TI	8.6928	Del(G)NA2_AC_UFR_N3	8.67034			[G2.1.1.293]	3.18886
SIKA1_PLR_TI	8.67318	SIGMax_KH_UCR_N2	8.71853	SIGA7_GR_UCR_SI	8.60962	Pt_IB_ARM_Ar	8.70221	Lapl1_ES_PRT_N1	8.69276	PIP8_AC_ALR_N2	8.67027			[G2.1.1.237]	3.18697
SIK_UCR_N2	8.67315	Lapl10_KH_PLR_SI	8.71832	VOLTAE_GR_PLR_TI	8.60953	Del(K)NA6_IB_UCR_Ar	8.70219	PIP16_ES_ALR_N2	8.69275	Del(Rho)NMax_AC_RTR_N3	8.67018			[G2.1.1.383]	3.1507
SIK_PLR_N3	8.67309	SIGIA_KH_ALR_CV	8.71824	Del(G)NA4_GR_ALR_TI	8.60953	SIEPA3_IB_PLR_P3	8.70214	SIKA4_ES_PLR_N2	8.69274	Del(Rho)NA9_AC_UFR_N3	8.67011			[G2.1.1.263]	3.14775
EP10_PRT_TI	8.67308	Del(G)NA10_KH_UCR_RA	8.71814	SIGA4_GR_NPR_SI	8.60947	Lapl_IB_BSR_P3	8.7021	Del(K)NA7_ES_NPR_N2	8.69274	Del(Rho)NA7_AC_PRT_TI	8.67008			[G2.1.1.95]	3.11332
Del(K)NA10_UCR_N1	8.67306	SIGA3_KH_PRT_SI	8.71813	Del(K)NA10_GR_UCR_SI	8.60947	Pt_IB_UCR_P3	8.70209	SIKA3_ES_BSR_N3	8.69267	Lapl7_AC_PRT_N1	8.67006			[G2.1.1.92]	3.11051
SIGIA_PRT_N1	8.67301	SIKA9_KH_PRT_N1	8.71812	SIKA2_GR_NPR_TI	8.60935	Vm_IB_BSR_MN	8.70207	Del(K)NA4_ES_PRT_TI	8.6926	Del(G)NA2_AC_UFR_N2	8.67002			[G2.1.1.130]	3.07891
Z3_PRT_SI	8.67294	Del(K)NA5_KH_UCR_N3	8.71809	SIDel(G)N_GR_BSR_TI	8.60933	Del(Rho)NA7_IB_ARM_P2	8.70205	Fuk7_ES_ARM_DE	8.69257	PIP14_AC_PLR_SI	8.66992			[G2.1.1.253]	3.05307
Fuk8_PRT_TI	8.67282	SIEPA1_KH_NPR_N2	8.718	HP_GR_UFR_S	8.60931	SIKA6_IB_PRT_SI	8.70205	SIEPA5_ES_UCR_V	8.69253	Del(G)NA5_AC_UCR_N2	8.66987			[G2.1.1.187]	3.05281
Vm_PLR_N2	8.67275	Fuk4_KH_PRT_SI	8.71794	Del(Rho)NIA_GR_RTR_S	8.60931	PIP18_IB_ARM_MN	8.70201	SIGA8_ES_AHR_SI	8.69239	SIGA5_AC_NPR_N3	8.66974			[G2.1.1.235]	3.05232
Lapl7_RTR_N3	8.67269	Del(G)NA5_KH_ALR_N2	8.71793	SIGA6_GR_RTR_SI	8.60925	Del(G)NA7_IB_UCR_G	8.702	Fuk8_ES_PRT_SI	8.69238	PIP19_AC_BSR_DE	8.66974			[G2.1.1.397]	3.03568
Lapl9_PRT_N2	8.67269	Del(Rho)NA2_KH_NPR_N2	8.71791	SIEPA2_GR_ALR_CV	8.60924	PIP2_IB_BSR_P2	8.70199	PIP17_ES_PLR_N3	8.69234	Del(G)NA4_AC_BSR_N2	8.66973			[G2.1.1.252]	3.02293
VOLTAE_PRT_N2	8.67256	PIPMin_KH_AHR_N3	8.71778	EP5_GR_PLR_MI	8.6089	EP6_IB_ARM_P3	8.70195	Fuk8_ES_PRT_TI	8.69219	SIGIA_AC_NCR_S	8.66962			[G2.1.1.275]	3.0171
PIP10_BSR_N2	8.67255	PIP2_KH_PRT_N2	8.71774	Del(G)NA2_GR_NPR_N3	8.60883	Lapl2_IB_UCR_P2	8.70195	PIP5_ES_UCR_V	8.69212	Fuk9_AC_UFR_N3	8.6696			[G2.1.1.210]	3.00744
SIGA5_PRT_TI	8.67244	SIEPA8_KH_ALR_SI	8.71766	SIEPA3_GR_NPR_CV	8.60882	Del(G)NA8_IB_UFR_P3	8.70194	Fuk3_ES_PLR_N2	8.69206	SIEPA4_AC_PRT_N1	8.66957			[G2.1.1.145]	3.0011
SIEPA5_AHR_N3	8.67232	SIEPA5_KH_PRT_N2	8.71762	Pa_GR_BSR_TI	8.60879	SIKA7_IB_ARM_Ar	8.70193	EP2_ES_RTR_N3	8.69205	Lapl_AC_PRT_SI	8.66952			[G2.1.1.300]	2.99672
SIKA8_NPR_N3	8.67232	SIEPA7_KH_ALR_N2	8.71757	PIP19_GR_ALR_TI	8.60878	PIP3_IB_PLR_G	8.70185	Lapl_ES_BSR_N3	8.69205	EP6_AC_NPR_N2	8.66948			[G2.1.1.88]	2.99514
PIP11_PLR_N3	8.67223	Del(K)NA6_KH_ALR_N3	8.71754	Lapl1_GR_UCR_SI	8.60877	PIP13_IB_ALR_P3	8.70181	SIGA6_ES_PRT_N3	8.69196	SIGA5_AC_UCR_N2	8.66935			[G2.1.1.254]	2.97337
Del(Rho)NA10_PRT_N2	8.67214	SIDel(Rho)N_KH_NPR_N3	8.71753	Lapl1_GR_UFR_N1	8.60872	Lapl10_IB_AHR_Ar	8.70176	Lapl1_ES_PLR_N2	8.69193	Del(Rho)NMin_AC_PLR_N2	8.66934			[G2.1.1.292]	2.95075
Del(Rho)NA4_PLR_N3	8.67211	Lapl10_KH_ALR_N2	8.71735	Lapl10_GR_PRT_SI	8.60869	W(U)_IB_UFR_MN	8.70172	SIEP_ES_PRT_N3	8.69188	PIPMin_AC_BSR_N3	8.66931			[G2.1.1.388]	2.94422
SIGA3_NPR_N2	8.67179	IP_KH_UCR_N3	8.7173	Fuk2_GR_NPR_TI	8.6085	Del(Rho)NA2_IB_NCR_MX	8.7017	PIP15_ES_UCR_N3	8.69186	SIGA6_AC_UCR_N3	8.66928			[G2.1.1.54]	2.94041
SIGA6_PRT_N2	8.67172	SIEPA4_KH_NPR_N2	8.71726	SIKIA_GR_PRT_SI	8.60841	Del(G)NA4_IB_RTR_P3	8.70168	PIP10_ES_ARM_V	8.69171	PIP9_AC_PRT_N1	8.66928			[G2.1.1.225]	2.92555
Population_AHR_N2	8.67149	Lapl_KH_NPR_SI	8.71725	Del(G)NIA_GR_PRT_CV	8.60833	PIP13_IB_UCR_P3	8.70167	Del(K)NA3_ES_PRT_N1	8.6917	FukMin_AC_BSR_N2	8.66928			[G2.1.1.334]	2.91206
Gs(U)_PLR_N2	8.67148	PIP17_KH_ALR_N3	8.71724	Del(Rho)NA7_GR_AHR_N2	8.60821	EP4_IB_PLR_G	8.70162	Del(K)NA8_ES_PRT_SI	8.69168	SIGA5_AC_PRT_N1	8.66927			[G2.1.1.340]	2.90939
SIGA1_PRT_TI	8.67141	Del(G)NA2_KH_BSR_SI	8.71717	SIDel(G)N_GR_ALR_TI	8.60821	Lapl5_IB_RTR_P2	8.70161	Del(K)NA7_ES_PRT_TI	8.6916	Del(K)NA10_AC_NPR_N1	8.66922			[G2.1.1.160]	2.88923
Del(Rho)NA5_ALR_N3	8.67137	SIGMin_KH_NPR_N2	8.7171	EP5_GR_UCR_SI	8.60818	PIP15_IB_NPR_Ar	8.7016	SIEPA10_ES_AHR_N2	8.69159	PIPMin_AC_PCR_S	8.66921			[G2.1.1.232]	2.87584
SIGA2_PRT_N1	8.67136	Del(K)NA1_KH_PLR_N3	8.71709	SIEPMin_GR_PRT_N3	8.60811	PIP5_IB_PLR_Ar	8.70152	Z3_ES_BSR_N2	8.69149	Del(G)NA10_AC_UFR_N3	8.66921			[G2.1.1.255]	2.87464
PIP15_PRT_N1	8.67131	Del(Rho)NA2_KH_PRT_S	8.71707	PIP7_GR_PLR_TI	8.60801	SurfArea_IB_BSR_P2	8.70149	Lapl1_ES_BSR_TI	8.69147	SIGA2_AC_RTR_N3	8.66911			[G2.1.1.94]	2.82064
SIKIA_AHR_N2	8.67122	Del(G)NA3_KH_PRT_N1	8.71703	PIPAvg_GR_RTR_SI	8.60782	SIEPA9_IB_NCR_MN	8.70148	PIP20_ES_PCR_V	8.69144	Del(K)NA6_AC_UCR_N2	8.66905			[G2.1.1.11]	2.79123
Del(Rho)NA1_BSR_N1	8.67119	PIP12_KH_AHR_S	8.71702	ISA_GR_NPR_SI	8.60782	SIEP_IB_ALR_MN	8.70141	SIKA3_ES_NPR_N3	8.69139	Del(K)NA4_AC_BSR_N3	8.66903			[G2.1.1.393]	2.78781
Mw_UCR_N2	8.67108	Pb_KH_NPR_N3	8.71695	SIKIA_GR_PLR_SI	8.60777	Lapl7_IB_NCR_G	8.70139	Del(K)NA3_ES_ALR_TI	8.69138	SIGMax_AC_NCR_N2	8.66894			[G2.1.1.272]	2.78646
Del(Rho)NA4_NPR_N2	8.67106	Del(Rho)NA1_KH_NPR_N2	8.71689	Del(K)NA4_GR_PLR_TI	8.6077	Mw_IB_PLR_G	8.70137	Del(K)NA4_ES_ALR_N3	8.69133	SIKA1_AC_ARM_N2	8.6689			[G2.1.1.240]	2.75034
Del(G)NA7_NPR_N3	8.67094	SIKMax_KH_NPR_N3	8.71688	SIGA8_GR_ARM_N1	8.60761	EP6_IB_PRT_G	8.70136	Del(Rho)NA7_ES_PRT_N3	8.69118	Population_AC_ALR_N2	8.66888			[G2.1.1.273]	2.75004
SIGIA_AHR_N3	8.67094	SIDel(G)N_KH_PLR_SI	8.71685	Del(G)NA2_GR_RTR_SI	8.60745	SIDel(G)N_IB_AHR_SI	8.70132	SIEPA1_ES_UCR_N2	8.69111	Del(G)NA1_AC_PRT_N3	8.6688			[G2.1.1.294]	2.71636
SIKA2_RTR_N3	8.67091	SIGMax_KH_PRT_N1	8.71685	SIEPA10_GR_ARM_N1	8.60703	Mw_IB_AHR_SI	8.70129	SIEP_ES_AHR_SI	8.6911	SIEPA2_AC_RTR_N3	8.66866			[G4.3.5.14]	2.70838
SIGMin_PLR_TI	8.67089	Population_KH_AHR_SI	8.71682	PIP16_GR_ARM_N1	8.6069	PIP6_IB_RTR_M	8.70128	Del(G)NA4_ES_UCR_N2	8.69101	Del(Rho)NA4_AC_NPR_N2	8.66865			[G2.1.1.274]	2.66946
PIP6_RTR_V	8.67088	SIKA4_KH_BSR_N2	8.71678	Del(G)NA7_GR_PLR_TI	8.60689	Fuk2_IB_BSR_Ar	8.70123	W(U)_ES_ALR_TI	8.69101	Del(Rho)NA7_AC_UFR_N2	8.66865			[G2.1.1.191]	2.64803
EP3_BSR_N2	8.67081	Lapl_KH_UCR_N3	8.71678	EP7_GR_PRT_SI	8.60684	Del(Rho)NIA_IB_AHR_DE	8.70115	Energy_ES_ALR_N3	8.69063	Del(G)NA1_AC_UCR_N3	8.66865			[G2.1.1.245]	2.64357
Lapl6_RTR_N2	8.67074	PIP7_KH_AHR_S	8.71674	Del(Rho)NIA_GR_NCR_N2	8.60679	Lapl4_IB_AHR_P2	8.7011	Lapl10_ES_ALR_SI	8.69063	SIEPMax_AC_PRT_N2	8.66864			[G2.1.1.234]	2.62098
Del(G)NIA_ALR_N2	8.67059	SIDel(Rho)N_KH_UCR_N2	8.71665	SIEPA1_GR_PLR_SI	8.60662	SIEPMin_IB_NPR_P3	8.70105	SIEPMax_ES_PLR_SI	8.6906	Lapl2_AC_ALR_N3	8.66861			[G2.1.1.392]	2.61842
SIKIA_NPR_N3	8.6705	Lapl5_KH_UCR_N2	8.71663	EP8_GR_RTR_SI	8.60642	PIP7_IB_RTR_P3	8.70102	SIGA1_ES_AHR_N3	8.69057	SIKA6_AC_UFR_N2	8.66859			[G2.1.1.126]	2.5939
EP10_PRT_N1	8.67045	EP4_KH_UCR_RA	8.7166	Del(Rho)NA2_GR_AHR_SI	8.60636	Del(G)NA6_IB_PLR_SI	8.70096	Del(K)NA9_ES_UCR_SI	8.69056	SIEPA2_AC_ALR_N1	8.66856			[G2.1.1.260]	2.58515
Del(Rho)NA1_RTR_N3	8.67043	FukMin_KH_UCR_N3	8.71653	PIP10_GR_BSR_TI	8.60635	Pb_IB_AHR_Ar	8.70094	SIKA8_ES_UCR_N3	8.69053	Del(K)NA9_AC_PRT_TI	8.66856			[G2.1.1.218]	2.56643
Lapl3_AHR_N2	8.67041	Del(K)NA7_KH_ALR_N3	8.71637	PIP6_GR_ALR_TI	8.60616	SIKIA_IB_AHR_G	8.70094	PIP8_ES_PRT_N3	8.69048	SIDel(Rho)N_AC_RTR_N2	8.66854			[G2.1.1.209]	2.55747
Del(G)NA7_UCR_N2	8.67037	SIKMin_KH_ALR_N3	8.71628	IP_GR_PLR_TI	8.60597	LaplMax_IB_AHR_P2	8.70093	Del(Rho)NA8_ES_PLR_N3	8.69034	PIP15_AC_PLR_N2	8.66851			[G2.1.1.385]	2.51801
Population_ALR_N2	8.67036	Z2_KH_NPR_N3	8.7162	SIGA2_GR_ALR_TI	8.60596	SIGA2_IB_RTR_MN	8.70091	Del(K)NA8_ES_ALR_N1	8.69031	SIEPA2_AC_PRT_N1	8.66849			[G2.1.1.201]	2.51436
Del(K)NA4_PRT_TI	8.67024	Del(Rho)NA9_KH_PRT_N3	8.71619	Fuk6_GR_BSR_TI	8.60595	Z1_IB_ALR_MN	8.7009	Anp_ES_PRT_TI	8.6903	Del(Rho)NA2_AC_NPR_S	8.66845			[G2.1.1.93]	2.51196
At_PRT_N3	8.67018	SIKA4_KH_NPR_SI	8.71606	Del(K)NA4_GR_PLR_SI	8.60594	PIP15_IB_ALR_DE	8.70089	SIDel(Rho)N_ES_PLR_N3	8.69029	SIGA3_AC_PLR_N2	8.66837			[G2.1.1.394]	2.47539
PIPAvg_BSR_N2	8.67017	SIEPA2_KH_PLR_N3	8.71606	Del(K)NA7_GR_RTR_SI	8.60576	Mw_IB_BSR_G	8.70088	SIGA3_ES_BSR_N2	8.69018	Fuk6_AC_AHR_SI	8.66836			[G2.1.1.121]	2.44257
PIP17_PLR_N2	8.67017	Vm_KH_UCR_N2	8.71603	Del(G)NA8_GR_PLR_TI	8.60573	SIGMax_IB_NPR_P2	8.70084	Gs(U)_ES_ALR_SI	8.69011	Del(Rho)NA5_AC_BSR_N2	8.66836			[G2.1.1.351]	2.42951
FukMin_PRT_SI	8.67017	Fuk1_KH_PRT_N3	8.71603	Del(K)NA7_GR_PLR_N3	8.6057	Energy_IB_NCR_P2	8.70084	Fuk9_ES_PRT_N1	8.69009	SIGA1_AC_PLR_SI	8.6683			[G2.1.1.280]	2.39632
SIKA5_ALR_N1	8.67011	Pt_KH_PLR_N3	8.71602	PIP3_GR_NPR_MI	8.6057	SIKA9_IB_AHR_M	8.70083	Del(Rho)NIA_ES_PLR_MX	8.68991	SIGA3_AC_RTR_N3	8.66829			[G2.1.1.138]	2.3869
SIDel(G)N_PRT_SI	8.67007	Del(Rho)NA9_KH_ALR_SI	8.71597	Del(Rho)NA6_GR_UCR_N1	8.60568	EP4_IB_ARM_P3	8.70083	Lapl6_ES_RTR_N3	8.68984	Anp_AC_UCR_N2	8.66815			[G2.1.1.107]	2.37224
Del(K)NA8_AHR_N3	8.67003	Del(Rho)NA7_KH_ALR_N3	8.71584	Z3_GR_PLR_SI	8.60564	Del(G)NA1_IB_ALR_TI	8.70083	Pt_ES_PLR_SI	8.68983	Del(K)NA4_AC_RTR_SI	8.66808			[G2.1.1.133]	2.36622
Population_PRT_N1	8.66993	PIP4_KH_ALR_N2	8.7158	Del(G)NIA_GR_PRT_N3	8.60564	Del(K)NA1_IB_PLR_DE	8.70079	SIEP_ES_PLR_N2	8.68983	Del(Rho)NA2_AC_UFR_N3	8.66804			[G2.1.1.7]	2.36355
SIK_BSR_N3	8.66984	PIP9_KH_UFR_N3	8.7157	Fuk4_GR_PRT_TI	8.60539	EP8_IB_PCR_P2	8.70078	Mw_ES_ALR_N2	8.68975	Lapl_AC_UCR_N2	8.66804			[G2.1.1.265]	2.36145
Del(Rho)NA3_PLR_N3	8.66982	Fuk9_KH_ALR_N2	8.71568	Del(Rho)NMax_GR_UCR_TI	8.60534	PIPMin_IB_PRT_G	8.70076	SIDel(G)N_ES_ALR_N1	8.6897	Del(K)NA6_AC_UCR_N3	8.668			[G2.1.1.204]	2.34627
Del(G)NA2_ALR_N1	8.66975	Lapl_KH_PRT_N3	8.71568	SIGMin_GR_RTR_S	8.60534	PIP14_IB_AHR_MN	8.70075	Pb_ES_BSR_N1	8.68966	SIKIA_AC_UFR_S	8.66787			[G2.1.1.100]	2.33494
SIKA9_ALR_N2	8.66962	SIKA9_KH_BSR_SI	8.71566	SIGA6_GR_UFR_N1	8.60515	PIP3_IB_PCR_P2	8.7007	Del(G)NA9_ES_PRT_SI	8.68964	Fuk5_AC_PLR_SI	8.66786			[G2.1.1.111]	2.31357
Energy_PRT_N1	8.66961	Del(K)NA10_KH_PRT_TI	8.71564	SIEPA5_GR_ALR_S	8.6051	SIGIA_IB_BSR_Ar	8.70067	Del(G)NA7_ES_NPR_N2	8.68948	EP2_AC_RTR_N3	8.66785			[G2.1.1.85]	2.27498
Mw_UCR_N3	8.66961	Pa_KH_NPR_N2	8.71561	PIP6_GR_AHR_MI	8.60506	SIEPA8_IB_NPR_RA	8.70064	Ap_ES_BSR_N2	8.68938	Vm_AC_PLR_SI	8.66781			[G2.1.1.206]	2.25592
Z2_NPR_N2	8.66959	PIP18_KH_ALR_SI	8.71561	Del(G)NA6_GR_RTR_N2	8.60503	PIP14_IB_AHR_P2	8.70063	Del(Rho)NIA_ES_PLR_N2	8.68937	SIKA6_AC_RTR_N2	8.66781			[G2.1.1.51]	2.23707
SIEPMax_PLR_TI	8.66957	Del(Rho)NA5_KH_UCR_N2	8.71558	SIEPA2_GR_NPR_TI	8.60497	SIKA9_IB_PRT_SI	8.70061	Del(K)IA_ES_NPR_N2	8.68935	Lapl4_AC_BSR_SI	8.66775			[G2.1.1.400]	2.23053
Fuk8_NPR_N2	8.6694	Del(G)NA10_KH_AHR_SI	8.7155	PIPMax_GR_PRT_N3	8.60497	Del(Rho)NIA_IB_AHR_P2	8.70055	Del(K)NA9_ES_PLR_N3	8.68932	SIEPMin_AC_PLR_N3	8.66773			[G2.1.1.307]	2.22466
Gs(U)_PRT_TI	8.66938	PIP3_KH_ALR_N3	8.7155	PIP11_GR_AHR_N3	8.60494	EP9_IB_BSR_Ar	8.70041	Del(G)NA5_ES_UCR_N3	8.68923	Del(K)NA10_AC_RTR_N2	8.66765			[G2.1.1.71]	2.19666
Lapl4_PRT_N1	8.66935	SIEPA3_KH_AHR_N3	8.71539	PIP6_GR_AHR_N1	8.60491	Del(G)NA8_IB_PRT_SI	8.70041	SIDel(K)N_ES_NPR_N2	8.6892	PIP7_AC_PRT_N1	8.66765			[G2.1.1.147]	2.19279
PIP7_AHR_N2	8.66932	SIKA4_KH_PRT_N3	8.71535	EP5_GR_PRT_SI	8.60489	PIPMin_IB_NPR_P2	8.7004	EP10_ES_PRT_TI	8.68919	Del(G)NA3_AC_PRT_N2	8.66764			[G2.1.1.67]	2.18666
Lapl1_PLR_N2	8.66932	PIP13_KH_UCR_N2	8.71534	PIP16_GR_NPR_TI	8.60488	Del(Rho)NA6_IB_PRT_TI	8.70038	SIG_ES_PRT_N1	8.68917	Z3_AC_PRT_TI	8.66756			[G2.1.1.347]	2.16535
SIGA3_PRT_TI	8.66926	Gs(U)_KH_NPR_N2	8.71531	Del(G)NA9_GR_PLR_TI	8.60482	EP7_IB_PLR_G	8.70035	FukMin_ES_ALR_N2	8.68906	SIGIA_AC_BSR_N3	8.66756			[G2.1.1.203]	2.14391
Pa_NPR_N2	8.66925	SIK_KH_NPR_N2	8.7153	SIEPA5_GR_ALR_SI	8.60478	PIP16_IB_PLR_Ar	8.70033	SIKA2_ES_PRT_TI	8.68904	SIEPA6_AC_UCR_N3	8.66746			[G2.1.1.167]	2.12014
PIP9_NPR_N2	8.66912	EP8_KH_NPR_N3	8.7153	Lapl_GR_PLR_TI	8.60475	Lapl10_IB_NCR_M	8.70029	Del(G)NA3_ES_RTR_N2	8.68895	At_AC_NPR_SI	8.66743			[G2.1.1.217]	2.09271
Del(G)NMax_PRT_N3	8.66911	Del(K)NA5_KH_ALR_N2	8.71528	Fuk3_GR_ALR_TI	8.60473	Del(Rho)NA2_IB_BSR_DE	8.70027	SurfArea_ES_ALR_SI	8.68894	PIPMax_AC_UFR_N3	8.66741			[G2.1.1.124]	2.08907
At_PLR_N2	8.66909	SIKIA_KH_PLR_N3	8.71526	Energy_GR_BSR_TI	8.60465	EP6_IB_UCR_G	8.70027	Del(Rho)NA7_ES_PLR_N3	8.6889	EP10_AC_ALR_TI	8.66738			[G2.1.1.136]	2.07734
Fuk3_ALR_N1	8.66909	SIKIA_KH_NPR_DE	8.71522	At_GR_ALR_SI	8.60463	PIP14_IB_ARM_P3	8.70024	Del(Rho)NMax_ES_ALR_SI	8.68884	PIP12_AC_PRT_SI	8.66736			[G2.1.1.311]	2.06873
PIP14_PRT_N1	8.66904	SIEPIA_KH_UFR_N3	8.71519	SIEPA10_GR_NPR_TI	8.60463	SIGA1_IB_NPR_M	8.70019	FukMin_ES_PRT_SI	8.68874	SIDel(G)N_AC_UCR_N3	8.66724			[G2.1.1.327]	2.03293
Del(G)NA3_PLR_N2	8.66902	SurfArea_KH_PLR_S	8.71519	PIP5_GR_UCR_SI	8.60462	Del(Rho)NMin_IB_NPR_Ar	8.70014	SIKA3_ES_PRT_TI	8.68868	Del(G)NA1_AC_PRT_SI	8.66722			[G2.1.1.370]	2.01766
PIP5_ALR_N3	8.66898	PIP12_KH_RTR_RA	8.71515	SIEPMin_GR_ALR_N2	8.60451	EP9_IB_RTR_M	8.70009	Del(Rho)NA10_ES_PRT_N2	8.68867	Ap_AC_UFR_N2	8.66721			[G2.1.1.47]	2.00799
SIGA7_PRT_TI	8.66887	PIP16_KH_AHR_SI	8.71512	Fuk5_GR_AHR_SI	8.60436	PIP15_IB_NCR_P3	8.70009	Gw(U)_ES_UCR_N2	8.68863	Gs(U)_AC_UFR_N2	8.6672			[G2.1.1.128]	1.9816
SIKIA_AHR_N3	8.66883	Del(Rho)NA9_KH_UCR_N3	8.71508	HP_GR_PLR_DE	8.6043	EP1_IB_RTR_DE	8.70008	SIG_ES_UCR_N2	8.6886	PIPAvg_AC_ALR_N3	8.66719			[G2.1.1.171]	1.9579
SurfArea_PRT_N3	8.66879	EP3_KH_NPR_N3	8.71503	EP2_GR_NPR_TI	8.60422	Fuk4_IB_PLR_P3	8.70008	Del(Rho)NMin_ES_PLR_N3	8.68857	PIPMin_AC_BSR_N1	8.66718			[G2.1.1.216]	1.93398
Del(K)IA_NPR_N2	8.66877	Del(K)IA_KH_NPR_N3	8.71489	EP3_GR_ALR_SI	8.60419	Del(K)IA_IB_PRT_M	8.70005	Del(K)IA_ES_ALR_N1	8.68852	SIGIA_AC_PRT_TI	8.66711			[G2.1.1.319]	1.93315
Ap_BSR_N2	8.66871	SIEPA3_KH_UCR_N3	8.71482	SIKA5_GR_PLR_N2	8.60413	Del(G)NA7_IB_AHR_SI	8.70005	Fuk4_ES_RTR_N2	8.68845	Del(Rho)NMin_AC_AHR_N3	8.66705			[G2.1.1.123]	1.93073
Del(G)NA4_PLR_N3	8.66859	SIGA6_KH_UCR_N2	8.71479	Vm_GR_UCR_N1	8.60406	SIGA4_IB_ALR_MN	8.70004	Del(K)NA8_ES_NPR_SI	8.68844	PIP19_AC_UCR_P3	8.66705			[G2.1.1.339]	1.90803
Del(K)NA9_PLR_CV	8.66844	Del(K)NA5_KH_ALR_N3	8.71463	Del(K)NA1_GR_ALR_N2	8.60401	EP4_IB_UFR_G	8.69998	SurfArea_ES_PLR_N3	8.68839	SIEPA1_AC_PLR_N3	8.66699			[G2.1.1.215]	1.89967
SIEPA3_UCR_N2	8.66833	Del(K)NA10_KH_UCR_N2	8.71457	EP7_GR_PLR_TI	8.6038	EP5_IB_UCR_MN	8.69998	Del(Rho)NA7_ES_BSR_N2	8.68828	EP1_AC_UCR_N3	8.66698			[G2.1.1.135]	1.88144
Fuk1_PRT_N1	8.66832	PIPMin_KH_UCR_N3	8.71447	SIGA8_GR_NPR_SI	8.60363	EP9_IB_BSR_P2	8.69998	PIP19_ES_UCR_V	8.68825	SIKA3_AC_PRT_N1	8.66694			[G2.1.1.287]	1.87788
SIEPMax_PRT_N3	8.66828	Del(Rho)NA10_KH_PRT_N3	8.71442	Del(Rho)NA1_GR_RTR_SI	8.60361	SIGA1_IB_NPR_G	8.69995	SIEPMin_ES_ARM_CV	8.68817	SIEPA3_AC_ALR_N2	8.6669			[G2.1.1.125]	1.86102
SIEPA3_UCR_N3	8.66813	FukMin_KH_NPR_N2	8.71441	Fuk1_GR_PRT_SI	8.60359	Population_IB_PLR_M	8.69991	SIEPMax_ES_BSR_N3	8.68811	EP6_AC_ALR_SI	8.66676			[G2.1.1.119]	1.85401
VOLTAE_UCR_N3	8.66811	Del(G)NA3_KH_PRT_RA	8.7144	SIGA1_GR_AHR_SI	8.60358	SIGA1_IB_RTR_P2	8.69989	SIEPIA_ES_AHR_N2	8.68808	SIGA10_AC_RTR_N2	8.66673			[G2.1.1.87]	1.84024
Del(Rho)NA4_RTR_N2	8.66805	SIEPMin_KH_NPR_DE	8.71434	Del(Rho)NA1_GR_ALR_MI	8.60357	EP7_IB_NPR_Ar	8.69989	PIP10_ES_NPR_N3	8.68801	Pt_AC_NPR_N3	8.66672			[G2.1.1.291]	1.82804
Del(G)NIA_PRT_N1	8.668	Energy_KH_BSR_N3	8.71431	Del(G)NA3_GR_PLR_TI	8.60356	EP7_IB_ALR_G	8.69985	PIPAvg_ES_PRT_TI	8.68795	Del(Rho)NA8_AC_UCR_N2	8.66666			[G2.1.1.331]	1.81924
Del(G)NA6_PRT_N3	8.66793	IP_KH_ALR_N2	8.7143	SIKA8_GR_PLR_SI	8.60349	SIGMin_IB_BSR_P3	8.69983	PIP13_ES_PRT_N2	8.68792	EP5_AC_UCR_N3	8.66662			[G2.1.1.19]	1.81553
SIDel(G)N_BSR_N2	8.66791	VOLTAE_KH_AHR_SI	8.7143	Del(K)NA5_GR_NPR_TI	8.60342	PIPMin_IB_ALR_P2	8.69983	Del(K)Max_ES_PRT_TI	8.6879	PIP5_AC_PCR_DE	8.66658			[G2.1.1.137]	1.81501
SIKA4_BSR_N2	8.66785	Lapl7_KH_PRT_S	8.7143	Fuk5_GR_BSR_SI	8.60336	Fuk7_IB_UCR_P2	8.69982	Z3_ES_PRT_TI	8.68785	SIDel(Rho)N_AC_PRT_TI	8.66634			[G2.1.1.208]	1.80553
Lapl2_ALR_N2	8.66785	EP8_KH_BSR_N2	8.71422	SIGA5_GR_RTR_N3	8.60335	Del(K)IA_IB_UCR_P2	8.69979	Fuk2_ES_AHR_N3	8.68785	SIKA8_AC_PRT_N1	8.66631			[G2.1.1.378]	1.8
Del(Rho)NA6_UCR_N2	8.66769	SIEPA4_KH_NPR_SI	8.71421	SIGA2_GR_BSR_TI	8.60331	SIGA7_IB_ALR_MN	8.69974	PIP15_ES_PLR_N3	8.68764	SurfArea_AC_UFR_N3	8.66628			[G2.1.1.199]	1.77365
Del(Rho)NA8_UCR_N3	8.66767	Del(G)NA5_KH_UCR_N3	8.71419	Anp_GR_PLR_SI	8.60326	SIEPA6_IB_ALR_Ar	8.6997	PIP20_ES_PLR_N3	8.68762	SIEPMin_AC_AHR_MI	8.66625			[G2.1.1.376]	1.77009
SIEPMax_PRT_TI	8.66766	EP9_KH_PRT_N3	8.71412	EP9_GR_NPR_TI	8.60316	Del(Rho)NA2_IB_RTR_DE	8.6997	Del(G)NA6_ES_BSR_N2	8.68759	Del(K)NA1_AC_BSR_N1	8.66623			[G2.1.1.247]	1.74741
SIGA2_PLR_N2	8.66763	SIEP_KH_RTR_N3	8.7141	Pb_GR_PLR_TI	8.60302	Pt_IB_ALR_P2	8.69968	PIPMin_ES_UFR_N3	8.68754	Del(G)NA2_AC_BSR_N1	8.6662			[G2.1.1.30]	1.73913
Lapl_UCR_N2	8.66761	PIP19_KH_ALR_N2	8.714	W(U)_GR_ALR_TI	8.60301	Del(G)NIA_IB_AHR_G	8.69966	HP_ES_PRT_TI	8.68754	Del(K)NA4_AC_NPR_N3	8.66615			[G2.1.1.182]	1.72962
Del(Rho)NA8_ALR_N1	8.66759	IP_KH_UFR_N3	8.71399	Del(K)NA2_GR_ALR_G	8.60299	SIEPA9_IB_NPR_MN	8.69961	Lapl_ES_AHR_N2	8.68751	Del(Rho)NA5_AC_UFR_N2	8.66613			[G2.1.1.129]	1.72598
Lapl2_NPR_N2	8.66756	SIEPA3_KH_PLR_SI	8.71397	Del(G)NA9_GR_ALR_TI	8.60298	PIP4_IB_PLR_MN	8.6996	Del(Rho)NA5_ES_PRT_N1	8.68748	SIGIA_AC_NCR_N2	8.66605			[G2.1.1.36]	1.72231
SIEPA5_PRT_TI	8.66751	PIP10_KH_RTR_RA	8.71397	PIP9_GR_AHR_N2	8.60298	Del(G)NA4_IB_NPR_P3	8.69958	Anp_ES_AHR_N3	8.68747	PIPAvg_AC_PRT_CV	8.66602			[G2.1.1.361]	1.71975
SIEPA8_ALR_N1	8.66751	Del(G)NA5_KH_PRT_N1	8.71395	Energy_GR_NCR_N3	8.6029	Fuk3_IB_UFR_G	8.69958	Pt_ES_PRT_N2	8.68747	SIGA3_AC_ALR_SI	8.66598			[G2.1.1.151]	1.71574
Del(K)NA10_PLR_N3	8.66747	Del(G)NA10_KH_PRT_N2	8.71384	PIPMin_GR_NPR_N2	8.60288	PIP16_IB_AHR_DE	8.69958	Del(Rho)NA6_ES_ALR_N2	8.68736	Fuk10_AC_PRT_N2	8.66597			[G2.1.1.267]	1.70217
Lapl2_AHR_N3	8.66744	Fuk5_KH_PRT_N1	8.71361	PIP17_GR_UCR_TI	8.60286	PIP5_IB_UFR_Ar	8.69956	Lapl8_ES_PRT_SI	8.68728	Del(Rho)NA6_AC_ALR_N2	8.66593			[G2.1.1.359]	1.69668
Del(Rho)NA5_PRT_TI	8.66737	SIGA4_KH_ALR_N2	8.71359	SIEPMin_GR_BSR_N3	8.60283	PIP13_IB_BSR_P3	8.69955	PIP14_ES_UCR_N2	8.68722	PIP15_AC_RTR_N2	8.66585			[G2.1.1.364]	1.68476
Fuk10_RTR_N2	8.66734	Fuk2_KH_PLR_S	8.71359	SIKA8_GR_PRT_SI	8.60282	Del(Rho)NA4_IB_ALR_G	8.69954	SIG_ES_RTR_N3	8.68721	Del(G)NA5_AC_PLR_SI	8.66577			[G2.1.1.271]	1.66234
SIDel(K)N_ALR_N1	8.66733	SIDel(Rho)N_KH_UCR_N3	8.71355	PIP8_GR_UCR_TI	8.60278	EP7_IB_PRT_MN	8.69954	Fuk_ES_UCR_N3	8.6872	SIEPMin_AC_BSR_N3	8.66577			[G2.1.1.366]	1.65994
SIKA3_PRT_N1	8.66727	Del(Rho)NA4_KH_ALR_N3	8.71349	SIGA6_GR_ALR_TI	8.60278	Del(K)NA1_IB_NCR_M	8.69953	Del(G)NA8_ES_ALR_N2	8.68714	SIG_AC_PRT_N1	8.66575			[G2.1.1.140]	1.6309
PIP2_AHR_N2	8.66714	SIG_KH_UCR_N3	8.71342	SIG_GR_NPR_TI	8.60276	Del(Rho)NA4_IB_UCR_Ar	8.69952	SIGA2_ES_PRT_SI	8.6871	SIEPA1_AC_BSR_N3	8.66567			[G2.1.1.38]	1.62516
Anp_PRT_N2	8.66712	EP3_KH_UFR_N3	8.7134	Del(Rho)NA2_GR_NCR_N2	8.60273	Del(G)NA9_IB_PRT_MN	8.69952	SIKA7_ES_NPR_N2	8.68708	Del(K)NA10_AC_PRT_TI	8.6656			[G2.1.1.26]	1.62295
Lapl6_PRT_SI	8.66709	Del(K)NA10_KH_NPR_SI	8.71335	SIEPA9_GR_BSR_SI	8.60272	LaplMax_IB_RTR_P2	8.69942	Del(K)NA2_ES_PRT_P3	8.68706	Pt_AC_PRT_TI	8.66551			[G2.1.1.59]	1.62192
SIKA5_PRT_TI	8.66702	PIP15_KH_NPR_RA	8.71326	Del(G)NA10_GR_NPR_TI	8.60269	Lapl2_IB_PCR_P2	8.6994	Fuk9_ES_PLR_N3	8.68706	Del(G)NA2_AC_ALR_N1	8.66544			[G2.1.1.239]	1.61749
Del(G)NMax_PLR_N3	8.66701	Mw_KH_ALR_SI	8.71321	PIP9_GR_PLR_RA	8.60262	SIEPA5_IB_AHR_Ar	8.69939	Lapl2_ES_PLR_N3	8.68698	Del(K)NA10_AC_UCR_N2	8.66541			[G2.1.1.79]	1.61667
VOLTAE_PRT_N3	8.66695	Del(G)NA6_KH_PLR_SI	8.71315	Fuk_GR_ALR_TI	8.60251	LaplMax_IB_RTR_G	8.69938	Lapl_ES_ALR_N2	8.68694	PIP15_AC_BSR_TI	8.66539			[G2.1.1.342]	1.60606
SIEPA9_RTR_N2	8.66688	SIKA6_KH_UCR_N3	8.71313	IP_GR_UCR_TI	8.60237	EP3_IB_PCR_Ar	8.69936	Del(K)NA2_ES_NCR_N2	8.68692	Del(Rho)NMin_AC_ALR_N3	8.66537			[G2.1.1.2]	1.58579
SIDel(G)N_PLR_N3	8.66687	Pb_KH_NPR_N2	8.71296	SIKA7_GR_PLR_N2	8.60227	Del(Rho)NA8_IB_ARM_MN	8.69934	EP7_ES_PRT_N2	8.68691	SIKA2_AC_PRT_N1	8.66537			[G2.1.1.42]	1.5807
PIP8_ALR_N1	8.66684	FukMin_KH_BSR_N3	8.71294	PIP6_GR_UCR_SI	8.60222	Lapl5_IB_UFR_P2	8.69933	Gs(U)_ES_PLR_SI	8.68689	PIP7_AC_UFR_N2	8.66527			[G2.1.1.363]	1.57872
Fuk2_UCR_V	8.66679	PIP14_KH_UCR_N3	8.71292	SIGMin_GR_PCR_S	8.60221	Del(G)NA9_IB_AHR_P2	8.69933	Pt_ES_NPR_SI	8.68686	FukMin_AC_PRT_TI	8.66524			[G2.1.1.102]	1.57238
SIEPA4_PRT_TI	8.66668	PIP9_KH_BSR_N2	8.71291	SIDel(G)N_GR_RTR_N2	8.60218	PIPMin_IB_UCR_G	8.69932	PIP7_ES_RTR_V	8.68686	Del(K)NA9_AC_ALR_N1	8.66518			[G2.1.1.21]	1.56953
SIEPA2_PRT_TI	8.66653	Del(K)IA_KH_PRT_S	8.71288	Del(G)NA9_GR_ARM_N1	8.60218	PIPMax_IB_NPR_DE	8.6993	Lapl1_ES_NPR_SI	8.68684	Del(K)NA9_AC_PLR_SI	8.66515			[G2.1.1.368]	1.56387
Del(Rho)NA7_ALR_N1	8.66652	SIGMin_KH_ALR_N3	8.71288	Population_GR_NPR_SI	8.60218	PIP8_IB_PRT_TI	8.69929	Del(G)NA4_ES_RTR_N3	8.68675	SIG_AC_UCR_N2	8.66509			[G2.1.1.322]	1.56211
SIEPA9_PRT_N2	8.66652	PIP14_KH_UCR_N2	8.71284	SIGMax_GR_PLR_TI	8.60211	Del(G)NA9_IB_UFR_MN	8.69926	Del(Rho)NA3_ES_BSR_N3	8.68673	Pt_AC_ALR_N2	8.66505			[G2.1.1.212]	1.56043
Del(Rho)NA2_BSR_N3	8.66646	SIKA7_KH_ALR_SI	8.71283	Del(K)NA10_GR_PLR_TI	8.60208	FukMin_IB_UCR_MX	8.69925	SIGA7_ES_PRT_N3	8.68672	EP9_AC_BSR_MI	8.66497			[G2.1.1.377]	1.51594
Del(Rho)NA10_PRT_SI	8.66639	Lapl7_KH_UCR_N2	8.71281	SIK_GR_NPR_N2	8.60201	Fuk7_IB_UFR_M	8.69919	Del(G)NA7_ES_BSR_N2	8.68671	SIK_AC_UCR_N2	8.66493			[G2.1.1.302]	1.49707
SIKA9_PLR_N3	8.66639	Fuk9_KH_BSR_N2	8.71273	SIEPA6_GR_PLR_TI	8.60198	Fuk1_IB_BSR_P2	8.69918	SIEPA8_ES_NCR_N3	8.68668	PIP15_AC_ALR_TI	8.66487			[G2.1.1.132]	1.48707
SIKA2_NPR_N1	8.66635	PIP2_KH_BSR_N2	8.71264	Del(K)NA4_GR_ALR_SI	8.60196	Del(G)NIA_IB_PRT_Ar	8.69917	Fuk3_ES_ALR_SI	8.68665	Lapl9_AC_UFR_N2	8.66478			[G2.1.1.29]	1.48692
Del(K)NA7_ARM_V	8.66632	PIP17_KH_PRT_N2	8.71263	Del(K)NA9_GR_ALR_TI	8.60181	SIKA5_IB_ARM_P2	8.69916	PIP13_ES_UCR_N3	8.68657	Del(Rho)NA2_AC_PLR_TI	8.66474			[G2.1.1.227]	1.47237
Del(G)NA7_PRT_N1	8.66632	PIP13_KH_NPR_N2	8.7126	Del(G)NIA_GR_PCR_S	8.60174	SIEPA5_IB_ALR_P2	8.69915	Ap_ES_PRT_N3	8.68648	Del(Rho)NA4_AC_RTR_N3	8.66472			[G2.1.1.231]	1.4625
Lapl4_PLR_N3	8.6663	Fuk4_KH_UCR_N3	8.7126	Del(Rho)NMin_GR_NPR_MI	8.6016	PIP14_IB_NCR_Ar	8.69914	EP3_ES_NPR_N2	8.68642	Del(K)NA7_AC_RTR_N2	8.6646			[G2.1.1.62]	1.44676
SIKA9_PRT_N1	8.66614	SIGA3_KH_NPR_N3	8.71251	Del(K)NA10_GR_ALR_SI	8.60155	PIPMin_IB_ALR_P3	8.69913	Fuk9_ES_AHR_N3	8.68642	At_AC_RTR_N2	8.66457			[G2.1.1.179]	1.43504
Anp_ALR_N2	8.66597	SIEPA1_KH_BSR_N3	8.7125	PIPMax_GR_RTR_N3	8.6015	Del(K)NA4_IB_PLR_MX	8.69912	SIGMax_ES_NPR_N2	8.6864	Population_AC_UCR_N3	8.66455			[G2.1.1.369]	1.4335
Del(Rho)NA6_PRT_N3	8.66596	SIGIA_KH_BSR_N2	8.7125	PIP14_GR_NPR_N3	8.60148	Del(G)NA4_IB_NPR_MX	8.6991	SIGA10_ES_PRT_N2	8.68637	Fuk4_AC_RTR_N3	8.66454			[G2.1.1.134]	1.42388
SIKA9_ALR_N3	8.66596	SIEPA5_KH_ALR_N2	8.71247	Del(G)NA1_GR_ALR_TI	8.60145	SIGA1_IB_UCR_M	8.6991	PIP9_ES_PLR_N2	8.68635	SIEPA1_AC_PRT_SI	8.66448			[G2.1.1.213]	1.4136
SIKA9_ALR_N1	8.66587	PIP7_KH_PLR_N3	8.71246	EP4_GR_PLR_TI	8.60138	Fuk1_IB_AHR_P2	8.69907	Vm_ES_UCR_N3	8.68631	EP9_AC_PLR_N2	8.66446			[G2.1.1.214]	1.40674
PIP8_BSR_N2	8.66581	PIP15_KH_PLR_N2	8.71241	EP1_GR_PRT_TI	8.60136	Lapl8_IB_UCR_M	8.69906	SIGA7_ES_PRT_N2	8.68626	SIGMin_AC_PRT_TI	8.6644			[G2.1.1.24]	1.38088
SIEPA1_PRT_TI	8.66569	PIPAvg_KH_BSR_N2	8.71238	Lapl3_GR_PRT_N2	8.60136	SIGA7_IB_UFR_MN	8.69903	SIEPA7_ES_ALR_SI	8.68586	SIKIA_AC_UCR_N2	8.66421			[G2.1.1.299]	1.34236
ECI_ALR_N2	8.66568	Del(G)NA7_KH_RTR_S	8.71238	SIKA7_GR_AHR_N3	8.60116	EP8_IB_PCR_P3	8.69903	SIKMin_ES_AHR_N3	8.68583	PIPAvg_AC_RTR_N3	8.66412			[G2.1.1.372]	1.32482
Del(K)NA6_ALR_N1	8.66567	SIEPA10_KH_RTR_N3	8.71237	EP9_GR_BSR_SI	8.60093	Lapl3_IB_PLR_DE	8.699	SIGMax_ES_RTR_N2	8.68581	Del(K)NA10_AC_RTR_N1	8.66398			[G2.1.1.23]	1.30568
Lapl2_PRT_TI	8.66562	PIPMax_KH_UCR_SI	8.71235	Del(G)NIA_GR_NCR_N2	8.60092	SIKA8_IB_UFR_P3	8.69899	Del(Rho)NA2_ES_ALR_N2	8.68578	SIEPA3_AC_AHR_N3	8.66396			[G2.1.1.91]	1.2974
SIGA6_BSR_N2	8.66552	PIP18_KH_ALR_N2	8.71231	Population_GR_BSR_SI	8.60089	SIEPA3_IB_PRT_TI	8.69898	SIGA1_ES_AHR_N2	8.68572	Del(G)NIA_AC_AHR_N2	8.66392			[G2.1.1.33]	1.28188
PIP13_PRT_TI	8.6655	SIGA3_KH_ALR_N2	8.71217	Del(K)IA_GR_BSR_TI	8.60079	EP6_IB_PCR_M	8.69897	SIKA7_ES_PLR_SI	8.68568	Del(Rho)NA9_AC_ALR_TI	8.66391			[G2.1.1.37]	1.27479
Lapl4_BSR_N1	8.66549	SIKA9_KH_UCR_N2	8.71216	Del(Rho)NA1_GR_BSR_SI	8.60073	SIGMax_IB_AHR_G	8.69893	FukMin_ES_AHR_N3	8.68563	Del(G)NMax_AC_RTR_N3	8.66389			[G2.1.1.375]	1.2733
Del(Rho)NA10_RTR_N2	8.66545	Del(Rho)NA5_KH_BSR_N2	8.7121	Fuk1_GR_AHR_SI	8.60063	EP5_IB_AHR_Ar	8.6989	Fuk4_ES_ALR_N2	8.68541	Fuk7_AC_PLR_SI	8.66377			[G2.1.1.159]	1.27155
Lapl_PRT_N3	8.66544	PIP6_KH_RTR_RA	8.71201	Fuk1_GR_PRT_CV	8.6006	SIKA8_IB_UFR_MX	8.69887	SIGA7_ES_PLR_SI	8.68537	Del(K)NA4_AC_UFR_N2	8.66368			[G2.1.1.387]	1.27013
SIK_PRT_N1	8.66538	Del(Rho)NA1_KH_PRT_N3	8.71199	SIKA9_GR_NPR_TI	8.60057	PIP5_IB_AHR_P3	8.69887	SIDel(G)N_ES_ALR_N2	8.68532	Del(K)NA6_AC_PRT_TI	8.66364			[G2.1.1.251]	1.23588
SIGA2_BSR_N2	8.66536	Del(Rho)NIA_KH_UCR_SI	8.71196	EP8_GR_ARM_N1	8.60057	Lapl7_IB_NPR_MX	8.6988	SIDel(Rho)N_ES_UCR_N2	8.68529	EP7_AC_PRT_N2	8.66354			[G2.1.1.374]	1.23315
SIKA5_PRT_SI	8.6653	Del(G)NA7_KH_ALR_N3	8.71193	Del(K)IA_GR_ALR_TI	8.60053	EP6_IB_ARM_P2	8.69879	Del(Rho)NA2_ES_PRT_N1	8.68525	PIPMax_AC_BSR_N1	8.66352			[G2.1.1.279]	1.22424
Gs(U)_NPR_N2	8.66521	PIP6_KH_UCR_N2	8.7119	SIEPA5_GR_PLR_SI	8.60053	FukMin_IB_NPR_M	8.69878	Del(G)NA4_ES_AHR_N3	8.68523	Del(Rho)NMax_AC_AHR_P3	8.66347			[G2.1.1.205]	1.20304
Z1_NPR_N2	8.66519	Lapl9_KH_AHR_SI	8.71187	EP9_GR_NPR_SI	8.6005	ISA_IB_PRT_SI	8.69877	Fuk4_ES_UCR_N2	8.6851	At_AC_RTR_N3	8.66343			[G2.1.1.35]	1.20247
SIKA1_PLR_N2	8.66512	SIGA3_KH_BSR_SI	8.71187	Del(G)NA3_GR_BSR_TI	8.60043	Lapl7_IB_NPR_Ar	8.69877	VOLTAE_ES_PRT_N2	8.68504	Del(K)NA8_AC_BSR_N2	8.66341			[G2.1.1.28]	1.18071
Del(Rho)NA10_PRT_N1	8.66508	PIP8_KH_UCR_N2	8.71186	Fuk6_GR_BSR_SI	8.60036	SIKA8_IB_RTR_MX	8.69876	Z1_ES_PLR_N2	8.68501	Del(G)NIA_AC_BSR_N1	8.66331			[G2.1.1.259]	1.17779
Del(G)NA3_NPR_N2	8.66504	Z3_KH_PRT_N3	8.71183	Population_GR_ALR_TI	8.60036	SIEPA3_IB_PCR_G	8.69876	EP4_ES_UCR_V	8.68497	Lapl7_AC_UFR_N3	8.66329			[G2.1.1.82]	1.15253
SIGA10_PRT_SI	8.66503	Del(K)NA5_KH_ALR_RA	8.71183	EP3_GR_UCR_TI	8.60003	Lapl2_IB_NCR_Ar	8.69873	SIGIA_ES_UFR_N2	8.68495	Del(K)IA_AC_RTR_N2	8.66325			[G2.1.1.127]	1.15245
SIGA2_ALR_N1	8.66502	PIP2_KH_NPR_N3	8.71179	Del(G)NA5_GR_BSR_RA	8.59996	Pa_IB_ALR_SI	8.69872	SIEPA4_ES_UCR_N3	8.68488	SIKA2_AC_PLR_MI	8.66324			[G2.1.1.380]	1.15058
FukMin_AHR_N3	8.66501	Del(K)NA2_KH_ALR_N2	8.71172	Del(Rho)NA6_GR_PLR_N2	8.5999	SIG_IB_UCR_Ar	8.69872	SIKA1_ES_PRT_TI	8.68485	Del(Rho)NMax_AC_ALR_TI	8.66322			[G2.1.1.220]	1.14042
PIPMax_NPR_N2	8.66495	VOLTAE_KH_PLR_S	8.71171	SIKA5_GR_ALR_TI	8.59989	Lapl5_IB_RTR_Ar	8.6987	Lapl8_ES_NPR_N2	8.68485	PIPMax_AC_PCR_S	8.66309			[G2.1.1.365]	1.11972
PIP7_NPR_N2	8.66493	Del(K)Max_KH_UCR_N2	8.71159	PIPAvg_GR_AHR_SI	8.59979	Pb_IB_NPR_P2	8.69869	SIEPMin_ES_PLR_N2	8.68481	PIP17_AC_PRT_SI	8.66305			[G2.1.1.222]	1.10686
SIKA4_PRT_TI	8.66487	SIEPA2_KH_NPR_N3	8.71159	Del(Rho)NA2_GR_NCR_N3	8.59968	Del(Rho)NA1_IB_PRT_TI	8.69868	SIKA1_ES_PLR_N2	8.68479	Del(G)NA7_AC_UCR_N2	8.66301			[G2.1.1.391]	1.10462
PIP11_PRT_N2	8.6648	Pb_KH_BSR_N3	8.71157	Del(K)NA10_GR_PRT_SI	8.59945	Del(Rho)NMin_IB_PCR_Ar	8.69864	PIP17_ES_PRT_TI	8.68478	Fuk3_AC_UFR_N3	8.66299			[G2.1.1.131]	1.09215
ECI_PRT_N1	8.66474	Del(G)NA9_KH_PRT_SI	8.71156	EP2_GR_PRT_SI	8.59936	SIDel(G)N_IB_PRT_SI	8.69856	Fuk9_ES_BSR_N2	8.68475	PIP16_AC_AHR_N3	8.66297			[G2.1.1.34]	1.08179
Lapl7_BSR_N1	8.66474	SIDel(K)N_KH_PRT_N3	8.71149	Del(G)NIA_GR_UCR_SI	8.59933	PIP15_IB_NPR_MN	8.69853	ISA_ES_NPR_N3	8.68474	EP9_AC_PRT_TI	8.66297			[G2.1.1.373]	1.07722
SIGA6_PLR_N2	8.66472	Del(G)NA4_KH_PLR_S	8.71148	SIDel(Rho)N_GR_UCR_N1	8.5993	SIGIA_IB_UCR_MX	8.69852	Lapl2_ES_BSR_N2	8.68463	EP3_AC_UCR_N3	8.66293			[G2.1.1.282]	1.06914
Fuk10_RTR_N3	8.66463	Pa_KH_PRT_SI	8.71141	SIGIA_GR_PLR_TI	8.5993	Del(G)NIA_IB_ALR_P3	8.69846	Lapl6_ES_PRT_N1	8.68459	PIPAvg_AC_RTR_N2	8.66292			[G2.1.1.142]	1.06371
SIDel(G)N_ALR_N1	8.66456	Pt_KH_UCR_N2	8.7114	LaplMax_GR_UFR_S	8.59929	Lapl1_IB_UFR_G	8.69846	Fuk7_ES_AHR_N2	8.68453	Fuk4_AC_BSR_N2	8.66287			[G2.1.1.32]	1.04821
PIP9_PLR_N3	8.66449	Del(K)NA7_KH_PRT_N3	8.71129	SIKA6_GR_PLR_N3	8.59926	Del(Rho)NA2_IB_PRT_TI	8.69845	EP4_ES_PLR_N3	8.68443	SIGA9_AC_PRT_N1	8.66267			[G2.1.1.382]	1.03562
VOLTAE_ALR_N1	8.66437	SIEPA5_KH_PRT_N3	8.71127	Fuk4_GR_NCR_N3	8.59923	Gs(U)_IB_ALR_SI	8.69844	Del(Rho)NMax_ES_AHR_SI	8.68439	SIKA6_AC_PRT_SI	8.66264			[G2.1.1.399]	1.02977
SIEPA2_UCR_N3	8.66433	PIPMax_KH_ALR_N2	8.71119	PIP15_GR_PRT_MI	8.59915	Del(K)NA9_IB_NPR_MN	8.69843	Del(G)NA2_ES_PRT_TI	8.68431	EP6_AC_PRT_TI	8.66263			[G2.1.1.262]	0.991302
Z1_ALR_N2	8.66433	Del(Rho)NA3_KH_BSR_N3	8.71119	Del(G)NA9_GR_BSR_TI	8.59908	SIG_IB_PLR_Ar	8.69842	Del(Rho)NA6_ES_AHR_MN	8.68428	Lapl10_AC_ALR_SI	8.66259			[G2.1.1.162]	0.983405
PIP8_UCR_TI	8.66432	Anp_KH_ALR_RA	8.71114	SIEPA8_GR_ALR_TI	8.59905	SIGMax_IB_UFR_P3	8.6984	Gs(U)_ES_PLR_N3	8.68427	Del(Rho)NA4_AC_UCR_N2	8.66256			[G2.1.1.242]	0.940653
Del(Rho)NA8_PLR_N3	8.6643	SIEPA1_KH_PLR_S	8.71111	Fuk3_GR_NPR_SI	8.599	SIDel(Rho)N_IB_NPR_SI	8.6984	SIGA8_ES_PRT_SI	8.68423	Fuk5_AC_BSR_N1	8.66256			[G2.1.1.25]	0.939899
PIPAvg_NPR_N2	8.66428	Del(Rho)NA7_KH_RTR_SI	8.71105	Del(G)NA4_GR_PLR_N2	8.59897	EP4_IB_ARM_M	8.69835	Del(G)NA8_ES_PRT_N1	8.68413	SIGIA_AC_AHR_N2	8.66239			[G2.1.1.99]	0.903686
SIEPA10_PRT_TI	8.66427	Lapl6_KH_BSR_N2	8.71099	PIP12_GR_ALR_TI	8.59893	SIEPA5_IB_NPR_P2	8.69834	SIDel(K)N_ES_PLR_N2	8.68409	Del(K)NA8_AC_ALR_N2	8.66234			[G2.1.1.27]	0.886916
SIGMax_RTR_N3	8.66414	Del(K)NA3_KH_ALR_N2	8.71089	SIKIA_GR_ARM_S	8.59882	SIEPA9_IB_ARM_P3	8.69834	PIP12_ES_ALR_N1	8.68405	Pa_AC_UCR_N3	8.66232			[G2.1.1.40]	0.846977
Population_PLR_N2	8.66413	SIKA8_KH_BSR_N3	8.71087	PIP16_GR_AHR_SI	8.59875	SIKA8_IB_NPR_Ar	8.69833	Del(G)NA4_ES_UCR_RA	8.68397	Del(G)NA6_AC_NPR_SI	8.66232			[G2.1.1.207]	0.842179
SIGA7_RTR_N3	8.66409	SIGA4_KH_BSR_N2	8.71082	SIEPMin_GR_PRT_SI	8.59866	Energy_IB_ARM_Ar	8.69831	SIGA2_ES_ALR_SI	8.68395	EP6_AC_NPR_SI	8.66226			[G2.1.1.367]	0.750174
PIP16_PRT_N3	8.66386	SIKA7_KH_UCR_N2	8.7108	Fuk7_GR_UCR_SI	8.59855	PIPAvg_IB_BSR_Ar	8.69831	Fuk8_ES_PRT_N1	8.68393	SIEPA3_AC_PLR_N2	8.66221			[G2.1.1.122]	0.703365
LaplMax_AHR_N3	8.66373	Gs(U)_KH_ALR_N2	8.71077	Lapl3_GR_UCR_TI	8.59848	ECI_IB_RTR_SI	8.69831	SIEPA10_ES_PRT_TI	8.68387	EP4_AC_RTR_N3	8.66214			[G2.1.1.211]	0.667937
Del(K)NA5_RTR_N2	8.66372	Z2_KH_BSR_N3	8.71073	Lapl3_GR_RTR_N2	8.59847	Del(K)NA3_IB_UFR_DE	8.69831	SIGMax_ES_AHR_N2	8.68383	Del(Rho)NA1_AC_AHR_TI	8.66213			[G2.1.1.362]	0.65165
Lapl8_PLR_N2	8.6637	Lapl4_KH_AHR_RA	8.7107	Del(K)NA4_GR_UCR_TI	8.59841	Fuk9_IB_PRT_DE	8.6983	Lapl8_ES_PLR_N3	8.68383	Del(Rho)NA1_AC_NPR_N1	8.6621			[G2.1.1.371]	0.56573
PIP11_PLR_N2	8.66349	SIEPA8_KH_ALR_N3	8.71068	SIGA4_GR_UFR_N1	8.59839	SIGMin_IB_PRT_TI	8.6983	ISA_ES_RTR_V	8.68379	EP3_AC_PLR_N2	8.66204			[G2.1.1.202]	0.528951
Del(Rho)NA7_BSR_N2	8.66346	SIDel(Rho)N_KH_PLR_N3	8.71054	Del(Rho)NA1_GR_AHR_SI	8.59837	Z3_IB_RTR_M	8.69826	SIKA4_ES_PRT_N3	8.68379	SIEPA4_AC_NPR_N2	8.662			[G2.1.1.139]	0.51479
PIP9_BSR_N1	8.66343	PIP13_KH_PLR_S	8.71048	PIP15_GR_ARM_N1	8.59815	PIP13_IB_PCR_G	8.69826	Energy_ES_AHR_N3	8.68376	Del(G)NA5_AC_UFR_N2	8.66195			[G2.1.1.219]	0.47885
SIG_NPR_N3	8.66337	Lapl4_KH_PRT_N3	8.71047	SIEPA3_GR_NPR_SI	8.59811	Fuk1_IB_UCR_G	8.69825	Del(K)NA7_ES_PRT_SI	8.68369	PIP7_AC_PCR_P2	8.66194			[G2.1.1.22]	0.439744
Del(K)NA9_PRT_N1	8.66336	SIGMax_KH_NPR_N2	8.71046	FukMin_GR_NPR_SI	8.59805	PIP6_IB_UCR_G	8.69825	Vm_ES_PLR_N3	8.68366	SIGMax_AC_NPR_N2	8.66191			[G2.1.1.379]	0.406917
Del(Rho)NA7_PLR_N3	8.6633	Del(G)NA2_KH_ALR_N2	8.71036	Del(G)NA7_GR_NPR_TI	8.59804	SIEPA4_IB_ARM_DE	8.69823	SIKA4_ES_ALR_SI	8.68365	Del(K)Max_AC_PLR_N2	8.66182			[G2.1.1.31]	0.355874
Lapl6_ALR_N3	8.66321	SIEPA5_KH_ALR_RA	8.71036	Del(K)NA4_GR_ALR_TI	8.59802	PIP4_IB_UFR_G	8.69818	EP8_ES_ALR_N2	8.6836	SIEPMax_AC_RTR_N2	8.66182			[G2.1.1.39]	0.345395
Lapl7_PRT_TI	8.66305	At_KH_RTR_SI	8.7103	Del(K)NA5_GR_BSR_TI	8.59799	PIP17_IB_PLR_MN	8.69818	PIP6_ES_AHR_DE	8.68356	PIP7_AC_BSR_TI	8.66182
SIKMin_NPR_N3	8.66302	Z2_KH_AHR_N2	8.71026	PIP14_GR_BSR_TI	8.59789	Anp_IB_UFR_Ar	8.69817	SIEPA5_ES_PLR_N3	8.68351	Fuk5_AC_PRT_N1	8.66168
SIDel(G)N_PRT_TI	8.66301	SIEPA2_KH_UCR_N2	8.71023	SIEPA1_GR_NPR_SI	8.59768	PIP11_IB_BSR_MN	8.69815	Del(K)NA5_ES_ALR_N2	8.6833	PIP8_AC_PLR_SI	8.66167
SIEPA6_UCR_N2	8.66295	SIKA2_KH_ALR_N2	8.71014	EP5_GR_PRT_TI	8.59758	EP8_IB_BSR_G	8.69815	Del(Rho)NA7_ES_NPR_N2	8.68329	Lapl_AC_UFR_N2	8.66167
Lapl7_ALR_CV	8.66286	Del(Rho)NMax_KH_PRT_TI	8.71013	SIDel(K)N_GR_UCR_N1	8.59756	SIDel(Rho)N_IB_UFR_MN	8.69813	PIP14_ES_RTR_N2	8.68327	Lapl3_AC_UFR_N2	8.66166
SIGA8_PRT_N3	8.66285	Fuk8_KH_AHR_RA	8.71007	SIGA2_GR_UCR_SI	8.59754	Anp_IB_ARM_G	8.69813	Del(Rho)NA7_ES_UCR_N3	8.68325	Ap_AC_ALR_N3	8.66165
Del(G)NA6_ALR_N1	8.66283	SIEPMin_KH_BSR_N3	8.70994	Lapl5_GR_ALR_TI	8.59747	SurfArea_IB_BSR_Ar	8.69812	Del(Rho)NA3_ES_NPR_SI	8.68319	Pb_AC_ALR_N1	8.66157
Lapl1_ALR_N2	8.66278	Energy_KH_UCR_N3	8.70992	Del(G)NA10_GR_UCR_TI	8.59738	Fuk7_IB_NCR_MN	8.69808	PIP13_ES_ALR_SI	8.68317	Del(G)NA8_AC_UFR_N2	8.66144
SIKA7_NPR_N3	8.66256	PIP17_KH_NPR_SI	8.70988	SIKIA_GR_UCR_S	8.59736	Del(Rho)NA9_IB_ARM_Ar	8.69807	Del(G)NA10_ES_PRT_N1	8.6831	SIDel(G)N_AC_UFR_N3	8.66136
Fuk_RTR_N3	8.66254	SIEPIA_KH_RTR_N3	8.70982	Anp_GR_ALR_TI	8.59727	Fuk7_IB_NPR_MN	8.69803	ISA_ES_AHR_SI	8.68308	Del(G)NA6_AC_PRT_TI	8.66122
Del(K)Max_ALR_N1	8.66247	Del(K)NA1_KH_NPR_N3	8.70973	PIP15_GR_RTR_SI	8.59724	Lapl8_IB_BSR_M	8.69801	SIGIA_ES_PRT_TI	8.68304	LaplMax_AC_PRT_N3	8.66121
EP4_PLR_N3	8.66247	Lapl7_KH_AHR_SI	8.70972	PIP8_GR_RTR_SI	8.59717	Lapl2_IB_ALR_MN	8.69801	SIEPA3_ES_RTR_N2	8.68301	Del(K)NA1_AC_BSR_N2	8.66112
PIP13_BSR_N3	8.6623	Del(K)NA1_KH_PLR_S	8.70972	Del(K)NA2_GR_AHR_G	8.59712	EP5_IB_ARM_G	8.69798	SIKIA_ES_PRT_SI	8.68294	PIP11_AC_UFR_N2	8.66111
Lapl_PRT_N1	8.66186	Del(G)NA7_KH_UCR_N2	8.70971	At_GR_NPR_N2	8.59712	Del(G)NIA_IB_ARM_MX	8.69797	Lapl8_ES_ALR_N2	8.68293	PIP9_AC_NPR_N1	8.66096
SIKA3_NPR_N2	8.66181	EP2_KH_BSR_N2	8.70969	Del(Rho)NIA_GR_ALR_TI	8.59709	PIP5_IB_NCR_G	8.69793	Del(K)NA10_ES_PRT_SI	8.68286	PIPMax_AC_AHR_N2	8.66093
Del(G)NA7_PLR_N2	8.66167	Z3_KH_PRT_N2	8.70968	SIGA5_GR_PRT_N3	8.59707	Del(Rho)NA4_IB_UCR_P3	8.69791	PIP10_ES_PRT_TI	8.68286	Del(Rho)NA7_AC_RTR_N3	8.66088
Vm_RTR_N3	8.66155	SIEPA1_KH_UFR_N3	8.70965	Fuk6_GR_PRT_TI	8.59703	SIKA8_IB_UFR_G	8.69791	SIEPIA_ES_AHR_SI	8.68283	PIP10_AC_PRT_TI	8.66087
SIKA9_RTR_N2	8.66155	EP4_KH_ALR_RA	8.70964	SIKA2_GR_PLR_SI	8.59694	PIP14_IB_NCR_P3	8.69786	PIP13_ES_PRT_N3	8.68279	SIKA6_AC_UCR_N2	8.66087
Del(G)NA2_RTR_N2	8.66154	Del(K)NA9_KH_ALR_N3	8.70956	SIGA7_GR_PLR_N2	8.59694	Pt_IB_RTR_G	8.69784	SIG_ES_NPR_N3	8.68278	PIP8_AC_NPR_N2	8.66083
Lapl4_PRT_TI	8.66146	Fuk6_KH_AHR_SI	8.70952	Del(Rho)NA10_GR_RTR_SI	8.59692	SIEPA7_IB_PCR_P3	8.69782	SIEPMax_ES_RTR_N3	8.68278	SIK_AC_NPR_N2	8.6608
PIP9_PRT_N3	8.66142	Del(K)NA1_KH_AHR_S	8.7095	Del(Rho)NA4_GR_BSR_TI	8.5969	Lapl7_IB_ALR_TI	8.6978	Del(G)NA8_ES_PLR_N3	8.68275	Del(Rho)NIA_AC_UFR_S	8.66076
Del(K)NA10_AHR_N2	8.66136	SIGMax_KH_NPR_N3	8.70935	Lapl_GR_AHR_SI	8.59688	PIP7_IB_ARM_M	8.69777	Fuk5_ES_NPR_N3	8.68267	SIGA4_AC_PRT_N2	8.66074
EP4_PRT_TI	8.66124	Lapl6_KH_NPR_N3	8.70935	Fuk4_GR_UCR_TI	8.59686	Del(K)NA4_IB_NCR_Ar	8.69776	Lapl9_ES_ALR_N2	8.68263	Fuk8_AC_BSR_N2	8.66069
SIGMin_PRT_TI	8.66123	Z3_KH_BSR_N2	8.70932	Del(K)NA8_GR_NPR_SI	8.59678	Fuk3_IB_ARM_M	8.69772	Del(G)NA10_ES_PRT_SI	8.68262	Del(K)NA3_AC_RTR_N2	8.66067
SIKA7_BSR_N2	8.6612	Del(Rho)NA8_KH_NPR_SI	8.70931	Del(Rho)NA3_GR_PLR_SI	8.59667	EP5_IB_PLR_P2	8.6977	EP10_ES_AHR_N3	8.68259	Del(K)NA8_AC_UFR_N2	8.66057
Fuk_PRT_N1	8.66118	SIGA7_KH_AHR_RA	8.7093	Lapl2_GR_ARM_N1	8.59654	Del(G)NIA_IB_PCR_P3	8.69767	SIEPMax_ES_ALR_N2	8.68259	SIGA10_AC_PRT_TI	8.66056
SIKA7_PRT_TI	8.66116	Del(K)IA_KH_ALR_SI	8.70928	Del(Rho)NIA_GR_BSR_N2	8.59652	PIP14_IB_UFR_M	8.69765	SIG_ES_ALR_N2	8.68256	Lapl6_AC_RTR_N2	8.66056
SIEPIA_NPR_N1	8.66111	SIKA3_KH_PRT_SI	8.70924	PIP3_GR_ALR_SI	8.59645	Fuk3_IB_ARM_G	8.69765	SIDel(K)N_ES_PRT_SI	8.68244	Del(G)NA4_AC_UCR_N3	8.66054
PIP11_PRT_N1	8.66106	PIP8_KH_BSR_N2	8.70922	PIPMin_GR_BSR_N3	8.59645	Vm_IB_BSR_G	8.69761	Fuk9_ES_UCR_N2	8.68235	SIKA7_AC_UCR_N2	8.66048
SIDel(G)N_RTR_N3	8.66105	SIKA5_KH_PRT_N2	8.70921	W(U)_GR_PLR_TI	8.59642	EP6_IB_AHR_SI	8.69761	PIP16_ES_RTR_N3	8.68219	Lapl5_AC_PLR_SI	8.66046
Fuk_RTR_N2	8.66105	SIKIA_KH_NPR_CV	8.70919	Del(G)NA6_GR_AHR_N2	8.59637	PIP15_IB_ALR_M	8.69761	Del(K)NA1_ES_PLR_N2	8.68217	EP7_AC_ALR_N2	8.66045
Del(K)NA10_PRT_N1	8.66103	Del(G)NIA_KH_NPR_N2	8.70913	Lapl9_GR_ALR_TI	8.59635	Lapl10_IB_BSR_P2	8.6976	ECI_ES_RTR_N3	8.68212	Del(Rho)NA8_AC_PRT_TI	8.66042
Del(K)NA7_PRT_TI	8.66102	Del(Rho)NA5_KH_ALR_S	8.70903	Del(Rho)NMax_GR_PRT_SI	8.59622	SIGA10_IB_PRT_TI	8.69759	SIEPA7_ES_UCR_N3	8.68211	At_AC_PLR_SI	8.66034
Population_PRT_TI	8.66094	Del(K)NA1_KH_BSR_N3	8.70903	EP1_GR_NPR_MI	8.59617	ECI_IB_NCR_P2	8.69759	Fuk9_ES_PLR_N2	8.68209	Del(Rho)NA1_AC_BSR_TI	8.6603
SIGA9_PRT_N2	8.66092	SIGA5_KH_NPR_SI	8.709	EP1_GR_NPR_TI	8.59616	Fuk7_IB_UCR_DE	8.69753	SIKA5_ES_ALR_N2	8.68166	Lapl4_AC_BSR_TI	8.66028
SIKA9_UCR_N3	8.66092	LaplMax_KH_BSR_N3	8.70893	Lapl5_GR_NPR_SI	8.59606	Del(K)NA5_IB_RTR_P3	8.69749	SIEPA7_ES_PRT_RA	8.68165	Fuk5_AC_BSR_N2	8.66028
IP_NPR_N2	8.66089	SIGA2_KH_ALR_N3	8.70886	Lapl2_GR_UCR_TI	8.59603	PIP9_IB_NPR_MN	8.69748	Z1_ES_UFR_N2	8.68163	PIP11_AC_RTR_N3	8.66027
Ap_PLR_N3	8.66088	SIGMax_KH_PLR_N2	8.70884	EP7_GR_UCR_SI	8.59602	EP3_IB_PCR_M	8.69741	SIKA7_ES_PLR_N2	8.6816	PIP14_AC_BSR_N2	8.66023
Pa_AHR_N2	8.66087	SIGA2_KH_ALR_SI	8.70884	SurfArea_GR_ALR_N3	8.59596	Anp_IB_UCR_P2	8.69738	VOLTAE_ES_AHR_N3	8.68145	Del(K)IA_AC_ALR_N1	8.66019
Del(Rho)NA1_PLR_N2	8.66086	EP7_KH_PLR_N3	8.70883	SIK_GR_PLR_TI	8.59595	Z2_IB_ALR_MN	8.69738	SIGMax_ES_UFR_N3	8.68145	Mw_AC_UFR_N2	8.66013
PIP17_RTR_N2	8.66075	SIEPA9_KH_PLR_RA	8.70875	SIDel(Rho)N_GR_AHR_CV	8.59594	SIKMin_IB_PCR_Ar	8.69735	SIK_ES_PRT_V	8.68143	SIEPMax_AC_ALR_TI	8.66008
Lapl7_RTR_N2	8.66067	Gw(U)_KH_PRT_TI	8.70869	Del(Rho)NA6_GR_PLR_SI	8.59589	PIP16_IB_ARM_Ar	8.69733	Del(G)NA9_ES_ALR_N2	8.68143	Energy_AC_ALR_SI	8.66005
Del(G)NA3_RTR_N2	8.66066	SIGA5_KH_PLR_SI	8.70865	Vm_GR_AHR_N2	8.59579	PIP14_IB_BSR_P3	8.69733	Mw_ES_PRT_TI	8.68108	PIP4_AC_AHR_N2	8.65996
PIP14_PLR_N3	8.66065	ISA_KH_UCR_N3	8.70863	Del(Rho)NA2_GR_ALR_TI	8.59574	SIKA3_IB_ARM_MN	8.69729	HP_ES_UCR_N2	8.681	Del(G)NA9_AC_ALR_SI	8.65994
SIKA4_RTR_N2	8.66058	Del(K)NA5_KH_ALR_SI	8.7086	Gs(U)_GR_NPR_SI	8.59569	Del(G)NA9_IB_BSR_Ar	8.69728	Del(Rho)NA3_ES_PLR_SI	8.6809	SIEPA2_AC_UFR_N3	8.65993
Z3_PRT_N2	8.6605	Del(G)NIA_KH_PRT_DE	8.70858	Del(Rho)NA7_GR_BSR_TI	8.59568	EP5_IB_PCR_G	8.69728	Fuk5_ES_PRT_N1	8.68084	Lapl2_AC_PRT_N1	8.65989
Del(G)NA1_PRT_TI	8.66049	SIG_KH_ALR_SI	8.70853	SurfArea_GR_ALR_TI	8.5955	PIP10_IB_PCR_Ar	8.69727	EP3_ES_PRT_N1	8.68082	SIGA8_AC_BSR_TI	8.65985
Pb_RTR_N2	8.66033	Lapl4_KH_UCR_RA	8.70852	SIGA4_GR_RTR_SI	8.59536	PIPMax_IB_BSR_MX	8.69724	Lapl2_ES_PRT_N2	8.68081	Del(Rho)NA3_AC_PLR_N2	8.6598
Ap_BSR_N3	8.6602	SurfArea_KH_BSR_N2	8.70851	Z3_GR_BSR_TI	8.59535	PIPMax_IB_ALR_M	8.69724	SIGA2_ES_ALR_N2	8.68068	LaplMax_AC_ALR_N3	8.65977
SIGA3_PRT_N1	8.6602	Del(Rho)NA2_KH_PLR_N2	8.70841	PIPAvg_GR_NCR_N3	8.59522	EP4_IB_ARM_P2	8.69723	SIEPA1_ES_NPR_CV	8.68065	Del(G)NA1_AC_BSR_N3	8.65977
Del(Rho)NA9_ALR_N3	8.6602	SIKMax_KH_PLR_N2	8.70841	SIGIA_GR_BSR_TI	8.59517	Del(Rho)NA7_IB_UFR_Ar	8.69722	Lapl1_ES_NPR_N2	8.68064	PIP13_AC_NPR_N2	8.65969
PIP18_RTR_N2	8.6601	SIEPA6_KH_ALR_N2	8.70841	SIG_GR_NPR_N2	8.59505	Del(G)NA9_IB_AHR_M	8.69718	PIP17_ES_NPR_SI	8.68064	Del(G)NA4_AC_NPR_N3	8.65967
PIP2_PRT_N2	8.65997	EP9_KH_NPR_N3	8.70841	Fuk4_GR_BSR_TI	8.59502	EP1_IB_NPR_DE	8.69716	Del(Rho)NA7_ES_BSR_MX	8.68053	PIP13_AC_UCR_N3	8.65966
SIKA7_UCR_N3	8.65995	Del(G)NA8_KH_PRT_N1	8.70836	SIGIA_GR_NPR_SI	8.59502	Del(K)NA5_IB_AHR_P2	8.69714	IP_ES_PRT_N2	8.68045	PIP8_AC_NPR_SI	8.65958
SIEPIA_PRT_TI	8.65995	SIKA7_KH_PLR_SI	8.70834	EP1_GR_BSR_MI	8.59501	PIP4_IB_NCR_Ar	8.6971	Del(G)NA8_ES_PRT_DE	8.68042	LaplMax_AC_PLR_N3	8.65957
SurfArea_BSR_N2	8.65993	SIG_KH_ALR_N2	8.70834	Del(G)NA2_GR_UCR_TI	8.59498	PIPMin_IB_PRT_M	8.69707	SIEPA2_ES_PRT_TI	8.68042	Del(Rho)NA6_AC_PLR_TI	8.65952
Lapl8_PLR_N3	8.65986	Lapl_KH_PLR_SI	8.70832	PIP11_GR_PLR_N2	8.59474	SIEPMin_IB_UFR_P2	8.69707	EP2_ES_PRT_N1	8.68035	SIK_AC_UCR_N3	8.65952
Lapl2_PRT_N1	8.65977	SIEPMax_KH_ALR_N2	8.70827	Del(Rho)NA6_GR_BSR_TI	8.59474	SIKIA_IB_NPR_P2	8.69707	SIDel(G)N_ES_UCR_N2	8.68032	PIP16_AC_PLR_SI	8.65947
Del(Rho)NA1_ALR_N2	8.65974	Del(G)NA6_KH_BSR_N2	8.70825	SIKA4_GR_BSR_TI	8.59473	PIPAvg_IB_PRT_P3	8.69706	PIP20_ES_ARM_N3	8.68028	EP3_AC_BSR_N2	8.65943
Ap_NPR_N3	8.65973	PIP9_KH_NPR_SI	8.70822	EP5_GR_ALR_MI	8.59466	Del(K)NA5_IB_BSR_MN	8.69706	Fuk5_ES_NPR_DE	8.68023	Lapl2_AC_PLR_N3	8.65934
EP8_RTR_N3	8.65962	Fuk6_KH_ALR_N3	8.70813	SIKA4_GR_AHR_N3	8.59434	Del(K)NA4_IB_AHR_P2	8.69704	Pa_ES_PRT_SI	8.68013	EP10_AC_PRT_TI	8.65932
Del(K)NA7_PRT_N3	8.65958	SIGA5_KH_NPR_N3	8.70811	SIEPMin_GR_PLR_MI	8.59412	PIP7_IB_UCR_M	8.69703	SIKMin_ES_UFR_N2	8.68013	Del(K)Max_AC_PRT_SI	8.65924
Lapl2_BSR_N3	8.65951	SIEPA4_KH_PLR_N2	8.70807	VOLTAE_GR_AHR_SI	8.59408	PIP7_IB_PLR_M	8.69703	SIGA2_ES_UCR_N3	8.68009	PIP14_AC_RTR_N2	8.65916
SIKA7_PRT_N1	8.6594	Del(Rho)NA7_KH_RTR_N2	8.70806	SIGA5_GR_PRT_TI	8.59408	FukMin_IB_ALR_Ar	8.69701	PIPMin_ES_NPR_N2	8.67996	SIKA1_AC_NPR_N1	8.65904
SIEPA5_RTR_N3	8.65939	PIP13_KH_BSR_N3	8.708	Lapl9_GR_ALR_SI	8.59403	At_IB_PCR_P3	8.697	ECI_ES_NPR_SI	8.67985	Z2_AC_PRT_TI	8.659
Del(K)NA8_PRT_N2	8.65937	SIGA1_KH_ALR_SI	8.708	PIP6_GR_PLR_SI	8.594	Population_IB_BSR_M	8.697	Anp_ES_BSR_N2	8.67976	PIP6_AC_UFR_N3	8.659
At_PRT_SI	8.65922	PIP4_KH_ALR_N3	8.708	Lapl10_GR_PLR_SI	8.59397	VOLTAE_IB_ARM_M	8.697	SIGA2_ES_AHR_SI	8.67976	SIKMin_AC_ALR_N1	8.65899
Del(G)NA4_PLR_SI	8.65919	PIP16_KH_ALR_N3	8.70797	PIP3_GR_ALR_MI	8.59395	Del(Rho)NIA_IB_ALR_SI	8.69698	Lapl2_ES_UCR_N2	8.67969	Del(G)NA1_AC_PLR_N1	8.65899
Del(G)NA5_PLR_N2	8.65913	SIEPMin_KH_UCR_N3	8.70797	Lapl1_GR_NPR_TI	8.59383	SIEPA9_IB_BSR_MN	8.69696	W(U)_ES_PRT_N2	8.67955	SIKMin_AC_BSR_N1	8.65897
SIKA4_NPR_N2	8.65912	PIP12_KH_UCR_N2	8.70796	SIKA8_GR_ALR_S	8.59383	PIPAvg_IB_UCR_M	8.69695	SIEPMin_ES_NPR_N2	8.67953	SIKA2_AC_BSR_TI	8.65887
Del(G)NA6_NPR_N2	8.6591	EP2_KH_PRT_TI	8.70794	Anp_GR_UCR_SI	8.59379	Del(G)NA9_IB_RTR_G	8.69693	SIEPA10_ES_AHR_N3	8.67952	PIP17_AC_PRT_TI	8.65885
Lapl3_BSR_N1	8.65895	Del(G)NA4_KH_NPR_N2	8.70785	SIEPA2_GR_PLR_SI	8.59375	Pt_IB_ALR_M	8.69693	Del(Rho)NA6_ES_PRT_SI	8.67951	Fuk4_AC_NPR_N2	8.65882
Del(K)NA6_PRT_N1	8.65894	IP_KH_BSR_N3	8.70779	PIP10_GR_RTR_CV	8.59375	Del(Rho)NA9_IB_RTR_M	8.6969	SIGA4_ES_BSR_N1	8.67944	Fuk7_AC_RTR_N3	8.65877
SIKA1_AHR_N2	8.65886	Del(Rho)NA8_KH_PLR_SI	8.70773	Del(G)NA10_GR_AHR_SI	8.59375	SIGA5_IB_UFR_G	8.69682	Del(G)NA3_ES_PRT_TI	8.67944	Del(G)NIA_AC_UFR_N3	8.65876
Del(K)NA3_NPR_N2	8.65885	Fuk_KH_ALR_N3	8.70772	SIEPMin_GR_AHR_N3	8.59371	Lapl3_IB_ARM_P2	8.69681	Del(G)NA5_ES_UCR_N2	8.6794	Del(Rho)NIA_AC_PRT_N1	8.65874
Gs(U)_PRT_SI	8.65885	Fuk10_KH_NPR_N2	8.70768	Del(Rho)NA5_GR_ALR_TI	8.59361	Del(G)NIA_IB_PRT_G	8.69678	Lapl8_ES_PRT_N1	8.67938	Del(K)NA9_AC_RTR_N2	8.65869
SIEPA7_UCR_N3	8.65882	PIPAvg_KH_AHR_N2	8.70766	PIPAvg_GR_BSR_SI	8.59356	SIGA6_IB_ARM_P2	8.69674	SIGA2_ES_PRT_N2	8.67937	Fuk2_AC_ALR_N2	8.65866
W(U)_BSR_TI	8.65866	Del(K)IA_KH_BSR_N2	8.70765	PIP13_GR_AHR_N3	8.59353	SurfArea_IB_BSR_M	8.69672	Population_ES_AHR_N2	8.67933	SIKA4_AC_PRT_TI	8.65857
Del(G)NA5_AHR_N3	8.6586	SIGA4_KH_ALR_RA	8.70765	EP8_GR_PLR_TI	8.5934	PIPMin_IB_UFR_MX	8.69672	Del(G)NA2_ES_ALR_N2	8.67916	PIP18_AC_ALR_TI	8.65853
VOLTAE_PRT_N1	8.65859	EP9_KH_PLR_N3	8.70762	SIDel(Rho)N_GR_ALR_TI	8.59338	SIKA3_IB_ARM_Ar	8.69671	Del(K)NA10_ES_PLR_SI	8.67915	W(U)_AC_ALR_SI	8.65848
PIP15_BSR_N2	8.65856	Energy_KH_PLR_N3	8.70758	Fuk_GR_UCR_N1	8.59332	Fuk5_IB_PLR_SI	8.6967	Mw_ES_ALR_N1	8.67914	EP9_AC_UCR_N2	8.65847
SIKA6_BSR_N2	8.6585	SIEPA6_KH_RTR_RA	8.70755	SIKA5_GR_UCR_TI	8.59324	SIEPA6_IB_NCR_P2	8.69666	SIGA7_ES_PLR_N3	8.67913	Del(G)NA2_AC_PRT_N1	8.65845
EP6_PRT_TI	8.65849	Fuk10_KH_UFR_N2	8.70751	Del(K)NA9_GR_UCR_S	8.59319	Del(K)NA5_IB_NPR_Ar	8.69666	Del(G)NMax_ES_PRT_N2	8.67908	Population_AC_PRT_TI	8.65839
SIGA7_AHR_N3	8.65843	Ap_KH_AHR_RA	8.7075	Del(Rho)NA9_GR_PLR_MI	8.59317	PIP10_IB_ARM_P2	8.69665	Del(K)NA7_ES_AHR_N3	8.67904	SIGIA_AC_UCR_SI	8.65836
Lapl_PLR_N3	8.65838	At_KH_ALR_N3	8.7075	SIEPA7_GR_UCR_TI	8.59313	PIP7_IB_RTR_Ar	8.6966	SIKA8_ES_PRT_SI	8.67903	SIKA7_AC_UFR_N2	8.65831
Del(K)Max_BSR_N2	8.65836	Del(Rho)NA10_KH_BSR_N2	8.7075	PIP13_GR_RTR_N3	8.59305	Pt_IB_ALR_P3	8.6966	SIDel(G)N_ES_PRT_N1	8.67901	Del(Rho)NA5_AC_RTR_N3	8.65826
Del(G)NA5_ALR_N1	8.65833	PIP16_KH_AHR_RA	8.70744	Lapl6_GR_UCR_TI	8.59299	PIP19_IB_PRT_TI	8.69657	EP7_ES_PRT_TI	8.67901	Del(Rho)NA8_AC_UFR_N2	8.65826
SurfArea_PLR_TI	8.65832	Pb_KH_ALR_SI	8.70731	Ap_GR_ALR_SI	8.59298	Del(G)NA8_IB_ARM_G	8.69657	EP8_ES_PRT_N1	8.67899	Del(K)NA3_AC_RTR_P3	8.65823
Fuk_PLR_TI	8.65832	Fuk6_KH_PRT_N3	8.70729	SIGIA_GR_PRT_S	8.59291	Del(G)NA8_IB_BSR_Ar	8.69655	SIG_ES_RTR_N2	8.67888	SIGA5_AC_RTR_N3	8.65813
Lapl8_PLR_SI	8.65829	PIP13_KH_NPR_N3	8.70726	Del(Rho)NA8_GR_NPR_SI	8.5928	PIPAvg_IB_UCR_G	8.69654	Del(Rho)NMax_ES_ALR_N2	8.67883	SIGA3_AC_NPR_SI	8.6581
At_PRT_TI	8.65824	Del(G)NIA_KH_UCR_N3	8.70724	Del(K)NA8_GR_RTR_SI	8.59276	Fuk_IB_ALR_TI	8.69653	Mw_ES_AHR_V	8.67882	SIKA3_AC_NPR_N2	8.65805
Del(Rho)NA6_BSR_N2	8.65818	FukMin_KH_NPR_N3	8.70722	Del(Rho)NA8_GR_ALR_N2	8.59269	PIP5_IB_PRT_TI	8.69651	SIGMax_ES_UFR_MX	8.67876	Del(G)NA1_AC_ALR_S	8.65803
SIKA6_ALR_N2	8.65817	Fuk8_KH_PLR_N2	8.7072	SIG_GR_PLR_SI	8.59265	Del(G)NA4_IB_PCR_G	8.69649	PIP9_ES_PCR_V	8.67874	Lapl8_AC_UCR_N2	8.65801
Lapl4_BSR_N3	8.65816	Pa_KH_PLR_SI	8.70718	SIGMin_GR_ALR_TI	8.59264	Fuk_IB_AHR_P3	8.69646	Fuk6_ES_PLR_CV	8.67869	Del(G)NA3_AC_UFR_N2	8.65801
SIGA6_RTR_V	8.65814	EP7_KH_PRT_TI	8.70718	SIEPMax_GR_NPR_TI	8.59263	At_IB_RTR_M	8.69644	Del(Rho)NA2_ES_RTR_N3	8.67866	Fuk3_AC_UFR_N2	8.65789
SIKA8_AHR_N2	8.65811	SIKIA_KH_PLR_N2	8.70713	Lapl4_GR_RTR_SI	8.59238	Del(G)NA8_IB_ARM_P2	8.69644	EP8_ES_PRT_N3	8.67865	Del(K)NA3_AC_BSR_N3	8.65783
Ap_RTR_N3	8.65808	Del(Rho)NA9_KH_UCR_N2	8.70704	PIP11_GR_PRT_N3	8.59238	Pt_IB_PRT_Ar	8.69642	HP_ES_PLR_N2	8.67853	SIKA8_AC_PRT_N3	8.65782
Del(Rho)NA9_ALR_N1	8.65801	SIEPA3_KH_UFR_N3	8.70701	Lapl8_GR_AHR_N2	8.59216	Del(Rho)NA7_IB_UCR_G	8.69641	Del(G)NA2_ES_PLR_N1	8.67847	Lapl6_AC_PLR_SI	8.65782
Fuk5_RTR_N2	8.65777	Pt_KH_AHR_N3	8.707	Lapl4_GR_NPR_SI	8.59214	Del(Rho)NA4_IB_ALR_Ar	8.69637	At_ES_NPR_SI	8.67843	SIEP_AC_BSR_TI	8.65775
PIP13_PLR_N2	8.65768	SIKA9_KH_ALR_N2	8.70698	Pb_GR_PRT_N3	8.59206	SIGA1_IB_PRT_P3	8.69636	SIDel(K)N_ES_ALR_N2	8.67843	Del(K)Max_AC_UFR_N2	8.65774
SIGA10_AHR_N2	8.65755	Lapl3_KH_PLR_N2	8.70687	SIKIA_GR_AHR_S	8.59204	LaplMax_IB_PRT_RA	8.69632	SIEPA3_ES_PRT_N1	8.67841	At_AC_UCR_N2	8.65772
SIGA1_PRT_SI	8.65755	LaplMax_KH_ALR_SI	8.70682	Del(K)Max_GR_UCR_TI	8.59203	Anp_IB_PLR_MX	8.69628	SIKA5_ES_PRT_TI	8.67839	ECI_AC_NPR_S	8.65764
HP_PLR_N3	8.65752	PIP15_KH_PRT_N1	8.70676	PIP12_GR_PLR_TI	8.59201	PIP14_IB_PLR_P3	8.69626	ECI_ES_NPR_N1	8.67839	Fuk9_AC_PLR_N2	8.65764
Mw_PRT_TI	8.65745	PIP13_KH_PRT_S	8.70675	SIEPA1_GR_RTR_SI	8.59201	Del(Rho)NMin_IB_PCR_M	8.69625	Del(Rho)NA9_ES_PLR_N3	8.6783	SIGA1_AC_NPR_SI	8.65757
Lapl8_BSR_N3	8.65718	Del(K)NA10_KH_BSR_N2	8.70674	Del(Rho)NIA_GR_NCR_N3	8.59198	PIPAvg_IB_AHR_Ar	8.69624	SIEPA2_ES_PRT_N1	8.67828	SIEPA2_AC_BSR_TI	8.65757
EP6_PLR_N3	8.65712	PIP18_KH_NPR_RA	8.7067	Del(G)NA4_GR_PRT_N2	8.59194	Lapl8_IB_BSR_G	8.69624	SIEPIA_ES_PRT_TI	8.67822	SIEPA6_AC_PLR_SI	8.65752
EP5_PRT_TI	8.65698	Lapl6_KH_UCR_N2	8.70667	SIGA8_GR_PLR_TI	8.59183	Del(Rho)NA9_IB_ARM_P3	8.69621	Del(Rho)NA7_ES_PRT_N2	8.67816	Del(K)NA3_AC_NPR_SI	8.6575
PIP13_PRT_N1	8.65698	Fuk5_KH_PRT_S	8.7066	PIPMin_GR_PLR_N3	8.59183	Del(G)NA1_IB_NCR_DE	8.69618	EP1_ES_BSR_N2	8.67816	Del(K)Max_AC_PRT_N1	8.65747
Lapl_RTR_N3	8.65691	Z1_KH_PRT_N1	8.70659	Del(G)NA3_GR_PRT_N2	8.59181	PIPMin_IB_UFR_P3	8.69616	Fuk_ES_NPR_N3	8.67816	Fuk_AC_UCR_N2	8.65744
PIP12_ALR_N2	8.65691	SIEPA9_KH_ALR_RA	8.70657	Del(G)NA3_GR_BSR_N2	8.59181	SIGA1_IB_ARM_MN	8.69615	At_ES_ALR_N2	8.67814	Fuk10_AC_PRT_N1	8.6574
Anp_RTR_V	8.6569	Del(K)NA6_KH_PLR_SI	8.70651	Del(K)NA3_GR_BSR_TI	8.59172	ECI_IB_NCR_G	8.69615	SIDel(G)N_ES_ALR_N3	8.67808	Vm_AC_RTR_N3	8.65736
SIEPA4_PRT_N1	8.6569	PIP2_KH_UCR_N2	8.70646	Anp_GR_PLR_N2	8.5916	Del(G)NA3_IB_PLR_P2	8.69615	SIEP_ES_UFR_N2	8.67805	Fuk5_AC_BSR_TI	8.65736
ECI_PRT_TI	8.65685	Del(K)NA4_KH_PLR_N2	8.70642	PIPAvg_GR_RTR_N2	8.59158	EP5_IB_PLR_MX	8.69614	PIP13_ES_NPR_SI	8.67797	PIPMax_AC_PRT_CV	8.65735
SIEPA9_ALR_N1	8.6568	Fuk4_KH_PRT_S	8.7064	SIKA4_GR_PLR_N3	8.59145	PIPAvg_IB_BSR_P3	8.69614	SIEPA1_ES_ALR_N2	8.67789	SurfArea_AC_RTR_N3	8.65734
Lapl6_PRT_TI	8.65677	PIP11_KH_BSR_N2	8.70638	SIEPIA_GR_NPR_TI	8.59145	Del(K)NA8_IB_ARM_G	8.69613	Del(G)NA1_ES_PLR_N1	8.67778	ECI_AC_ALR_N3	8.65731
Del(Rho)NA3_BSR_N1	8.65674	Del(Rho)NA7_KH_PRT_SI	8.70623	EP3_GR_ARM_N1	8.59137	Lapl10_IB_NCR_G	8.69612	SIGA3_ES_PCR_M	8.67776	PIP2_AC_NPR_S	8.65724
Lapl3_ALR_N2	8.6567	Del(K)Max_KH_PRT_TI	8.70618	Vm_GR_ALR_TI	8.59129	PIP13_IB_RTR_P3	8.69608	SIDel(G)N_ES_AHR_N2	8.67776	SIKA5_AC_BSR_TI	8.65711
SIEPA6_PRT_TI	8.65669	SIGMax_KH_AHR_N2	8.70614	SIGA3_GR_ALR_TI	8.59124	Pt_IB_NCR_MN	8.69606	Z1_ES_PRT_TI	8.67764	SIDel(K)N_AC_UFR_N2	8.65708
Del(G)NA4_RTR_N3	8.65659	Del(K)NA8_KH_UCR_N2	8.70606	SIKA2_GR_PLR_TI	8.5912	Del(Rho)NA8_IB_BSR_MN	8.69605	PIP6_ES_AHR_V	8.67761	PIP9_AC_ALR_N1	8.65707
SIEPMax_PRT_N1	8.65655	SIEPA6_KH_PLR_N2	8.70604	PIP14_GR_NPR_N2	8.59116	VOLTAE_IB_UCR_Ar	8.69604	SIKA7_ES_NPR_MX	8.67759	Lapl8_AC_PLR_TI	8.65701
Del(Rho)NA10_PRT_TI	8.65652	SIKIA_KH_BSR_N2	8.70602	SIK_GR_BSR_TI	8.59104	SIKA7_IB_ARM_MN	8.69604	Del(G)NA1_ES_RTR_N2	8.67755	PIP7_AC_NPR_N3	8.65701
Fuk5_NPR_N3	8.65651	Del(Rho)NA3_KH_UCR_N3	8.70595	Fuk2_GR_NPR_SI	8.59103	Del(Rho)NIA_IB_AHR_G	8.69603	SIGMin_ES_AHR_SI	8.6775	Z2_AC_PLR_SI	8.65699
SIGA3_RTR_N2	8.6565	Fuk5_KH_UCR_N2	8.70587	Del(K)NA8_GR_AHR_SI	8.59095	Pa_IB_PLR_P2	8.696	SIEPA4_ES_PRT_TI	8.67743	W(U)_AC_ALR_TI	8.65698
Pb_BSR_N1	8.65648	Del(K)NA3_KH_RTR_S	8.70583	SIKA8_GR_NCR_N3	8.59076	SIGA5_IB_PLR_DE	8.69598	Del(Rho)NA8_ES_AHR_N2	8.67741	PIP7_AC_AHR_N2	8.65696
SIKA9_RTR_N3	8.65646	EP5_KH_RTR_RA	8.7057	PIP6_GR_ARM_N1	8.59053	SIGA5_IB_PCR_P2	8.69598	SIEPA6_ES_UCR_N2	8.67741	Lapl3_AC_ALR_TI	8.65696
SIEPA1_RTR_N3	8.65645	SIGA10_KH_UFR_N2	8.70562	PIP12_GR_PRT_N3	8.59051	Del(K)Min_IB_ALR_P3	8.69596	PIP8_ES_NPR_N1	8.67737	SIEPA2_AC_PRT_SI	8.65689
PIP9_PRT_TI	8.65642	Del(Rho)NA4_KH_BSR_N2	8.70561	Del(Rho)NA10_GR_UCR_TI	8.59042	Del(G)NMin_IB_ALR_P3	8.69596	Mw_ES_UCR_N3	8.67737	SIGA1_AC_UFR_N2	8.65685
PIP10_PRT_N1	8.6564	SIKMin_KH_PLR_N3	8.70558	SIDel(Rho)N_GR_AHR_N3	8.59038	SIGMax_IB_UFR_M	8.69596	Del(K)NA3_ES_RTR_N3	8.67734	Energy_AC_UCR_N2	8.6568
Del(G)NA7_PLR_TI	8.65634	SIGA4_KH_UFR_N3	8.70554	Lapl1_GR_BSR_SI	8.59026	FukMax_IB_ALR_P3	8.69596	PIP8_ES_BSR_N3	8.67734	Gs(U)_AC_UFR_P3	8.65679
Fuk4_BSR_N2	8.65631	PIPAvg_KH_NPR_DE	8.70552	PIP4_GR_ALR_TI	8.59019	LaplMin_IB_ALR_P3	8.69596	Del(G)NA6_ES_UCR_N2	8.67728	Del(K)IA_AC_UFR_N2	8.65677
Mw_PRT_N3	8.65624	Energy_KH_NPR_N3	8.70547	SIGA8_GR_UCR_TI	8.59014	EP7_IB_PRT_P2	8.69595	Del(Rho)NA3_ES_BSR_N1	8.67722	PIP6_AC_RTR_N3	8.65675
Del(Rho)NA3_ALR_N1	8.65624	Del(Rho)NIA_KH_NPR_N3	8.70543	SIDel(Rho)N_GR_ALR_N3	8.59011	Fuk1_IB_BSR_G	8.69594	EP4_ES_PRT_TI	8.6772	Del(K)NA7_AC_BSR_TI	8.65674
SIKA5_PRT_N1	8.65608	SIGA10_KH_UCR_RA	8.70538	SIGA5_GR_BSR_TI	8.59001	FukMin_IB_AHR_Ar	8.69589	Pb_ES_UCR_N2	8.67713	PIP17_AC_BSR_DE	8.6567
PIP17_PRT_N2	8.65608	Lapl8_KH_ALR_N3	8.70527	PIP10_GR_PLR_N2	8.58999	W(U)_IB_RTR_MI	8.69588	SurfArea_ES_ALR_N2	8.67708	Fuk9_AC_UCR_N2	8.6567
Del(Rho)NA2_PRT_TI	8.65604	SIKA2_KH_UFR_N3	8.7052	SIKA9_GR_AHR_N2	8.58974	Del(Rho)NA5_IB_ARM_P3	8.69582	Gs(U)_ES_PLR_N2	8.67707	EP8_AC_RTR_N3	8.65662
Del(Rho)NA8_PLR_N2	8.65602	Del(Rho)NA3_KH_NPR_N2	8.7051	SurfArea_GR_AHR_N2	8.58972	SIEPA9_IB_PRT_M	8.69581	SIKA2_ES_UFR_N2	8.67704	Fuk10_AC_NPR_N2	8.6566
Vm_UCR_N2	8.656	Fuk7_KH_UCR_N2	8.7051	Del(K)NA5_GR_NPR_SI	8.58965	SIEPA7_IB_ALR_M	8.69576	Fuk_ES_PLR_SI	8.67698	Del(G)NA5_AC_RTR_N2	8.65656
SIGA2_UCR_TI	8.65598	PIP9_KH_PRT_N3	8.70507	SIGA8_GR_UCR_SI	8.58965	SIGMin_IB_PLR_DE	8.69576	PIPMin_ES_PRT_N1	8.67693	PIP5_AC_NPR_P2	8.65653
SIGA5_BSR_N2	8.6559	Del(Rho)NA3_KH_PLR_N2	8.70506	Del(K)NA8_GR_ALR_TI	8.58964	PIP14_IB_PRT_G	8.69576	Del(Rho)NA9_ES_UCR_V	8.67691	Fuk10_AC_PRT_TI	8.65652
Del(G)NA4_NPR_N2	8.65587	Population_KH_ALR_SI	8.705	PIP11_GR_BSR_SI	8.58963	VOLTAE_IB_UFR_P2	8.69574	Del(Rho)NA8_ES_ALR_N1	8.67685	Del(G)NA9_AC_PRT_SI	8.65649
Vm_UCR_N3	8.65585	PIP11_KH_PRT_N3	8.70491	SIGA5_GR_AHR_N2	8.58959	Lapl2_IB_PCR_Ar	8.69569	SIEPIA_ES_RTR_N2	8.67674	SIKMin_AC_UFR_N2	8.65645
SIEPMin_PRT_N1	8.65584	Z2_KH_UFR_N3	8.70489	SIKA4_GR_PLR_TI	8.58955	Del(G)NA9_IB_RTR_P2	8.69568	PIP12_ES_PRT_TI	8.67674	Energy_AC_PRT_N2	8.65642
Del(K)NA9_UCR_N1	8.65581	Population_KH_NPR_SI	8.70489	Lapl7_GR_NPR_N3	8.58955	Energy_IB_PRT_Ar	8.69566	Del(G)NIA_ES_AHR_MX	8.67669	SIGMax_AC_NCR_DE	8.6564
Fuk_UCR_N3	8.65575	Lapl6_KH_NPR_S	8.70481	SIGIA_GR_UCR_TI	8.5895	SIEPA5_IB_UFR_P2	8.69565	Del(Rho)NA5_ES_PLR_N3	8.67668	SIKIA_AC_AHR_N3	8.65632
EP10_NPR_N1	8.65574	PIPMin_KH_NPR_CV	8.7048	Del(K)IA_GR_PLR_SI	8.58934	EP5_IB_UFR_P3	8.69563	SIEPA8_ES_NCR_N2	8.67667	SIK_AC_RTR_N2	8.6563
PIP9_ALR_N1	8.6557	SIKA7_KH_PLR_N2	8.70477	EP9_GR_PLR_TI	8.58926	HP_IB_AHR_MN	8.69562	Population_ES_ALR_N1	8.67648	Del(G)NA7_AC_ALR_N2	8.65615
SIGA4_BSR_N3	8.65551	Del(Rho)NMin_KH_BSR_N2	8.70476	Del(K)NA10_GR_BSR_TI	8.58908	EP5_IB_RTR_Ar	8.69562	Lapl9_ES_AHR_N3	8.67647	SIGA10_AC_PLR_SI	8.65611
Del(G)NA9_PRT_N2	8.65545	Lapl8_KH_UCR_N3	8.70476	Del(G)NA2_GR_NCR_N2	8.58907	Pt_IB_ARM_G	8.69561	Del(K)NA8_ES_PLR_N2	8.67629	SIGA6_AC_ALR_N1	8.6561
Fuk8_AHR_N3	8.65535	Lapl_KH_NPR_N2	8.70475	Lapl10_GR_RTR_SI	8.58905	Fuk2_IB_AHR_M	8.69561	PIP4_ES_UCR_V	8.67625	SIDel(K)N_AC_ALR_N1	8.65605
PIP8_NPR_N2	8.65531	Lapl7_KH_ALR_SI	8.70473	PIP11_GR_UCR_N1	8.58904	Pt_IB_UCR_M	8.6956	Del(G)NA8_ES_AHR_N3	8.67624	Fuk8_AC_UFR_N3	8.65591
PIP2_PLR_N2	8.65525	IP_KH_PLR_N2	8.70464	SIDel(K)N_GR_AHR_N3	8.58901	SIGA6_IB_ALR_MN	8.6956	SurfArea_ES_PRT_N3	8.67621	Fuk3_AC_PRT_SI	8.65582
Anp_UCR_N2	8.65522	SIEPA9_KH_ALR_N3	8.70464	Del(G)NA2_GR_PLR_MI	8.5889	Fuk6_IB_RTR_P2	8.69559	PIP16_ES_PLR_N2	8.6762	SIGA2_AC_PRT_N1	8.65582
EP5_RTR_N2	8.65521	Del(Rho)NMax_KH_ARM_N2	8.70463	SIEPA3_GR_AHR_SI	8.5889	SIGA7_IB_PCR_MN	8.69559	Energy_ES_BSR_N2	8.676	PIPAvg_AC_PLR_TI	8.65578
VOLTAE_ALR_N3	8.65513	VOLTAE_KH_ALR_N3	8.70462	Z3_GR_PRT_SI	8.58878	Lapl4_IB_RTR_MN	8.69557	Energy_ES_ALR_N1	8.67596	Del(G)NIA_AC_UFR_N2	8.65572
FukMin_BSR_N1	8.65512	SIKIA_KH_RTR_SI	8.70458	SIEPA3_GR_UCR_SI	8.58878	PIP15_IB_PCR_G	8.69553	SIGA4_ES_BSR_N2	8.67592	SIKA4_AC_ALR_TI	8.6557
Lapl5_UCR_N3	8.65509	PIP12_KH_ALR_N3	8.70438	Lapl_GR_NPR_SI	8.58876	Del(K)NA4_IB_PRT_SI	8.69552	Del(K)NA1_ES_PCR_Ar	8.67591	SIKA3_AC_PRT_SI	8.6556
Lapl5_ALR_N1	8.65505	SIGA8_KH_AHR_RA	8.70436	Del(Rho)NA3_GR_NCR_N2	8.58868	SIEPA7_IB_PRT_G	8.69552	EP7_ES_RTR_N2	8.67589	PIP8_AC_ALR_SI	8.65555
SIEPA3_NPR_N2	8.65503	PIP14_KH_NPR_SI	8.70436	Fuk3_GR_PLR_TI	8.58863	Del(Rho)NA9_IB_PLR_G	8.6955	PIP13_ES_ALR_N1	8.67587	SIDel(G)N_AC_ALR_N2	8.65555
Z2_ALR_N2	8.65497	SIKA8_KH_PRT_TI	8.7043	Lapl8_GR_AHR_SI	8.58862	SIEPA5_IB_PCR_G	8.69549	Del(G)NA2_ES_AHR_N2	8.67586	EP1_AC_PLR_N1	8.65554
Fuk8_BSR_N3	8.65495	Del(Rho)NA4_KH_UCR_N3	8.70428	Del(G)NA5_GR_BSR_SI	8.5886	Energy_IB_ALR_MN	8.69548	Fuk8_ES_NPR_N2	8.67584	Del(G)NA2_AC_NPR_SI	8.6555
SIDel(Rho)N_PRT_N3	8.65493	Del(G)NA9_KH_AHR_SI	8.70428	SIGA5_GR_ARM_N1	8.58856	Mw_IB_PRT_P2	8.69546	Lapl9_ES_PRT_N2	8.67584	SIGA8_AC_ARM_N2	8.6555
SIGA10_ALR_N1	8.65488	Del(Rho)NA1_KH_UCR_N3	8.70417	PIPMin_GR_ARM_S	8.58853	Del(Rho)NA4_IB_BSR_G	8.69546	Lapl_ES_ALR_N3	8.67576	Del(Rho)NMax_AC_PLR_CV	8.65539
VOLTAE_PLR_N3	8.65487	SIKA7_KH_NPR_N3	8.70414	SIKIA_GR_PLR_TI	8.58851	Energy_IB_NPR_MN	8.69544	PIP16_ES_AHR_SI	8.67576	SIGA4_AC_PCR_P3	8.65535
EP4_ALR_N1	8.65486	SIEPA1_KH_PLR_SI	8.70411	Del(G)NA5_GR_BSR_TI	8.58835	EP4_IB_BSR_P3	8.69539	SIEP_ES_PRT_N2	8.67575	Del(G)NA1_AC_UFR_N3	8.65534
Del(G)NA9_PLR_N2	8.65479	Lapl8_KH_ALR_N2	8.70411	SIDel(G)N_GR_ALR_SI	8.58831	Mw_IB_PLR_P2	8.69536	Fuk_ES_ALR_SI	8.67573	PIPMin_AC_AHR_N2	8.65512
Fuk3_PLR_N2	8.65479	Lapl6_KH_AHR_RA	8.70409	PIPMin_GR_ALR_N2	8.5883	Del(Rho)NA4_IB_UFR_P3	8.69533	SIGA3_ES_UCR_N2	8.67567	SIEPA6_AC_RTR_N3	8.65511
Del(G)NA5_PRT_SI	8.65469	PIP12_KH_ALR_N2	8.70405	Lapl7_GR_RTR_SI	8.58829	Lapl_IB_UCR_P2	8.69531	Del(G)NMax_ES_NPR_SI	8.67559	Del(Rho)NA10_AC_RTR_N2	8.65505
Fuk10_BSR_N2	8.6546	Ap_KH_BSR_N2	8.70401	SIDel(K)N_GR_BSR_TI	8.58827	Lapl2_IB_NCR_G	8.6953	SIEP_ES_AHR_N2	8.67552	Del(G)NA3_AC_BSR_N2	8.65503
W(U)_ALR_N3	8.65457	SIKMax_KH_PLR_N3	8.70398	PIP7_GR_ARM_N1	8.58822	Del(Rho)NA4_IB_UCR_P2	8.69526	Del(Rho)NA5_ES_UCR_N2	8.6755	SIKA1_AC_ALR_TI	8.65498
Del(G)NA9_PLR_N3	8.65453	Del(Rho)NA8_KH_UCR_N2	8.70396	At_GR_PLR_MI	8.58819	PIP9_IB_ALR_MN	8.69523	Del(Rho)NA10_ES_PRT_TI	8.67547	PIP4_AC_AHR_N3	8.65485
SIKA9_PRT_N3	8.65417	EP8_KH_AHR_SI	8.70393	SIKA6_GR_NPR_TI	8.58813	Ap_IB_ARM_Ar	8.69521	Fuk5_ES_AHR_N2	8.67546	Fuk4_AC_PRT_N1	8.65481
Mw_ALR_N2	8.65416	Energy_KH_NPR_N2	8.70385	SIGMin_GR_BSR_S	8.58812	PIPAvg_IB_ALR_P2	8.6952	PIP7_ES_PRT_RA	8.67545	EP9_AC_ALR_N3	8.6548
Lapl_ALR_N1	8.65414	Fuk_KH_UCR_N2	8.70383	Lapl2_GR_ALR_N3	8.58799	SIKMin_IB_NPR_P2	8.69514	LaplMax_ES_ALR_N2	8.67541	Mw_AC_RTR_N3	8.65475
Fuk1_PRT_TI	8.65411	SIEPA6_KH_PRT_N1	8.7038	W(U)_GR_BSR_TI	8.58798	Del(Rho)NA4_IB_BSR_M	8.69511	At_ES_UCR_N2	8.67533	Z2_AC_AHR_SI	8.65472
SIGA7_RTR_N2	8.65411	SIGA1_KH_UCR_N2	8.70378	Fuk5_GR_ALR_TI	8.58793	Lapl2_IB_NCR_P3	8.69509	Energy_ES_PLR_N3	8.67528	PIP14_AC_ALR_SI	8.65464
Fuk_PLR_N3	8.65404	SIKA9_KH_AHR_S	8.70377	PIP17_GR_PLR_TI	8.58792	PIP8_IB_NPR_SI	8.69509	Del(G)NA5_ES_ALR_N1	8.67526	Del(Rho)NA9_AC_RTR_N3	8.65463
Del(G)NIA_PRT_TI	8.654	ECI_KH_PLR_SI	8.70375	PIP8_GR_BSR_TI	8.58788	IP_IB_ARM_P3	8.69508	EP2_ES_NPR_N3	8.67524	Del(K)NA7_AC_UCR_N2	8.65455
SIEPA7_AHR_N2	8.65399	Pt_KH_NPR_N3	8.70368	Z1_GR_NPR_TI	8.58779	Del(Rho)NMin_IB_NPR_P2	8.69508	VOLTAE_ES_ALR_N1	8.67509	EP2_AC_UCR_N2	8.6544
PIPAvg_RTR_N3	8.65397	SIEPA6_KH_PRT_SI	8.70366	SIEPA7_GR_ALR_N3	8.58777	FukMin_IB_UCR_Ar	8.69506	Del(K)NA7_ES_ALR_N2	8.67505	SIEPA3_AC_UFR_N3	8.65436
Mw_AHR_V	8.65397	PIP13_KH_ALR_S	8.70364	Lapl4_GR_UCR_TI	8.58771	SIEPA5_IB_RTR_P3	8.69504	Z1_ES_UCR_N3	8.67497	SIGA8_AC_ARM_N3	8.6543
PIP13_UCR_N2	8.65395	PIP11_KH_PLR_SI	8.7036	SIKMin_GR_BSR_TI	8.58769	Del(K)NA4_IB_PLR_SI	8.69501	SIKMin_ES_AHR_N2	8.6749	Energy_AC_PRT_TI	8.65423
Lapl7_AHR_N2	8.6539	Del(K)Max_KH_PLR_SI	8.70354	Del(Rho)NA7_GR_UCR_SI	8.5876	Del(Rho)NA4_IB_PRT_P3	8.69501	SIEPMax_ES_ALR_N1	8.67479	PIP9_AC_ALR_TI	8.65421
PIPMax_PRT_N1	8.6539	SIGA5_KH_BSR_N3	8.70349	Ap_GR_BSR_SI	8.58756	Del(K)NA7_IB_BSR_P3	8.69501	SIDel(G)N_ES_PRT_TI	8.67476	EP9_AC_UFR_N2	8.65416
Del(Rho)NA4_BSR_N2	8.65387	Del(K)IA_KH_PLR_N3	8.70345	PIP4_GR_ALR_MI	8.58756	Del(G)NA9_IB_UCR_Ar	8.69501	Fuk8_ES_ALR_N1	8.67475	SIEPA7_AC_PRT_TI	8.65409
Del(G)NA4_RTR_N2	8.65385	SIGMax_KH_BSR_N3	8.70342	SIEPA7_GR_UCR_N1	8.58755	SIK_IB_PCR_P2	8.695	Z1_ES_NPR_N2	8.67472	Del(K)NA6_AC_PLR_SI	8.65406
PIP15_BSR_N3	8.65385	SIEPA7_KH_RTR_RA	8.70342	SIEPA2_GR_AHR_SI	8.58753	SIEPA4_IB_ALR_P3	8.69495	Z2_ES_NPR_N3	8.67472	Del(K)NA6_AC_RTR_N3	8.65404
SIEP_RTR_N3	8.65384	Anp_KH_AHR_S	8.70331	Fuk10_GR_RTR_SI	8.58751	SIEPA3_IB_BSR_DE	8.69494	PIP4_ES_ALR_N2	8.67468	PIP5_AC_PRT_P3	8.6539
SIDel(K)N_PLR_TI	8.65379	PIP10_KH_UCR_RA	8.70319	PIP3_GR_UCR_MI	8.58751	Del(G)NA9_IB_PCR_Ar	8.69493	SIGMax_ES_BSR_N3	8.67465	Del(K)NA1_AC_PRT_N2	8.65388
PIP10_UCR_N3	8.65372	EP3_KH_UCR_N3	8.70317	Del(Rho)NA7_GR_PLR_TI	8.58742	SIEPA5_IB_NCR_P3	8.69493	SIEPA4_ES_NPR_N2	8.67461	Del(G)NA3_AC_RTR_N3	8.65387
SIEPA7_PLR_TI	8.65368	IP_KH_PRT_TI	8.70316	Del(G)NA9_GR_NPR_SI	8.58742	HP_IB_PLR_SI	8.6949	Del(K)NA10_ES_PCR_V	8.67446	Lapl9_AC_UFR_N3	8.65387
PIP11_ALR_N2	8.6536	Del(G)NIA_KH_ALR_CV	8.70314	HP_GR_PRT_P3	8.58739	Pt_IB_PRT_M	8.6949	Del(K)NA4_ES_PRT_N1	8.67442	SIGA9_AC_ALR_TI	8.65381
SIKA9_NPR_N3	8.65359	PIP16_KH_NPR_N3	8.70312	PIP12_GR_AHR_N2	8.58739	EP6_IB_ARM_Ar	8.69488	Del(Rho)NA9_ES_UCR_N2	8.67442	PIP19_AC_ALR_N2	8.65373
Del(Rho)NA1_BSR_N2	8.65351	Pa_KH_RTR_SI	8.70302	Del(G)NIA_GR_ALR_TI	8.58737	PIPMin_IB_RTR_P2	8.69488	Del(K)NA10_ES_PLR_MX	8.67442	VOLTAE_AC_RTR_N3	8.65367
SIGA2_NPR_N2	8.6535	SIGA9_KH_UCR_N2	8.70299	Del(K)Max_GR_RTR_SI	8.58737	Fuk6_IB_NPR_DE	8.69488	Del(K)NA6_ES_PLR_N3	8.67427	PIP11_AC_RTR_N2	8.65366
Fuk1_RTR_N3	8.65349	EP1_KH_BSR_N3	8.70297	Fuk2_GR_AHR_SI	8.58732	LaplMax_IB_RTR_Ar	8.69488	SurfArea_ES_ALR_N1	8.67413	Del(Rho)NIA_AC_NPR_N3	8.65366
Del(G)NA9_PRT_TI	8.65343	Del(K)NA6_KH_PRT_N3	8.70296	SIEPA5_GR_RTR_TI	8.58731	Del(K)NA4_IB_ALR_P2	8.69487	LaplMax_ES_PLR_N3	8.6741	Lapl3_AC_PLR_TI	8.65364
SIGA9_NPR_N1	8.65339	PIPAvg_KH_PLR_N2	8.70296	Z2_GR_PLR_TI	8.58727	Del(Rho)NA9_IB_RTR_G	8.69487	Anp_ES_RTR_V	8.67408	Energy_AC_NPR_SI	8.65353
Energy_RTR_N2	8.65336	SIGMin_KH_UCR_SI	8.70288	Del(Rho)NMax_GR_PLR_MI	8.58725	PIPAvg_IB_NPR_MX	8.69481	SurfArea_ES_BSR_N3	8.67408	SIEPA4_AC_PLR_TI	8.65346
PIP11_ALR_N3	8.65331	Fuk3_KH_NPR_SI	8.70286	EP1_GR_ALR_MI	8.58713	LaplMax_IB_BSR_G	8.6948	Pt_ES_UFR_N2	8.67407	SIG_AC_BSR_TI	8.65331
PIP8_BSR_N3	8.65327	Lapl7_KH_PRT_N1	8.70285	Del(G)NA5_GR_PLR_N2	8.58712	Del(Rho)NA3_IB_ARM_MX	8.69477	PIP19_ES_NCR_N2	8.67406	Lapl6_AC_PRT_N2	8.65326
Vm_PLR_TI	8.65323	Ap_KH_UCR_N2	8.70273	SIG_GR_BSR_SI	8.58705	EP2_IB_PRT_TI	8.69474	Gs(U)_ES_RTR_N2	8.67405	Del(G)NA6_AC_BSR_TI	8.65323
Z2_PLR_TI	8.65323	Del(Rho)NA4_KH_PLR_N2	8.70267	Del(K)NA3_GR_ALR_SI	8.58704	Fuk7_IB_BSR_M	8.69473	Z2_ES_ALR_SI	8.67404	Lapl8_AC_ALR_N1	8.65323
Pb_PLR_TI	8.65323	Fuk9_KH_NPR_SI	8.70263	SIKA1_GR_RTR_N1	8.587	SIDel(K)N_IB_BSR_P2	8.69471	Fuk9_ES_AHR_N2	8.67386	SIEPMin_AC_PRT_CV	8.65322
VOLTAE_PLR_TI	8.65323	PIP8_KH_UFR_N3	8.70261	EP4_GR_PLR_MI	8.58697	SIKIA_IB_NPR_Ar	8.69471	SIEPA10_ES_PRT_SI	8.67382	Fuk8_AC_PRT_TI	8.65315
Del(Rho)NIA_PLR_TI	8.65323	Del(K)NA7_KH_UCR_N3	8.70261	Del(Rho)NA4_GR_ARM_N1	8.58676	Energy_IB_NCR_G	8.69471	PIPAvg_ES_NPR_N3	8.67381	ISA_AC_UCR_V	8.65311
Del(Rho)NA3_PLR_TI	8.65323	Del(G)NA10_KH_ALR_N3	8.70259	Del(G)NMax_GR_AHR_SI	8.58676	Lapl_IB_BSR_P2	8.69466	Del(Rho)NA5_ES_PRT_N3	8.6738	Fuk_AC_PLR_SI	8.65303
Del(Rho)NA7_PLR_TI	8.65323	Mw_KH_ALR_N2	8.70254	SIDel(Rho)N_GR_NPR_TI	8.58674	Del(K)NA4_IB_NPR_SI	8.69464	PIP13_ES_PLR_SI	8.6738	SIK_AC_ALR_N2	8.65302
Del(Rho)NA8_PLR_TI	8.65323	Del(G)NIA_KH_BSR_N2	8.70254	Fuk1_GR_UCR_SI	8.58667	PIPMax_IB_ARM_MX	8.6946	PIP15_ES_PRT_N3	8.67377	Energy_AC_UFR_N2	8.65301
Del(Rho)NA9_PLR_TI	8.65323	Del(K)NA9_KH_UCR_N3	8.70237	SIKA7_GR_NPR_N2	8.58663	PIPMin_IB_ALR_MX	8.69459	Del(K)NA1_ES_UFR_N3	8.67367	Fuk3_AC_UCR_N2	8.65299
Del(K)IA_PLR_TI	8.65323	W(U)_KH_BSR_RA	8.70235	Del(K)NA6_GR_BSR_TI	8.58661	PIP6_IB_RTR_Ar	8.69459	EP1_ES_UCR_N2	8.67353	Energy_AC_AHR_SI	8.65287
Del(K)NA8_PLR_TI	8.65323	SIKA7_KH_BSR_N2	8.7023	Lapl_GR_NPR_N2	8.58658	SurfArea_IB_BSR_G	8.69457	PIP4_ES_PRT_TI	8.67352	Fuk6_AC_RTR_S	8.65286
Del(K)NA10_PLR_TI	8.65323	SIEPMin_KH_ALR_N3	8.70229	SIGA4_GR_ALR_TI	8.58655	PIP10_IB_NCR_P2	8.69456	SIGMax_ES_PLR_TI	8.67348	Pa_AC_PRT_TI	8.65282
SIKIA_PLR_TI	8.65323	Del(Rho)NMin_KH_NPR_N3	8.70224	Lapl10_GR_PLR_TI	8.58606	PIP15_IB_PRT_Ar	8.6945	SIGA9_ES_UFR_N2	8.67345	Del(Rho)NA4_AC_PRT_SI	8.65279
SIKA7_PLR_TI	8.65323	Z2_KH_UCR_N2	8.70222	Lapl9_GR_ALR_N2	8.58602	Pt_IB_RTR_P3	8.69449	Pb_ES_RTR_N2	8.67344	SIEPA1_AC_PRT_N1	8.65272
SIKA9_PLR_TI	8.65323	Fuk7_KH_RTR_RA	8.70221	SIKA8_GR_NCR_N2	8.58601	SIKA6_IB_PCR_G	8.69448	Del(K)NA8_ES_PLR_SI	8.67338	SIEPA8_AC_AHR_SI	8.65271
SIDel(G)N_PLR_TI	8.65323	Lapl3_KH_ALR_N2	8.70217	SIGA1_GR_ALR_SI	8.58599	SIGMin_IB_UCR_P3	8.69448	SIKMin_ES_UCR_N3	8.67327	EP9_AC_ALR_TI	8.65271
Del(G)NA1_PLR_TI	8.65323	SIDel(K)N_KH_ALR_N2	8.70211	Vm_GR_AHR_SI	8.58588	Del(K)IA_IB_UCR_Ar	8.69448	FukMin_ES_PRT_TI	8.67325	Fuk9_AC_RTR_N2	8.6527
Del(G)NA3_PLR_TI	8.65323	SIEPA2_KH_AHR_SI	8.70198	Lapl8_GR_AHR_N3	8.58581	SIKMax_IB_ALR_P3	8.69445	PIP19_ES_PRT_N3	8.67324	Lapl7_AC_ALR_N1	8.65266
SIG_PLR_TI	8.65323	Del(Rho)NA5_KH_UFR_N2	8.70194	SIDel(G)N_GR_BSR_SI	8.58579	SIEPA5_IB_ALR_Ar	8.69445	Population_ES_UCR_N2	8.67312	Del(G)NA6_AC_ALR_N1	8.65266
SIGA7_PLR_TI	8.65323	SIGA6_KH_PRT_TI	8.70191	Lapl5_GR_UCR_TI	8.58567	Del(Rho)NA6_IB_ARM_P3	8.69443	SIEPA10_ES_RTR_N1	8.67304	EP9_AC_RTR_N2	8.65266
SIEPA8_PLR_TI	8.65323	Fuk2_KH_ALR_N2	8.70189	PIP14_GR_UCR_TI	8.58567	PIPAvg_IB_ALR_MX	8.69439	Lapl8_ES_ALR_SI	8.67304	HP_AC_BSR_TI	8.65265
PIP10_PLR_TI	8.65323	SIEPA2_KH_AHR_N3	8.70186	PIP8_GR_AHR_SI	8.58566	Fuk6_IB_ALR_DE	8.69434	Del(Rho)NA6_ES_NPR_N3	8.67303	EP2_AC_PLR_N3	8.65264
Fuk3_PLR_TI	8.65323	SIEPA7_KH_NPR_SI	8.70185	Del(G)NA6_GR_BSR_SI	8.58546	SIKA9_IB_UCR_Ar	8.69431	SIGIA_ES_PRT_N1	8.67301	Del(G)NA10_AC_UFR_N2	8.65264
Fuk7_PLR_TI	8.65323	SIKA1_KH_ALR_N2	8.70181	Lapl8_GR_ALR_TI	8.58546	Del(Rho)NA2_IB_NCR_P3	8.69427	SIEPA5_ES_PLR_N2	8.673	PIP11_AC_UFR_N3	8.65262
Fuk10_PLR_TI	8.65323	PIP16_KH_AHR_N3	8.7018	SIEPA8_GR_PLR_SI	8.58526	SIGMax_IB_ALR_P3	8.6942	Lapl5_ES_BSR_DE	8.673	Fuk9_AC_ALR_N2	8.65257
Lapl6_PLR_TI	8.65323	Del(G)NA1_KH_PLR_N2	8.70177	Energy_GR_BSR_SI	8.5852	Fuk2_IB_NCR_M	8.69419	PIP12_ES_AHR_N2	8.67288	SIGA2_AC_ALR_N2	8.65254
Lapl9_PLR_TI	8.65323	PIP10_KH_ALR_N3	8.70177	PIPMin_GR_NCR_N3	8.58519	Fuk3_IB_UCR_P3	8.69419	SIKA7_ES_PRT_SI	8.67278	EP6_AC_BSR_TI	8.6525
Pt_PLR_N1	8.65314	SIEPA1_KH_AHR_N3	8.70176	PIP3_GR_UCR_CV	8.58514	Del(K)Max_IB_UFR_Ar	8.69415	SIGA6_ES_PLR_N3	8.67269	EP9_AC_AHR_SI	8.65242
Del(G)NA9_UCR_N2	8.65314	Del(K)NA9_KH_NPR_SI	8.7017	Del(K)NA7_GR_AHR_N2	8.58509	SIEPA2_IB_ALR_TI	8.69415	Del(Rho)NA4_ES_UCR_N2	8.67268	PIP10_AC_PLR_SI	8.65242
Del(G)NA8_UCR_N2	8.65313	SIG_KH_PRT_SI	8.70164	SIGA4_GR_NPR_TI	8.58507	EP3_IB_PCR_P2	8.69412	Fuk7_ES_AHR_SI	8.67268	HP_AC_ALR_TI	8.65241
Del(Rho)NA1_PRT_N2	8.6531	Lapl3_KH_PRT_TI	8.70159	EP8_GR_UCR_TI	8.58503	Lapl5_IB_ALR_SI	8.69412	Del(K)NA9_ES_PRT_TI	8.67254	Del(G)NA4_AC_RTR_N2	8.65238
Fuk9_AHR_N3	8.65308	Del(G)NIA_KH_PLR_N2	8.70158	Population_GR_BSR_TI	8.58502	PIP13_IB_AHR_P2	8.69411	SIDel(K)N_ES_ALR_N3	8.67252	PIP19_AC_PLR_V	8.65233
VOLTAE_PLR_N2	8.65306	SIEPA4_KH_NPR_S	8.70157	SIKA7_GR_RTR_N2	8.58499	PIP13_IB_NPR_M	8.69408	PIP9_ES_PLR_N3	8.67251	Del(K)NA10_AC_UFR_N3	8.65232
EP5_PLR_N2	8.65302	Lapl3_KH_PRT_N1	8.70149	SIKIA_GR_BSR_TI	8.58498	Del(G)NA4_IB_ALR_M	8.69407	SIGMin_ES_PRT_SI	8.67249	Lapl3_AC_UCR_N3	8.65232
SIGA1_AHR_N2	8.65299	SIGIA_KH_NPR_CV	8.70139	PIP12_GR_RTR_N3	8.58496	SIEPA6_IB_NPR_P3	8.69407	Lapl4_ES_ALR_N1	8.67249	SIKA6_AC_PRT_N2	8.65214
Lapl2_ALR_N3	8.65296	Del(G)NA10_KH_NPR_N2	8.70137	PIP14_GR_AHR_SI	8.58488	SIDel(G)N_IB_UCR_Ar	8.69407	Anp_ES_ALR_N1	8.67244	SIKMin_AC_NCR_N3	8.65207
Vm_RTR_N2	8.65295	Del(Rho)NA7_KH_PLR_S	8.70137	Del(G)NA1_GR_RTR_SI	8.58481	Del(K)NA8_IB_ARM_M	8.69407	Lapl10_ES_PLR_N2	8.67228	EP6_AC_UCR_N3	8.65205
Del(Rho)NA8_RTR_N2	8.65295	Population_KH_UCR_N2	8.70132	SIGA5_GR_PLR_TI	8.58481	PIP16_IB_ALR_Ar	8.69406	Del(G)NA8_ES_PRT_N2	8.67227	Vm_AC_UFR_N3	8.65203
SIGIA_PLR_N1	8.65288	Del(K)NA3_KH_UCR_N3	8.70127	Mw_GR_AHR_CV	8.58475	SIEPA4_IB_NPR_M	8.69405	SIGA9_ES_BSR_N1	8.67226	SIGA10_AC_ALR_N1	8.65178
SIEP_RTR_N2	8.65287	Del(Rho)NA7_KH_ALR_SI	8.70123	Del(K)NA8_GR_BSR_TI	8.58469	SIGIA_IB_PRT_DE	8.69404	SIEPA6_ES_PLR_SI	8.67216	Lapl2_AC_NPR_N2	8.65168
SIGA4_RTR_N2	8.65263	Del(Rho)NA3_KH_BSR_N2	8.7012	Fuk10_GR_UCR_SI	8.58467	Del(K)Max_IB_PLR_P2	8.69399	SIGA2_ES_PRT_N3	8.67215	FukMin_AC_NPR_N3	8.65164
Del(Rho)NA5_PLR_N2	8.65262	HP_KH_AHR_RA	8.70116	PIPMax_GR_NCR_N2	8.58465	Anp_IB_BSR_P3	8.69399	PIPMax_ES_RTR_N2	8.67204	Z3_AC_ARM_N2	8.65164
Z1_RTR_N2	8.65257	Del(G)NMax_KH_NPR_SI	8.70116	VOLTAE_GR_AHR_CV	8.58463	SIKA6_IB_NPR_SI	8.69392	Fuk4_ES_NPR_SI	8.67199	Fuk8_AC_RTR_N2	8.65162
PIP11_PRT_TI	8.6525	SIKA4_KH_PLR_N2	8.7011	At_GR_NPR_N3	8.58435	PIP6_IB_BSR_P3	8.69392	Del(G)NA7_ES_AHR_N2	8.67189	Lapl7_AC_BSR_N3	8.65161
At_RTR_N3	8.65248	Fuk8_KH_ALR_N3	8.70106	PIP6_GR_PRT_SI	8.58433	SIKA9_IB_BSR_Ar	8.69391	Del(G)NA1_ES_BSR_N2	8.67186	Lapl5_AC_ALR_N2	8.65154
PIP7_ALR_N1	8.65244	Del(G)NA10_KH_UCR_N2	8.70102	Del(G)NA4_GR_AHR_N3	8.58428	Del(K)NA10_IB_RTR_P3	8.69389	At_ES_BSR_N3	8.67186	Lapl9_AC_RTR_N3	8.65152
Del(G)NA4_NPR_N3	8.65242	Pa_KH_UFR_N2	8.70091	PIP18_GR_NPR_SI	8.58428	SIKIA_IB_NCR_P2	8.69389	Fuk8_ES_AHR_SI	8.67181	Fuk6_AC_UCR_S	8.6515
Z2_BSR_N2	8.65241	Lapl4_KH_PLR_SI	8.70087	Lapl_GR_UCR_N1	8.58411	SIEPA9_IB_RTR_Ar	8.69387	PIP17_ES_PLR_N2	8.67179	Lapl1_AC_RTR_N1	8.6515
Lapl8_PLR_TI	8.65237	Gs(U)_KH_UCR_N2	8.70083	SIKA1_GR_ALR_TI	8.58409	Del(K)NA2_IB_ALR_DE	8.69387	Energy_ES_PLR_N2	8.67178	ISA_AC_PRT_N2	8.65149
Del(K)NA7_ALR_N2	8.65235	PIP12_KH_BSR_N2	8.70074	SIEPA2_GR_RTR_SI	8.58404	Del(Rho)NA5_IB_UCR_M	8.69385	SIKMin_ES_BSR_N1	8.67173	SIGA5_AC_PLR_N2	8.65146
SIDel(K)N_PLR_SI	8.65232	Fuk5_KH_PLR_SI	8.70073	Del(K)NA5_GR_RTR_SI	8.58397	PIP13_IB_BSR_P2	8.69384	SIEPA8_ES_ALR_SI	8.67172	EP10_AC_NPR_TI	8.65144
Energy_NPR_N2	8.6523	Del(G)NIA_KH_NPR_N3	8.70071	Del(G)NIA_GR_RTR_N3	8.58396	Del(Rho)NA2_IB_ALR_TI	8.69384	PIP9_ES_PRT_SI	8.67164	PIPMin_AC_UFR_N2	8.65143
SIEPA7_PRT_TI	8.65229	PIP7_KH_NPR_S	8.70054	Del(K)NA9_GR_BSR_TI	8.5839	PIP12_IB_ALR_TI	8.69383	SIGA7_ES_ARM_V	8.67163	SIGMax_AC_AHR_N2	8.65142
SIK_UCR_TI	8.65227	Del(Rho)NA7_KH_UCR_N3	8.70052	SIKA3_GR_BSR_TI	8.58389	PIP17_IB_BSR_MN	8.69382	Energy_ES_PCR_P2	8.6716	Del(K)NA8_AC_PLR_TI	8.65137
EP3_NPR_N2	8.65227	PIPMin_KH_NPR_N2	8.70052	SIDel(K)N_GR_ALR_TI	8.58384	Lapl_IB_ARM_Ar	8.69382	EP5_ES_AHR_N2	8.67155	Del(K)NA9_AC_UCR_SI	8.65136
FukMin_PRT_TI	8.65227	VOLTAE_KH_RTR_SI	8.70048	Fuk4_GR_UCR_N1	8.58378	Fuk1_IB_NPR_SI	8.69381	SIGIA_ES_PRT_MN	8.67152	SIDel(G)N_AC_PRT_N1	8.65134
SIDel(Rho)N_PLR_N2	8.65222	Z2_KH_PLR_N3	8.70047	SIKA8_GR_ARM_N1	8.58377	Fuk2_IB_NPR_G	8.69381	VOLTAE_ES_ALR_N3	8.67147	PIPMin_AC_AHR_N3	8.65133
Fuk2_AHR_N2	8.6522	Fuk6_KH_NPR_SI	8.70045	SIGMax_GR_PRT_SI	8.58376	PIP12_IB_UFR_Ar	8.6938	IP_ES_UCR_N2	8.67145	Del(K)NA9_AC_UCR_CV	8.6513
Lapl8_PRT_N3	8.65218	Del(G)NA1_KH_BSR_N3	8.70045	Z1_GR_BSR_SI	8.58368	Del(G)NA8_IB_UCR_P3	8.69379	PIPMax_ES_UCR_V	8.67143	Del(Rho)NA3_AC_PRT_TI	8.65129
SIGA8_PLR_N1	8.65216	Del(K)NA6_KH_BSR_N2	8.70043	SIKIA_GR_NCR_S	8.58367	Lapl8_IB_PCR_Ar	8.69378	PIP15_ES_PRT_N2	8.67143	EP6_AC_PLR_TI	8.65126
Del(G)NA8_PRT_N3	8.65214	SIEPA7_KH_PLR_N2	8.70041	Del(G)NA3_GR_RTR_N3	8.58367	SIGA1_IB_PLR_MN	8.69373	Lapl_ES_UCR_N3	8.67141	Fuk_AC_PLR_TI	8.65124
SIKA1_NPR_N1	8.65207	Lapl_KH_BSR_SI	8.70034	SIGA1_GR_NPR_TI	8.58355	Fuk1_IB_ALR_Ar	8.69372	ECI_ES_BSR_N2	8.67139	Fuk4_AC_UCR_N3	8.65116
PIP17_PRT_TI	8.65203	SIGA9_KH_AHR_N3	8.70033	Del(Rho)NA2_GR_PLR_MI	8.58354	Lapl3_IB_UFR_M	8.69372	SIGA2_ES_PRT_N1	8.67136	SIGA10_AC_BSR_TI	8.65115
Del(K)NA6_PLR_TI	8.65201	Del(K)NA9_KH_PLR_N2	8.70018	Del(K)NA4_GR_NPR_N2	8.58343	SIEPA5_IB_UCR_P3	8.6937	PIP15_ES_PRT_N1	8.67131	EP3_AC_RTR_N3	8.65114
Fuk10_BSR_N1	8.652	Fuk7_KH_PRT_N2	8.70017	Del(Rho)NA5_GR_NPR_N2	8.58326	Del(G)NA1_IB_UFR_DE	8.69365	Del(Rho)NIA_ES_PLR_SI	8.6713	Pa_AC_PRT_N1	8.65113
Del(Rho)NA9_PLR_N2	8.65198	PIP8_KH_RTR_RA	8.70015	Fuk2_GR_ALR_N2	8.58323	Del(G)NIA_IB_AHR_Ar	8.69363	Del(Rho)NMax_ES_UCR_N2	8.67123	SIDel(G)N_AC_PRT_TI	8.65112
Lapl9_ALR_N3	8.65198	Del(Rho)NA5_KH_PRT_SI	8.70012	Mw_GR_AHR_SI	8.58321	Del(K)NA2_IB_NPR_M	8.69362	SIGA9_ES_UCR_N2	8.67122	Fuk5_AC_ALR_N3	8.65104
Lapl7_BSR_N3	8.65197	Del(G)NA5_KH_PLR_S	8.70012	EP3_GR_PRT_MI	8.58316	Del(G)NA5_IB_AHR_Ar	8.69361	Lapl4_ES_AHR_SI	8.67113	Del(K)NA10_AC_PRT_N2	8.65093
Lapl4_NPR_N3	8.65195	SIGA5_KH_PLR_N3	8.70005	SIEPA9_GR_NPR_TI	8.5831	SIK_IB_BSR_G	8.6936	SIKA3_ES_AHR_SI	8.67106	PIPAvg_AC_PLR_SI	8.65085
SIGMax_PRT_N1	8.65193	SIGA5_KH_UCR_N2	8.70002	Fuk9_GR_UCR_TI	8.5831	Lapl10_IB_ALR_P3	8.69358	Del(K)NA4_ES_NPR_N3	8.67104	Pb_AC_PLR_N1	8.65085
Del(Rho)NA7_PRT_N1	8.6519	ECI_KH_ALR_N2	8.69995	PIP19_GR_NPR_S	8.58309	Pt_IB_ARM_M	8.69357	SIKIA_ES_PLR_SI	8.67104	SIGA5_AC_ALR_TI	8.65082
Del(K)IA_UCR_N1	8.65182	Lapl3_KH_NPR_N2	8.69995	SIDel(G)N_GR_UCR_N1	8.58307	Lapl7_IB_ARM_G	8.69356	PIP12_ES_PLR_SI	8.67099	SIKMin_AC_PRT_N1	8.65077
Mw_PLR_N2	8.65176	Del(Rho)NA6_KH_AHR_S	8.69973	SIGA4_GR_UCR_TI	8.58306	PIP17_IB_ALR_M	8.69353	ISA_ES_PRT_N3	8.67098	Del(G)NA7_AC_UFR_N3	8.65077
Fuk3_BSR_N2	8.65173	SIGA6_KH_ALR_N2	8.69966	Z3_GR_ALR_TI	8.58298	SIEPA9_IB_PRT_SI	8.69352	Del(G)NA8_ES_PRT_N3	8.67097	Lapl3_AC_NPR_N3	8.6507
Lapl5_PRT_TI	8.65166	Lapl8_KH_PRT_N1	8.69965	SIGA6_GR_PLR_TI	8.58295	Del(G)NA3_IB_RTR_MX	8.69348	Del(K)IA_ES_PRT_SI	8.67094	Del(K)NA1_AC_UFR_N3	8.65067
Del(K)NA4_UCR_N3	8.65165	SIKMax_KH_UCR_N2	8.69965	EP5_GR_ALR_S	8.58284	PIP17_IB_ARM_MN	8.69348	PIP15_ES_NPR_SI	8.6709	Del(Rho)NA1_AC_NCR_CV	8.65064
Del(G)NA8_UCR_N3	8.65163	SIEPA3_KH_ALR_S	8.6996	EP1_GR_ALR_TI	8.58282	PIP11_IB_ARM_P3	8.69347	Del(G)NA5_ES_AHR_N2	8.6708	Del(K)NA4_AC_BSR_TI	8.65059
Lapl9_RTR_N3	8.65161	SIEPA2_KH_PRT_TI	8.69959	Del(K)NA6_GR_ALR_N2	8.58275	SIGA1_IB_BSR_P2	8.69346	VOLTAE_ES_PRT_N3	8.67079	SIKA9_AC_UFR_N2	8.65059
Mw_ALR_N1	8.65155	Fuk5_KH_NPR_SI	8.69956	Lapl_GR_AHR_N2	8.58272	Z1_IB_PCR_Ar	8.69344	PIP11_ES_PRT_TI	8.67077	Pa_AC_PRT_N2	8.65048
PIPAvg_NPR_N3	8.65151	SIGA10_KH_NPR_N2	8.69952	SIGA2_GR_UCR_N1	8.58264	SIEPMin_IB_ALR_G	8.69343	Gs(U)_ES_PRT_TI	8.67066	Fuk5_AC_RTR_N3	8.65047
PIP12_PRT_TI	8.65142	Ap_KH_PRT_TI	8.69951	Lapl5_GR_PRT_SI	8.58263	PIP13_IB_NPR_MX	8.69337	SIGA6_ES_NPR_N3	8.67066	SIEPA9_AC_PRT_TI	8.65042
Fuk3_NPR_N2	8.65137	Del(G)NA4_KH_UFR_N3	8.69941	Del(G)NIA_GR_BSR_N3	8.58245	SIEPA4_IB_PLR_M	8.69335	SIG_ES_ALR_N1	8.67059	Lapl4_AC_PRT_N2	8.65039
Del(K)NA10_ALR_N2	8.65135	PIP5_KH_PRT_N3	8.69934	PIP16_GR_PRT_CV	8.58239	Mw_IB_NCR_MN	8.6933	Pt_ES_PLR_N2	8.67058	PIP11_AC_AHR_SI	8.6503
PIP8_AHR_N3	8.65134	SIEPA5_KH_ALR_SI	8.69929	PIP3_GR_UCR_SI	8.58226	IP_IB_RTR_P2	8.69329	SIGA9_ES_PRT_N2	8.67052	PIP19_AC_ARM_N2	8.65029
EP8_UCR_N3	8.65133	SIKA9_KH_UCR_N3	8.69927	Lapl4_GR_UFR_N1	8.58226	Population_IB_NPR_P2	8.69329	SIKA7_ES_PRT_MX	8.67051	SIGA8_AC_PRT_N1	8.65022
Ap_PRT_N3	8.65129	Del(Rho)NA8_KH_RTR_SI	8.69912	SIGA2_GR_AHR_N2	8.58225	SIEPA6_IB_NPR_SI	8.69329	SIGA9_ES_RTR_N3	8.67051	PIP16_AC_ALR_N3	8.65013
PIP14_ALR_N1	8.65129	PIP19_KH_ALR_SI	8.6991	PIP16_GR_PLR_CV	8.58221	Energy_IB_ALR_M	8.69328	SIEPA7_ES_PRT_TI	8.67051	EP6_AC_NPR_N3	8.65005
EP5_UCR_N2	8.65125	Population_KH_ALR_N3	8.6991	Gs(U)_GR_NPR_TI	8.5822	SIG_IB_UCR_P2	8.69327	Del(G)NIA_ES_PLR_SI	8.6705	PIP15_AC_NPR_MI	8.65004
Del(Rho)NIA_UCR_N2	8.65119	Del(Rho)NA6_KH_UCR_N3	8.69908	Gs(U)_GR_UCR_SI	8.5822	SIEPA4_IB_ARM_P2	8.69327	PIPMin_ES_NPR_N3	8.67047	Pb_AC_ALR_TI	8.65
Fuk_ALR_N3	8.65109	SIGA6_KH_PLR_SI	8.69906	SIEPA1_GR_RTR_TI	8.58218	Energy_IB_BSR_P2	8.69327	SIKA9_ES_PRT_N3	8.67047	Lapl1_AC_RTR_N2	8.64998
SurfArea_AHR_N3	8.65109	Fuk10_KH_BSR_N2	8.69905	SIEPA2_GR_UCR_TI	8.58206	Lapl8_IB_PCR_M	8.69327	Del(G)NA7_ES_ALR_N2	8.67046	SIKIA_AC_UFR_N3	8.64996
SIDel(K)N_ALR_N2	8.65109	PIP12_KH_NPR_RA	8.69902	PIP10_GR_NCR_N3	8.58205	PIP11_IB_NPR_P3	8.69326	EP10_ES_PRT_N1	8.67045	PIP7_AC_NPR_N2	8.64985
Fuk10_UCR_N3	8.65108	Lapl7_KH_BSR_SI	8.699	Fuk7_GR_RTR_SI	8.58202	Del(K)NA5_IB_UCR_G	8.69321	SIKA7_ES_PRT_TI	8.67034	SIKA9_AC_RTR_N3	8.64971
SIKA9_PLR_V	8.65104	Population_KH_PLR_SI	8.69898	Lapl6_GR_PLR_TI	8.58188	Mw_IB_PRT_SI	8.69313	Del(K)NA8_ES_BSR_N2	8.67032	Lapl1_AC_PLR_SI	8.64965
Del(Rho)NA3_RTR_N2	8.65099	SIEPIA_KH_RTR_N2	8.69892	SIEPA5_GR_AHR_SI	8.58162	Mw_IB_NPR_Ar	8.69311	SIDel(K)N_ES_PLR_N3	8.67008	EP1_AC_PRT_N1	8.64955
Energy_AHR_N2	8.65093	Del(Rho)NA6_KH_PRT_SI	8.69883	Lapl7_GR_ALR_N3	8.58162	SIEPA5_IB_PRT_TI	8.6931	Del(G)NA10_ES_AHR_N3	8.67005	Del(Rho)NA2_AC_ALR_N1	8.64952
Lapl4_AHR_N2	8.6509	PIPAvg_KH_UFR_N3	8.69881	Lapl_GR_RTR_N2	8.58155	FukMin_IB_NPR_P2	8.6931	PIP8_ES_ALR_N2	8.67002	Energy_AC_ALR_N1	8.64949
PIP19_PRT_N3	8.65086	SIEPMin_KH_AHR_MI	8.69879	SIDel(G)N_GR_RTR_N3	8.5815	SIEPA4_IB_PRT_M	8.69309	SIKA8_ES_ALR_N2	8.67001	SIGA9_AC_ALR_N1	8.64947
SIK_ALR_N3	8.65085	Fuk5_KH_UCR_SI	8.69876	PIP18_GR_BSR_TI	8.58147	Mw_IB_PRT_TI	8.69308	SIKA2_ES_PRT_N2	8.66999	Del(K)NA5_AC_UFR_N3	8.64946
SIKA4_ALR_N1	8.65084	SIKA1_KH_BSR_N1	8.69871	SIEPA2_GR_NPR_S	8.58143	Del(Rho)NIA_IB_NPR_MX	8.69303	Population_ES_PRT_N1	8.66993	Del(G)NA8_AC_UFR_N3	8.64941
SIEPA4_RTR_N2	8.6508	Del(Rho)NA5_KH_NPR_N3	8.69866	Del(G)NMax_GR_PLR_TI	8.58141	SIGMin_IB_PCR_G	8.69303	LaplMax_ES_BSR_N1	8.66992	Population_AC_UCR_N2	8.6494
Fuk7_ALR_N1	8.65066	Fuk6_KH_RTR_RA	8.69865	PIP9_GR_UCR_TI	8.58136	EP3_IB_NPR_MN	8.69303	SIDel(G)N_ES_AHR_N3	8.66984	Del(G)NA9_AC_UCR_SI	8.64928
Del(Rho)NA5_PLR_V	8.65062	Lapl_KH_UCR_N2	8.69853	Del(G)NA7_GR_PRT_SI	8.5813	SIGA9_IB_PRT_RA	8.69302	PIP9_ES_PRT_TI	8.6698	Del(K)NA3_AC_NCR_N2	8.64924
SIGA8_ALR_N1	8.65062	SIGA7_KH_ALR_SI	8.69849	SIKA2_GR_ARM_N1	8.5813	Fuk5_IB_PRT_TI	8.69301	SIGMax_ES_NPR_N3	8.66975	SIGA2_AC_PRT_TI	8.64923
PIP16_PRT_N1	8.65057	Del(K)NA10_KH_UCR_N3	8.69844	PIP9_GR_RTR_SI	8.58124	Del(Rho)NA4_IB_BSR_P3	8.69299	Lapl_ES_ALR_SI	8.66971	Mw_AC_UCR_N2	8.64916
Del(K)NA9_NPR_N3	8.65051	Mw_KH_UCR_N2	8.69834	Gs(U)_GR_PLR_SI	8.58121	Del(Rho)NIA_IB_UFR_M	8.69295	EP2_ES_NPR_CV	8.66966	SIKA3_AC_PCR_N2	8.64908
At_BSR_N2	8.65051	SIGA8_KH_BSR_N2	8.69833	ECI_GR_ALR_TI	8.58119	PIP7_IB_PRT_G	8.69295	Energy_ES_PRT_N1	8.66961	SIKA8_AC_BSR_N3	8.64907
Fuk4_PRT_N1	8.65044	SIGMin_KH_PRT_N2	8.69832	Del(G)NA7_GR_AHR_N3	8.58114	SIEPA5_IB_UCR_Ar	8.69294	SIEPA10_ES_PLR_N2	8.66957	Fuk6_AC_RTR_SI	8.64905
At_ALR_N3	8.65042	SIGA3_KH_NPR_SI	8.69828	Pb_GR_AHR_M	8.58112	EP8_IB_NPR_M	8.69289	EP8_ES_PRT_TI	8.66957	SIDel(G)N_AC_PRT_N2	8.64904
SIKIA_NPR_N2	8.65042	Del(K)NA1_KH_UFR_N2	8.6982	SIGMax_GR_BSR_TI	8.58103	Fuk1_IB_BSR_MN	8.69288	Mw_ES_ALR_N3	8.66954	SIK_AC_UFR_N2	8.64901
Del(Rho)NA10_BSR_TI	8.6504	Gs(U)_KH_PRT_N1	8.6982	Fuk7_GR_ALR_SI	8.58103	Fuk8_IB_PRT_SI	8.69288	Anp_ES_PLR_N3	8.66949	Del(Rho)NIA_AC_UCR_DE	8.649
EP1_AHR_N3	8.65037	Ap_KH_PRT_N1	8.69816	SIEPA7_GR_NPR_TI	8.58102	ECI_IB_PLR_M	8.69286	Anp_ES_PLR_N2	8.66948	Del(K)NA1_AC_RTR_N2	8.649
Del(G)NA6_RTR_N3	8.65029	EP8_KH_NPR_S	8.69812	PIP9_GR_NPR_SI	8.58092	Z1_IB_BSR_G	8.69286	SIEP_ES_PRT_TI	8.66948	Del(K)NA6_AC_PRT_N2	8.64898
Del(K)NA6_PLR_N3	8.65026	Del(K)NA2_KH_UFR_N2	8.69812	PIP5_GR_ALR_TI	8.58085	Del(K)NA2_IB_PLR_DE	8.69284	FukMin_ES_UCR_N2	8.66943	SIEPMin_AC_NPR_N2	8.64893
Lapl5_PRT_N1	8.6502	SIGA4_KH_PLR_SI	8.69812	Del(Rho)NA8_GR_UCR_TI	8.58074	LaplMax_IB_AHR_G	8.6928	Lapl4_ES_PRT_N1	8.66935	SIG_AC_UCR_N3	8.64891
SIKA6_PRT_TI	8.65018	SIEP_KH_NPR_N2	8.69808	PIP7_GR_PRT_SI	8.58071	Fuk3_IB_UCR_G	8.69277	EP4_ES_PRT_N3	8.66929	PIP19_AC_PLR_N2	8.64886
Vm_PLR_SI	8.65014	PIP8_KH_RTR_SI	8.69805	PIP14_GR_RTR_N2	8.58059	FukMin_IB_RTR_Ar	8.69276	Del(G)NA9_ES_AHR_N3	8.66924	Lapl7_AC_ALR_SI	8.64883
Z2_PLR_SI	8.65014	Lapl1_KH_UCR_N2	8.69802	IP_GR_ALR_N2	8.58056	Del(K)NA1_IB_ALR_G	8.69271	ECI_ES_RTR_N2	8.66918	SIEPA6_AC_RTR_SI	8.64879
Pb_PLR_SI	8.65014	PIPAvg_KH_AHR_N3	8.69797	PIPAvg_GR_UCR_TI	8.58056	Fuk2_IB_UCR_G	8.69271	ECI_ES_ALR_RA	8.66905	Del(Rho)NA7_AC_PLR_SI	8.64873
VOLTAE_PLR_SI	8.65014	SIDel(K)N_KH_ALR_N3	8.6979	SIGA1_GR_PLR_TI	8.58051	ISA_IB_NPR_CV	8.69271	PIP14_ES_PRT_N1	8.66904	SIEPA8_AC_ALR_N3	8.6486
Del(Rho)NIA_PLR_SI	8.65014	SIKA9_KH_NPR_SI	8.69789	PIP13_GR_NPR_N3	8.58039	LaplMax_IB_PLR_DE	8.69271	Gw(U)_ES_PRT_SI	8.66902	Lapl4_AC_NCR_N2	8.6486
Del(Rho)NA3_PLR_SI	8.65014	PIP6_KH_ALR_N2	8.69788	LaplMax_GR_PLR_TI	8.58037	Lapl5_IB_NPR_G	8.69271	IP_ES_UFR_N2	8.66901	Del(K)NA1_AC_RTR_N3	8.64854
Del(Rho)NA7_PLR_SI	8.65014	Del(G)NIA_KH_PRT_TI	8.69786	SIEPA6_GR_NPR_SI	8.58034	SIGIA_IB_BSR_M	8.69269	PIP19_ES_ALR_RA	8.66901	Del(Rho)NA5_AC_NPR_SI	8.64846
Del(Rho)NA8_PLR_SI	8.65014	Lapl2_KH_PLR_N2	8.69786	SIGA5_GR_NPR_N2	8.58033	SIEPA6_IB_PRT_P2	8.69269	EP5_ES_PLR_N3	8.66901	Del(Rho)NA7_AC_ALR_N2	8.64844
Del(Rho)NA9_PLR_SI	8.65014	Vm_KH_UCR_N3	8.69785	Fuk4_GR_NPR_N3	8.58032	Del(Rho)NIA_IB_BSR_MI	8.69267	Del(G)NIA_ES_NPR_N3	8.669	Del(Rho)NMax_AC_BSR_TI	8.64838
Del(K)IA_PLR_SI	8.65014	SIDel(G)N_KH_BSR_SI	8.69782	Fuk8_GR_RTR_SI	8.5803	PIP5_IB_UCR_Ar	8.69266	PIP14_ES_PRT_N2	8.66895	PIP16_AC_PLR_N3	8.64836
Del(K)NA8_PLR_SI	8.65014	SIEPMin_KH_ALR_N2	8.69764	Del(K)NA6_GR_UCR_N1	8.58027	Lapl5_IB_RTR_P3	8.69264	EP1_ES_BSR_N3	8.66893	EP1_AC_BSR_N2	8.64835
Del(K)NA10_PLR_SI	8.65014	VOLTAE_KH_NPR_N2	8.69763	SIKA3_GR_PLR_TI	8.58012	SIGA2_IB_UCR_MN	8.69262	PIP8_ES_NPR_SI	8.66888	Del(G)NA2_AC_AHR_SI	8.64828
SIKIA_PLR_SI	8.65014	Del(Rho)NA9_KH_ALR_N2	8.69759	Del(K)NA5_GR_BSR_SI	8.5801	PIP5_IB_UFR_P3	8.69261	HP_ES_NCR_N3	8.66885	SIKA6_AC_ALR_TI	8.64821
SIKA7_PLR_SI	8.65014	Lapl6_KH_RTR_RA	8.69755	SIDel(Rho)N_GR_RTR_N2	8.58002	HP_IB_PCR_G	8.69261	PIP20_ES_PLR_N2	8.66883	Del(G)NA8_AC_ALR_N2	8.64813
SIKA9_PLR_SI	8.65014	SIEPA3_KH_PRT_SI	8.6975	Lapl6_GR_PRT_N2	8.58	Fuk1_IB_ARM_P3	8.69257	Del(K)NA6_ES_UCR_N3	8.66882	SIKA7_AC_PLR_TI	8.64813
SIDel(G)N_PLR_SI	8.65014	SIDel(K)N_KH_AHR_RA	8.69748	Fuk6_GR_ALR_TI	8.57995	SIKIA_IB_NCR_P3	8.69255	SIEPIA_ES_UFR_N2	8.66874	Z3_AC_PLR_TI	8.64804
Del(G)NA1_PLR_SI	8.65014	Del(Rho)NA4_KH_NPR_S	8.69738	Lapl7_GR_PLR_SI	8.57994	EP4_IB_PLR_P3	8.69255	Pb_ES_ALR_N1	8.66872	Del(G)NA6_AC_ALR_N2	8.64793
Del(G)NA3_PLR_SI	8.65014	Fuk1_KH_ALR_N2	8.69735	SIDel(G)N_GR_PRT_N2	8.57988	Del(Rho)NIA_IB_BSR_P2	8.69253	Del(G)NA9_ES_AHR_N2	8.66865	Del(G)NA6_AC_RTR_N3	8.64788
SIG_PLR_SI	8.65014	SIGA8_KH_UCR_N3	8.69733	SIKA1_GR_AHR_MI	8.57979	Del(K)NA1_IB_UFR_Ar	8.69252	EP9_ES_ALR_N2	8.6686	SIKA1_AC_BSR_N2	8.6478
SIGA7_PLR_SI	8.65014	Del(K)NA10_KH_BSR_N3	8.69726	SIEPA5_GR_PRT_MI	8.57979	SIKA8_IB_UFR_MN	8.69251	SurfArea_ES_BSR_TI	8.66859	Del(K)NA8_AC_PLR_SI	8.64779
SIEPA8_PLR_SI	8.65014	Fuk9_KH_PLR_N2	8.6972	Population_GR_UCR_N1	8.57958	PIPMin_IB_UCR_P3	8.69249	Del(Rho)NA3_ES_PLR_N1	8.66859	PIP15_AC_UFR_N2	8.64776
PIP10_PLR_SI	8.65014	SIEPA2_KH_BSR_SI	8.69718	SIEPA7_GR_PLR_TI	8.57957	SIDel(K)N_IB_ALR_MN	8.69248	SIEPA6_ES_RTR_N2	8.66856	Del(G)NA7_AC_ALR_N1	8.64771
Fuk3_PLR_SI	8.65014	Lapl7_KH_BSR_N2	8.69716	SurfArea_GR_NPR_SI	8.57954	SIEPA7_IB_PRT_P2	8.69247	Lapl4_ES_BSR_N3	8.66853	Lapl6_AC_ALR_N1	8.64767
Fuk7_PLR_SI	8.65014	SIEPMin_KH_NPR_CV	8.69714	PIP5_GR_BSR_TI	8.57945	EP8_IB_NPR_P3	8.69247	Fuk3_ES_ALR_N2	8.66851	PIP6_AC_UFR_N2	8.64762
Fuk10_PLR_SI	8.65014	SIGA7_KH_PRT_SI	8.69707	EP3_GR_ALR_TI	8.57944	Lapl10_IB_ARM_Ar	8.69247	SIKA8_ES_RTR_N2	8.66845	SIEPA1_AC_RTR_N2	8.64761
Lapl6_PLR_SI	8.65014	Del(K)Max_KH_NPR_N3	8.69704	SIDel(G)N_GR_PLR_TI	8.57943	Del(K)NA6_IB_ARM_G	8.69245	Del(Rho)NA2_ES_ALR_TI	8.66842	Lapl1_AC_UFR_N3	8.64749
Lapl9_PLR_SI	8.65014	Z1_KH_NPR_N2	8.69703	Del(K)NA3_GR_AHR_SI	8.57942	Del(K)NA9_IB_ALR_MN	8.69243	SIGA8_ES_AHR_N2	8.6684	Del(K)NA4_AC_PRT_SI	8.64748
SIGA9_BSR_N1	8.65013	SIEPA8_KH_PLR_N2	8.697	EP4_GR_PRT_MI	8.57942	SIEPA6_IB_PCR_MN	8.69242	SIEPA7_ES_PRT_MX	8.66838	PIP18_AC_NPR_MI	8.64744
SIGA2_PRT_N3	8.65	PIP6_KH_ALR_N3	8.697	Del(Rho)NMax_GR_PRT_CV	8.57933	PIP15_IB_ALR_P3	8.69239	Fuk1_ES_PRT_N1	8.66832	EP2_AC_BSR_TI	8.64738
Lapl3_RTR_N3	8.64999	PIP8_KH_BSR_N1	8.697	SIEPA6_GR_ARM_N1	8.57933	FukMin_IB_UFR_DE	8.69238	Fuk2_ES_PRT_N2	8.66827	SIEPMax_AC_PRT_TI	8.64736
SIEPA3_RTR_N3	8.64993	Z3_KH_ALR_N3	8.69696	PIP12_GR_BSR_SI	8.5792	EP4_IB_RTR_G	8.69238	Lapl3_ES_ARM_V	8.6682	EP5_AC_RTR_N3	8.64736
Fuk9_ALR_N1	8.64992	PIP2_KH_ALR_N3	8.69689	Del(Rho)NA9_GR_AHR_SI	8.5792	Del(K)NA4_IB_PCR_Ar	8.69235	Del(K)NA6_ES_AHR_N2	8.66812	Vm_AC_NPR_SI	8.64724
SIDel(G)N_PRT_N3	8.64987	PIP2_KH_UCR_CV	8.69688	Lapl6_GR_NCR_N3	8.57904	EP9_IB_RTR_MN	8.69234	EP5_ES_PLR_N2	8.66809	PIP14_AC_BSR_SI	8.64718
SIDel(G)N_RTR_N2	8.64983	PIP8_KH_PRT_TI	8.69688	SIGA3_GR_AHR_SI	8.57887	PIP6_IB_PLR_P2	8.69234	Del(Rho)NA7_ES_PRT_V	8.66807	EP2_AC_PRT_N1	8.64716
Lapl8_NPR_N2	8.64981	Lapl8_KH_PLR_SI	8.69684	SIGMin_GR_NPR_TI	8.57886	EP4_IB_NCR_G	8.69233	EP1_ES_UFR_N2	8.66803	SIGA3_AC_BSR_TI	8.64712
Del(G)NIA_AHR_N2	8.64976	SurfArea_KH_NPR_N2	8.69681	SIG_GR_ALR_N3	8.57883	Lapl10_IB_RTR_M	8.69231	Pa_ES_NPR_N3	8.668	At_AC_UFR_N2	8.6471
Del(K)Max_ALR_N3	8.64973	Lapl6_KH_NPR_N2	8.69676	Fuk8_GR_PLR_MI	8.57883	Del(Rho)NA6_IB_NPR_MN	8.6923	Del(G)NIA_ES_PRT_N1	8.668	SIEPA2_AC_UFR_N2	8.64706
Lapl1_ALR_N1	8.64971	SIKA4_KH_PLR_SI	8.69675	Fuk4_GR_ALR_N3	8.57871	Del(Rho)NA7_IB_PRT_TI	8.69228	SIKA7_ES_NPR_SI	8.66798	Pt_AC_PLR_N2	8.64704
PIP12_NPR_N2	8.64968	Del(G)NA3_KH_PLR_N2	8.69673	Del(Rho)NMin_GR_BSR_MI	8.57861	Energy_IB_RTR_P2	8.69227	Del(K)NA1_ES_PRT_TI	8.66797	SIKA8_AC_UCR_N3	8.64702
ISA_AHR_N3	8.64965	Del(K)NA5_KH_PRT_SI	8.69671	PIP5_GR_ARM_N2	8.57851	Del(K)NA5_IB_AHR_SI	8.69225	Del(G)NA2_ES_RTR_N3	8.66795	ISA_AC_PRT_TI	8.64702
SIGA2_AHR_N3	8.6496	Del(G)NA9_KH_ALR_SI	8.6967	SIGA2_GR_BSR_SI	8.57849	Del(K)NA8_IB_ALR_SI	8.69225	SIEPA4_ES_PLR_N1	8.6678	SIKIA_AC_PRT_CV	8.64691
PIPAvg_AHR_N2	8.64958	SIKA6_KH_ALR_N2	8.69667	Ap_GR_PLR_TI	8.57848	EP5_IB_RTR_G	8.69222	Fuk2_ES_ALR_N2	8.66778	Z3_AC_ALR_SI	8.64682
SIKA7_NPR_N2	8.64956	Del(G)NA5_KH_UCR_N2	8.69667	EP8_GR_BSR_SI	8.57844	PIP16_IB_UFR_M	8.69222	LaplMax_ES_AHR_SI	8.6677	Pb_AC_RTR_N3	8.64679
SIGA1_RTR_N3	8.64955	SIGA7_KH_PRT_N3	8.69665	PIP10_GR_AHR_N3	8.57841	SIEPA9_IB_BSR_P2	8.69219	Del(Rho)NA6_ES_PRT_TI	8.66761	PIP12_AC_ALR_N2	8.64673
Lapl7_PRT_SI	8.64953	Pa_KH_BSR_N3	8.69661	Z3_GR_UFR_S	8.57837	EP3_IB_PRT_SI	8.69217	Del(G)NA7_ES_NPR_MX	8.66753	Lapl4_AC_BSR_N1	8.64672
Del(Rho)NMax_PRT_N1	8.6495	EP9_KH_ALR_N2	8.69655	Del(G)NA7_GR_ALR_N2	8.57837	SIG_IB_BSR_P3	8.69214	Del(K)NA7_ES_BSR_N1	8.66749	Del(K)NA3_AC_ALR_TI	8.64668
Gw(U)_UCR_N3	8.64946	Del(Rho)NMax_KH_ALR_N1	8.69652	SIEP_GR_PLR_TI	8.57835	Pb_IB_PRT_G	8.69213	Pt_ES_AHR_SI	8.66749	EP1_AC_ALR_N1	8.64659
IP_AHR_N3	8.64944	Del(G)NA1_KH_PLR_SI	8.69648	SIKA9_GR_ALR_N2	8.57833	Del(G)NA4_IB_UCR_Ar	8.69212	Del(K)NA6_ES_AHR_N3	8.66746	Gs(U)_AC_BSR_TI	8.64658
SIEPA3_PRT_TI	8.64904	Del(Rho)NMin_KH_ALR_CV	8.69647	Del(Rho)NIA_GR_ALR_N2	8.57826	Del(Rho)NA5_IB_PCR_G	8.69211	Energy_ES_PRT_TI	8.6673	SIGA8_AC_BSR_N2	8.64657
Del(G)NA2_AHR_N2	8.64904	SIEPA3_KH_PRT_TI	8.69644	SurfArea_GR_UCR_SI	8.57824	EP3_IB_NCR_P2	8.6921	EP2_ES_RTR_N2	8.66729	PIPMin_AC_PRT_N1	8.64654
SIGA4_PLR_N2	8.649	Fuk6_KH_PRT_N2	8.69642	Lapl1_GR_PLR_TI	8.57812	PIP6_IB_RTR_P3	8.6921	SIEPMax_ES_ALR_N3	8.66727	PIP9_AC_PLR_SI	8.64646
Fuk8_AHR_N2	8.64896	Fuk3_KH_PRT_N2	8.69639	SIGA6_GR_BSR_TI	8.57811	SurfArea_IB_AHR_M	8.69209	SIKA3_ES_PRT_N1	8.66727	Del(G)NA2_AC_NCR_N2	8.64643
Del(G)NA3_PRT_TI	8.64887	SIDel(G)N_KH_ALR_N2	8.69636	Fuk7_GR_ALR_TI	8.57811	EP5_IB_UCR_M	8.69208	Fuk2_ES_PRT_N3	8.66725	Del(Rho)NMax_AC_AHR_N2	8.64639
SIKA6_ALR_N1	8.64885	SIK_KH_AHR_SI	8.69634	Pb_GR_NPR_N2	8.57807	SIGA2_IB_UFR_P3	8.69207	PIP17_ES_NCR_N2	8.66706	Del(K)NA6_AC_ALR_N2	8.64634
Del(K)NA3_BSR_N1	8.64883	PIP12_KH_PLR_N3	8.69634	Fuk8_GR_ARM_N1	8.57806	Del(G)NA1_IB_BSR_DE	8.69205	EP10_ES_ALR_N2	8.66704	Population_AC_PRT_N2	8.64631
Del(G)NA8_RTR_N3	8.64881	PIP3_KH_PRT_N3	8.69628	ECI_GR_NPR_CV	8.57794	PIP6_IB_NCR_P3	8.69205	Del(G)NA5_ES_NPR_SI	8.66699	Lapl2_AC_BSR_N3	8.64628
Lapl10_AHR_M	8.6488	PIP10_KH_BSR_SI	8.69623	Fuk8_GR_UCR_TI	8.57786	Del(G)NA3_IB_UCR_M	8.69204	FukMin_ES_UCR_N3	8.66699	Lapl7_AC_NPR_SI	8.64624
Lapl10_PLR_N3	8.64872	Fuk5_KH_AHR_N3	8.69621	EP10_GR_RTR_TI	8.57781	Del(K)NA2_IB_PRT_DE	8.69203	SIGA6_ES_PRT_TI	8.66695	SIKA2_AC_ALR_N1	8.64614
SIKA3_NPR_N3	8.64869	Del(G)NA9_KH_PRT_N1	8.69616	Lapl7_GR_NCR_N2	8.5778	ECI_IB_PCR_Ar	8.69202	SIK_ES_ALR_N1	8.66694	PIP8_AC_NPR_N3	8.6461
EP8_ALR_N1	8.64868	SIGIA_KH_PLR_N2	8.69616	Fuk1_GR_UCR_TI	8.57774	Del(K)NA4_IB_NCR_P3	8.69201	Pa_ES_BSR_N3	8.6669	Del(Rho)NIA_AC_PCR_S	8.64609
SIEPA2_BSR_N2	8.64866	SIEPA6_KH_PLR_SI	8.69606	Del(K)NA6_GR_AHR_N2	8.57772	PIP6_IB_ARM_P2	8.692	Del(K)NA1_ES_UFR_N2	8.6669	Lapl_AC_UCR_N3	8.64609
Lapl9_UCR_N3	8.6486	Del(K)Max_KH_PRT_N1	8.69605	SIEPA7_GR_BSR_SI	8.5777	EP7_IB_ALR_DE	8.69198	SIEP_ES_RTR_N2	8.66686	VOLTAE_AC_PRT_TI	8.64608
PIP13_ALR_N2	8.64857	Del(Rho)NA3_KH_NPR_N3	8.69602	SIDel(Rho)N_GR_AHR_N2	8.57752	Fuk2_IB_NCR_G	8.69195	Lapl3_ES_BSR_TI	8.66682	PIP17_AC_ALR_N2	8.64607
Lapl5_BSR_N2	8.64852	SIGA10_KH_PLR_SI	8.69602	PIP3_GR_NPR_S	8.57752	Fuk10_IB_ARM_P2	8.69195	EP3_ES_ALR_N2	8.66681	PIP13_AC_BSR_N3	8.64598
Del(G)NA6_PRT_TI	8.64848	Fuk6_KH_UCR_RA	8.696	SIGA4_GR_ARM_N1	8.57751	Del(G)NA5_IB_ARM_P3	8.69194	SIKIA_ES_AHR_N2	8.6668	SIG_AC_NPR_SI	8.64594
Lapl4_ALR_N1	8.64843	Del(Rho)NA4_KH_ALR_N2	8.69599	EP6_GR_PLR_MI	8.57744	SIG_IB_UCR_P3	8.69194	SIGA8_ES_PRT_N3	8.66673	EP5_AC_NPR_P3	8.64592
SIKA4_AHR_N2	8.64843	EP1_KH_UCR_N2	8.69599	Del(G)NA5_GR_UCR_TI	8.57737	Energy_IB_PLR_P3	8.69189	HP_ES_PRT_SI	8.66672	Z2_AC_PCR_N2	8.64589
Lapl10_RTR_N2	8.6484	ECI_KH_PRT_N2	8.69598	SIEPA3_GR_NPR_S	8.57737	SIGA1_IB_NCR_P2	8.69189	Del(Rho)NA5_ES_NPR_N3	8.66671	SIEPA6_AC_ALR_SI	8.64587
PIP15_PRT_TI	8.64839	Fuk_KH_NPR_N2	8.69594	LaplMax_GR_BSR_TI	8.57724	Fuk1_IB_NPR_M	8.69188	SIKA6_ES_AHR_N2	8.66671	Fuk_AC_ALR_N2	8.64585
SIKA4_BSR_N3	8.64837	Fuk2_KH_AHR_SI	8.69594	EP5_GR_PRT_MI	8.5772	PIPMin_IB_PRT_Ar	8.69186	Lapl2_ES_PRT_TI	8.6667	PIP8_AC_ALR_N1	8.64584
Del(Rho)NA8_BSR_N2	8.64835	SIKA5_KH_BSR_N2	8.6959	Del(G)NIA_GR_PLR_SI	8.57717	EP4_IB_AHR_P2	8.69185	PIP1_ES_UFR_N3	8.66669	SIGA4_AC_PLR_SI	8.64579
Del(Rho)NA8_PRT_N1	8.64835	Del(G)NA4_KH_PLR_SI	8.69586	Fuk8_GR_ALR_TI	8.57708	Energy_IB_UFR_P2	8.69179	Fuk4_ES_PRT_SI	8.66669	Del(Rho)NMax_AC_AHR_CV	8.64575
PIP16_BSR_N2	8.64833	Del(G)NA5_KH_PRT_SI	8.69586	Lapl3_GR_RTR_SI	8.57708	SIKMax_IB_AHR_M	8.69177	Del(Rho)NA8_ES_BSR_N2	8.66668	SIKA8_AC_PLR_N3	8.64575
SIKIA_RTR_N3	8.64829	Pb_KH_AHR_N3	8.69574	Fuk_GR_RTR_N2	8.57706	SIKA3_IB_BSR_DE	8.69177	Del(G)NMax_ES_AHR_SI	8.66665	EP8_AC_PRT_TI	8.64575
Anp_BSR_N2	8.64826	Del(K)NA1_KH_PRT_N1	8.69572	Energy_GR_AHR_TI	8.57695	SIGIA_IB_PLR_DE	8.69177	SIEPA3_ES_UCR_N3	8.66664	Z3_AC_BSR_N2	8.64573
Del(K)NA5_PRT_N2	8.64824	Fuk7_KH_BSR_N2	8.69568	SIGA10_GR_PRT_SI	8.57691	Fuk7_IB_UCR_G	8.69177	Z1_ES_PLR_N1	8.66664	Del(K)NA5_AC_UFR_N2	8.64573
PIP2_BSR_N2	8.64811	Del(G)NA5_KH_ALR_N3	8.6956	SIGIA_GR_AHR_SI	8.57691	PIP14_IB_ALR_P3	8.69176	Lapl2_ES_NCR_N2	8.66655	Del(K)Max_AC_PRT_TI	8.64556
Fuk8_BSR_N2	8.64809	Z3_KH_NPR_SI	8.69558	SIGMin_GR_NPR_CV	8.5769	Del(Rho)NMin_IB_PCR_G	8.69175	Del(K)NA2_ES_UFR_N2	8.66651	PIP16_AC_ALR_N2	8.64556
Lapl5_PLR_N3	8.64809	SIDel(Rho)N_KH_PRT_S	8.69557	Fuk4_GR_PLR_TI	8.57688	PIP2_IB_PLR_Ar	8.69175	Del(Rho)NA4_ES_UCR_N3	8.66643	Lapl4_AC_ALR_N1	8.64553
SIDel(G)N_AHR_N2	8.64808	EP1_KH_PLR_N3	8.69553	SIKMax_GR_PLR_TI	8.57688	SIEPA6_IB_PLR_P3	8.69174	Gw(U)_ES_PLR_MX	8.6664	SIEPA3_AC_BSR_N2	8.64552
Del(G)NA8_ALR_N1	8.64799	SIGA10_KH_ALR_SI	8.6955	Population_GR_AHR_CV	8.57688	PIP14_IB_UFR_MN	8.69172	HP_ES_RTR_N3	8.66639	Del(K)IA_AC_BSR_N2	8.64551
Anp_PLR_N3	8.64799	SIGA8_KH_PRT_N1	8.69539	FukMin_GR_UCR_TI	8.57685	ISA_IB_ARM_Ar	8.69171	Fuk_ES_PRT_N2	8.66635	Del(K)NA5_AC_ALR_SI	8.64548
SurfArea_PLR_N2	8.64796	Fuk2_KH_BSR_N2	8.69537	SIEPA9_GR_PLR_TI	8.57682	SIKA7_IB_PCR_G	8.6917	SIEPA3_ES_PRT_TI	8.66633	Del(Rho)NA2_AC_NPR_SI	8.64546
Del(G)NA1_PRT_SI	8.64794	Lapl7_KH_ALR_N3	8.69535	SIKA7_GR_ALR_TI	8.57662	SIEPA7_IB_UFR_P2	8.6917	Del(G)NA7_ES_PRT_N1	8.66632	Fuk10_AC_PLR_N2	8.64545
Del(Rho)NA5_RTR_N2	8.64791	Del(K)Max_KH_BSR_N2	8.69534	Lapl5_GR_NPR_TI	8.57657	Lapl1_IB_BSR_MX	8.69164	PIP15_ES_PRT_SI	8.66623	PIP7_AC_BSR_N2	8.64542
SIEPA9_PRT_TI	8.64789	SIEPA4_KH_UFR_N3	8.69534	SIDel(K)N_GR_AHR_N2	8.57656	PIP18_IB_NPR_SI	8.69163	Del(K)NA5_ES_AHR_N3	8.66615	SIDel(K)N_AC_UFR_N3	8.64536
Fuk4_RTR_N2	8.64788	EP5_KH_PRT_N2	8.69532	SIGA10_GR_UCR_TI	8.57654	SIEPA5_IB_ALR_P3	8.69162	SIKA9_ES_PRT_N1	8.66614	ECI_AC_PRT_TI	8.64532
PIP18_ALR_N1	8.64787	Del(K)NA3_KH_AHR_S	8.69525	IP_GR_ALR_TI	8.57652	SIGIA_IB_UFR_G	8.69161	Del(Rho)NA4_ES_AHR_SI	8.66613	Del(Rho)NA3_AC_NPR_SI	8.64523
PIP11_UCR_N2	8.64785	Fuk3_KH_PRT_N3	8.69525	Del(Rho)NA5_GR_BSR_TI	8.57647	PIP13_IB_ALR_MX	8.69161	Del(G)NA5_ES_RTR_N2	8.6661	Lapl4_AC_PRT_SI	8.64523
Del(G)NA1_BSR_N3	8.64778	SIGIA_KH_UCR_N2	8.69523	ISA_GR_UCR_TI	8.57644	Z2_IB_BSR_M	8.69159	SIEPA10_ES_PRT_N3	8.66606	SIEPA2_AC_UCR_N2	8.6452
SIKA4_BSR_N1	8.64777	Z1_KH_PRT_RA	8.69519	EP2_GR_AHR_SI	8.5764	At_IB_BSR_M	8.69159	PIP13_ES_ALR_N2	8.66605	Del(G)NA8_AC_UCR_N3	8.64517
Del(G)NA6_PLR_TI	8.64777	SIKIA_KH_ALR_N2	8.69519	PIP3_GR_PLR_TI	8.57636	Pa_IB_ARM_G	8.69159	PIP1_ES_BSR_TI	8.66586	PIP14_AC_PRT_N1	8.64512
Gw(U)_PLR_TI	8.64774	SIKA4_KH_UFR_N3	8.69519	Lapl_GR_ALR_TI	8.57632	PIP14_IB_NCR_P2	8.69158	Population_ES_PRT_N2	8.66583	SIG_AC_RTR_N2	8.64502
Population_RTR_N2	8.64772	SIKIA_KH_PRT_CV	8.69518	ISA_GR_UCR_SI	8.57622	At_IB_PRT_TI	8.69153	Del(Rho)NA3_ES_AHR_N3	8.66583	SurfArea_AC_UFR_N2	8.64499
SIEPA1_AHR_N2	8.64767	Del(Rho)NMax_KH_NPR_N1	8.69507	PIP14_GR_PRT_MI	8.57607	SIEPA3_IB_ALR_TI	8.69153	Lapl4_ES_PRT_TI	8.66578	ECI_AC_AHR_SI	8.64498
Lapl1_BSR_N2	8.64763	SIGA5_KH_ALR_N3	8.69498	SIDel(K)N_GR_UCR_SI	8.57603	EP7_IB_PRT_G	8.6915	Del(G)NA5_ES_ALR_N2	8.66576	SIK_AC_PRT_TI	8.64495
PIP6_AHR_CV	8.64758	Del(Rho)NA5_KH_NPR_SI	8.69495	SIDel(K)N_GR_PLR_TI	8.57597	PIPMax_IB_NCR_P3	8.69149	Del(Rho)NA5_ES_BSR_N2	8.6657	PIP15_AC_UCR_N3	8.64493
Del(G)NA2_PRT_N1	8.64752	SIKA1_KH_PRT_N1	8.69492	SIG_GR_AHR_N2	8.57596	Fuk6_IB_ARM_P3	8.69149	Vm_ES_ALR_N3	8.66569	SIEPA6_AC_BSR_TI	8.64493
Lapl3_RTR_N2	8.64743	Energy_KH_ALR_N2	8.69466	SIGA7_GR_UCR_TI	8.57594	SIKA6_IB_UCR_Ar	8.69148	SIEPIA_ES_RTR_N1	8.66561	FukMin_AC_ALR_N3	8.64492
SIEP_PRT_TI	8.64737	Del(K)NA1_KH_UCR_N3	8.69463	Vm_GR_PLR_N2	8.57592	SIK_IB_PCR_P3	8.69143	SIDel(Rho)N_ES_PRT_TI	8.66558	Del(Rho)NA2_AC_BSR_N1	8.64491
Fuk3_ALR_N2	8.64733	PIP12_KH_PRT_RA	8.69462	Lapl9_GR_NPR_TI	8.57589	SIEPA6_IB_PRT_P3	8.69143	SIKA5_ES_UCR_N2	8.66557	Del(G)NIA_AC_PRT_DE	8.64491
PIP10_ALR_N3	8.64725	Del(G)NA4_KH_NPR_N3	8.69459	SIKMax_GR_UCR_TI	8.57582	PIPMin_IB_PLR_RA	8.69142	Vm_ES_ALR_N1	8.66554	PIP5_AC_UCR_N2	8.64489
SIEP_BSR_TI	8.64724	SIKIA_KH_PRT_TI	8.69454	SurfArea_GR_ALR_SI	8.57581	At_IB_BSR_G	8.69141	Del(K)NA6_ES_ALR_N2	8.66544	PIP9_AC_RTR_N1	8.64487
SIEPIA_BSR_TI	8.64724	Del(K)NA1_KH_NPR_N2	8.69454	SIGA3_GR_NCR_N2	8.57579	SIGIA_IB_UCR_M	8.69138	SIK_ES_PRT_N1	8.66538	LaplMax_AC_AHR_N3	8.64486
SIEPA10_BSR_TI	8.64724	Pt_KH_NPR_N2	8.69453	PIP15_GR_AHR_MI	8.57575	SIEPA8_IB_ARM_Ar	8.69135	EP9_ES_PRT_V	8.66537	LaplMax_AC_AHR_N2	8.64475
Lapl5_BSR_DE	8.64721	SIKA8_KH_UCR_S	8.6945	SurfArea_GR_PRT_MI	8.57568	PIP7_IB_BSR_P2	8.69135	Gw(U)_ES_NCR_V	8.66536	ECI_AC_NPR_MI	8.64463
Del(Rho)NA1_UCR_N1	8.64718	SIEPA3_KH_NPR_N2	8.69445	LaplMax_GR_RTR_SI	8.57563	EP7_IB_UCR_Ar	8.69132	SIKA9_ES_ALR_SI	8.66536	At_AC_ALR_TI	8.64462
Del(Rho)NA7_BSR_N3	8.6471	At_KH_NPR_N3	8.69443	PIP7_GR_PLR_MI	8.5756	Fuk9_IB_UFR_P3	8.6913	SIGA6_ES_BSR_N3	8.66536	SIGA9_AC_NPR_N1	8.64461
Del(G)NA8_PLR_N3	8.64709	Del(G)NA10_KH_PLR_SI	8.69441	Del(Rho)NA7_GR_AHR_N3	8.57546	Del(K)NA3_IB_ALR_TI	8.6913	PIP18_ES_PRT_SI	8.66527	PIP12_AC_UFR_N3	8.64447
Anp_PLR_TI	8.64707	Del(G)NA1_KH_RTR_S	8.69428	PIP9_GR_AHR_N3	8.57541	Del(K)NA8_IB_UCR_P2	8.69129	Del(Rho)NA1_ES_UCR_S	8.66526	PIP5_AC_NPR_P3	8.64437
Del(G)NA4_BSR_N2	8.64706	SIGA7_KH_AHR_N3	8.69424	Del(G)NA4_GR_NPR_S	8.57531	Del(K)NA10_IB_UFR_P2	8.69127	SIGA3_ES_RTR_N3	8.66524	Vm_AC_BSR_TI	8.64432
Del(Rho)NA2_AHR_N2	8.64706	Del(Rho)NA8_KH_PRT_N3	8.69419	EP4_GR_ALR_CV	8.57516	SIGA7_IB_RTR_MN	8.69126	Lapl1_ES_UFR_N2	8.66518	PIP16_AC_PRT_TI	8.64425
SIDel(K)N_AHR_N3	8.64704	PIP11_KH_NPR_N3	8.69417	SIKA8_GR_UCR_S	8.57515	SIKA1_IB_PLR_TI	8.69125	Lapl4_ES_NPR_N3	8.66518	Ap_AC_PRT_TI	8.64421
Del(K)NA8_UCR_N3	8.64703	Del(Rho)NA10_KH_PRT_TI	8.69414	SIEPA1_GR_PLR_TI	8.5751	Del(G)NMax_IB_NPR_SI	8.69122	SurfArea_ES_UCR_N3	8.66515	SIKA5_AC_ARM_N2	8.64417
PIP9_PRT_N1	8.64696	Del(K)NA4_KH_ALR_RA	8.6941	SIEPA9_GR_BSR_TI	8.57497	Pb_IB_ALR_SI	8.69119	ECI_ES_PLR_N1	8.66512	SIEP_AC_ALR_TI	8.6441
Del(G)NA4_PRT_SI	8.64691	SIKA9_KH_ALR_N3	8.69409	Fuk2_GR_AHR_N2	8.57491	Pt_IB_NPR_DE	8.69119	Z1_ES_NCR_N2	8.66512	Del(K)NA4_AC_NPR_N2	8.6441
SIEPA10_PRT_N1	8.64687	SIGMin_KH_PRT_DE	8.69408	SIEPMin_GR_NPR_SI	8.57486	EP9_IB_UFR_MN	8.69119	Del(K)NA1_ES_ALR_TI	8.66509	Fuk4_AC_ALR_N1	8.64409
Del(Rho)NA5_PLR_DE	8.6468	SIEPA3_KH_PLR_N3	8.69407	PIP10_GR_AHR_N2	8.57484	PIP7_IB_RTR_MN	8.69117	Del(Rho)NA10_ES_PRT_N1	8.66508	Fuk_AC_ALR_N3	8.64408
Del(G)NA7_PRT_TI	8.64678	PIP13_KH_PRT_N1	8.69407	SIGMin_GR_NCR_S	8.57483	PIP15_IB_PRT_MX	8.69115	Pa_ES_BSR_N2	8.66506	Del(K)NA3_AC_ALR_N1	8.64405
SIEPA5_PLR_N2	8.64671	Del(Rho)NIA_KH_ALR_N2	8.69396	EP9_GR_BSR_TI	8.57478	Fuk9_IB_ARM_Ar	8.69114	SIEPA2_ES_UCR_N2	8.66504	Fuk8_AC_PLR_TI	8.644
SIEPA8_BSR_DE	8.6465	Energy_KH_NPR_SI	8.69393	SIEPA7_GR_ARM_N1	8.57475	LaplMax_IB_UCR_G	8.69113	Del(G)NA8_ES_ALR_N1	8.66502	Lapl2_AC_BSR_N1	8.64398
Gw(U)_NCR_V	8.64648	Del(Rho)NMax_KH_PRT_N2	8.69392	Del(K)NA10_GR_PRT_N2	8.57475	SIEPA6_IB_ALR_DE	8.6911	Del(K)NA7_ES_ALR_V	8.66492	SIGA7_AC_UCR_N3	8.64397
PIPMax_RTR_N2	8.64644	Del(Rho)NA3_KH_RTR_SI	8.69391	PIP6_GR_PLR_MI	8.57466	Fuk9_IB_UFR_M	8.6911	EP10_ES_PLR_N2	8.66489	EP4_AC_ALR_SI	8.64397
Del(Rho)NA3_PRT_TI	8.64634	SIKA6_KH_UCR_N2	8.69391	PIP16_GR_PRT_S	8.57457	SIGMin_IB_PRT_MN	8.69108	Z3_ES_PRT_SI	8.66488	Fuk1_AC_PLR_TI	8.64391
SIDel(Rho)N_ALR_N1	8.64624	Del(K)NA4_KH_BSR_N3	8.69385	Lapl_GR_NCR_N3	8.57453	SIKA8_IB_BSR_P3	8.69108	Ap_ES_NPR_N2	8.66488	Del(G)NA5_AC_ALR_TI	8.6439
SIDel(K)N_UCR_N3	8.64621	SIEPA1_KH_UCR_N2	8.69383	Fuk2_GR_PLR_TI	8.57448	SIGA5_IB_PCR_M	8.69107	Del(G)NA1_ES_AHR_N2	8.66475	Fuk9_AC_NCR_N2	8.64383
Del(K)NA6_BSR_N3	8.64619	Lapl7_KH_RTR_SI	8.69373	SIKA3_GR_RTR_SI	8.57442	PIP11_IB_UCR_P3	8.69107	PIP18_ES_NCR_N3	8.66475	Fuk3_AC_NPR_SI	8.64379
Del(G)NA5_RTR_N3	8.64617	Del(Rho)NA10_KH_PRT_N1	8.69369	Del(G)NA5_GR_PLR_S	8.5744	Del(Rho)NA4_IB_UCR_G	8.69107	ECI_ES_PRT_N1	8.66474	PIP6_AC_PLR_N3	8.64377
Del(G)NA9_AHR_N2	8.64609	PIP7_KH_PLR_N2	8.69368	SIEPA4_GR_ALR_TI	8.57427	SIKMin_IB_ALR_M	8.69106	PIP13_ES_AHR_SI	8.66456	Lapl2_AC_AHR_N3	8.64376
Del(G)NA8_PRT_SI	8.64601	EP3_KH_PLR_N2	8.69361	Fuk_GR_AHR_CV	8.57413	PIPAvg_IB_RTR_M	8.69104	Del(G)NA7_ES_BSR_N3	8.66455	SIGIA_AC_UFR_N2	8.64376
SIDel(K)N_AHR_N2	8.64592	SIGA3_KH_UCR_N2	8.69352	SIDel(Rho)N_GR_ARM_N3	8.57412	Del(G)NA9_IB_RTR_M	8.69102	PIPAvg_ES_PLR_SI	8.66454	Del(K)NA4_AC_UCR_N3	8.64369
Del(Rho)NMin_PLR_N2	8.64591	SIEPA7_KH_ALR_RA	8.69343	PIPMin_GR_NCR_S	8.57411	SIK_IB_RTR_P2	8.69101	Fuk3_ES_PRT_TI	8.66442	PIP15_AC_PRT_N2	8.64369
SIKMin_PRT_TI	8.64587	Del(G)NIA_KH_AHR_N3	8.69338	SIGA2_GR_AHR_N3	8.57389	Lapl10_IB_AHR_G	8.691	VOLTAE_ES_RTR_N2	8.66432	Pt_AC_BSR_N2	8.64362
SIEPA7_PRT_N1	8.64587	SIGA2_KH_NPR_SI	8.69338	Del(Rho)NA2_GR_BSR_SI	8.57389	EP7_IB_AHR_M	8.69099	SIKA1_ES_AHR_SI	8.6643	SIGA10_AC_PRT_N2	8.64359
Lapl1_BSR_TI	8.64578	SIGA4_KH_BSR_N1	8.69338	Del(G)NA4_GR_UCR_TI	8.57372	Z1_IB_RTR_MN	8.69098	Del(G)NA3_ES_AHR_N2	8.66428	Lapl6_AC_UFR_N2	8.64355
Del(Rho)NA8_PRT_N3	8.64576	Del(K)NA7_KH_PRT_SI	8.69336	SIGMax_GR_ALR_MI	8.57372	Del(G)NIA_IB_BSR_P2	8.69097	Fuk_ES_NPR_N2	8.66428	Del(G)NA8_AC_RTR_N2	8.64354
SIKA5_ALR_N2	8.64575	SIEP_KH_UFR_N3	8.69336	Del(K)NA1_GR_NPR_MI	8.57366	SIEPA7_IB_BSR_G	8.69096	Del(K)NA5_ES_PRT_TI	8.6642	PIP13_AC_PRT_N2	8.64353
Del(G)NA6_NPR_N3	8.64572	Del(K)NA7_KH_PLR_SI	8.69332	Del(K)NA3_GR_UCR_TI	8.57363	EP3_IB_ALR_MN	8.69096	SIKA9_ES_UCR_N2	8.6642	Del(K)NA10_AC_AHR_SI	8.64353
PIP14_NPR_N2	8.64572	SIGA9_KH_PLR_N2	8.69332	EP4_GR_UCR_SI	8.57362	Fuk8_IB_NPR_MN	8.69095	Del(K)Max_ES_AHR_N2	8.66419	Del(G)NIA_AC_ARM_S	8.6435
Vm_ALR_N1	8.64561	SIGMax_KH_AHR_DE	8.69324	SIEPA9_GR_PLR_SI	8.57359	SIGMax_IB_UFR_Ar	8.69093	Lapl8_ES_NPR_MX	8.66416	SIKA3_AC_UFR_N2	8.64349
EP3_ALR_N1	8.6456	Fuk1_KH_PRT_N1	8.69317	SIKA1_GR_ARM_N1	8.57354	SIEPA7_IB_BSR_P2	8.69093	SIGMax_ES_RTR_N3	8.66413	Del(Rho)NA2_AC_ALR_S	8.64349
Del(G)NA9_ALR_N3	8.64557	Lapl3_KH_UCR_N3	8.69316	Del(K)Max_GR_PLR_TI	8.57338	SIGA9_IB_RTR_Ar	8.69093	Lapl6_ES_AHR_N3	8.66408	SIKA2_AC_PCR_N2	8.64346
Del(K)NA8_AHR_N2	8.64554	SIKA2_KH_BSR_N1	8.69308	Fuk_GR_AHR_N2	8.5733	SIEPA5_IB_NCR_P2	8.69092	Lapl8_ES_BSR_MX	8.66394	LaplMax_AC_BSR_N1	8.64343
PIP10_BSR_N3	8.64552	Fuk5_KH_BSR_N3	8.69307	PIP9_GR_NPR_TI	8.57321	At_IB_BSR_Ar	8.69091	SIEPA4_ES_RTR_N3	8.66389	Fuk2_AC_RTR_N3	8.64342
Del(K)NA5_UCR_N3	8.6454	Del(K)IA_KH_PRT_TI	8.69306	Pa_GR_RTR_N2	8.57318	Del(G)NA2_IB_UCR_DE	8.69088	Fuk2_ES_AHR_N2	8.66388	SIGA2_AC_UFR_N2	8.6434
SIKA2_ALR_N1	8.6454	EP2_KH_NPR_N2	8.69305	SurfArea_GR_NPR_N2	8.57317	SIGA2_IB_UCR_G	8.69088	Fuk4_ES_ALR_N1	8.66383	Anp_AC_UCR_N3	8.64337
Energy_RTR_N3	8.64532	SIKA5_KH_PRT_N3	8.69303	Fuk8_GR_AHR_SI	8.57316	PIPMin_IB_PCR_Ar	8.69088	Z2_ES_BSR_TI	8.6638	At_AC_UFR_N3	8.6433
SIDel(K)N_PRT_N1	8.64522	SIGA2_KH_NPR_N3	8.69292	SIKA7_GR_PRT_N2	8.57315	PIP15_IB_PRT_G	8.69087	Energy_ES_ALR_N2	8.6638	SIEPA9_AC_BSR_RA	8.6433
Lapl3_UCR_N3	8.64522	Del(G)NA3_KH_PLR_N3	8.69289	Del(G)NIA_GR_RTR_SI	8.57314	LaplMax_IB_UCR_Ar	8.69083	SIEPA3_ES_RTR_N3	8.6638	Lapl7_AC_NPR_S	8.64324
SIKA5_RTR_V	8.64516	Del(K)NA3_KH_UFR_N3	8.69283	Lapl8_GR_PRT_N2	8.57314	Del(K)NA7_IB_AHR_SI	8.69081	Z2_ES_NCR_MX	8.66377	Lapl2_AC_PRT_TI	8.64317
At_PLR_N3	8.64514	Lapl4_KH_UCR_N3	8.69282	PIP15_GR_NPR_CV	8.57312	SIEPA8_IB_NCR_M	8.69079	SIGA7_ES_BSR_N3	8.66371	Z1_AC_PLR_TI	8.64312
Vm_BSR_N2	8.64513	Del(K)NA10_KH_PLR_SI	8.69282	Del(Rho)NMax_GR_RTR_TI	8.5731	Lapl8_IB_ARM_G	8.69079	SIGA7_ES_NPR_N3	8.66368	SIG_AC_RTR_N3	8.64308
SIGA10_RTR_N3	8.64513	At_KH_PRT_N1	8.69279	IP_GR_BSR_N2	8.57299	SIGMax_IB_ARM_P2	8.69078	Z2_ES_ALR_N2	8.66362	PIPAvg_AC_BSR_TI	8.64305
Del(G)NA2_NPR_N2	8.64507	Del(Rho)NMax_KH_ALR_N2	8.6927	PIP6_GR_ALR_SI	8.57292	Del(K)NA6_IB_PRT_P3	8.69075	Del(K)IA_ES_NPR_V	8.66358	Lapl7_AC_PLR_TI	8.64304
Fuk5_ALR_CV	8.64507	PIPAvg_KH_PRT_N1	8.69269	SIEPA1_GR_UCR_TI	8.57287	Z2_IB_NPR_MN	8.69074	Mw_ES_PRT_N2	8.66352	SIEPA4_AC_ALR_SI	8.64302
SIGA8_RTR_N3	8.64503	SurfArea_KH_ALR_N3	8.69268	SIKA3_GR_ARM_N1	8.57275	EP9_IB_NPR_Ar	8.69074	Del(K)NA6_ES_PRT_TI	8.66346	SIKA7_AC_PRT_N2	8.64301
Fuk6_PRT_N1	8.64502	PIP3_KH_PRT_N2	8.69266	Del(Rho)NA4_GR_BSR_N3	8.57259	Del(Rho)NA5_IB_BSR_P2	8.69073	Del(K)NA9_ES_PRT_N1	8.66336	SIG_AC_PRT_N2	8.64301
SIEPA10_NPR_N1	8.64499	Population_KH_BSR_N2	8.69265	ECI_GR_ALR_SI	8.57252	SIKA3_IB_ARM_P2	8.69071	Del(K)IA_ES_NPR_N3	8.66327	EP2_AC_UFR_N3	8.64294
Del(Rho)NA8_UCR_N2	8.64496	EP9_KH_BSR_N2	8.69259	SIKA5_GR_PLR_MI	8.57243	SIKA9_IB_PLR_Ar	8.69068	SIGA5_ES_NPR_N2	8.66326	Del(K)NA9_AC_BSR_N2	8.64287
SIGA8_AHR_N3	8.64495	Del(Rho)NA2_KH_AHR_S	8.69258	SurfArea_GR_UCR_N1	8.57239	IP_IB_ARM_M	8.69067	Pb_ES_AHR_N3	8.66325	VOLTAE_AC_UFR_N2	8.64286
Fuk6_BSR_TI	8.64492	Del(Rho)NIA_KH_PRT_DE	8.69255	PIP19_GR_PLR_MI	8.57237	Lapl1_IB_UCR_M	8.69059	Fuk_ES_BSR_N3	8.66321	Del(G)NA7_AC_PRT_TI	8.64277
Fuk4_NPR_N2	8.64474	SIGIA_KH_AHR_N3	8.69251	EP3_GR_PRT_SI	8.57231	SIEPA4_IB_ALR_P2	8.69058	Population_ES_AHR_V	8.6632	Del(Rho)NA1_AC_BSR_N2	8.64276
Pt_PLR_SI	8.64473	Fuk2_KH_AHR_S	8.6925	Mw_GR_AHR_N2	8.5723	PIP13_IB_NPR_P3	8.69055	Del(Rho)NA7_ES_PRT_DE	8.6632	SIGA4_AC_ALR_N2	8.64275
Fuk6_RTR_N3	8.64473	Z1_KH_UCR_N3	8.6924	EP9_GR_PRT_SI	8.57228	Del(G)NA4_IB_NCR_P2	8.69055	SIEPIA_ES_AHR_N3	8.66318	SIGMin_AC_PRT_CV	8.64268
SIKIA_PRT_N1	8.64471	Fuk8_KH_UFR_N3	8.69227	Del(Rho)NA1_GR_ALR_TI	8.57227	Del(G)NA9_IB_UCR_P3	8.6905	SIGIA_ES_PRT_RA	8.66312	Del(Rho)NA10_AC_PLR_SI	8.64265
SIG_ALR_N3	8.64465	SIEP_KH_NPR_N1	8.69224	SIEPA3_GR_ALR_SI	8.57226	PIP11_IB_BSR_G	8.69049	Lapl6_ES_PCR_M	8.66308	Fuk8_AC_PRT_N2	8.64265
Del(G)NA6_PLR_N3	8.64454	SIK_KH_AHR_S	8.69222	EP8_GR_UCR_N1	8.57223	PIPAvg_IB_ALR_P3	8.69048	Del(K)NA8_ES_ALR_TI	8.66307	SIGIA_AC_BSR_CV	8.64263
SIGA3_ALR_CV	8.64453	PIP9_KH_UCR_N2	8.69217	Pb_GR_PLR_N2	8.57221	EP3_IB_NCR_P3	8.69047	Pb_ES_PRT_SI	8.66301	EP7_AC_PRT_V	8.64261
SIDel(Rho)N_PRT_TI	8.64449	SIGA5_KH_PRT_TI	8.69208	Ap_GR_BSR_TI	8.5722	Del(Rho)NA5_IB_PRT_TI	8.69045	EP3_ES_PLR_SI	8.663	SIGIA_AC_PLR_SI	8.64256
Del(G)NA1_ALR_N1	8.64446	Fuk7_KH_UCR_N3	8.69208	Del(G)NA2_GR_NPR_N2	8.5722	Del(K)NA4_IB_PCR_P2	8.69044	Del(K)NA6_ES_ALR_SI	8.66296	IP_AC_BSR_N1	8.64255
Mw_RTR_N3	8.64442	Del(Rho)NA6_KH_UCR_N2	8.69204	SIG_GR_UCR_N1	8.57217	PIP7_IB_NCR_P3	8.69044	SIKA6_ES_ALR_N3	8.66293	SIEPA7_AC_PRT_N2	8.64254
Del(Rho)NA5_NPR_N3	8.64441	Gs(U)_KH_ALR_SI	8.69203	Del(K)Max_GR_RTR_TI	8.57214	Del(Rho)NA5_IB_PRT_SI	8.69042	Del(G)NA6_ES_PRT_TI	8.66288	Del(G)NA5_AC_ALR_N2	8.64253
SIEPIA_PRT_N1	8.6444	Vm_KH_ALR_N3	8.69202	SIKA8_GR_BSR_SI	8.57182	Lapl8_IB_ARM_M	8.69042	Fuk8_ES_PCR_V	8.66281	SIKA8_AC_UFR_N2	8.64252
EP4_AHR_N3	8.64433	SIEPIA_KH_ALR_TI	8.69202	SIGA9_GR_AHR_MI	8.57181	SIKMax_IB_NCR_G	8.69039	Del(G)NA8_ES_BSR_N2	8.66279	Del(K)NA3_AC_ALR_SI	8.64246
Del(G)NA5_PRT_N3	8.64427	SIDel(G)N_KH_AHR_SI	8.69201	SIEPMin_GR_UCR_N1	8.57178	PIPMin_IB_AHR_DE	8.69038	SIEPA8_ES_PRT_TI	8.66277	EP2_AC_NCR_N3	8.64241
EP6_PRT_N2	8.64415	SIEPA1_KH_NPR_N3	8.69201	EP5_GR_RTR_SI	8.57177	PIP4_IB_BSR_P3	8.69038	Pt_ES_UFR_N3	8.66277	SIK_AC_RTR_N3	8.64241
PIP3_ALR_N3	8.64414	PIPMax_KH_PLR_N3	8.692	SIEPA8_GR_PLR_TI	8.57176	SIKA9_IB_ARM_P2	8.69035	EP4_ES_PLR_N2	8.66277	Z2_AC_RTR_SI	8.64238
PIP17_RTR_N3	8.64414	SIGA4_KH_NPR_RA	8.69198	Del(K)NA1_GR_ARM_N1	8.57169	Del(G)NIA_IB_AHR_M	8.69035	Energy_ES_RTR_N2	8.66273	SIEPA10_AC_UFR_N2	8.64237
SIGA5_NPR_N2	8.64407	Fuk10_KH_UCR_RA	8.69197	PIP12_GR_AHR_N3	8.57162	SIKMin_IB_ARM_M	8.69031	EP3_ES_PRT_TI	8.66273	SIKA8_AC_ALR_N1	8.64234
Fuk2_ALR_N1	8.64407	SIDel(G)N_KH_UCR_N2	8.69194	EP8_GR_ALR_TI	8.57162	FukMin_IB_ARM_M	8.69031	Lapl1_ES_AHR_N2	8.66272	SIKA2_AC_ALR_TI	8.64226
Fuk9_RTR_N3	8.644	Del(Rho)NA2_KH_PRT_N1	8.69191	SIEPA1_GR_ALR_MI	8.57157	VOLTAE_IB_BSR_Ar	8.69029	SIK_ES_NPR_N2	8.66269	Lapl9_AC_PRT_SI	8.64221
SurfArea_ALR_N1	8.64387	PIPMax_KH_NCR_MI	8.69185	SIDel(K)N_GR_BSR_RA	8.57154	Del(G)NA10_IB_NPR_G	8.69028	Population_ES_ALR_N2	8.66267	PIPMin_AC_NPR_DE	8.64212
SIEPIA_PRT_N2	8.64387	PIP8_KH_UFR_N2	8.69183	SIEPMax_GR_BSR_TI	8.57148	SIDel(Rho)N_IB_UFR_Ar	8.69028	Del(K)NA8_ES_AHR_N3	8.66262	PIP7_AC_NPR_SI	8.64212
SIKA2_PLR_TI	8.64385	SIGA8_KH_BSR_N1	8.69182	SIGA6_GR_ALR_SI	8.57146	PIP6_IB_NCR_M	8.69027	SIDel(Rho)N_ES_ALR_N3	8.66261	SIKA5_AC_PLR_TI	8.64211
PIP10_RTR_N2	8.64381	PIP15_KH_NPR_N3	8.69172	PIPAvg_GR_PRT_S	8.5714	SIGMin_IB_UCR_MX	8.69026	SIGIA_ES_PLR_SI	8.66256	Lapl4_AC_ALR_N2	8.64211
SIGA6_UCR_N2	8.64374	At_KH_PLR_S	8.6917	SIEPA8_GR_ALR_SI	8.5714	Fuk2_IB_PLR_G	8.69025	Anp_ES_ARM_V	8.66247	Ap_AC_ARM_N3	8.64199
Fuk5_RTR_N3	8.64372	Del(K)NA4_KH_AHR_N2	8.69163	SIGA7_GR_BSR_SI	8.57127	PIPMin_IB_AHR_M	8.69023	Mw_ES_PRT_SI	8.66246	SIGA2_AC_RTR_N2	8.64199
Pb_PRT_N1	8.64368	ECI_KH_ALR_SI	8.69156	Del(K)NA7_GR_AHR_N3	8.57124	SIEPA5_IB_NPR_G	8.69016	SIG_ES_ALR_N3	8.66242	SIKA5_AC_PCR_N3	8.64196
Vm_PRT_N3	8.64363	Del(Rho)NA2_KH_PRT_TI	8.69156	Fuk5_GR_NPR_N3	8.57117	FukMin_IB_ARM_P2	8.69016	SIEPIA_ES_UCR_N2	8.66241	SIEPA7_AC_UFR_N2	8.64193
SIEPIA_PLR_V	8.6436	Z2_KH_BSR_N2	8.69152	PIP9_GR_PLR_N3	8.57115	Del(G)NA4_IB_NPR_P2	8.69011	Del(Rho)NA10_ES_ARM_V	8.6624	Fuk9_AC_ALR_N1	8.6419
SIKA6_BSR_N1	8.6435	Del(G)NA7_KH_ALR_N2	8.69148	SIKA8_GR_UCR_SI	8.57111	SIGIA_IB_NCR_G	8.69011	SIKA3_ES_NPR_N1	8.66237	Del(K)NA5_AC_PRT_SI	8.64186
SIEPA5_AHR_N2	8.64347	Del(Rho)NIA_KH_BSR_N3	8.69143	VOLTAE_GR_UCR_N1	8.57111	Del(G)NA3_IB_PRT_TI	8.6901	ECI_ES_AHR_SI	8.66234	Z1_AC_NPR_N2	8.64183
SIKA7_RTR_N3	8.64345	SIGA3_KH_BSR_N2	8.69125	Fuk4_GR_NPR_N2	8.5711	Mw_IB_PLR_P3	8.69007	Del(G)NA6_ES_NPR_SI	8.66232	PIP16_AC_UFR_N2	8.64183
Fuk_PRT_SI	8.64343	SIKMin_KH_PRT_N1	8.69119	Vm_GR_PRT_N2	8.5711	Ap_IB_PLR_G	8.69007	SIKA7_ES_PLR_N3	8.6623	Lapl7_AC_PRT_TI	8.64182
Fuk2_PRT_N1	8.64341	Del(K)NA8_KH_ALR_N3	8.69118	Pb_GR_PLR_N3	8.57094	Del(Rho)NIA_IB_PCR_G	8.69007	Del(Rho)NA2_ES_PRT_TI	8.6623	Del(Rho)NA6_AC_UFR_N2	8.64176
SIKA7_PLR_N3	8.64334	PIP8_KH_RTR_N2	8.69118	SIEPA4_GR_NPR_S	8.57094	EP6_IB_NCR_G	8.69007	Del(K)NA2_ES_PRT_P2	8.66209	HP_AC_NCR_N3	8.64174
EP2_RTR_N3	8.64334	HP_KH_PRT_N1	8.69115	PIP11_GR_UCR_SI	8.57086	EP5_IB_ALR_P3	8.69006	Del(G)NIA_ES_PRT_TI	8.66206	ISA_AC_BSR_TI	8.64164
Del(K)NA8_PRT_TI	8.64328	Del(Rho)NMax_KH_RTR_N2	8.69115	Fuk8_GR_AHR_N2	8.57086	PIP12_IB_AHR_DE	8.69005	SIGA7_ES_PLR_N2	8.66201	Lapl4_AC_NPR_N2	8.64163
Del(G)NA5_ALR_N3	8.64328	Z3_KH_NPR_N2	8.69114	Mw_GR_PRT_N2	8.57085	EP6_IB_PCR_Ar	8.69005	Del(K)IA_ES_AHR_N3	8.66195	SIGIA_AC_BSR_SI	8.64162
SIGIA_AHR_N2	8.64322	Lapl8_KH_ALR_RA	8.69112	SIGIA_GR_UFR_S	8.5708	Fuk1_IB_NPR_P2	8.69004	SIEPIA_ES_PRT_SI	8.66193	Lapl4_AC_PRT_N1	8.6416
Del(G)NA3_BSR_N1	8.64314	SIEPA9_KH_UFR_N3	8.69111	Lapl9_GR_UCR_SI	8.57059	SIKA6_IB_RTR_G	8.69002	Lapl7_ES_RTR_N3	8.66189	SIEPA6_AC_PRT_N2	8.64152
Del(G)NA3_RTR_N3	8.64312	SIEPA4_KH_BSR_N2	8.6911	ECI_GR_BSR_TI	8.57054	SIDel(Rho)N_IB_PRT_M	8.69002	Pa_ES_UCR_N2	8.66188	Pt_AC_UFR_N3	8.64144
SIGA7_BSR_TI	8.64308	Fuk2_KH_UCR_N2	8.69098	Del(G)NA7_GR_UCR_N1	8.57054	SIGMin_IB_AHR_M	8.69001	SIKA1_ES_UFR_N2	8.66188	SIGA4_AC_PLR_N3	8.6414
EP1_PLR_N2	8.64299	Del(K)NA1_KH_ALR_N2	8.69098	Del(Rho)NA3_GR_NPR_N3	8.5704	Del(Rho)NA9_IB_PRT_Ar	8.69001	PIP16_ES_RTR_N2	8.66187	SIDel(K)N_AC_PLR_SI	8.64139
SIEPIA_PLR_N2	8.64292	Fuk10_KH_RTR_RA	8.69097	Pa_GR_PLR_TI	8.5704	SIGA3_IB_NPR_MX	8.69001	Lapl_ES_PRT_N1	8.66186	SIKA3_AC_BSR_N2	8.64139
SIEPA9_ALR_N2	8.64292	Del(G)NA3_KH_UCR_N3	8.69096	SIKMin_GR_UCR_TI	8.57036	Fuk1_IB_PLR_P2	8.69	Lapl7_ES_BSR_N2	8.66176	Del(Rho)NA4_AC_ALR_N1	8.64138
PIP9_NPR_N1	8.64289	PIP17_KH_ALR_SI	8.69096	SurfArea_GR_AHR_N3	8.57029	Mw_IB_UCR_M	8.69	Del(G)NA6_ES_ALR_N1	8.66172	Del(G)NA3_AC_BSR_N3	8.64137
Fuk4_PLR_N3	8.64287	Lapl_KH_BSR_N3	8.69094	Z3_GR_ARM_S	8.57023	EP4_IB_BSR_P2	8.68999	SIKA2_ES_BSR_TI	8.66169	Del(G)NA1_AC_PRT_TI	8.6413
Del(K)NA5_PLR_N2	8.64276	Del(G)NA5_KH_PLR_SI	8.69084	SIKA1_GR_PLR_SI	8.57022	Del(Rho)NA5_IB_BSR_M	8.68994	SurfArea_ES_RTR_N2	8.6616	Del(K)IA_AC_UFR_N3	8.64117
SIGA4_PLR_N3	8.64276	SIGA8_KH_ALR_N1	8.6908	SIG_GR_ALR_SI	8.57016	SIEPA7_IB_UCR_Ar	8.68993	PIP15_ES_RTR_N3	8.66158	LaplMax_AC_NPR_N2	8.64115
Del(G)NA9_AHR_N3	8.64273	SIEPA4_KH_AHR_RA	8.69075	SIGMin_GR_UCR_TI	8.5701	SIKA9_IB_BSR_P2	8.68991	SIKA8_ES_PRT_TI	8.66157	Del(K)NA3_AC_RTR_P2	8.64098
SIGA4_ALR_N2	8.64267	Z1_KH_NPR_N3	8.69062	Lapl9_GR_BSR_SI	8.5701	EP3_IB_NCR_Ar	8.68991	SIGA3_ES_ALR_N3	8.66151	SIKA5_AC_NPR_N2	8.64095
Del(Rho)NA10_RTR_N3	8.64258	Del(Rho)NA3_KH_PRT_SI	8.69055	PIPMax_GR_PLR_TI	8.57008	SIGA1_IB_ALR_M	8.68989	Del(G)NA10_ES_UCR_N3	8.66147	SIEPIA_AC_PLR_N2	8.64094
Del(G)NA8_BSR_N1	8.64252	SIEPA4_KH_ALR_RA	8.69054	PIP6_GR_PLR_TI	8.57005	PIPAvg_IB_AHR_MX	8.68988	SIEPA9_ES_BSR_TI	8.66147	Mw_AC_BSR_TI	8.64091
Del(Rho)NMax_ALR_N1	8.64249	Del(K)NA10_KH_ALR_TI	8.69051	SIKIA_GR_NPR_S	8.56995	At_IB_PRT_M	8.68987	W(U)_ES_RTR_N3	8.66142	IP_AC_ALR_DE	8.64091
Del(Rho)NMax_NPR_N1	8.64249	Lapl6_KH_ALR_RA	8.69051	PIPMax_GR_BSR_CV	8.56992	SIKA7_IB_RTR_Ar	8.68986	SIGA4_ES_AHR_N3	8.66133	Del(Rho)NA7_AC_ALR_TI	8.6409
Anp_AHR_N3	8.64248	IP_KH_UCR_SI	8.69049	Del(K)NA4_GR_NPR_SI	8.56989	EP6_IB_PRT_Ar	8.68986	Del(Rho)NMax_ES_BSR_N2	8.66132	Lapl9_AC_NPR_SI	8.64087
Fuk3_RTR_N3	8.64247	SIEPA7_KH_UCR_N2	8.69042	Del(Rho)NA6_GR_AHR_N3	8.56982	PIPAvg_IB_RTR_P3	8.68984	PIP12_ES_ALR_N3	8.66119	Del(K)NA7_AC_UFR_N2	8.64087
SIEPA4_PLR_N3	8.64245	SIGA10_KH_UCR_N3	8.69037	SIEPA1_GR_UFR_S	8.56981	Lapl9_IB_UFR_G	8.68983	Fuk_ES_PRT_N1	8.66118	SIGA3_AC_RTR_N2	8.64086
EP9_RTR_N2	8.64245	Del(K)NA3_KH_PLR_N3	8.69025	SIKA8_GR_PLR_S	8.56973	Del(K)Max_IB_PRT_TI	8.68982	SIKA7_ES_UCR_N3	8.66114	Del(K)NA6_AC_PRT_N1	8.64083
Del(Rho)NA9_UCR_N2	8.64234	Pt_KH_PRT_SI	8.69019	PIP8_GR_ALR_N2	8.56973	SurfArea_IB_BSR_P3	8.68978	PIP11_ES_PRT_N1	8.66106	Population_AC_ALR_N1	8.64078
PIPMax_RTR_N3	8.64234	SIEPMin_KH_UCR_N2	8.69016	SIEPA4_GR_ALR_S	8.5697	PIP11_IB_PRT_G	8.68978	Del(Rho)NA9_ES_PRT_TI	8.66104	Del(K)NA1_AC_UFR_N2	8.64076
SIKA6_PLR_SI	8.64224	Lapl7_KH_BSR_N3	8.69015	LaplMax_GR_PRT_S	8.56966	PIP15_IB_BSR_P3	8.68971	Del(K)NA10_ES_PRT_N1	8.66103	Del(K)NA6_AC_ALR_TI	8.64076
Lapl4_UCR_N3	8.64224	Del(G)NA1_KH_PRT_N1	8.69013	PIP11_GR_PRT_N2	8.56966	Pa_IB_PRT_TI	8.68971	Del(G)NA5_ES_BSR_N2	8.66102	HP_AC_PLR_N2	8.64073
SIDel(G)N_BSR_N3	8.64218	EP9_KH_RTR_N3	8.6901	EP1_GR_AHR_TI	8.56963	SIGA9_IB_ALR_CV	8.6897	Del(Rho)NA4_ES_ALR_N3	8.66098	Del(K)NA9_AC_ALR_SI	8.6407
Del(K)IA_RTR_N2	8.64218	SIG_KH_PLR_S	8.69004	PIP16_GR_UCR_TI	8.5696	PIP7_IB_RTR_MX	8.68969	SIEPA10_ES_ALR_TI	8.66094	Del(Rho)NA8_AC_UCR_N3	8.64067
SIKMin_AHR_N2	8.64218	EP10_KH_PRT_SI	8.69002	Del(K)NA1_GR_PLR_SI	8.56959	PIP17_IB_BSR_M	8.68969	Del(G)NIA_ES_PLR_MX	8.66093	Fuk10_AC_PLR_SI	8.64066
Fuk6_AHR_N3	8.64208	Ap_KH_UFR_N3	8.69001	Del(Rho)NIA_GR_PLR_N2	8.56956	SIKA9_IB_PLR_P3	8.68965	EP1_ES_AHR_N3	8.66076	Fuk_AC_PRT_TI	8.64065
Del(G)NA1_AHR_N2	8.64204	Del(K)NA9_KH_UCR_N2	8.68999	Del(G)NA10_GR_RTR_TI	8.56947	FukMin_IB_UCR_M	8.68965	Del(G)NA4_ES_ALR_N2	8.66075	Del(G)NA9_AC_PRT_TI	8.64065
SIGA4_NPR_N2	8.64199	Del(Rho)NA4_KH_PRT_N1	8.68991	Fuk6_GR_NPR_TI	8.56945	SIGA9_IB_UFR_M	8.68964	EP3_ES_PLR_N1	8.66072	Del(G)NA6_AC_PRT_N1	8.64059
SIKA7_BSR_N1	8.64196	Del(Rho)NA5_KH_UCR_SI	8.68986	SIKA3_GR_PLR_MI	8.5694	SIEPA3_IB_PRT_M	8.68962	Del(Rho)NA1_ES_ALR_SI	8.66069	VOLTAE_AC_AHR_SI	8.64045
SIGA9_BSR_N2	8.6419	SIGA5_KH_ALR_TI	8.68985	SIGA2_GR_AHR_SI	8.56935	PIP4_IB_NPR_P2	8.68961	SIEPA4_ES_AHR_N2	8.66069	FukMin_AC_PRT_N1	8.64037
SIKA5_AHR_N2	8.64189	At_KH_PRT_SI	8.68981	Lapl7_GR_ALR_TI	8.56932	Fuk_IB_BSR_Ar	8.68961	Del(K)IA_ES_AHR_N2	8.66068	EP4_AC_ALR_N3	8.64032
Energy_ALR_N3	8.64189	Z2_KH_PRT_TI	8.6898	Del(Rho)NA2_GR_PLR_SI	8.56931	Del(Rho)NMin_IB_ALR_M	8.6896	SIDel(Rho)N_ES_NPR_N3	8.66065	SIEPA5_AC_PLR_TI	8.64032
Fuk1_BSR_TI	8.64188	Del(Rho)NIA_KH_PLR_N2	8.6898	PIP11_GR_BSR_N3	8.56931	SIGA9_IB_PLR_RA	8.68958	Lapl3_ES_NPR_N2	8.66062	SIKA4_AC_UCR_SI	8.6403
W(U)_PRT_N1	8.64186	Del(K)NA3_KH_UCR_SI	8.68968	Fuk_GR_BSR_TI	8.5693	PIP7_IB_ALR_MN	8.68957	Lapl7_ES_ALR_DE	8.66058	Del(G)NA7_AC_RTR_N3	8.64028
Del(K)IA_PRT_TI	8.64183	Fuk5_KH_NPR_N3	8.68966	Fuk5_GR_NPR_TI	8.56928	Del(K)NA2_IB_RTR_Ar	8.68956	SIG_ES_UCR_N3	8.66057	Del(Rho)NA4_AC_RTR_N2	8.64028
SIKA3_PLR_N2	8.6418	PIP6_KH_PLR_N3	8.68965	SIKA5_GR_UCR_SI	8.56924	SIGIA_IB_PRT_M	8.68952	Del(Rho)NA6_ES_BSR_TI	8.6605	EP7_AC_AHR_V	8.64021
SIGA8_RTR_N2	8.64178	Z3_KH_NPR_N3	8.68957	Del(G)NA4_GR_UCR_SI	8.56922	SIEPA8_IB_BSR_M	8.68951	SIEPA7_ES_AHR_SI	8.66046	Lapl1_AC_PRT_TI	8.6402
Del(Rho)NIA_AHR_N2	8.64174	Del(K)IA_KH_RTR_SI	8.68957	Ap_GR_ARM_N1	8.56921	SIGMax_IB_NCR_P3	8.6895	PIP14_ES_NCR_N2	8.66037	Lapl5_AC_RTR_N3	8.6402
SIKA8_NPR_N2	8.64172	ECI_KH_NPR_MX	8.68955	SIKIA_GR_ALR_SI	8.56918	EP7_IB_PLR_P2	8.68948	Del(G)NA3_ES_UCR_N3	8.6603	Del(Rho)NA2_AC_ALR_SI	8.64019
EP9_BSR_DE	8.64169	Mw_KH_PLR_N3	8.68955	SIK_GR_UCR_N1	8.56914	SIGIA_IB_NCR_P2	8.68947	IP_ES_AHR_P2	8.66021	SIK_AC_BSR_N2	8.64019
Fuk8_ALR_N2	8.64162	Mw_KH_NPR_N2	8.68946	SIKA9_GR_RTR_N2	8.56896	SIEPA5_IB_PRT_MN	8.68946	SIGA3_ES_PRT_N1	8.6602	Del(Rho)NA6_AC_ALR_TI	8.64017
SIGA9_PLR_N2	8.6416	SIGA9_KH_PRT_TI	8.68946	Fuk1_GR_PRT_MI	8.5689	PIP10_IB_ARM_MN	8.68946	Del(K)NA7_ES_PLR_N3	8.6602	ECI_AC_PLR_SI	8.64013
SIGA9_UCR_N2	8.6416	Lapl10_KH_PRT_N3	8.68943	ISA_GR_PRT_SI	8.56877	Fuk1_IB_ARM_M	8.68942	PIP8_ES_ALR_N1	8.66015	PIP16_AC_PLR_N1	8.64008
PIPMin_AHR_MI	8.64159	Lapl3_KH_ALR_RA	8.68932	Del(G)NA8_GR_ALR_SI	8.56876	Mw_IB_PRT_G	8.68941	SIKA9_ES_UCR_N3	8.66011	SIEPA7_AC_PLR_N3	8.64008
Pa_PLR_N3	8.64156	LaplMax_KH_PRT_SI	8.68923	SIEPA8_GR_NPR_CV	8.56869	SIGMax_IB_PLR_DE	8.68939	EP2_ES_PRT_TI	8.66008	W(U)_AC_NPR_N1	8.64007
PIP11_ALR_N1	8.64155	Lapl5_KH_ALR_N3	8.68923	EP4_GR_BSR_TI	8.56863	Lapl9_IB_ARM_P2	8.68937	Lapl6_ES_BSR_TI	8.66004	Del(K)NA3_AC_BSR_N1	8.63996
PIP15_PLR_N1	8.64152	Lapl1_KH_ALR_N2	8.6892	Del(G)NA9_GR_RTR_SI	8.5686	SIGA1_IB_NCR_Ar	8.68935	SIKA5_ES_PLR_SI	8.65994	Lapl_AC_ALR_N1	8.63996
PIP7_PRT_TI	8.64147	Z3_KH_PLR_N2	8.68916	SIKA2_GR_ALR_SI	8.56851	SIGA1_IB_NCR_P3	8.68935	SIK_ES_PRT_SI	8.65991	SIKA1_AC_PCR_N2	8.63996
SIKA5_BSR_N1	8.64144	Fuk4_KH_PRT_TI	8.68909	SIGA7_GR_PLR_N3	8.56843	Population_IB_ARM_G	8.68934	SIGA7_ES_ALR_SI	8.65986	PIP3_AC_PRT_S	8.63989
Del(G)NA5_RTR_N2	8.64138	SIEP_KH_PRT_TI	8.68904	SurfArea_GR_RTR_N2	8.56835	Del(Rho)NMin_IB_ALR_MI	8.68934	PIP17_ES_BSR_V	8.65981	Lapl7_AC_UCR_N2	8.63977
PIP8_PRT_N3	8.64135	SIEPIA_KH_PRT_N2	8.68901	Del(Rho)NA5_GR_AHR_SI	8.56832	SIG_IB_ARM_P2	8.68932	Del(G)NA6_ES_ALR_SI	8.65981	SIEPA3_AC_RTR_N3	8.63976
Fuk8_PLR_N2	8.64133	SIGA8_KH_NPR_N2	8.689	PIPAvg_GR_PLR_N2	8.56828	PIP4_IB_ARM_P3	8.6893	Lapl2_ES_PRT_N1	8.65977	Del(Rho)NIA_AC_BSR_CV	8.63966
SIGA6_PRT_N1	8.64132	Population_KH_PLR_N2	8.68894	Lapl9_GR_AHR_N2	8.56819	ISA_IB_BSR_MN	8.68929	Fuk1_ES_PLR_SI	8.65976	SIKA7_AC_RTR_N2	8.63959
Fuk8_PLR_N3	8.64127	SIEPA7_KH_PLR_S	8.6889	PIP10_GR_PLR_N3	8.56814	SIGIA_IB_RTR_MX	8.68929	SIKIA_ES_PRT_TI	8.65972	SIKA2_AC_BSR_N2	8.63958
Del(Rho)NA5_RTR_N3	8.64123	SIK_KH_UCR_SI	8.68882	SIEPMin_GR_BSR_N2	8.56813	Del(G)NA8_IB_NPR_SI	8.68928	SIKIA_ES_NPR_N2	8.65968	SIKA5_AC_ALR_N2	8.63956
Del(G)NA1_ALR_CV	8.64123	Fuk5_KH_UFR_N3	8.68882	Del(K)Max_GR_BSR_TI	8.56812	Del(G)NA4_IB_NPR_Ar	8.68927	PIP6_ES_PLR_N2	8.65965	Pb_AC_BSR_N1	8.63956
PIP19_PLR_N3	8.64123	Del(K)NA4_KH_AHR_SI	8.68881	SIEP_GR_PRT_TI	8.56809	ISA_IB_UCR_M	8.68923	Del(K)NA10_ES_AHR_N2	8.65963	SIEPA1_AC_RTR_N3	8.63954
PIP10_BSR_TI	8.64121	PIP14_KH_RTR_SI	8.68874	PIPMin_GR_PLR_N2	8.56807	PIP13_IB_UCR_P2	8.68922	Del(Rho)NA8_ES_RTR_N2	8.6596	SIEPA1_AC_ALR_TI	8.63952
SIGA5_BSR_N1	8.6412	W(U)_KH_ALR_N3	8.68871	EP3_GR_UCR_N1	8.56801	Lapl10_IB_PCR_P3	8.6892	Z2_ES_PRT_MX	8.65958	Del(Rho)NA4_AC_PLR_N2	8.63947
SIGA8_PRT_TI	8.64119	Fuk6_KH_PRT_SI	8.68863	SIKA1_GR_PLR_TI	8.56798	Del(Rho)NA3_IB_UFR_DE	8.6892	PIP16_ES_NPR_SI	8.65955	PIP11_AC_PRT_TI	8.6394
Anp_PLR_SI	8.6411	Del(Rho)NMin_KH_ALR_N2	8.68861	PIP5_GR_AHR_CV	8.56795	FukMin_IB_ALR_G	8.68919	PIP20_ES_NCR_N2	8.65954	Z3_AC_UCR_SI	8.63939
EP9_PRT_P2	8.6411	Del(Rho)NA4_KH_NPR_SI	8.68857	Lapl_GR_BSR_SI	8.56792	SIGA2_IB_BSR_G	8.68917	SIEPIA_ES_PRT_N3	8.65953	SIGIA_AC_PLR_N1	8.63929
SIEPA1_BSR_N2	8.64106	SIDel(K)N_KH_NPR_N3	8.68857	Z1_GR_ALR_SI	8.5679	SIG_IB_UCR_M	8.68916	Del(K)NA8_ES_NPR_N2	8.65946	Del(G)NA2_AC_BSR_N3	8.63924
SIEPA2_PLR_N1	8.64105	Del(K)NA10_KH_UFR_N3	8.68844	At_GR_RTR_N2	8.56789	SIKA9_IB_ARM_G	8.68912	SIKA9_ES_NPR_SI	8.65944	Pb_AC_ALR_N3	8.63919
SIKA6_RTR_N2	8.64098	SIGMax_KH_NPR_S	8.68844	SIKA9_GR_PLR_TI	8.56779	EP7_IB_NPR_DE	8.68911	SIKA7_ES_PRT_N1	8.6594	SIKA1_AC_RTR_N2	8.63919
PIP6_AHR_N2	8.64097	SurfArea_KH_NPR_SI	8.68841	Del(K)NA4_GR_NPR_N3	8.56778	PIP7_IB_UCR_P2	8.6891	SIKA4_ES_NPR_SI	8.65934	Del(Rho)NA2_AC_PLR_N3	8.63907
SIK_BSR_N1	8.64092	EP3_KH_BSR_TI	8.68834	SIGA9_GR_PLR_TI	8.56773	Mw_IB_PRT_P3	8.68908	SIKA6_ES_NPR_N1	8.65925	Del(G)NA7_AC_BSR_N2	8.63907
SIKA8_ALR_N1	8.64091	Del(K)NA10_KH_AHR_RA	8.6883	SIGA6_GR_RTR_TI	8.56769	Del(G)NIA_IB_UFR_Ar	8.68904	Del(K)NA9_ES_AHR_N3	8.65922	Del(Rho)NIA_AC_PRT_TI	8.63906
Del(K)NA9_AHR_N3	8.64089	Del(G)NA1_KH_UCR_SI	8.6883	Del(Rho)NA7_GR_NPR_TI	8.56753	Del(G)NA6_IB_UCR_M	8.68903	SIGMax_ES_ALR_N1	8.65922	Del(K)NA5_AC_RTR_N2	8.63905
PIP13_UCR_N3	8.64085	Z2_KH_PLR_SI	8.68829	Z1_GR_RTR_SI	8.5674	PIPMin_IB_PRT_P3	8.68901	PIP9_ES_AHR_N2	8.65922	Del(G)NA1_AC_NCR_N2	8.639
Del(Rho)NA2_RTR_N2	8.64083	PIP14_KH_ALR_N2	8.68829	SIEPA9_GR_RTR_SI	8.56738	PIPMax_IB_NPR_CV	8.689	Del(K)NA10_ES_ALR_N1	8.65921	SIDel(K)N_AC_UCR_N3	8.63892
PIP10_NPR_N2	8.64083	Del(Rho)NA1_KH_PRT_TI	8.68823	Pb_GR_NPR_TI	8.56737	SIG_IB_ALR_SI	8.68898	Pb_ES_PLR_N3	8.65918	PIP8_AC_PLR_TI	8.63888
SIGA5_AHR_N2	8.64081	Ap_KH_UFR_N2	8.68821	Del(G)NA2_GR_BSR_SI	8.56737	SIGA1_IB_NCR_MN	8.68896	Del(K)NA3_ES_BSR_N2	8.65913	Pa_AC_ALR_TI	8.63884
VOLTAE_NPR_N2	8.64073	Del(G)NA8_KH_PLR_N2	8.68813	Del(G)NA6_GR_ALR_TI	8.56736	PIP17_IB_PRT_MN	8.68894	SIEPA5_ES_AHR_SI	8.65911	VOLTAE_AC_RTR_N2	8.63883
IP_PRT_TI	8.64067	SIGA9_KH_PRT_N3	8.68812	Lapl2_GR_ALR_N2	8.56714	Fuk8_IB_PLR_SI	8.68894	ECI_ES_ALR_N2	8.6591	Lapl8_AC_UFR_N3	8.63882
SIGA7_ALR_N1	8.64059	FukMin_KH_UCR_SI	8.68807	SIEPA2_GR_NCR_N2	8.56713	SIEPA3_IB_NPR_P3	8.68893	Del(K)NA7_ES_ALR_N1	8.659	Del(G)NIA_AC_BSR_CV	8.63879
LaplMax_PLR_TI	8.64057	Fuk_KH_NPR_SI	8.68805	PIP15_GR_PLR_CV	8.56704	SIGMin_IB_ALR_P2	8.68892	Del(K)NA6_ES_PRT_N1	8.65894	Del(G)NA4_AC_UFR_N2	8.63876
PIP13_AHR_N2	8.64043	Pa_KH_UFR_N3	8.68805	SIGMax_GR_ALR_TI	8.56692	SIEPA5_IB_UFR_G	8.68891	Lapl4_ES_BSR_N1	8.65892	SIKA5_AC_PLR_N2	8.63875
Del(Rho)NA4_BSR_N3	8.64038	SIKA5_KH_NPR_SI	8.68804	Del(G)NA1_GR_PLR_N2	8.56691	Del(Rho)NA8_IB_UCR_MN	8.68891	PIP8_ES_PLR_N3	8.65885	SIKA7_AC_BSR_TI	8.63874
Lapl10_RTR_N3	8.64038	SIEPA7_KH_UCR_N3	8.68795	Fuk10_GR_PLR_TI	8.5669	Fuk2_IB_BSR_G	8.6889	PIP9_ES_NPR_SI	8.65885	Del(K)IA_AC_ALR_N3	8.63871
Del(K)NA10_UCR_N3	8.64035	LaplMax_KH_PLR_N2	8.68792	Fuk5_GR_PLR_TI	8.56689	Fuk3_IB_AHR_SI	8.6889	EP10_ES_PLR_SI	8.65878	Fuk_AC_UCR_N3	8.63869
Anp_PRT_N3	8.6403	SIG_KH_PLR_N2	8.6879	VOLTAE_GR_ALR_SI	8.56682	PIP3_IB_PCR_Ar	8.68889	Population_ES_RTR_N2	8.65876	SIKA9_AC_UFR_N3	8.63867
SIDel(K)N_PLR_N3	8.64028	Del(K)NA6_KH_UCR_N2	8.68787	Del(K)NA4_GR_ARM_N1	8.56675	Fuk9_IB_ALR_DE	8.68889	ECI_ES_PRT_N3	8.6587	PIP11_AC_PRT_N2	8.63867
Del(Rho)NA1_AHR_N2	8.64011	Lapl8_KH_PRT_N2	8.68785	Fuk8_GR_NPR_SI	8.56671	Del(Rho)NA9_IB_ALR_MN	8.68888	SIGA3_ES_NPR_SI	8.65861	Fuk8_AC_ALR_N2	8.6386
SIGIA_PRT_TI	8.64006	Z1_KH_UCR_N2	8.68783	SIGA9_GR_RTR_G	8.56666	SIDel(Rho)N_IB_PRT_SI	8.68886	Population_ES_BSR_N2	8.6586	Lapl3_AC_BSR_N2	8.63858
SIK_RTR_N3	8.64005	Del(Rho)NA5_KH_ALR_SI	8.68783	Pb_GR_NPR_N3	8.56665	PIP9_IB_ARM_MN	8.6888	VOLTAE_ES_PRT_N1	8.65859	Del(Rho)NMax_AC_UCR_P3	8.63848
EP8_RTR_N2	8.64004	Energy_KH_BSR_N2	8.68781	Pb_GR_BSR_N3	8.56663	Del(K)NA8_IB_PRT_M	8.6888	SIKA7_ES_BSR_N3	8.65857	PIP10_AC_RTR_N2	8.63846
Del(G)NA7_PRT_N3	8.64001	Del(K)NA3_KH_ALR_CV	8.68773	SIEPMin_GR_NPR_CV	8.5666	SIEPMin_IB_RTR_Ar	8.68878	SIKA5_ES_PRT_SI	8.65853	Lapl_AC_RTR_N3	8.63845
PIP13_NPR_N2	8.63997	SIGA2_KH_BSR_N2	8.68771	SIKA7_GR_PLR_N3	8.56659	PIP15_IB_NPR_MX	8.68878	Z1_ES_NPR_SI	8.6585	Pa_AC_UFR_N3	8.63845
Lapl6_NPR_N3	8.63993	SIGMin_KH_PLR_N2	8.68769	SIGA8_GR_PLR_CV	8.56659	Pa_IB_ARM_Ar	8.68878	Pa_ES_NPR_N2	8.65849	SIEPA10_AC_ALR_TI	8.63835
Del(G)NA8_PLR_N2	8.63978	Z1_KH_PLR_N3	8.68759	PIP5_GR_PLR_TI	8.56659	Fuk9_IB_PLR_SI	8.68878	Population_ES_UCR_N3	8.65845	SIEPIA_AC_BSR_TI	8.63831
Ap_NPR_N2	8.63976	SIKA2_KH_RTR_N2	8.68756	Del(G)NMin_GR_AHR_N2	8.56657	PIPAvg_IB_NCR_M	8.68877	Gw(U)_ES_RTR_N2	8.65845	Del(Rho)NA9_AC_NPR_SI	8.63823
Del(K)NA5_PRT_TI	8.63972	SIGMin_KH_NPR_N3	8.68754	PIP10_GR_BSR_SI	8.56646	EP4_IB_UFR_Ar	8.68876	Fuk1_ES_PRT_TI	8.65841	SIGA1_AC_RTR_N2	8.63822
Pb_AHR_N3	8.63969	Del(K)NA9_KH_PLR_SI	8.6875	PIPMin_GR_BSR_CV	8.56639	PIP7_IB_UCR_G	8.68872	EP5_ES_ALR_SI	8.65832	SIEPA1_AC_NCR_N2	8.63821
PIPMin_NPR_N2	8.63968	Lapl2_KH_AHR_N2	8.68743	Lapl_GR_NPR_TI	8.56638	SIEPA4_IB_ALR_Ar	8.68871	Lapl3_ES_PRT_TI	8.65831	SIG_AC_UFR_N3	8.63818
PIP12_AHR_N2	8.63967	Del(G)NA4_KH_UCR_N3	8.68736	SIK_GR_AHR_N2	8.56621	SIEPA7_IB_ALR_P2	8.6887	Z1_ES_NCR_N3	8.65819	PIPMax_AC_UFR_N2	8.63818
Del(K)NA7_NPR_N2	8.63964	SIDel(G)N_KH_NPR_N3	8.68722	Fuk9_GR_BSR_N2	8.56619	SurfArea_IB_PLR_SI	8.68866	ISA_ES_PRT_TI	8.65817	Energy_AC_PLR_N2	8.63818
Del(K)NA1_PRT_TI	8.63962	Del(G)NA5_KH_NPR_N3	8.68714	SIGA3_GR_NPR_N3	8.56617	SIKA5_IB_PRT_SI	8.68865	Del(Rho)NA3_ES_UFR_N3	8.65816	Z1_AC_ARM_N2	8.63809
Gs(U)_BSR_TI	8.63959	Del(Rho)NIA_KH_UCR_N3	8.68698	Del(G)NIA_GR_NCR_S	8.56616	At_IB_BSR_P3	8.6886	SIDel(Rho)N_ES_UCR_N3	8.65802	Energy_AC_PLR_SI	8.63803
Mw_BSR_TI	8.63959	Del(G)NA3_KH_BSR_SI	8.68698	Del(G)NA8_GR_NPR_TI	8.5661	SIKIA_IB_PRT_MX	8.68859	SIEPA4_ES_AHR_SI	8.65801	IP_AC_UFR_N2	8.638
HP_BSR_TI	8.63959	Vm_KH_AHR_S	8.6869	EP6_GR_RTR_SI	8.56606	Del(Rho)NA5_IB_PCR_P3	8.68859	SurfArea_ES_PRT_TI	8.65798	PIPMax_AC_BSR_DE	8.63795
IP_BSR_TI	8.63959	SIKA9_KH_NPR_N3	8.6869	SIKA8_GR_BSR_TI	8.56603	HP_IB_ARM_MN	8.68855	SIDel(K)N_ES_PRT_TI	8.6579	Del(Rho)NA4_AC_BSR_N1	8.63791
Vm_BSR_TI	8.63959	SIK_KH_BSR_SI	8.68688	PIPMax_GR_PLR_S	8.56599	Del(G)NA4_IB_UFR_MN	8.68853	EP10_ES_RTR_N1	8.65787	IP_AC_PRT_N1	8.6379
Anp_BSR_TI	8.63959	Del(G)NMax_KH_PRT_SI	8.68685	Del(K)NA10_GR_BSR_SI	8.56595	FukMin_IB_BSR_P3	8.68851	SIKMin_ES_ALR_N3	8.65786	Lapl7_AC_BSR_TI	8.63785
Z1_BSR_TI	8.63959	SIEPA7_KH_PLR_N3	8.68685	At_GR_ALR_N3	8.56589	SIKMax_IB_NCR_M	8.68849	Del(K)NA7_ES_AHR_N2	8.65785	SIEP_AC_NPR_TI	8.63785
Z2_BSR_TI	8.63959	SIEPA10_KH_UFR_N3	8.68684	SIEPA3_GR_PLR_TI	8.56586	Del(Rho)NA4_IB_PLR_DE	8.68848	Z3_ES_UCR_N2	8.65784	Del(K)NA10_AC_NPR_N2	8.63785
Z3_BSR_TI	8.63959	PIP14_KH_BSR_N2	8.68684	Fuk8_GR_PRT_N2	8.56581	Del(Rho)NA5_IB_ALR_SI	8.68848	Del(G)NA2_ES_ALR_N3	8.65784	SIKA8_AC_RTR_N3	8.63784
ISA_BSR_TI	8.63959	SIGA9_KH_ALR_N2	8.68678	Fuk3_GR_ALR_SI	8.56578	Del(Rho)NA4_IB_PLR_Ar	8.68845	Fuk9_ES_RTR_SI	8.65781	Fuk10_AC_BSR_TI	8.6378
At_BSR_TI	8.63959	Del(G)NMax_KH_RTR_N2	8.68676	Del(G)NA5_GR_UCR_N1	8.56571	SIEPA6_IB_ALR_P2	8.68843	Del(G)NA3_ES_ALR_N2	8.6578	Del(K)NA10_AC_ALR_N2	8.63768
Ap_BSR_TI	8.63959	Gw(U)_KH_PRT_N2	8.68674	PIPAvg_GR_ALR_TI	8.56569	PIPMin_IB_ARM_G	8.68841	Fuk9_ES_PRT_TI	8.65777	EP10_AC_BSR_TI	8.63761
Pa_BSR_TI	8.63959	Fuk6_KH_PRT_N1	8.68672	Fuk10_GR_RTR_N2	8.56563	Vm_IB_PCR_G	8.68838	Lapl8_ES_ARM_V	8.65774	SIKIA_AC_RTR_N2	8.63756
Pb_BSR_TI	8.63959	Fuk8_KH_PLR_RA	8.68669	Del(K)NA7_GR_NPR_TI	8.56552	SIEPA8_IB_PRT_MX	8.68838	Fuk1_ES_PRT_N3	8.65769	PIP5_AC_AHR_N3	8.63753
Pt_BSR_TI	8.63959	Pa_KH_BSR_N2	8.68667	PIP15_GR_PLR_MI	8.5655	PIPAvg_IB_UFR_MX	8.68837	Del(K)NA10_ES_NPR_N1	8.65764	PIP19_AC_UCR_P2	8.6375
VOLTAE_BSR_TI	8.63959	SIKA4_KH_BSR_N3	8.68663	PIP13_GR_ALR_N3	8.56532	Del(Rho)NA2_IB_NPR_MN	8.68835	Fuk9_ES_ALR_N1	8.65763	Fuk9_AC_ALR_TI	8.6375
SurfArea_BSR_TI	8.63959	PIP7_KH_NPR_N3	8.68661	PIPAvg_GR_UCR_N1	8.56524	SIEPA5_IB_PLR_MN	8.68835	SIGA1_ES_ALR_SI	8.65761	SIKA5_AC_UFR_V	8.6375
SIDel(Rho)N_BSR_TI	8.63959	Lapl1_KH_PLR_SI	8.68659	Lapl8_GR_RTR_N2	8.56521	PIP7_IB_ARM_P2	8.68834	PIP18_ES_PRT_TI	8.65761	Del(G)NA7_AC_UFR_N2	8.63749
Del(Rho)NA1_BSR_TI	8.63959	SurfArea_KH_BSR_SI	8.68653	Pb_GR_RTR_Ar	8.56519	SIEPA7_IB_NPR_SI	8.68829	SIGA6_ES_ALR_N2	8.65757	PIP4_AC_ALR_S	8.63747
Del(Rho)NA3_BSR_TI	8.63959	SIGA2_KH_NPR_RA	8.68648	Del(K)NA3_GR_NPR_TI	8.56512	SIGIA_IB_NCR_P3	8.68826	PIPAvg_ES_ALR_N3	8.65753	Vm_AC_PRT_N1	8.63744
Del(Rho)NA4_BSR_TI	8.63959	Del(G)NA3_KH_PRT_TI	8.68645	Del(K)NA9_GR_NPR_SI	8.56511	PIP16_IB_UFR_DE	8.68826	SIGA6_ES_NPR_N2	8.65752	Fuk7_AC_UFR_N3	8.63742
Del(Rho)NA6_BSR_TI	8.63959	Anp_KH_PRT_SI	8.68642	Del(G)NA2_GR_ALR_N3	8.56507	PIP12_IB_ARM_G	8.68822	PIP13_ES_PRT_TI	8.6575	PIP4_AC_PRT_TI	8.63741
Del(Rho)NA7_BSR_TI	8.63959	Del(Rho)NA3_KH_AHR_SI	8.68642	SIEPIA_GR_PLR_TI	8.565	EP5_IB_ARM_MN	8.68819	EP10_ES_PLR_V	8.6574	SIKIA_AC_BSR_N1	8.63738
Del(Rho)NA8_BSR_TI	8.63959	PIP12_KH_PLR_SI	8.68642	Fuk10_GR_PRT_SI	8.56489	Del(G)NA3_IB_ALR_MX	8.68817	SIDel(Rho)N_ES_NPR_N2	8.65738	Fuk6_AC_AHR_TI	8.63737
Del(Rho)NA9_BSR_TI	8.63959	Lapl7_KH_PRT_TI	8.68637	SIEPA7_GR_NPR_MI	8.56486	Del(Rho)NA5_IB_ARM_G	8.68816	PIP7_ES_ALR_SI	8.65733	IP_AC_BSR_TI	8.63733
SIDel(K)N_BSR_TI	8.63959	Del(K)NA6_KH_NPR_N3	8.68633	SIKA7_GR_PRT_N3	8.56486	PIP10_IB_UFR_M	8.68811	Del(G)NA6_ES_BSR_N1	8.65733	Fuk3_AC_PRT_N1	8.63733
Del(K)IA_BSR_TI	8.63959	Lapl2_KH_BSR_N1	8.68626	Fuk3_GR_AHR_SI	8.56477	SIEPA7_IB_ARM_M	8.6881	SIKA4_ES_BSR_N1	8.65726	PIP7_AC_PRT_TI	8.63732
Del(K)NA6_BSR_TI	8.63959	Del(Rho)NA7_KH_NPR_N3	8.68626	PIP7_GR_UCR_TI	8.56467	Del(Rho)NA5_IB_PLR_P2	8.68808	Del(G)NA3_ES_ALR_SI	8.65719	PIP6_AC_PRT_TI	8.63731
Del(K)NA7_BSR_TI	8.63959	Fuk5_KH_BSR_N2	8.6862	PIP16_GR_ALR_SI	8.56466	Vm_IB_NPR_SI	8.68808	IP_ES_NPR_SI	8.65715	SIDel(G)N_AC_NPR_SI	8.6373
Del(K)NA8_BSR_TI	8.63959	EP3_KH_NPR_N2	8.6862	Del(G)NA3_GR_RTR_N2	8.56465	Del(G)NA3_IB_NCR_M	8.68807	Del(G)NIA_ES_ALR_TI	8.65715	Del(Rho)NMin_AC_NPR_MI	8.63729
Del(K)NA9_BSR_TI	8.63959	EP8_KH_PLR_N2	8.68619	SIKA7_GR_ALR_N2	8.56456	Fuk2_IB_BSR_P3	8.68807	Lapl_ES_RTR_N2	8.65715	Fuk7_AC_PRT_SI	8.63728
Del(K)NA10_BSR_TI	8.63959	Fuk_KH_ALR_SI	8.68617	Lapl5_GR_UCR_SI	8.56456	SIDel(K)N_IB_AHR_SI	8.68806	Del(G)NA6_ES_PLR_N3	8.65713	Del(Rho)NMin_AC_NPR_N2	8.63727
SIK_BSR_TI	8.63959	Del(Rho)NA4_KH_ALR_SI	8.68615	EP2_GR_RTR_N3	8.56454	SIGA8_IB_UFR_G	8.68806	Fuk1_ES_AHR_SI	8.65708	FukMin_AC_PLR_N2	8.63727
SIKA4_BSR_TI	8.63959	SIGIA_KH_NPR_N3	8.68605	Del(Rho)NA2_GR_RTR_SI	8.56445	Del(G)NA9_IB_UCR_P2	8.68805	SIKA1_ES_NPR_N2	8.65704	Del(G)NA2_AC_UFR_S	8.63726
SIKA5_BSR_TI	8.63959	Del(G)NA1_KH_PRT_TI	8.68602	SIG_GR_PLR_TI	8.56443	SIEPA3_IB_ALR_M	8.68803	Fuk7_ES_PRT_SI	8.65702	EP2_AC_UFR_N2	8.63726
SIKA6_BSR_TI	8.63959	EP6_KH_ALR_N3	8.68599	Fuk7_GR_NPR_TI	8.56439	IP_IB_ALR_MX	8.68799	PIP13_ES_PRT_N1	8.65698	Lapl6_AC_BSR_N3	8.63722
SIKA7_BSR_TI	8.63959	PIPMax_KH_NPR_N3	8.68594	SIDel(Rho)N_GR_PRT_N2	8.56434	Del(Rho)NIA_IB_NCR_G	8.68796	SIEP_ES_ALR_N1	8.65697	Del(G)NA5_AC_RTR_N3	8.6372
SIKA8_BSR_TI	8.63959	EP8_KH_PLR_SI	8.68593	SIEPA8_GR_ALR_N2	8.56431	SIEPA5_IB_ARM_M	8.68796	Pt_ES_UCR_N3	8.65695	SIEPA9_AC_ALR_TI	8.63718
SIKA9_BSR_TI	8.63959	ISA_KH_BSR_N2	8.68592	PIP14_GR_ALR_TI	8.56426	SIDel(Rho)N_IB_BSR_P3	8.68795	PIP11_ES_PLR_N2	8.6569	Fuk6_AC_NCR_CV	8.63713
SIDel(G)N_BSR_TI	8.63959	Lapl2_KH_NPR_N2	8.68592	EP6_GR_RTR_TI	8.56421	SIKA8_IB_PLR_M	8.68794	SIEPA4_ES_PRT_N1	8.6569	Fuk3_AC_PRT_TI	8.63712
Del(G)NIA_BSR_TI	8.63959	Del(K)Max_KH_ALR_N3	8.68592	Fuk10_GR_BSR_SI	8.56414	EP7_IB_BSR_MX	8.68792	ISA_ES_AHR_N2	8.65679	SIGA3_AC_UFR_N3	8.63711
Del(G)NA2_BSR_TI	8.63959	SIKMin_KH_ALR_SI	8.68582	EP9_GR_AHR_MI	8.56406	Del(Rho)NA8_IB_UCR_G	8.68792	SIDel(G)N_ES_RTR_N2	8.65675	Del(K)NA4_AC_UCR_N2	8.63707
Del(G)NA3_BSR_TI	8.63959	Del(K)IA_KH_BSR_SI	8.68581	SIGA9_GR_RTR_MI	8.56399	Del(G)NIA_IB_PLR_MX	8.68791	SIEPA3_ES_PRT_SI	8.65668	SIGA4_AC_RTR_N2	8.63704
Del(G)NA4_BSR_TI	8.63959	SIKMin_KH_UCR_S	8.68577	Pb_GR_ALR_N3	8.56394	PIP13_IB_PLR_P3	8.68791	SIKMax_ES_AHR_CV	8.65667	Del(Rho)NA4_AC_PLR_SI	8.63701
Del(G)NA5_BSR_TI	8.63959	PIP12_KH_NPR_N2	8.68573	PIP7_GR_NCR_N2	8.56393	Fuk4_IB_PRT_P2	8.68791	PIP11_ES_ALR_N3	8.65666	PIP17_AC_ARM_N3	8.637
Del(G)NA7_BSR_TI	8.63959	PIP10_KH_UCR_N3	8.68569	Del(K)NA10_GR_NPR_SI	8.56389	Pt_IB_BSR_Ar	8.68791	EP10_ES_UFR_N2	8.65664	Del(K)NA8_AC_ALR_N3	8.63694
Del(G)NA8_BSR_TI	8.63959	Fuk6_KH_NPR_N2	8.68568	PIP18_GR_NPR_S	8.56385	Lapl6_IB_PRT_TI	8.6879	SIEPA1_ES_BSR_N2	8.65663	SIGA5_AC_BSR_N2	8.63693
SIG_BSR_TI	8.63959	EP8_KH_UCR_N3	8.68564	PIP16_GR_PLR_TI	8.56379	Del(K)NA5_IB_UCR_Ar	8.68788	Del(G)NIA_ES_AHR_N3	8.65658	PIP2_AC_ALR_S	8.63684
SIGIA_BSR_TI	8.63959	Fuk9_KH_NPR_N3	8.68563	PIP15_GR_RTR_TI	8.56376	Energy_IB_BSR_G	8.68784	Lapl7_ES_AHR_SI	8.65656	Del(Rho)NA3_AC_BSR_N3	8.63683
SIGA2_BSR_TI	8.63959	Ap_KH_PLR_N3	8.68563	Lapl5_GR_PRT_N2	8.56366	Fuk2_IB_RTR_M	8.68784	SIEPMax_ES_PRT_N1	8.65655	Lapl8_AC_UCR_N3	8.6368
SIGA3_BSR_TI	8.63959	Del(K)NA3_KH_ALR_DE	8.68563	SIGA2_GR_ALR_SI	8.56352	Mw_IB_NCR_P2	8.68782	PIP8_ES_NPR_N2	8.65654	Lapl2_AC_UFR_N2	8.63678
SIGA5_BSR_TI	8.63959	Fuk8_KH_BSR_N2	8.68563	Pb_GR_ALR_M	8.56345	Fuk9_IB_PLR_DE	8.68781	ECI_ES_UCR_N2	8.65642	Fuk4_AC_BSR_N3	8.63677
SIGA6_BSR_TI	8.63959	Fuk10_KH_UCR_N3	8.68562	SIEPMin_GR_ALR_MI	8.5634	PIP17_IB_AHR_M	8.6878	PIP10_ES_PRT_N1	8.6564	EP8_AC_NCR_N2	8.63676
SIEPA9_BSR_TI	8.63959	SIEPA1_KH_PRT_S	8.68556	SIEPA6_GR_BSR_SI	8.56336	EP9_IB_NPR_M	8.68778	Z2_ES_PRT_N2	8.65637	SIEPA6_AC_UCR_N2	8.63676
PIPAvg_BSR_TI	8.63959	Del(G)NA3_KH_NPR_N2	8.68556	At_GR_ALR_N2	8.56335	PIP3_IB_PLR_P2	8.68777	W(U)_ES_NPR_N3	8.65633	PIP14_AC_NPR_TI	8.63672
PIP9_BSR_TI	8.63959	Del(K)NA3_KH_NPR_N2	8.68552	Del(G)NA5_GR_ARM_N3	8.56335	EP1_IB_PRT_DE	8.68776	Del(G)NA9_ES_PRT_TI	8.6563	SIEPMax_AC_PCR_N2	8.63667
PIP11_BSR_TI	8.63959	SIKMin_KH_NPR_N2	8.68549	Del(Rho)NA5_GR_PRT_N2	8.56334	Lapl9_IB_NPR_M	8.68774	SIDel(Rho)N_ES_ALR_N1	8.65627	Energy_AC_BSR_N2	8.63664
PIP12_BSR_TI	8.63959	EP3_KH_PRT_TI	8.68543	Lapl8_GR_UCR_SI	8.56309	Del(K)NA4_IB_PLR_DE	8.68773	Del(K)IA_ES_PLR_N2	8.65617	Del(G)NA5_AC_UCR_N3	8.6366
PIP13_BSR_TI	8.63959	Del(K)NA9_KH_RTR_N2	8.68536	SIEPA1_GR_NCR_S	8.56308	SIGIA_IB_BSR_P3	8.68773	Del(K)NA1_ES_PCR_P2	8.65617	Del(G)NA7_AC_PLR_SI	8.63653
PIP14_BSR_TI	8.63959	SIEPA3_KH_PRT_N1	8.68533	Ap_GR_PLR_MI	8.56305	Del(Rho)NA6_IB_ARM_MN	8.6877	SIEPA9_ES_ALR_SI	8.6561	Pt_AC_RTR_N3	8.63649
PIP15_BSR_TI	8.63959	SIGA10_KH_PRT_N1	8.68531	Lapl2_GR_PRT_MI	8.56305	PIP14_IB_PLR_P2	8.68769	Fuk4_ES_PLR_SI	8.6561	ISA_AC_NPR_N2	8.63645
Fuk_BSR_TI	8.63959	SIKA7_KH_BSR_N3	8.68527	Population_GR_ALR_N3	8.56305	PIP5_IB_ALR_RA	8.68769	SIKA5_ES_PRT_N1	8.65608	SIKA2_AC_NPR_N1	8.63644
Fuk4_BSR_TI	8.63959	Del(G)NA1_KH_RTR_N3	8.68522	SIGA10_GR_BSR_SI	8.56305	SIEPA8_IB_ARM_MN	8.68767	Fuk5_ES_ALR_DE	8.65608	Mw_AC_PLR_SI	8.63644
Fuk5_BSR_TI	8.63959	SIEPMin_KH_PRT_DE	8.68516	Del(K)NA8_GR_UCR_TI	8.56294	PIPMin_IB_NCR_P3	8.68767	Fuk4_ES_BSR_N2	8.65607	SIGA2_AC_PLR_TI	8.63635
Fuk7_BSR_TI	8.63959	Del(Rho)NA2_KH_BSR_SI	8.68512	Mw_GR_PLR_TI	8.56292	PIP20_IB_PRT_DE	8.68767	SIG_ES_NPR_N2	8.65605	SIDel(Rho)N_AC_UFR_N2	8.63628
Fuk10_BSR_TI	8.63959	PIP14_KH_UFR_N3	8.68511	EP7_GR_ARM_N1	8.56285	EP5_IB_BSR_G	8.68766	SIGA9_ES_PRT_TI	8.65597	Del(G)NA10_AC_RTR_N3	8.63628
Lapl_BSR_TI	8.63959	Del(G)NA2_KH_NPR_N2	8.68507	SIGA8_GR_NPR_TI	8.56279	SIGA5_IB_AHR_MX	8.68763	Del(G)NA5_ES_NCR_N3	8.65592	PIP9_AC_PRT_N2	8.63625
Lapl6_BSR_TI	8.63959	Del(Rho)NA5_KH_PLR_SI	8.68507	Fuk5_GR_BSR_N2	8.56273	Lapl_IB_UCR_P3	8.68763	PIP8_ES_ALR_TI	8.65588	EP3_AC_PRT_TI	8.63619
Lapl9_BSR_TI	8.63959	Mw_KH_AHR_SI	8.68501	SIEPA1_GR_ALR_SI	8.56272	EP5_IB_NCR_P3	8.68762	SIKA3_ES_UFR_N2	8.65588	SIKA5_AC_UCR_N1	8.63617
SurfArea_ALR_N2	8.63937	Z2_KH_NPR_N2	8.68497	Del(G)NA5_GR_NPR_TI	8.56269	PIP13_IB_NPR_G	8.68762	SIEPMin_ES_PRT_N1	8.65584	PIPMax_AC_RTR_N2	8.63615
SIGA3_RTR_N3	8.63935	Del(G)NA6_KH_BSR_SI	8.68488	Del(G)NA8_GR_ALR_TI	8.56262	PIP10_IB_UCR_G	8.68762	Z3_ES_PLR_N2	8.65565	Del(Rho)NMin_AC_AHR_N2	8.63615
Del(Rho)NA7_PLR_V	8.63928	Del(K)NA3_KH_PRT_TI	8.68487	Del(G)NA2_GR_NCR_S	8.56254	Lapl10_IB_BSR_MN	8.68759	PIP15_ES_PLR_SI	8.65555	EP9_AC_PLR_DE	8.63614
Del(K)Max_BSR_N3	8.63915	SIGA3_KH_PRT_N1	8.68486	Lapl2_GR_UCR_N1	8.56248	SIEPA6_IB_NCR_Ar	8.68758	Fuk9_ES_ALR_N2	8.65553	PIP6_AC_AHR_P3	8.6361
SIGA7_PLR_N3	8.63914	SIGA3_KH_PLR_N3	8.68486	Pb_GR_PRT_M	8.56247	Del(Rho)NA4_IB_NPR_P2	8.68754	Del(Rho)NA8_ES_ALR_N2	8.6555	EP8_AC_ALR_N1	8.63609
Del(Rho)NA7_RTR_N2	8.63912	Del(Rho)NA4_KH_UFR_N3	8.68484	SIEPMin_GR_ALR_CV	8.56241	SIEPA7_IB_AHR_P2	8.68754	EP2_ES_ALR_N2	8.65549	Fuk5_AC_ALR_N1	8.63606
SIKA5_UCR_N3	8.63907	SIEPIA_KH_NPR_N2	8.68481	EP2_GR_UCR_SI	8.56239	Del(K)NA3_IB_PLR_SI	8.68754	Del(K)NA4_ES_UCR_MN	8.65545	Fuk8_AC_BSR_TI	8.63601
Lapl_RTR_N2	8.639	PIP7_KH_RTR_RA	8.68481	PIP11_GR_BSR_TI	8.56238	SIEPA6_IB_BSR_P2	8.68754	Del(Rho)NA5_ES_NPR_SI	8.65542	SIG_AC_BSR_N2	8.63598
EP8_BSR_N3	8.6389	Del(G)NA4_KH_UCR_N2	8.68478	Anp_GR_PLR_TI	8.56236	Fuk7_IB_BSR_G	8.68751	Del(Rho)NA10_ES_UCR_N2	8.65542	SIGA4_AC_PLR_TI	8.63591
SIGMax_AHR_N2	8.63888	PIP7_KH_AHR_N3	8.68477	Mw_GR_ALR_SI	8.56235	PIP2_IB_UFR_G	8.6875	Lapl7_ES_PCR_M	8.65533	Fuk4_AC_PRT_N2	8.63587
SIGA2_ALR_N3	8.63884	EP7_KH_UFR_N2	8.68475	PIP6_GR_PLR_CV	8.56222	SIEPA4_IB_PCR_M	8.68747	SIEPIA_ES_BSR_TI	8.65532	SIKA5_AC_RTR_N2	8.63583
VOLTAE_RTR_N3	8.63883	Del(Rho)NA1_KH_ALR_N1	8.68474	Del(Rho)NA4_GR_UCR_TI	8.56213	PIP7_IB_ARM_Ar	8.6874	SIEPMax_ES_PRT_TI	8.65526	Del(G)NA10_AC_ALR_N1	8.63582
PIP6_PLR_N2	8.63871	Lapl10_KH_RTR_RA	8.68474	Del(G)NA8_GR_ALR_N3	8.56202	At_IB_PLR_M	8.68739	LaplMax_ES_NPR_N2	8.65513	SIGA8_AC_ALR_N2	8.63577
SIKA5_PLR_N2	8.63869	Del(G)NA9_KH_UCR_N3	8.68474	Del(Rho)NA6_GR_PLR_N3	8.56194	SIGA5_IB_NPR_SI	8.68738	Del(G)NIA_ES_RTR_N3	8.65502	Del(Rho)NA6_AC_UFR_N3	8.63568
PIP13_PRT_SI	8.63865	SIEPMin_KH_PRT_N3	8.68469	Z1_GR_AHR_SI	8.56186	PIP4_IB_RTR_Ar	8.68738	SIEPA7_ES_NCR_N2	8.65492	SIGA8_AC_NPR_N1	8.63565
EP6_PRT_N3	8.6386	Lapl8_KH_NPR_N3	8.68468	SIKA2_GR_NPR_MI	8.56186	PIPMax_IB_BSR_M	8.68732	SIEPA10_ES_ALR_SI	8.6549	Del(Rho)NA4_AC_BSR_N3	8.63565
SIKA7_AHR_N3	8.63841	Fuk_KH_BSR_N2	8.68467	SIEPA1_GR_NPR_N3	8.56174	SIGA4_IB_NPR_MN	8.68731	At_ES_RTR_N3	8.65483	Energy_AC_NPR_N2	8.6356
Ap_PRT_N1	8.6384	SIEPA2_KH_UFR_N3	8.68467	Del(K)IA_GR_PLR_N2	8.56172	SIGMax_IB_NCR_G	8.68729	Ap_ES_ALR_SI	8.65473	PIPAvg_AC_PRT_DE	8.6355
SIG_PRT_N3	8.63837	EP2_KH_RTR_S	8.68465	SIEPA3_GR_ARM_N1	8.56164	Population_IB_PLR_P3	8.68727	Lapl4_ES_PLR_SI	8.65471	SIEPA8_AC_RTR_SI	8.63547
Del(K)NA1_AHR_N2	8.63833	Lapl4_KH_BSR_N2	8.68464	Ap_GR_AHR_SI	8.56157	SIDel(G)N_IB_NPR_M	8.68726	Del(Rho)NA3_ES_PRT_SI	8.65467	SIEPA10_AC_PRT_TI	8.63545
Pa_ALR_N3	8.63831	Fuk4_KH_PRT_N1	8.68463	SIGMax_GR_ARM_S	8.5615	PIP3_IB_PLR_M	8.68726	PIP13_ES_BSR_N2	8.65462	SIDel(G)N_AC_UFR_N2	8.63536
PIP16_PRT_V	8.63831	PIP17_KH_PLR_SI	8.68462	Fuk3_GR_UCR_SI	8.5615	Lapl5_IB_UCR_P3	8.68725	PIPMax_ES_PLR_RA	8.65451	ISA_AC_ALR_N2	8.63534
SIGA7_PRT_N3	8.63828	Pa_KH_PRT_N1	8.68456	SIEPMin_GR_RTR_N3	8.56148	SIEPA3_IB_UFR_DE	8.68721	Fuk10_ES_PRT_SI	8.65451	Fuk2_AC_UFR_N3	8.63528
Population_PRT_N3	8.63826	SIEPA7_KH_BSR_N2	8.68455	Lapl8_GR_ALR_N2	8.5614	PIPMin_IB_BSR_M	8.6872	SIGA3_ES_NPR_N3	8.65451	SIGA4_AC_PRT_TI	8.63526
Del(Rho)NA9_PRT_N1	8.63823	SIEPMax_KH_UFR_N2	8.68444	SIGA5_GR_AHR_N3	8.56136	Del(G)NA6_IB_RTR_P3	8.68717	EP9_ES_UCR_N2	8.65443	Del(Rho)NA8_AC_ALR_TI	8.63518
Lapl9_PRT_SI	8.63822	PIP8_KH_PLR_SI	8.68443	EP1_GR_ARM_N1	8.56135	SIEPMin_IB_BSR_Ar	8.68717	PIP8_ES_RTR_N2	8.65439	Del(Rho)NA1_AC_ALR_MI	8.63516
PIP6_AHR_DE	8.63819	Del(Rho)NA10_KH_ALR_N2	8.68439	Del(Rho)NA1_GR_PLR_SI	8.56121	PIPMin_IB_PRT_P2	8.68717	FukMin_ES_AHR_DE	8.65438	PIP17_AC_RTR_N2	8.63515
Fuk_PRT_N3	8.63819	Del(K)Max_KH_ALR_SI	8.68433	SIKA7_GR_RTR_SI	8.56117	Fuk7_IB_ARM_Ar	8.68716	Lapl1_ES_ALR_N2	8.65432	EP9_AC_PLR_P2	8.63513
PIP13_ALR_N3	8.63816	PIPMin_KH_PLR_N2	8.68425	Lapl2_GR_RTR_SI	8.56117	SIKA9_IB_NCR_P3	8.68715	Fuk10_ES_NPR_N2	8.6542	PIP18_AC_PLR_TI	8.63497
PIP4_PLR_N2	8.63809	PIP12_KH_UCR_SI	8.68424	Lapl3_GR_AHR_SI	8.56113	Lapl4_IB_AHR_SI	8.68714	Del(Rho)NA8_ES_PRT_SI	8.65419	Del(G)NIA_AC_BSR_SI	8.63496
SIGA4_BSR_N1	8.63805	Del(Rho)NA9_KH_ALR_RA	8.68423	Lapl3_GR_PLR_MI	8.56104	EP9_IB_ALR_M	8.68714	PIP10_ES_AHR_N3	8.65419	VOLTAE_AC_BSR_TI	8.63494
SIDel(K)N_ALR_N3	8.63805	PIPMax_KH_NPR_N2	8.68419	Fuk4_GR_BSR_N3	8.56095	PIP16_IB_PRT_TI	8.68713	SIGA3_ES_RTR_N2	8.65405	Anp_AC_RTR_SI	8.6349
SIKA5_PLR_N3	8.63793	PIP4_KH_PRT_TI	8.68416	EP2_GR_NPR_N3	8.56089	Del(G)NA9_IB_PCR_M	8.68712	EP7_ES_NCR_N2	8.65404	Fuk3_AC_PLR_SI	8.6349
SIGA10_PLR_TI	8.63783	Del(K)NA10_KH_PLR_N2	8.68413	EP3_GR_NPR_S	8.56088	Del(K)Min_IB_ALR_P2	8.6871	SIKA1_ES_RTR_N3	8.65403	Del(Rho)NA8_AC_ALR_SI	8.63482
W(U)_PRT_TI	8.63781	Del(G)NA8_KH_ALR_SI	8.68413	PIP7_GR_RTR_SI	8.56081	Del(G)NMin_IB_ALR_P2	8.6871	PIP10_ES_NPR_N2	8.654	Fuk4_AC_ALR_N3	8.63475
Del(Rho)NMax_PLR_N2	8.63781	Del(Rho)NMin_KH_AHR_N3	8.68412	Gs(U)_GR_BSR_SI	8.56079	FukMax_IB_ALR_P2	8.6871	SIEPA1_ES_ALR_CV	8.65393	SIDel(K)N_AC_BSR_N2	8.63466
ECI_PRT_N3	8.63774	Del(G)NA7_KH_PRT_SI	8.68408	Fuk2_GR_ALR_TI	8.56077	LaplMin_IB_ALR_P2	8.6871	SIEPA3_ES_AHR_SI	8.6539	SIGA6_AC_ALR_N2	8.63465
SIGMax_PLR_N1	8.63772	SIKIA_KH_NPR_N2	8.68403	PIPMax_GR_BSR_TI	8.56076	Mw_IB_PCR_Ar	8.68709	At_ES_ALR_N3	8.6539	Fuk4_AC_UFR_N2	8.63464
Ap_RTR_N2	8.63767	Mw_KH_NPR_N3	8.68402	SIKIA_GR_ALR_TI	8.56073	PIP4_IB_PRT_P3	8.68709	PIPMax_ES_PRT_N1	8.6539	Del(G)NA6_AC_PLR_TI	8.6346
At_PRT_N1	8.63766	SIEPA9_KH_PRT_N1	8.68395	Del(Rho)NA7_GR_PLR_N2	8.56069	Del(Rho)NIA_IB_AHR_P3	8.68708	Del(Rho)NA5_ES_RTR_N2	8.65388	Del(Rho)NA5_AC_UFR_N3	8.63457
Fuk10_ALR_N1	8.63766	Lapl3_KH_UFR_N3	8.68394	PIP14_GR_ALR_N3	8.56068	PIPMax_IB_BSR_Ar	8.68708	Del(Rho)NA5_ES_RTR_N3	8.65385	SIGA8_AC_ALR_TI	8.63455
PIPMin_AHR_N2	8.63764	Del(Rho)NIA_KH_NPR_DE	8.68392	Del(G)NA4_GR_RTR_SI	8.56067	VOLTAE_IB_RTR_MN	8.68706	Del(K)NA1_ES_AHR_V	8.65384	Del(K)NA8_AC_RTR_N2	8.63454
Del(Rho)NA6_PRT_TI	8.63762	Del(K)NA4_KH_ALR_N3	8.68389	SIDel(K)N_GR_NPR_TI	8.56064	Del(G)NA5_IB_RTR_Ar	8.68706	SIGA4_ES_ALR_N2	8.65376	SIKA5_AC_RTR_SI	8.63453
Del(K)NA9_BSR_N2	8.63744	Del(K)Max_KH_UCR_N3	8.68388	IP_GR_RTR_SI	8.56062	SIEPA7_IB_BSR_MN	8.68706	PIP16_ES_PRT_N2	8.65376	Z3_AC_PRT_N2	8.63449
Fuk2_BSR_N2	8.63743	EP5_KH_ALR_N2	8.68387	Del(G)NA8_GR_UCR_N1	8.56058	Ap_IB_ARM_G	8.68704	SIEPA8_ES_PLR_SI	8.65375	SIGA3_AC_PLR_TI	8.63444
Lapl6_UCR_N1	8.63742	Lapl6_KH_PRT_N1	8.68387	PIP15_GR_UCR_N1	8.56057	EP6_IB_PCR_G	8.68703	SIG_ES_AHR_SI	8.65374	Del(Rho)NA7_AC_PRT_N1	8.63442
SIGA7_PLR_N2	8.63734	SIKMax_KH_NPR_N2	8.68386	SIGMin_GR_UCR_S	8.56054	Del(G)NA5_IB_NCR_G	8.68701	PIP2_ES_NCR_N2	8.65373	Del(Rho)NA5_AC_BSR_N3	8.63434
Fuk2_RTR_N3	8.63729	SIKA6_KH_AHR_N2	8.68381	SIDel(G)N_GR_AHR_N2	8.56048	PIP14_IB_ALR_G	8.687	Del(K)NA2_ES_ARM_V	8.65363	SIDel(Rho)N_AC_PRT_N1	8.63424
Lapl6_AHR_N2	8.63729	Lapl7_KH_UFR_N3	8.68378	Fuk8_GR_UCR_SI	8.56041	W(U)_IB_PRT_CV	8.68698	HP_ES_UFR_N2	8.6536	Del(K)NA9_AC_PRT_N1	8.6341
PIP11_NPR_N3	8.63724	SIGMin_KH_BSR_N2	8.68375	Del(G)NA10_GR_NPR_S	8.56036	Mw_IB_UCR_P3	8.68695	Del(Rho)NA2_ES_NPR_DE	8.6536	Del(G)NMax_AC_BSR_TI	8.6341
EP7_ALR_N2	8.63723	SIKA1_KH_NCR_N2	8.68374	Anp_GR_AHR_N2	8.56035	PIP15_IB_PLR_P2	8.68695	Del(Rho)NA3_ES_NPR_N3	8.65359	Del(G)NIA_AC_PLR_TI	8.63409
Del(Rho)NA8_PRT_SI	8.6372	Del(Rho)NA6_KH_NPR_SI	8.68372	Del(Rho)NA4_GR_NPR_S	8.56034	Del(Rho)NA2_IB_RTR_RA	8.68694	Del(Rho)NA3_ES_NPR_N2	8.65356	W(U)_AC_ALR_N1	8.63402
Del(G)NA9_UCR_N3	8.63712	ECI_KH_PRT_N1	8.68366	Del(Rho)NA4_GR_PLR_TI	8.56027	PIP3_IB_NCR_Ar	8.68694	Del(G)NA7_ES_NPR_SI	8.65351	SIG_AC_PRT_TI	8.63399
PIP8_NPR_N3	8.63712	SIKA4_KH_BSR_N1	8.68366	PIPAvg_GR_BSR_N3	8.56025	SIKMin_IB_UCR_DE	8.68691	Del(K)IA_ES_PRT_TI	8.65345	EP5_AC_RTR_N2	8.63379
Mw_NPR_N2	8.6371	EP2_KH_UFR_N3	8.68365	Pb_GR_ALR_SI	8.56017	PIPMax_IB_ALR_Ar	8.68691	EP3_ES_BSR_N2	8.65344	Lapl1_AC_PRT_SI	8.63375
Del(K)NA7_BSR_N1	8.63707	Del(Rho)NMax_KH_PRT_N1	8.68365	EP6_GR_BSR_SI	8.56016	SIEPA6_IB_RTR_Ar	8.68689	Fuk10_ES_BSR_N2	8.65334	SIGMax_AC_UFR_DE	8.63373
Lapl10_PRT_N1	8.63706	Z3_KH_BSR_N3	8.68362	IP_GR_ALR_CV	8.56015	Pb_IB_RTR_MX	8.68688	EP3_ES_RTR_N2	8.65329	Fuk_AC_ALR_TI	8.63373
Fuk3_PLR_N3	8.63684	SIDel(Rho)N_KH_PRT_N1	8.68357	Del(Rho)NA7_GR_UCR_N1	8.56015	Del(Rho)NA4_IB_PCR_P3	8.68688	Fuk5_ES_NPR_N2	8.65329	Pa_AC_NPR_N2	8.6337
Fuk5_AHR_N3	8.6368	Pt_KH_BSR_N2	8.68353	Del(G)NIA_GR_RTR_G	8.56012	FukMin_IB_PLR_P2	8.68688	SIEPA1_ES_AHR_N2	8.65327	Del(Rho)NA10_AC_ALR_N1	8.6337
Del(Rho)NMin_PRT_N1	8.63673	Del(K)NA1_KH_PLR_N2	8.68347	Del(K)NA2_GR_RTR_MI	8.56011	PIP11_IB_AHR_Ar	8.68687	SIEPA6_ES_PRT_N2	8.65318	Del(Rho)NA10_AC_NPR_N1	8.6337
EP4_AHR_N2	8.63671	SIEPA2_KH_PRT_N1	8.68344	Del(G)NA4_GR_AHR_SI	8.55999	Del(G)NA5_IB_ARM_P2	8.68687	Lapl10_ES_AHR_N2	8.65314	Lapl3_AC_ALR_N1	8.63368
Del(G)NA9_BSR_TI	8.63668	Fuk5_KH_AHR_SI	8.68337	SIEPA5_GR_UCR_S	8.55996	Pa_IB_PCR_M	8.68686	Pb_ES_ALR_SI	8.65313	VOLTAE_AC_ALR_N2	8.63364
Lapl10_PRT_N2	8.63664	SIEPA9_KH_PRT_N3	8.68336	EP8_GR_PRT_SI	8.55995	Fuk10_IB_AHR_SI	8.68685	SIEPMin_ES_AHR_SI	8.65306	PIP13_AC_NPR_SI	8.63353
EP7_AHR_N3	8.63663	SIKIA_KH_ALR_DE	8.68326	Del(K)NA7_GR_PLR_SI	8.55993	PIP20_IB_NCR_G	8.68683	Del(Rho)NA10_ES_NCR_N3	8.65305	SIDel(Rho)N_AC_UCR_N2	8.63351
Lapl1_RTR_N3	8.63663	Lapl3_KH_PLR_S	8.68322	PIP8_GR_BSR_SI	8.55993	Lapl2_IB_NPR_P3	8.68681	Lapl10_ES_UCR_N2	8.65303	Del(Rho)NA5_AC_ALR_SI	8.63341
Del(Rho)NA6_NPR_N3	8.63662	Del(Rho)NA1_KH_NPR_N3	8.68318	SIGA2_GR_NPR_TI	8.55993	SIEPA8_IB_ALR_Ar	8.68679	SIKA2_ES_PLR_N2	8.653	Del(G)NA2_AC_PLR_TI	8.6334
Lapl9_RTR_N2	8.63659	Fuk9_KH_PRT_SI	8.68316	Lapl3_GR_PLR_N2	8.5599	Lapl8_IB_UFR_G	8.68678	FukMin_ES_UFR_N3	8.65299	PIPMin_AC_AHR_S	8.6334
Lapl7_PLR_N1	8.63654	PIP9_KH_PRT_SI	8.6831	PIPMax_GR_UCR_M	8.55988	PIP14_IB_PCR_P3	8.68674	EP10_ES_ALR_N1	8.65295	SIEPMax_AC_PRT_N1	8.63336
SIGA1_RTR_N2	8.63653	Lapl9_KH_NPR_N3	8.68303	SIGA8_GR_BSR_SI	8.55987	Del(G)NIA_IB_NCR_P2	8.68672	Del(G)NA6_ES_NPR_N3	8.65288	Fuk6_AC_NPR_SI	8.63335
Del(G)NA10_AHR_N3	8.63646	SIKA3_KH_PRT_N3	8.68301	SIGA1_GR_UCR_TI	8.55986	PIP5_IB_ALR_P3	8.68672	PIP7_ES_ALR_N3	8.65277	PIPAvg_AC_BSR_N1	8.6333
SIKA5_PRT_N3	8.63643	Pa_KH_BSR_SI	8.683	PIP18_GR_BSR_MI	8.55983	Del(Rho)NMin_IB_AHR_P3	8.68671	Del(K)NA4_ES_UCR_N2	8.65276	SurfArea_AC_RTR_N2	8.63326
PIP6_RTR_N2	8.63643	SIEPA8_KH_PLR_N3	8.68299	Fuk_GR_BSR_N2	8.55982	PIP4_IB_NPR_P3	8.68669	SIEPA9_ES_PRT_N2	8.65273	SIEPA2_AC_AHR_N2	8.63324
SIGA7_AHR_N2	8.63638	IP_KH_NPR_DE	8.68298	Gs(U)_GR_PLR_TI	8.55978	Fuk10_IB_UCR_G	8.68667	SIKA8_ES_NPR_N3	8.65269	PIP5_AC_PRT_DE	8.63324
SIGA4_BSR_N2	8.63634	Lapl9_KH_UCR_N3	8.68298	EP6_GR_AHR_SI	8.55969	PIP15_IB_AHR_MN	8.68661	Del(Rho)NA9_ES_PRT_N2	8.65267	Del(K)IA_AC_NPR_N3	8.63323
SIKA8_PRT_SI	8.63633	Del(G)NIA_KH_PRT_CV	8.68294	Del(K)NA3_GR_ARM_N1	8.5596	SIGA4_IB_PCR_M	8.68659	Lapl5_ES_ALR_N1	8.65266	Del(G)NA3_AC_NPR_S	8.63321
Fuk6_NPR_N3	8.63625	SIEPA2_KH_UCR_N3	8.6829	Del(Rho)NMax_GR_AHR_MI	8.55959	EP4_IB_NCR_MN	8.68659	Fuk9_ES_UCR_MX	8.65265	SIGA1_AC_UFR_N3	8.63319
PIP16_UCR_N1	8.63623	Pt_KH_PLR_S	8.6829	Del(G)NA2_GR_PRT_S	8.55953	Lapl7_IB_PLR_DE	8.68659	Fuk2_ES_ALR_TI	8.6526	PIP13_AC_ALR_N2	8.63314
PIP16_RTR_N2	8.63618	Lapl_KH_PRT_N1	8.68282	PIP3_GR_PLR_S	8.55945	Del(K)NA5_IB_NCR_P2	8.68658	Del(K)NA8_ES_ALR_SI	8.6525	Del(K)NA3_AC_BSR_TI	8.63311
SIEPA8_RTR_N2	8.63617	SIGA9_KH_UCR_N3	8.68277	Z2_GR_UCR_SI	8.55942	Del(Rho)NA9_IB_UFR_P3	8.68656	PIP1_ES_NCR_N2	8.65246	SIDel(Rho)N_AC_NPR_N2	8.63308
EP2_PRT_TI	8.63611	Del(Rho)NA5_KH_PLR_N2	8.68277	Fuk_GR_NPR_SI	8.55939	Del(G)NA5_IB_UFR_G	8.68656	SIGIA_ES_PLR_TI	8.65241	EP8_AC_BSR_N2	8.63308
SIDel(K)N_BSR_N2	8.63601	Del(Rho)NA3_KH_UCR_N2	8.68277	SIKA4_GR_PLR_N2	8.55936	Del(Rho)NA9_IB_UCR_Ar	8.68654	PIP8_ES_UCR_N2	8.6524	SIGA10_AC_NPR_TI	8.63306
Del(K)Max_NPR_N3	8.63601	SIKA2_KH_UCR_N2	8.68273	Anp_GR_PRT_N2	8.5593	Lapl5_IB_PLR_SI	8.68654	PIP12_ES_NPR_N3	8.65236	PIPMax_AC_NCR_S	8.63306
Del(Rho)NMin_PLR_N3	8.63599	SIGA9_KH_RTR_N2	8.68271	SIGA5_GR_RTR_N2	8.55928	SIGIA_IB_PRT_MX	8.68651	ECI_ES_NPR_DE	8.65235	SIEPA5_AC_UCR_N3	8.63306
Del(Rho)NA6_PLR_N3	8.63591	Del(G)NA7_KH_ALR_SI	8.68271	Z1_GR_UCR_SI	8.55916	LaplMax_IB_AHR_Ar	8.68649	SIK_ES_NPR_MN	8.65231	Z1_AC_ALR_TI	8.63304
LaplMax_PRT_N1	8.63588	SIGIA_KH_BSR_N3	8.6827	SIDel(Rho)N_GR_NPR_N2	8.55916	Del(Rho)NIA_IB_AHR_M	8.68649	PIP12_ES_NPR_SI	8.65229	Mw_AC_ALR_N2	8.63302
PIP14_BSR_N2	8.63579	SIKA1_KH_UCR_N2	8.68269	PIP18_GR_NPR_CV	8.55916	SIKA3_IB_UFR_G	8.68648	Mw_ES_PLR_TI	8.65225	Lapl7_AC_AHR_SI	8.63288
Del(G)NA1_NPR_CV	8.63572	PIP10_KH_ALR_N2	8.68263	Lapl3_GR_ARM_N1	8.55903	EP4_IB_RTR_Ar	8.68645	Pt_ES_UCR_N2	8.65224	Fuk2_AC_RTR_N2	8.63287
SIKA3_AHR_N3	8.63566	Lapl1_KH_BSR_RA	8.68259	Del(K)NA4_GR_ALR_S	8.55901	PIP15_IB_ALR_P2	8.68644	ISA_ES_BSR_N2	8.65217	SIKA3_AC_UCR_SI	8.63285
PIPMax_BSR_N3	8.63561	Pb_KH_PRT_S	8.6825	SIGA6_GR_ARM_N1	8.55894	SIGA2_IB_ARM_G	8.68643	PIP19_ES_PLR_N2	8.65215	SIGIA_AC_PRT_CV	8.63285
SIKMin_PLR_N1	8.63551	Del(K)NA5_KH_UCR_N2	8.68244	Pb_GR_AHR_G	8.55891	SIEPA8_IB_BSR_P2	8.68643	SIEPA8_ES_RTR_N3	8.65215	EP7_AC_PRT_N3	8.63283
Del(Rho)NA1_RTR_N2	8.63551	Del(G)NA10_KH_NPR_N3	8.68244	Del(Rho)NA9_GR_ARM_N1	8.55886	Mw_IB_RTR_M	8.68642	Fuk8_ES_ALR_N2	8.65211	PIP19_AC_AHR_N2	8.63277
Del(G)NA5_UCR_N2	8.63546	SIEPMin_KH_BSR_N2	8.68243	Fuk_GR_NPR_TI	8.5588	PIP16_IB_PLR_G	8.68642	Z2_ES_UCR_N2	8.65208	PIP5_AC_RTR_N3	8.63276
Del(G)NA6_RTR_N2	8.63543	PIP18_KH_UCR_N2	8.6824	SIGA4_GR_PLR_M	8.5588	PIPAvg_IB_ARM_Ar	8.68642	Del(Rho)NA7_ES_AHR_SI	8.65205	PIP5_AC_PLR_N3	8.63274
W(U)_UCR_N2	8.6354	ISA_KH_NPR_N3	8.68235	SIGMin_GR_ARM_S	8.55879	PIP11_IB_ARM_G	8.6864	Fuk3_ES_UCR_N3	8.65201	SIEPA5_AC_RTR_N3	8.63271
SIKA3_ALR_N1	8.63533	EP8_KH_RTR_RA	8.68233	SIGA5_GR_RTR_SI	8.55878	At_IB_ALR_SI	8.68638	Del(K)NA7_ES_PLR_N2	8.65198	Del(G)NA6_AC_NPR_N2	8.6327
Del(K)NA6_BSR_N2	8.63533	Del(K)NA3_KH_PLR_SI	8.68231	Lapl4_GR_ALR_SI	8.55877	SIEPA5_IB_PLR_P2	8.68637	PIP18_ES_NCR_N2	8.65195	PIP5_AC_AHR_P3	8.63266
Del(Rho)NA7_ALR_N3	8.6352	SIKA9_KH_RTR_SI	8.68228	Del(Rho)NA9_GR_PLR_TI	8.55871	Del(G)NA3_IB_PLR_Ar	8.68633	SIGMax_ES_PRT_N1	8.65193	SIK_AC_PLR_TI	8.63264
PIP16_PRT_TI	8.63503	LaplMax_KH_NPR_N3	8.68226	Del(G)NA8_GR_RTR_SI	8.5587	SIGIA_IB_PLR_M	8.68633	Mw_ES_RTR_N2	8.65191	Del(K)IA_AC_NPR_SI	8.63261
Del(K)NA6_PRT_N3	8.63496	Z3_KH_UFR_N2	8.68221	PIP8_GR_NPR_TI	8.55862	PIP7_IB_UFR_P2	8.68633	Del(Rho)NA7_ES_PRT_N1	8.6519	SIGA4_AC_PRT_N3	8.63261
Population_ALR_N3	8.63495	PIPMin_KH_NPR_N3	8.68216	SIGMin_GR_AHR_SI	8.55856	PIP10_IB_BSR_P3	8.68633	SIGA8_ES_PLR_SI	8.65176	SIEPA1_AC_BSR_N1	8.6326
Del(K)IA_AHR_N2	8.63491	Del(G)NA6_KH_NPR_N3	8.6821	Del(Rho)NA7_GR_NPR_SI	8.55856	Del(Rho)NA9_IB_RTR_P2	8.68633	Del(K)NA4_ES_AHR_SI	8.65175	PIP15_AC_ALR_N3	8.6326
SIKA4_PRT_N3	8.6349	Del(Rho)NIA_KH_NPR_CV	8.68209	At_GR_PRT_N2	8.55855	Del(G)NA6_IB_PLR_DE	8.68632	SIEPA5_ES_AHR_N2	8.65175	SIKA7_AC_ALR_N2	8.63257
SIEPA7_AHR_N3	8.63484	PIP10_KH_BSR_N2	8.68199	Fuk5_GR_NCR_N3	8.55851	Fuk9_IB_AHR_M	8.68631	SurfArea_ES_ALR_N3	8.65175	SIK_AC_PRT_N2	8.63255
SIEP_PRT_N2	8.63475	Lapl7_KH_NPR_N2	8.68193	SIKA3_GR_PLR_SI	8.5585	SIKMin_IB_NCR_DE	8.68631	IP_ES_ARM_V	8.65174	Del(G)NA9_AC_PLR_MI	8.63255
PIPMax_AHR_N2	8.6347	PIP16_KH_UFR_N3	8.68192	Del(G)NA5_GR_NCR_N3	8.55847	Population_IB_ARM_M	8.68627	Del(G)NA8_ES_PRT_V	8.65167	SIKA5_AC_ARM_N3	8.63253
SIGA2_RTR_N2	8.63462	SIDel(G)N_KH_NPR_N2	8.68189	EP8_GR_NPR_TI	8.55843	W(U)_IB_BSR_MI	8.68626	SIGA5_ES_UCR_N3	8.65152	Z2_AC_AHR_N2	8.63251
PIP3_ALR_N2	8.6346	SIKIA_KH_PRT_DE	8.68188	Fuk1_GR_BSR_SI	8.55842	PIP16_IB_ALR_M	8.68624	SIEPA10_ES_NPR_N2	8.65151	SIGA6_AC_RTR_SI	8.63244
FukMin_PRT_N1	8.63456	Fuk3_KH_ALR_N3	8.68186	Del(G)NA1_GR_NPR_S	8.55836	Del(K)NA1_IB_BSR_P3	8.68623	Pt_ES_PRT_N3	8.65142	SIEPA5_AC_PCR_N3	8.63244
Fuk6_PRT_N3	8.63454	SIKA5_KH_PRT_TI	8.68183	SIEPMin_GR_NCR_N2	8.55822	Fuk1_IB_PRT_MN	8.68622	Del(Rho)NMin_ES_ALR_N1	8.65134	SIGIA_AC_RTR_N3	8.63242
Fuk2_ALR_N3	8.63448	SIKA6_KH_PRT_N1	8.68173	EP5_GR_BSR_TI	8.55822	Del(G)NIA_IB_ALR_P2	8.68619	PIP5_ES_AHR_N2	8.65119	Lapl5_AC_BSR_SI	8.63241
Del(K)NA10_RTR_N2	8.63442	SIEPA7_KH_PRT_SI	8.6817	EP1_GR_NCR_N2	8.55818	PIP17_IB_RTR_M	8.68619	Del(G)NA10_ES_AHR_N2	8.65104	Del(K)NA6_AC_RTR_N2	8.63236
Energy_PLR_SI	8.63436	PIPMin_KH_BSR_MI	8.68166	SIK_GR_UCR_TI	8.55814	PIP11_IB_ARM_M	8.68619	SIEPMax_ES_PLR_TI	8.651	SIEP_AC_PLR_P3	8.63231
Fuk8_ALR_N1	8.63436	Z2_KH_UFR_N2	8.68161	Del(Rho)NA7_GR_UCR_TI	8.55804	Fuk4_IB_BSR_P2	8.68618	Lapl3_ES_AHR_N3	8.65099	Lapl8_AC_RTR_N3	8.63227
Lapl3_PRT_TI	8.63432	Del(G)NA8_KH_UCR_N3	8.68154	SIGA3_GR_NCR_N3	8.55803	Fuk3_IB_RTR_P3	8.68617	SIKA3_ES_PRT_SI	8.65095	Lapl1_AC_UCR_TI	8.63226
SIEPMax_PLR_N2	8.6343	Fuk7_KH_ALR_TI	8.68153	Del(Rho)NA9_GR_BSR_SI	8.55801	PIPMax_IB_ALR_CV	8.68617	SIEPA3_ES_ALR_N3	8.65093	IP_AC_PRT_N3	8.63225
Del(G)NA1_BSR_N1	8.6343	PIP11_KH_PLR_N2	8.68148	SIG_GR_BSR_N2	8.55801	PIPMax_IB_NPR_G	8.68617	SIKA5_ES_ALR_N1	8.65089	Del(Rho)NMax_AC_UCR_TI	8.63224
SIKMin_BSR_N1	8.63429	SIKA5_KH_PRT_SI	8.68147	Del(Rho)NA5_GR_BSR_SI	8.55798	Del(K)Max_IB_NPR_M	8.68615	Del(K)NA9_ES_AHR_SI	8.65082	SIEPA2_AC_ALR_TI	8.63223
Del(Rho)NIA_PRT_TI	8.63427	Pa_KH_NPR_SI	8.68144	EP7_GR_PLR_MI	8.55796	SIGMin_IB_NCR_P2	8.68615	PIP18_ES_AHR_SI	8.65081	PIP10_AC_PLR_TI	8.63223
Del(Rho)NA7_NPR_N3	8.63426	SIKMin_KH_UFR_N3	8.68137	SIDel(G)N_GR_PLR_N2	8.55795	LaplMax_IB_BSR_Ar	8.68612	Fuk5_ES_PRT_TI	8.6508	SIEPA7_AC_PRT_N1	8.6322
PIP15_ALR_N3	8.63426	SIGA4_KH_PRT_SI	8.68136	IP_GR_AHR_N2	8.55795	SIKMin_IB_ALR_G	8.6861	Mw_ES_RTR_N3	8.65078	SIEPA3_AC_ALR_TI	8.63219
Mw_RTR_N2	8.63425	SIGA8_KH_UCR_RA	8.68136	Del(Rho)NA5_GR_UCR_TI	8.55793	SIDel(K)N_IB_UCR_M	8.68609	EP3_ES_NCR_N2	8.65072	Fuk5_AC_AHR_SI	8.63218
EP9_PLR_N3	8.63416	SIK_KH_BSR_N2	8.68135	PIP5_GR_ALR_SI	8.55792	Del(Rho)NIA_IB_PRT_MX	8.68606	SIKA6_ES_NPR_N2	8.65072	Del(K)NA10_AC_UCR_SI	8.63218
SIKMin_ALR_N1	8.63408	SIKA5_KH_NPR_N2	8.68124	PIPMin_GR_AHR_N2	8.55789	Lapl9_IB_PLR_P2	8.68603	Del(G)NA6_ES_UCR_N3	8.6507	PIP6_AC_BSR_DE	8.63208
Lapl7_ALR_N1	8.63404	SIGA10_KH_BSR_N2	8.68121	Del(Rho)NA1_GR_NCR_S	8.55788	Del(G)NIA_IB_NCR_P3	8.68602	EP7_ES_PRT_N3	8.6507	IP_AC_PRT_SI	8.63199
Fuk7_UCR_N3	8.63404	Fuk2_KH_ALR_SI	8.68115	Z1_GR_UCR_TI	8.55777	PIP12_IB_ALR_SI	8.68602	SIGA3_ES_AHR_N3	8.65063	PIP19_AC_BSR_P3	8.63197
ISA_ALR_N2	8.63403	Lapl4_KH_PRT_SI	8.68107	PIPMax_GR_NPR_CV	8.55775	Del(G)NA5_IB_PCR_P3	8.686	Del(Rho)NA10_ES_AHR_N2	8.65059	IP_AC_UCR_N1	8.63188
Vm_PLR_N3	8.63392	PIP12_KH_NPR_N3	8.68098	Del(Rho)NA6_GR_UFR_N1	8.55774	Del(K)IA_IB_UFR_P2	8.68597	PIP14_ES_BSR_N2	8.65058	Fuk10_AC_RTR_N2	8.63184
Del(K)NA5_PLR_N3	8.63391	Energy_KH_RTR_S	8.68088	Del(K)NA3_GR_PLR_TI	8.55769	SIEPA3_IB_NCR_P2	8.68597	PIP16_ES_PRT_N1	8.65057	Del(Rho)NIA_AC_NCR_N2	8.63173
Del(K)NA10_PRT_TI	8.63389	Del(Rho)NA8_KH_PRT_SI	8.68087	Ap_GR_RTR_SI	8.55761	Del(Rho)NA7_IB_PCR_P3	8.68594	PIP17_ES_RTR_N3	8.65046	Del(Rho)NA9_AC_ALR_SI	8.63173
SIDel(K)N_PRT_N3	8.63385	PIP5_KH_UCR_N2	8.68084	SIDel(K)N_GR_RTR_SI	8.55752	Del(K)NA4_IB_RTR_MX	8.68593	Fuk4_ES_PRT_N1	8.65044	Fuk7_AC_NPR_SI	8.63172
Ap_PRT_TI	8.6338	Ap_KH_NPR_S	8.68082	SIDel(G)N_GR_BSR_N2	8.55743	Del(K)NA3_IB_AHR_DE	8.68593	Del(Rho)NA10_ES_AHR_SI	8.65043	SIGMin_AC_PLR_TI	8.63172
Gw(U)_PLR_N2	8.63375	PIP12_KH_ALR_N1	8.68079	PIPAvg_GR_ALR_N2	8.55726	Del(K)IA_IB_RTR_P2	8.68593	Del(Rho)NA1_ES_PLR_MI	8.65037	PIP7_AC_UCR_N3	8.63169
Del(Rho)NA9_PRT_N2	8.63375	HP_KH_PLR_SI	8.68076	SIGA9_GR_NPR_TI	8.5571	Fuk9_IB_PLR_G	8.6859	Del(Rho)NA4_ES_PLR_N1	8.65026	PIP10_AC_ALR_TI	8.63169
Del(Rho)NIA_NPR_N2	8.63375	FukMin_KH_ALR_SI	8.68075	ISA_GR_ARM_N1	8.55707	Del(G)NA9_IB_PRT_P2	8.6859	EP7_ES_UCR_N2	8.65021	SIEPA6_AC_ALR_TI	8.63168
Fuk3_UCR_N3	8.63375	SIGA5_KH_PRT_SI	8.68072	SIKA7_GR_NPR_TI	8.55699	PIP4_IB_RTR_M	8.68589	Lapl5_ES_PRT_N1	8.6502	Fuk6_AC_UCR_SI	8.63168
SIGA7_BSR_N1	8.63368	SIGA9_KH_NCR_N2	8.68071	Del(K)NA6_GR_ALR_SI	8.55694	PIP7_IB_UFR_G	8.68585	Del(Rho)NA8_ES_PRT_N3	8.65018	ECI_AC_ALR_N2	8.63167
PIP15_PLR_SI	8.63367	Del(K)IA_KH_UCR_SI	8.68068	EP1_GR_BSR_N2	8.55692	Del(Rho)NA5_IB_NPR_P2	8.68581	PIP9_ES_ALR_N1	8.65017	Pt_AC_RTR_N2	8.63166
Del(K)NA7_ALR_N1	8.63362	Lapl9_KH_PLR_N2	8.68064	SIDel(Rho)N_GR_UCR_TI	8.55692	SIEPA7_IB_UCR_M	8.68579	PIP13_ES_ALR_TI	8.65008	SIGA1_AC_ALR_TI	8.63158
Del(Rho)NA6_PRT_N1	8.63359	Z3_KH_UCR_MX	8.68062	HP_GR_PLR_P2	8.55691	Lapl10_IB_NPR_M	8.68579	Lapl1_ES_ALR_SI	8.65002	Del(K)IA_AC_PRT_N1	8.63156
Lapl9_PLR_N2	8.63352	EP6_KH_UCR_N3	8.6806	Lapl5_GR_AHR_SI	8.55685	Anp_IB_NPR_G	8.68576	PIP7_ES_ALR_N1	8.65	SIKA9_AC_ALR_N2	8.63146
Fuk_ALR_N1	8.63351	Del(G)NA9_KH_PRT_N3	8.68057	Pb_GR_AHR_SI	8.55675	Del(G)NA9_IB_NPR_M	8.68575	SIGA5_ES_NPR_N3	8.64998	PIP10_AC_UFR_N2	8.63142
Del(Rho)NA1_ALR_N3	8.63344	PIP11_KH_ALR_N3	8.68046	PIP2_GR_BSR_TI	8.55673	Vm_IB_ARM_MN	8.68574	SIEPMin_ES_ARM_DE	8.64996	Fuk6_AC_PRT_SI	8.6314
EP5_PLR_N3	8.63342	Lapl1_KH_UCR_N3	8.68046	Fuk4_GR_PRT_N2	8.5567	Fuk2_IB_ARM_P2	8.68571	SIKA6_ES_NPR_N3	8.64981	SIGIA_AC_NCR_N3	8.63137
SIGA10_NPR_N1	8.63342	PIP12_KH_BSR_SI	8.68044	Del(K)NA4_GR_ALR_N3	8.55665	SIEPA8_IB_ARM_M	8.6857	EP8_ES_BSR_DE	8.64978	PIP4_AC_PCR_P2	8.63134
PIP3_UCR_V	8.6334	Del(K)NA4_KH_PLR_N3	8.68042	PIPAvg_GR_AHR_N2	8.5566	Del(Rho)NA4_IB_ALR_M	8.68568	Fuk_ES_ALR_N1	8.64978	Lapl3_AC_AHR_N2	8.63127
PIP2_AHR_MI	8.63337	Lapl1_KH_NPR_N2	8.68035	SIKA8_GR_UCR_TI	8.55655	PIPMax_IB_BSR_SI	8.68567	Del(G)NA3_ES_UFR_N2	8.64974	Fuk7_AC_PRT_TI	8.63123
PIPMax_BSR_N2	8.63336	Del(K)NA3_KH_BSR_N3	8.68035	Pa_GR_BSR_N3	8.55654	Del(K)IA_IB_PRT_MX	8.68566	Fuk7_ES_UCR_V	8.64974	EP2_AC_NPR_S	8.63123
Lapl_BSR_N3	8.63331	SIGA9_KH_BSR_TI	8.68024	Fuk3_GR_RTR_SI	8.55651	Del(Rho)NMin_IB_ARM_P2	8.68558	SIGMax_ES_PLR_N1	8.64973	SIGA5_AC_PLR_SI	8.63118
EP9_PLR_V	8.63317	SIGMin_KH_AHR_N3	8.68023	SIGA10_GR_NPR_SI	8.55646	Del(Rho)NA8_IB_BSR_P2	8.68555	VOLTAE_ES_PLR_SI	8.64973	EP4_AC_PRT_TI	8.63117
At_NPR_N2	8.63314	Del(K)NA5_KH_PLR_N2	8.68022	Del(K)NA2_GR_PRT_MI	8.55643	Lapl2_IB_PRT_TI	8.68551	Fuk8_ES_BSR_TI	8.64971	SIK_AC_PRT_N1	8.63113
SIEPA4_ALR_N1	8.63311	Del(Rho)NA4_KH_NPR_N2	8.68022	Population_GR_PRT_N2	8.55637	Lapl10_IB_PLR_M	8.6855	SIKA4_ES_PCR_N3	8.64968	Fuk5_AC_PRT_TI	8.63111
ISA_BSR_N3	8.63303	SIKA7_KH_NPR_SI	8.68009	Fuk3_GR_BSR_RA	8.55634	SIDel(G)N_IB_NPR_P3	8.6855	SIDel(K)N_ES_UCR_N3	8.64968	PIPMax_AC_UFR_S	8.63107
SIGA1_PLR_N2	8.63296	HP_KH_NPR_N2	8.68007	SIDel(Rho)N_GR_NPR_SI	8.55633	Del(Rho)NA9_IB_NCR_MN	8.68547	Del(K)NA3_ES_ALR_N2	8.64967	PIP12_AC_BSR_N2	8.63104
Del(G)NA2_UCR_N3	8.63294	Del(K)NA4_KH_UFR_N3	8.68004	PIP13_GR_BSR_SI	8.55631	Fuk4_IB_BSR_P3	8.68547	Lapl_ES_NPR_SI	8.64963	PIP19_AC_PCR_N2	8.63102
SIKMin_PLR_TI	8.63279	FukMin_KH_PRT_TI	8.68	Del(Rho)NA5_GR_RTR_SI	8.5563	SIGA5_IB_ARM_M	8.68546	PIP19_ES_NCR_N3	8.6496	SIEPA10_AC_RTR_N1	8.63102
SIGA4_ALR_N1	8.6327	SIGA7_KH_UCR_N3	8.67997	Del(G)NA3_GR_UCR_TI	8.55627	Lapl2_IB_BSR_P2	8.68546	SIDel(G)N_ES_NPR_N2	8.64955	SIGA10_AC_BSR_N2	8.631
SIEPA4_BSR_N1	8.63269	EP5_KH_PRT_SI	8.67996	SIEPA2_GR_NPR_CV	8.55622	SIGMin_IB_AHR_P3	8.68544	IP_ES_AHR_N2	8.64954	PIP15_AC_PLR_TI	8.631
Population_ALR_N1	8.63262	Del(K)NA4_KH_UCR_SI	8.67992	PIPMin_GR_NPR_CV	8.55619	SIGA3_IB_NCR_M	8.68541	Del(K)NA2_ES_PLR_N2	8.64951	Del(Rho)NMax_AC_UCR_N2	8.63098
PIP2_PRT_N1	8.63259	PIP7_KH_UFR_N3	8.6799	EP8_GR_NPR_N2	8.55595	Del(Rho)NA6_IB_AHR_SI	8.6854	Del(Rho)NMax_ES_PRT_N1	8.6495	Lapl6_AC_PLR_N2	8.63097
PIP10_ALR_N1	8.63243	SIKA1_KH_AHR_N3	8.67989	SIEPA8_GR_UCR_TI	8.55583	Fuk4_IB_BSR_DE	8.6854	SIGA8_ES_ALR_N2	8.64949	PIP17_AC_ALR_TI	8.63093
SIKA7_ALR_N2	8.63242	SIEPA9_KH_ALR_N2	8.67989	Lapl7_GR_NPR_TI	8.5558	Del(Rho)NA3_IB_NCR_MX	8.68536	Del(K)NA1_ES_PLR_N3	8.64949	SIKA5_AC_RTR_P3	8.6309
Fuk9_NPR_N3	8.63236	SIKA9_KH_NPR_N2	8.67984	Pb_GR_ARM_N3	8.55565	Del(K)NA2_IB_PRT_M	8.68535	Del(Rho)NMin_ES_BSR_CV	8.64948	SIGA1_AC_RTR_SI	8.63088
At_ALR_N1	8.63234	PIP12_KH_UFR_N3	8.67983	Del(K)NA4_GR_UCR_N1	8.55563	Del(G)NA5_IB_BSR_P2	8.68534	VOLTAE_ES_ALR_SI	8.64946	Population_AC_PLR_SI	8.63087
Lapl9_PLR_N3	8.63231	Del(G)NA4_KH_PLR_N2	8.67975	Population_GR_NPR_TI	8.55549	Del(G)NA5_IB_RTR_G	8.68533	SIGA1_ES_PLR_TI	8.64934	PIP7_AC_ALR_TI	8.63087
Del(Rho)NMax_PLR_N1	8.6323	Z2_KH_ALR_N3	8.6797	SIK_GR_PLR_N2	8.55546	SIGIA_IB_PRT_P3	8.68533	Del(G)NA5_ES_UFR_N3	8.64926	Lapl7_AC_RTR_N3	8.63087
ISA_BSR_N2	8.63225	SIKA8_KH_PRT_S	8.67968	Del(K)NA9_GR_AHR_TI	8.55545	Lapl2_IB_UFR_DE	8.68531	Vm_ES_UCR_N2	8.64923	PIP11_AC_ALR_TI	8.63084
SIEPA5_UCR_N2	8.63223	EP2_KH_ALR_DE	8.67968	SIDel(G)N_GR_NCR_N3	8.55544	PIP5_IB_ALR_P2	8.6853	Z1_ES_PLR_N3	8.64921	Del(G)NA5_AC_PLR_TI	8.6308
PIP13_RTR_N2	8.63222	Lapl9_KH_NPR_SI	8.67965	Del(G)NA2_GR_RTR_TI	8.55544	Del(K)NA4_IB_UCR_DE	8.6853	SIEPA7_ES_AHR_N2	8.64921	Del(Rho)NA10_AC_BSR_TI	8.63076
SIKA3_RTR_N2	8.63216	Gw(U)_KH_NPR_N2	8.67964	SIEPA8_GR_BSR_TI	8.55542	Fuk_IB_ARM_Ar	8.68529	Lapl9_ES_PRT_TI	8.64919	Del(Rho)NA5_AC_ALR_N3	8.63073
SIDel(G)N_ALR_N3	8.63212	Del(Rho)NA10_KH_ALR_N3	8.67963	EP2_GR_RTR_M	8.55535	Fuk2_IB_ALR_P2	8.68528	Del(Rho)NA6_ES_AHR_N2	8.64916	At_AC_PLR_TI	8.63072
Lapl1_PLR_N1	8.6319	Lapl2_KH_BSR_N3	8.67963	FukMin_GR_ALR_TI	8.55535	FukMin_IB_PRT_MX	8.6852	Pa_ES_ALR_N3	8.64903	Del(K)IA_AC_PLR_TI	8.63071
Del(K)NA2_PRT_DE	8.63186	SIGA7_KH_BSR_N3	8.67963	SIGA3_GR_BSR_SI	8.55528	Pb_IB_AHR_M	8.68519	Del(Rho)NA1_ES_PRT_N3	8.64889	PIP4_AC_AHR_SI	8.6307
SIGMin_PRT_S	8.63185	EP8_KH_BSR_N3	8.67955	Del(G)NA6_GR_RTR_N3	8.55526	PIP14_IB_PRT_P2	8.68517	Del(K)NA4_ES_PLR_SI	8.64887	SIKA3_AC_PRT_N2	8.6306
Z2_AHR_N2	8.63183	SIDel(Rho)N_KH_UFR_N3	8.67944	Del(G)NMax_GR_NPR_TI	8.5552	SIDel(Rho)N_IB_BSR_P2	8.68516	FukMin_ES_BSR_N3	8.64883	Del(Rho)NA8_AC_RTR_N2	8.63058
Del(G)NA6_BSR_TI	8.6318	SIKMax_KH_AHR_N3	8.67938	Del(G)NMin_GR_BSR_N2	8.55518	PIP17_IB_PLR_G	8.68516	FukMin_ES_NCR_N2	8.64882	Z2_AC_NPR_SI	8.63054
Fuk9_NPR_N2	8.63176	Pa_KH_NPR_N3	8.67936	SIEPA9_GR_AHR_SI	8.5551	Del(G)NA4_IB_PLR_M	8.68514	Del(G)NA5_ES_BSR_TI	8.64881	SIKA7_AC_PRT_N1	8.63053
Lapl5_RTR_N2	8.63176	Fuk8_KH_PRT_SI	8.67935	SIGA6_GR_UCR_MI	8.55508	IP_IB_PLR_M	8.68513	SIEPA6_ES_AHR_N2	8.6488	Fuk6_AC_BSR_N3	8.63041
SIEPA6_PRT_N3	8.63167	SIDel(K)N_KH_NPR_N2	8.67931	Del(Rho)NA3_GR_ALR_N3	8.55506	Del(K)NA5_IB_NPR_M	8.68511	SIEP_ES_RTR_N1	8.64877	Del(K)Max_AC_BSR_N2	8.63038
SIEPA10_ALR_N1	8.63163	SIGA10_KH_RTR_N3	8.67921	PIP6_GR_ARM_N2	8.555	SIDel(Rho)N_IB_ARM_P2	8.68511	SIGA10_ES_PRT_TI	8.64869	IP_AC_PLR_N3	8.63033
[truncated: 43,500 more rows]
