# Supplementary material for: ProtDCal: A program to compute general-purpose-numerical descriptors for sequences and 3D-structures of proteins
Source: BMC Bioinformatics. 2015 May 16;16:162. doi: 10.1186/s12859-015-0586-0 (PMC4432771; doi:10.1186/s12859-015-0586-0)
Supplement: Additional file 5: — Rotated component matrix of the PCA carried out with the factors extracted from ProtDCal, PROFEAT and PROTEIN RECON. Only the entries whose absolute values are larger that 0.7 are shown. [file 12859_2015_586_MOESM5_ESM.xlsx]

## Sheet: RotCompMat
Filtered Rotated Component Matrix. Only loadings with absolute values greater than 0.7 are shown
	1	2	3	4	5	6	7	8	9	10	11	12	13	14	15	16	17	18	19	20	21	22	23	24	25	26	27	28	29	30	31	32	33	34	35	36	37	38	39	40	41	42	43	44	45	46	47	48	49
RECON_F1	-0.986168
PROFEAT_F1	0.986616
PROFEAT_F2		-0.723733
PROFEAT_F3
PROFEAT_F4
PROFEAT_F5
PROFEAT_F6
PROFEAT_F7
PROFEAT_F8
PROFEAT_F9																																						0.909472
PROFEAT_F10
PROFEAT_F11
PROFEAT_F12																					0.902062
PROFEAT_F13
PROFEAT_F14
PROFEAT_F15
PROFEAT_F16																											0.889807
PROFEAT_F17
PROFEAT_F18
PROFEAT_F19
PROFEAT_F20
PROFEAT_F21
PROFEAT_F22
PROFEAT_F23																																			0.867419
PROFEAT_F24
PROFEAT_F25
PROFEAT_F26
PROFEAT_F27
PROFEAT_F28
PROFEAT_F29														0.942464
PROFEAT_F30
PROFEAT_F31
PROFEAT_F32																								-0.886637
PROFEAT_F33																										0.913321
PROFEAT_F34																															0.909939
PROFEAT_F35
PROFEAT_F36
PROFEAT_F37																									0.886193
PROFEAT_F38
PROFEAT_F39																																		0.895553
PROFEAT_F40
PROFEAT_F41
PROFEAT_F42																0.919057
PROFEAT_F43																						0.911742
PROFEAT_F44
PROFEAT_F45
PROFEAT_F46																																													0.898465
PROFEAT_F47																																											0.925475
PROFEAT_F48
PROFEAT_F49
PROFEAT_F50
PROFEAT_F51																													0.871947
PROFEAT_F52
PROFEAT_F53
PROFEAT_F54
PROFEAT_F55
PROFEAT_F56
PROFEAT_F57
PROFEAT_F58
PROFEAT_F59
PROFEAT_F60
PROFEAT_F61
PROFEAT_F62
PROFEAT_F63
PROFEAT_F64																																				0.895227
PROFEAT_F65
PROFEAT_F66
PROFEAT_F67
PROFEAT_F68
PROFEAT_F69
PROFEAT_F70
PROFEAT_F71
PROFEAT_F72
PROFEAT_F73
PROFEAT_F74
PROFEAT_F75
PROFEAT_F76
PROFEAT_F77
PROFEAT_F78
PROFEAT_F79
PROFEAT_F80
PROFEAT_F81
PROFEAT_F82
PROFEAT_F83
PROFEAT_F84
PROFEAT_F85
PROFEAT_F86
PROFEAT_F87
PROFEAT_F88
PROFEAT_F89
PROFEAT_F90																																							0.925892
PROFEAT_F91
PROFEAT_F92
PROFEAT_F93
PROFEAT_F94
PROFEAT_F95
PROFEAT_F96
PROFEAT_F97
PROFEAT_F98																														-0.921575
PROFEAT_F99																																																0.901802
PROFEAT_F100
PROFEAT_F101
PROFEAT_F102
PROFEAT_F103
PROFEAT_F104																																										0.895629
PROFEAT_F105
PROFEAT_F106
PROFEAT_F107
PROFEAT_F108
PROFEAT_F109
PROFEAT_F110																																									0.884105
PROFEAT_F111																																					0.913534
PROTDCAL_F1	0.962157
PROTDCAL_F2
PROTDCAL_F3
PROTDCAL_F4		0.945503
PROTDCAL_F5			0.959451
PROTDCAL_F6						-0.941161
PROTDCAL_F7							0.957343
PROTDCAL_F8																	0.958953
PROTDCAL_F9
PROTDCAL_F10										0.809377
PROTDCAL_F11				0.919036
PROTDCAL_F12									0.929382
PROTDCAL_F13												0.903502
PROTDCAL_F14								0.931223
PROTDCAL_F15					0.93493
PROTDCAL_F16															-0.915181
PROTDCAL_F17
PROTDCAL_F18
PROTDCAL_F19
PROTDCAL_F20																																												0.921322
PROTDCAL_F21											0.878682
PROTDCAL_F22																			0.855313
PROTDCAL_F23																																								0.928152
PROTDCAL_F24													-0.861439
PROTDCAL_F25
PROTDCAL_F26																				0.91123
PROTDCAL_F27																		0.827086
PROTDCAL_F28
PROTDCAL_F29
PROTDCAL_F30
PROTDCAL_F31																																	-0.894643
PROTDCAL_F32
PROTDCAL_F33
PROTDCAL_F34
PROTDCAL_F35
PROTDCAL_F36
PROTDCAL_F37																																0.897822
PROTDCAL_F38
PROTDCAL_F39
PROTDCAL_F40
PROTDCAL_F41
PROTDCAL_F42
PROTDCAL_F43																																														0.891597
PROTDCAL_F44																							0.828699
PROTDCAL_F45
PROTDCAL_F46
PROTDCAL_F47																												0.872588
PROTDCAL_F48
PROTDCAL_F49																																																	0.890925
PROTDCAL_F50
PROTDCAL_F51
PROTDCAL_F52																																															0.91701
PROTDCAL_F53
PROTDCAL_F54
PROTDCAL_F55
PROTDCAL_F56
PROTDCAL_F57
PROTDCAL_F58
PROTDCAL_F59
PROTDCAL_F60
PROTDCAL_F61
PROTDCAL_F62
PROTDCAL_F63
PROTDCAL_F64
PROTDCAL_F65
PROTDCAL_F66
PROTDCAL_F67
PROTDCAL_F68
PROTDCAL_F69
PROTDCAL_F70
PROTDCAL_F71
PROTDCAL_F72
PROTDCAL_F73
PROTDCAL_F74
PROTDCAL_F75
PROTDCAL_F76
PROTDCAL_F77
PROTDCAL_F78
PROTDCAL_F79
PROTDCAL_F80
PROTDCAL_F81
PROTDCAL_F82
PROTDCAL_F83
PROTDCAL_F84
PROTDCAL_F85
PROTDCAL_F86
PROTDCAL_F87
PROTDCAL_F88
PROTDCAL_F89
PROTDCAL_F90
PROTDCAL_F91
PROTDCAL_F92
PROTDCAL_F93
PROTDCAL_F94
PROTDCAL_F95
PROTDCAL_F96
PROTDCAL_F97
PROTDCAL_F98
PROTDCAL_F99
PROTDCAL_F100
PROTDCAL_F101
PROTDCAL_F102
PROTDCAL_F103
PROTDCAL_F104
PROTDCAL_F105
PROTDCAL_F106
PROTDCAL_F107
PROTDCAL_F108
PROTDCAL_F109
PROTDCAL_F110
PROTDCAL_F111
PROTDCAL_F112
PROTDCAL_F113
PROTDCAL_F114
PROTDCAL_F115
PROTDCAL_F116
PROTDCAL_F117
PROTDCAL_F118
PROTDCAL_F119
PROTDCAL_F120
PROTDCAL_F121
PROTDCAL_F122
PROTDCAL_F123
PROTDCAL_F124
PROTDCAL_F125
	F1	F2	F3	F4	F5	F6	F7	F8	F9	F10	F11	F12	F13	F14	F15	F16	F17	F18	F19	F20	F21	F22	F23	F24	F25	F26	F27	F28	F29	F30	F31	F32	F33	F34	F35	F36	F37	F38	F39	F40	F41	F42	F43	F44	F45	F46	F47	F48	F49
PROFEAT	1	1	0	0	0	0	0	0	0	0	0	0	0	1	0	1	0	0	0	0	1	1	0	1	1	1	1	0	1	1	1	0	0	1	1	1	1	1	1	0	1	1	1	0	1	0	0	1	0
PROTDCAL	1	1	1	1	1	1	1	1	1	1	1	1	1	0	1	0	1	1	1	1	0	0	1	0	0	0	0	1	0	0	0	1	1	0	0	0	0	0	0	1	0	0	0	1	0	1	1	0	1
Combination	2	2	1	1	1	1	1	1	1	1	1	1	1	1	1	1	1	1	1	1	1	1	1	1	1	1	1	1	1	1	1	1	1	1	1	1	1	1	1	1	1	1	1	1	1	1	1	1	1
[truncated: 142 more columns]

## Sheet: Populated
Components	PROFEAT	PROTDCAL	Combination
PC1	1	1	2
PC2	1	1	2
PC3	0	1	1
PC4	0	1	1
PC5	0	1	1
PC6	0	1	1
PC7	0	1	1
PC8	0	1	1
PC9	0	1	1
PC10	0	1	1
PC11	0	1	1
PC12	0	1	1
PC13	0	1	1
PC14	1	0	1
PC15	0	1	1
PC16	1	0	1
PC17	0	1	1
PC18	0	1	1
PC19	0	1	1
PC20	0	1	1
PC21	1	0	1
PC22	1	0	1
PC23	0	1	1
PC24	1	0	1
PC25	1	0	1
PC26	1	0	1
PC27	1	0	1
PC28	0	1	1
PC29	1	0	1
PC30	1	0	1
PC31	1	0	1
PC32	0	1	1
PC33	0	1	1
PC34	1	0	1
PC35	1	0	1
PC36	1	0	1
PC37	1	0	1
PC38	1	0	1
PC39	1	0	1
PC40	0	1	1
PC41	1	0	1
PC42	1	0	1
PC43	1	0	1
PC44	0	1	1
PC45	1	0	1
PC46	0	1	1
PC47	0	1	1
PC48	1	0	1
PC49	0	1	1
PC50	1	0	1
PC51	1	0	1
PC52	0	1	1
PC53	1	0	1
PC54	1	0	1
PC55	1	0	1
PC56	1	0	1
PC57	1	0	1
PC58	1	0	1
PC59	0	1	1
PC60	0	1	1
PC61	1	0	1
PC62	1	0	1
PC63	1	0	1
PC64	0	1	1
PC65	0	1	1
PC66	1	0	1
PC67	1	0	1
PC68	1	0	1
PC69	1	0	1
PC70	1	0	1
PC71	1	0	1
PC72	1	0	1
PC73	1	0	1
PC74	1	0	1
PC75	1	0	1
PC76	1	0	1
PC77	1	0	1
PC78	1	0	1
PC79	1	0	1
PC80	1	0	1
PC81	1	0	1
PC82	1	0	1
PC83	0	1	1
PC84	1	0	1
PC85	1	0	1
PC86	0	1	1
PC87	0	1	1
PC88	1	0	1
PC89	1	0	1
PC90	1	0	1
PC91	0	1	1
PC92	0	1	1
PC93	0	1	1
PC94	0	1	1
PC95	1	0	1
PC96	1	0	1
PC97	1	0	1
PC98	1	0	1
PC99	0	1	1
PC100	1	0	1
PC101	1	0	1
PC102	1	0	1
PC103	0	1	1
PC104	0	1	1
PC105	1	0	1
PC106	1	0	1
PC107	0	1	1
PC108	1	0	1
PC109	1	0	1
PC110	0	1	1
PC111	0	1	1
PC112	1	0	1
PC113	0	1	1
PC114	0	1	1
PC115	0	1	1
PC116	0	1	1
PC117	1	0	1
PC118	0	1	1
PC119	0	1	1
PC120	1	0	1
PC121	0	1	1
PC122	1	0	1
PC123	0	1	1
PC124	0	1	1
PC125	0	1	1
PC126	0	1	1
PC127	0	1	1
PC128	0	1	1
PC129	1	0	1
PC130	1	0	1
PC131	0	1	1
PC132	1	0	1
PC133	1	0	1
PC134	0	1	1
PC135	1	0	1
PC136	0	1	1
PC137	1	0	1
PC138	1	0	1
PC139	0	1	1
PC140	1	0	1
PC141	0	1	1
PC142	0	1	1
PC143	0	1	1
PC144	0	1	1
PC145	0	1	1
PC146	1	0	1
PC147	0	1	1
PC148	0	1	1
PC149	0	1	1
PC150	1	0	1
PC151	0	1	1
PC152	0	1	1
PC153	1	0	1
PC154	0	1	1
PC155	1	0	1
PC156	0	1	1
PC157	0	1	1
PC158	0	1	1
PC159	0	1	1
PC160	0	1	1
PC161	0	1	1
PC162	0	1	1
PC163	0	1	1
PC164	0	1	1
PC165	1	0	1
PC166	0	1	1
PC167	0	1	1
PC168	0	1	1
PC169	1	0	1
PC170	0	1	1
PC171	0	1	1
PC172	1	0	1
PC173	0	1	1
PC174	1	0	1
PC175	0	1	1
PC176	0	1	1
PC177	0	1	1
PC178	1	0	1
PC179	1	0	1
PC180	0	1	1
PC181	0	1	1
PC182	0	1	1
PC183	0	1	1
PC184	0	1	1
PC185	0	1	1
PC186	0	1	1
PC187	0	1	1
PC188	0	1	1
PC189	0	1	1
PC190	0	1	1
PC191	0	1	1

## Sheet: Hoja1
Components		PROFEAT	PROTDCAL	Común		PROFEAT	PROTDCAL	Combinado
PC1		0	0	191				1
PC2		0	0	190				1
PC3		0	189	0		0	1
PC4		0	188	0		0	1
PC5		0	187	0		0	1
PC6		0	186	0		0	1
PC7		0	185	0		0	1
PC8		0	184	0		0	1
PC9		0	183	0		0	1
PC10		0	182	0		0	1
PC11		0	181	0		0	1
PC12		0	180	0		0	1
PC13		0	179	0		0	1
PC14		178	0	0		1	0
PC15		0	177	0		0	1
PC16		176	0	0		1	0
PC17		0	175	0		0	1
PC18		0	174	0		0	1
PC19		0	173	0		0	1
PC20		0	172	0		0	1
PC21		171	0	0		1	0
PC22		170	0	0		1	0
PC23		0	169	0		0	1
PC24		168	0	0		1	0
PC25		167	0	0		1	0
PC26		166	0	0		1	0
PC27		165	0	0		1	0
PC28		0	164	0		0	1
PC29		163	0	0		1	0
PC30		162	0	0		1	0
PC31		161	0	0		1	0
PC32		0	160	0		0	1
PC33		0	159	0		0	1
PC34		158	0	0		1	0
PC35		157	0	0		1	0
PC36		156	0	0		1	0
PC37		155	0	0		1	0
PC38		154	0	0		1	0
PC39		153	0	0		1	0
PC40		0	152	0		0	1
PC41		151	0	0		1	0
PC42		150	0	0		1	0
PC43		149	0	0		1	0
PC44		0	148	0		0	1
PC45		147	0	0		1	0
PC46		0	146	0		0	1
PC47		0	145	0		0	1
PC48		144	0	0		1	0
PC49		0	143	0		0	1
PC50		142	0	0		1	0
PC51		141	0	0		1	0
PC52		0	140	0		0	1
PC53		139	0	0		1	0
PC54		138	0	0		1	0
PC55		137	0	0		1	0
PC56		136	0	0		1	0
PC57		135	0	0		1	0
PC58		134	0	0		1	0
PC59		0	133	0		0	1
PC60		0	132	0		0	1
PC61		131	0	0		1	0
PC62		130	0	0		1	0
PC63		129	0	0		1	0
PC64		0	128	0		0	1
PC65		0	127	0		0	1
PC66		126	0	0		1	0
PC67		125	0	0		1	0
PC68		124	0	0		1	0
PC69		123	0	0		1	0
PC70		122	0	0		1	0
PC71		121	0	0		1	0
PC72		120	0	0		1	0
PC73		119	0	0		1	0
PC74		118	0	0		1	0
PC75		117	0	0		1	0
PC76		116	0	0		1	0
PC77		115	0	0		1	0
PC78		114	0	0		1	0
PC79		113	0	0		1	0
PC80		112	0	0		1	0
PC81		111	0	0		1	0
PC82		110	0	0		1	0
PC83		0	109	0		0	1
PC84		108	0	0		1	0
PC85		107	0	0		1	0
PC86		0	106	0		0	1
PC87		0	105	0		0	1
PC88		104	0	0		1	0
PC89		103	0	0		1	0
PC90		102	0	0		1	0
PC91		0	101	0		0	1
PC92		0	100	0		0	1
PC93		0	99	0		0	1
PC94		0	98	0		0	1
PC95		97	0	0		1	0
PC96		96	0	0		1	0
PC97		95	0	0		1	0
PC98		94	0	0		1	0
PC99		0	93	0		0	1
PC100		92	0	0		1	0
PC101		91	0	0		1	0
PC102		90	0	0		1	0
PC103		0	89	0		0	1
PC104		0	88	0		0	1
PC105		87	0	0		1	0
PC106		86	0	0		1	0
PC107		0	85	0		0	1
PC108		84	0	0		1	0
PC109		83	0	0		1	0
PC110		0	82	0		0	1
PC111		0	81	0		0	1
PC112		80	0	0		1	0
PC113		0	79	0		0	1
PC114		0	78	0		0	1
PC115		0	77	0		0	1
PC116		0	76	0		0	1
PC117		75	0	0		1	0
PC118		0	74	0		0	1
PC119		0	73	0		0	1
PC120		72	0	0		1	0
PC121		0	71	0		0	1
PC122		70	0	0		1	0
PC123		0	69	0		0	1
PC124		0	68	0		0	1
PC125		0	67	0		0	1
PC126		0	66	0		0	1
PC127		0	65	0		0	1
PC128		0	64	0		0	1
PC129		63	0	0		1	0
PC130		62	0	0		1	0
PC131		0	61	0		0	1
PC132		60	0	0		1	0
PC133		59	0	0		1	0
PC134		0	58	0		0	1
PC135		57	0	0		1	0
PC136		0	56	0		0	1
PC137		55	0	0		1	0
PC138		54	0	0		1	0
PC139		0	53	0		0	1
PC140		52	0	0		1	0
PC141		0	51	0		0	1
PC142		0	50	0		0	1
PC143		0	49	0		0	1
PC144		0	48	0		0	1
PC145		0	47	0		0	1
PC146		46	0	0		1	0
PC147		0	45	0		0	1
PC148		0	44	0		0	1
PC149		0	43	0		0	1
PC150		42	0	0		1	0
PC151		0	41	0		0	1
PC152		0	40	0		0	1
PC153		39	0	0		1	0
PC154		0	38	0		0	1
PC155		37	0	0		1	0
PC156		0	36	0		0	1
PC157		0	35	0		0	1
PC158		0	34	0		0	1
PC159		0	33	0		0	1
PC160		0	32	0		0	1
PC161		0	31	0		0	1
PC162		0	30	0		0	1
PC163		0	29	0		0	1
PC164		0	28	0		0	1
PC165		27	0	0		1	0
PC166		0	26	0		0	1
PC167		0	25	0		0	1
PC168		0	24	0		0	1
PC169		23	0	0		1	0
PC170		0	22	0		0	1
PC171		0	21	0		0	1
PC172		20	0	0		1	0
PC173		0	19	0		0	1
PC174		18	0	0		1	0
PC175		0	17	0		0	1
PC176		0	16	0		0	1
PC177		0	15	0		0	1
PC178		14	0	0		1	0
PC179		13	0	0		1	0
PC180		0	12	0		0	1
PC181		0	11	0		0	1
PC182		0	10	0		0	1
PC183		0	9	0		0	1
PC184		0	8	0		0	1
PC185		0	7	0		0	1
PC186		0	6	0		0	1
PC187		0	5	0		0	1
PC188		0	4	0		0	1
PC189		0	3	0		0	1
PC190		0	2	0		0	1
PC191		0	1	0		0	1
		52.2251	45.697	2.07788		46.0733	52.8796	1.04712
