# Supplementary material for: ProtDCal: A program to compute general-purpose-numerical descriptors for sequences and 3D-structures of proteins
Source: BMC Bioinformatics. 2015 May 16;16:162. doi: 10.1186/s12859-015-0586-0 (PMC4432771; doi:10.1186/s12859-015-0586-0)
Supplement: Additional file 6: — Training and test sets used with the techniques: Naive Bayes and Random Forest, for the study of N-linked glycosylation sites. [file 12859_2015_586_MOESM6_ESM.zip]

Archive with 4 entries (4 files):
- RF_test.csv
- RF_training.csv
- NB_test.arff
- NB_training.arff
