# Supplementary material for: ProtDCal: A program to compute general-purpose-numerical descriptors for sequences and 3D-structures of proteins
Source: BMC Bioinformatics. 2015 May 16;16:162. doi: 10.1186/s12859-015-0586-0 (PMC4432771; doi:10.1186/s12859-015-0586-0)
Supplement: Additional file 6: — Training and test sets used with the techniques: Naive Bayes and Random Forest, for the study of N-linked glycosylation sites. [file 12859_2015_586_MOESM6_ESM.zip › RF_test.csv]

At_AC_auto3-2.proj_6_N1	Gs(U)_KH_kier3-1.proj_10_N1	Pt_KH_kier3-1.proj_2_N1	IP_KH_kier3-4.proj_15_N1	Z1_GR_gravi3-1.proj_11_N1	Pb_KH_kier3-6.proj_9_N1	class
39815.22755	26.07524091	0.714142843	9.725525221	-0.126746667	20.42849399	N
47839.06753	22.51770115	0.979795897	9.19908354	0.270953333	19.67813353	N
44919.46033	5.258263158	1.014889157	8.845426847	-1.522366667	19.8282802	N
39368.98036	5.258263158	1.382027496	9.72822549	0.131973333	18.92556799	N
40113.38356	9.53802101	0.768114575	8.643947226	-0.565546667	20.90083729	P
40125.35048	26.07524091	1.13137085	9.525902889	-0.872853333	20.9091034	N
17795.4505	9.489969323	1.153256259	9.604812627	-0.106093333	19.9838459	P
61300.5189	24.76278531	0.883176087	9.164623895	-0.06994	20.71170899	N
54162.90658	22.51770115	1.187434209	9.878114599	-0.250506667	21.34327719	N
39035.46324	25.3752569	0.761577311	9.556273405	-0.308253333	19.93405107	N
37296.18422	21.80371735	1.13137085	9.746014262	-1.49568	20.66990168	N
43165.95789	26.07524091	0.68556546	9.415425514	-0.324093333	21.0729194	N
14791.96801	28.61204574	0.68556546	9.786570884	-1.87616	19.59658172	N
58921.68596	13.99986286	0.979795897	8.339230809	1.28248	19.12510976	N
33412.20369	5.258263158	0.938083152	9.634889409	-0.751406667	21.38567225	N
32617.42583	22.51770115	0.768114575	9.346206336	-2.172333333	20.31047328	N
46063.55014	24.60160389	1.024695077	9.136954746	-0.32294	20.33192713	N
57935.53756	28.61204574	1	9.450665956	-1.66296	19.76526947	N
50062.7119	26.07524091	0.883176087	9.68703455	-0.291386667	20.67347949	N
32617.42583	23.67576908	0.68556546	8.777032999	0.97088	20.47332246	N
31599.59969	27.88421457	0.68556546	11.83291947	0.58432	21.48884049	N
62033.46627	21.80371735	0.98488578	9.719812076	-1.8368	20.03789018	N
67968.10985	26.07524091	1.153256259	9.59784593	-2.210693333	19.51483453	N
34747.86717	27.88421457	0.68556546	9.752246397	-0.026413333	20.15399165	N
73855.47096	31.87019415	1.153256259	9.996074577	-0.824033333	20.4678858	N
42269.52644	27.88421457	0.883176087	9.614795238	0.223466667	21.915289	N
36451.18139	9.53802101	0.768114575	10.95393548	-1.27376	20.32522089	N
47839.06753	17.95771439	1.187434209	9.99401145	0.47236	18.27613753	N
45636.1148	24.15542102	1.382027496	9.720522645	0.649673333	18.82232484	N
75033.07934	5.258263158	0.714142843	9.618973781	-0.399913333	20.51512152	N
44845.4423	13.62864953	0.979795897	9.512240547	-0.665326667	20.37436648	N
64083.33694	31.87019415	1.014889157	11.35328644	0.319853333	19.65657349	N
45257.88488	13.99986286	0.714142843	9.675800801	0.148426667	20.77082588	N
71730.72906	28.61204574	0.768114575	10.08160278	-0.45252	19.87417755	N
63592.4634	9.53802101	1.280624847	10.0838686	0.7644	20.5634234	N
36451.18139	21.80371735	1.280624847	9.488904749	-1.11552	19.64291961	N
59569.61999	9.53802101	0.98488578	8.704189032	0.0984	20.87926929	P
40125.35048	9.489969323	0.714142843	8.49022257	0.01246	20.35550348	N
29898.07282	22.51770115	0.866025404	9.671218322	-0.523786667	19.18476162	N
60197.52261	9.53802101	0.866025404	11.41872847	0.636533333	20.23276207	N
64821.95691	5.258263158	1.280624847	7.914705938	0.145666667	20.46133279	N
41718.23723	26.07524091	1.024695077	8.136752302	-1.412693333	21.43197235	N
39508.55829	31.87019415	0.761577311	8.046025013	0.011653333	19.92052825	N
56536.92584	9.489969323	1.153256259	11.42848528	0.301793333	19.84774148	N
38127.20708	23.67576908	1	9.779885687	-0.273546667	20.31253598	N
61300.5189	24.76278531	0.883176087	9.477901486	0.15088	21.59737722	N
44482.44618	9.489969323	1.187434209	12.18668352	0.17384	22.11742768	P
59670.3522	24.60160389	0.98488578	7.350035853	1.1088	19.48069769	N
50103.59086	21.80371735	0.98488578	9.661557488	0.546	19.46847691	N
83645.6237	9.53802101	0.68556546	9.091425368	0.522666667	20.80409924	P
48213.73508	13.99986286	1.014889157	10.41006483	-0.025246667	20.11286334	N
83645.6237	13.99986286	0.883176087	9.683005327	0.290666667	20.0339808	N
39815.22755	24.76278531	1.382027496	7.131651843	-0.12376	20.3809797	N
67644.34755	24.76278531	0.894427191	9.989113724	-1.412693333	20.77472986	N
31001.40475	24.15542102	0.761577311	10.42359502	-1.73512	20.21991423	N
66708.55827	26.07524091	0.98488578	10.94807623	-0.208226667	20.98672951	N
36769.08378	26.07524091	1.024695077	9.770508454	2.93232	21.28477611	N
27589.43364	9.53802101	0.98488578	9.608510429	0.58642	21.52776831	N
25615.97923	9.53802101	0.768114575	9.778413877	-0.00826	21.08035246	N
47839.06753	28.61204574	1.014889157	9.958540442	0.177973333	18.64912008	N
51538.82381	26.07524091	0.894427191	9.365739443	-1.798906667	20.69801681	N
63762.37753	23.67576908	0.894427191	9.332035377	-0.129693333	20.63152907	N
57690.24174	25.3752569	0.768114575	8.825640234	-0.51956	19.40482865	N
56818.91424	13.62864953	0.768114575	9.006009469	-0.845973333	20.05042798	N
44384.24894	9.53802101	1.13137085	9.680423316	-0.67584	21.34144806	N
57935.53756	23.67576908	0.768114575	9.539327994	0.192746667	20.51788244	N
64031.05206	25.3752569	0.830662386	10.45543446	0.322613333	19.1621916	N
61624.05022	9.53802101	0.768114575	8.148716721	-1.27376	22.1702267	N
63592.4634	13.99986286	0.68556546	9.247968389	-0.46848	19.31106678	N
42840.19856	26.07524091	0.883176087	9.583321553	1.502813333	19.82283432	N
31599.59969	21.80371735	1.382027496	9.532376483	-0.557946667	18.95007281	N
73085.1063	9.53802101	0.68556546	9.74688644	-0.26314	21.5107664	P
36451.18139	9.489969323	1	9.877437311	0.256986667	22.09717383	N
45230.88207	13.99986286	0.714142843	10.32020571	-0.706906667	20.10875495	N
40117.24215	13.99986286	1.280624847	10.25657603	-0.675986667	19.33360557	N
56546.09013	13.62864953	0.768114575	10.62770921	0.334266667	20.35669488	N
26213.73445	9.489969323	0.866025404	10.08482372	0.265066667	21.20074183	N
65269.86037	21.80371735	0.98488578	9.645152701	-0.128533333	19.45933923	N
46377.27035	27.88421457	0.714142843	10.07902919	0.40256	20.54975392	N
47273.92618	25.3752569	1.382027496	9.581623133	1.0122	20.13695764	N
53304.38101	26.07524091	0.68556546	7.831165948	-0.14504	19.61052034	N
58546.21588	31.87019415	1.153256259	11.05890739	0.121393333	22.20284325	N
44919.46033	23.67576908	0.714142843	9.538915547	-0.164986667	21.00839694	N
57935.53756	23.67576908	0.979795897	10.53929639	-0.181546667	20.98714922	N
58838.51114	9.53802101	1.382027496	9.136954746	0.96792	21.10635192	P
55946.93469	24.60160389	1.153256259	7.926772992	0.7056	20.24804586	N
51538.82381	24.76278531	1.382027496	10.07190662	-0.898986667	20.25235139	N
53304.38101	27.88421457	1.153256259	11.03506505	-0.152106667	21.0729963	N
33412.20369	13.99986286	0.979795897	8.331572443	1.944333333	19.16879994	N
33412.20369	31.87019415	0.68556546	8.754923703	8.87E-04	21.35512514	N
57690.24174	27.88421457	0.883176087	9.568289819	0.631293333	20.40730265	N
41283.26132	5.258263158	1	7.970634651	-1.6132	20.18908349	N
44384.24894	25.3752569	0.761577311	9.924865303	0.05096	21.46439983	N
48162.03496	9.489969323	1.280624847	9.752813655	-0.422213333	20.09050904	N
48751.6016	9.489969323	0.98488578	9.353562361	-0.457893333	20.45489955	P
83735.4141	26.07524091	1.280624847	10.49125916	-0.365493333	20.93245283	N
50062.7119	25.3752569	0.866025404	8.775389473	-0.12792	19.36248843	N
37019.3034	21.80371735	1.187434209	9.776841939	0.004433333	19.67435956	N
75367.5465	16.58128351	0.98488578	9.176892028	-0.2085	20.6165396	N
22381.88302	24.15542102	0.714142843	8.432551888	0.701126667	20.7424459	N
42737.30395	22.51770115	1	9.77735337	-0.199173333	18.28594279	N
48540.10928	17.95771439	1.024695077	9.560222389	0.84364	19.49063962	N
73085.1063	27.88421457	1.13137085	9.45410896	0.065066667	19.8809212	N
32751.9546	13.99986286	0.98488578	9.628784486	-0.484773333	20.51240112	N
67211.14254	25.3752569	0.714142843	10.45055226	0.39928	18.11877004	N
64099.78696	21.80371735	0.979795897	9.697097099	0.27968	20.48431799	N
35591.87085	22.51770115	1.153256259	9.70151782	0.429333333	19.31311686	N
72978.13156	23.67576908	0.68556546	11.03863311	-0.446506667	19.91305966	N
31599.59969	24.60160389	0.768114575	9.879428795	-0.666	20.10761388	N
41767.07767	9.489969323	0.98488578	9.606106064	0.240426667	21.16565985	P
42466.6335	9.53802101	0.68556546	9.866559675	0.242326667	20.82155151	P
33666.40352	27.88421457	1.024695077	9.960248009	-0.209066667	22.04945743	N
46039.26673	13.99986286	1.13137085	8.325666893	0.665326667	18.69804016	N
67200.24979	13.99986286	1.382027496	10.60009429	-0.31488	19.5663954	N
59670.3522	28.61204574	0.98488578	7.877103986	-1.94176	19.28931765	N
66378.17845	21.80371735	0.894427191	9.929178989	-0.37088	18.23872546	N
55992.61844	24.60160389	1.13137085	8.806647436	-0.486586667	18.73326823	N
58921.68596	9.489969323	0.866025404	9.618196623	-1.170406667	19.83754201	N
42860.786	25.3752569	0.830662386	9.661294908	0.95424	19.93767924	N
37330.36075	22.51770115	0.866025404	9.828761736	0.410666667	18.27042184	N
37586.68618	13.99986286	0.894427191	8.310309776	1.792333333	20.69327245	N
56836.6604	22.51770115	0.68556546	9.573767146	-0.592	21.10071505	N
27811.2062	21.80371735	1.187434209	9.891884506	0.896373333	19.42988206	N
31997.63825	26.07524091	1.014889157	9.697135193	-0.993093333	20.03051759	N
31001.40475	21.80371735	1.382027496	9.872583846	0.1804	20.6089868	N
51797.58679	22.51770115	1.13137085	9.735042884	-0.457906667	20.84986216	N
40993.07073	25.3752569	0.768114575	9.880544592	-0.481493333	19.07383655	N
42466.6335	20.04416984	0.979795897	9.572661601	0.17384	22.73473624	N
52044.06401	24.60160389	0.68556546	8.275454972	-0.220673333	20.3232454	N
57920.82428	26.07524091	1.014889157	11.39205204	2.653666667	19.91507739	N
73855.47096	21.80371735	0.98488578	9.611542989	0.098633333	20.86066568	N
32744.45526	26.07524091	1.382027496	8.650709707	2.74864	20.63598665	N
31536.38607	9.489969323	1.280624847	10.41302974	-0.324053333	21.20757417	N
47525.63666	26.07524091	1.187434209	9.132345751	-1.094986667	21.6078417	N
47802.26011	27.88421457	0.768114575	7.826290769	0.065066667	20.92717582	N
64821.95691	31.87019415	0.714142843	10.30513204	-0.824033333	20.45191769	N
66378.17845	22.51770115	0.894427191	9.514159234	1.119066667	18.46449492	N
54954.99078	5.258263158	0.714142843	9.705922559	0.43708	19.52759826	N
37586.68618	22.51770115	0.761577311	9.649432234	0.797066667	20.56898269	N
63482.30006	26.07524091	1.382027496	11.47374523	0.776546667	19.76242325	N
39983.60991	5.258263158	1.187434209	8.96614793	0.219626667	19.87402461	N
44444.58033	21.80371735	0.98488578	11.40698853	0.050966667	18.90657221	N
48751.6016	16.58128351	1	9.611342382	-0.08296	21.2518489	N
45967.78224	16.58128351	0.761577311	7.974863022	-0.220673333	19.96094854	N
49659.91503	9.53802101	0.938083152	9.949977066	-0.681466667	22.42831465	P
31599.59969	26.07524091	0.830662386	9.554456949	-0.126746667	21.2010801	N
69079.62347	28.61204574	0.979795897	9.062172152	-1.11296	21.90241974	N
17146.69631	27.88421457	0.768114575	9.360035034	-0.117386667	21.22726176	N
34385.03975	26.07524091	0.768114575	9.497410653	-0.026033333	20.33429277	N
46908.55296	13.99986286	1	9.717054887	-0.53136	18.73374017	N
71334.53352	5.258263158	1.153256259	9.776634681	0.249273333	22.56160891	N
67211.14254	9.489969323	0.98488578	9.951799726	0.61548	20.39555226	P
42301.88767	9.53802101	1.382027496	9.735447945	-0.594666667	20.14902057	P
42840.19856	28.61204574	0.6244998	11.73115874	-1.87616	19.52511738	N
33932.9607	24.76278531	1	8.631962611	0.024826667	20.38178124	N
35718.04285	22.51770115	0.68556546	9.807464743	-0.183653333	20.87067853	N
46908.55296	13.99986286	0.979795897	11.44111813	-1.024293333	19.29220615	N
54825.48305	9.53802101	0.714142843	8.319019481	-0.25724	20.86709261	N
46397.86903	25.3752569	1.280624847	11.81106666	0.4683	21.25092707	N
37519.77724	9.489969323	1.153256259	8.631965789	-0.46704	19.89636502	N
46234.7424	9.489969323	1.014889157	9.930036374	0.02698	18.8488285	N
65768.78088	9.53802101	1.382027496	9.714811578	1.00464	20.15429662	N
66378.17845	9.53802101	1.153256259	9.83443937	0.31742	21.52815824	P
39355.28808	24.60160389	0.98488578	9.670357349	0.00448	18.02651371	N
26565.46888	20.04416984	0.98488578	9.248379793	-1.00716	21.7731215	N
53036.80872	25.3752569	1.153256259	9.636716703	-0.102426667	19.59277767	N
67211.14254	9.489969323	1.13137085	10.56347773	0.009473333	21.11056331	N
36451.18139	13.99986286	0.768114575	8.093994549	0.24304	18.18714199	N
54040.27594	25.3752569	0.866025404	9.893750268	0.9366	19.54778752	N
32744.45526	24.60160389	1.153256259	7.876569934	-1.55696	19.92463253	N
44518.76855	13.99986286	1.187434209	9.492683172	0.09146	18.95138716	N
47357.75499	5.258263158	1.13137085	9.525772716	0.198326667	19.44089857	N
39815.22755	13.62864953	0.768114575	9.777420647	0.3404	21.21663322	N
65653.07082	26.07524091	1.382027496	9.208873928	-0.529306667	20.55738145	N
46397.86903	24.76278531	0.979795897	9.764742714	0.130913333	22.79434603	N
55946.93469	14.26533848	0.883176087	8.983446345	1.60324	22.64223536	N
42466.6335	9.53802101	0.761577311	10.50894716	0.095	21.94829227	P
38845.3852	13.62864953	0.938083152	8.674905879	-0.6285	21.860741	N
53525.38536	13.62864953	0.768114575	9.709033238	-0.012226667	19.67465247	N
51797.58679	22.51770115	1.153256259	9.751879101	-0.21608	20.83442768	N
36974.78301	25.3752569	0.768114575	7.577437549	0.245613333	21.25147128	N
44444.58033	23.67576908	1.187434209	9.820924304	-0.373153333	21.17560691	N
74796.7763	22.51770115	0.68556546	9.305255996	0.02828	19.26392086	N
74355.01474	31.87019415	0.768114575	9.727617398	0.703413333	19.28373465	N
20105.86596	22.51770115	0.714142843	11.41811649	-1.22544	21.16077498	N
40981.85809	31.87019415	0.68556546	10.00844238	-1.56584	21.8176052	N
56536.65185	13.62864953	0.761577311	9.602980506	-0.61152	20.54663215	N
30939.17825	9.489969323	1.153256259	10.61725934	0.9088	18.99823741	N
56865.31001	5.258263158	0.68556546	9.778923183	-1.725833333	21.45635291	N
40125.35048	5.258263158	1.024695077	9.582816661	-0.799826667	21.10402327	N
51641.01884	9.53802101	1.187434209	9.478396208	-1.050293333	20.98198824	P
34968.53082	31.87019415	1.014889157	9.77074322	-1.025786667	20.26219504	N
37374.22234	20.04416984	0.979795897	10.24298503	2.19104	19.8190963	N
33764.39009	23.67576908	1.014889157	9.618924624	1.24616	19.51236139	N
32617.42583	27.88421457	0.979795897	9.347833384	-0.049066667	20.25654224	N
51842.16332	23.67576908	1.014889157	9.31333451	-0.903746667	19.09969194	N
31599.59969	27.88421457	0.768114575	9.458673882	-0.459946667	20.88496257	N
42860.786	17.95771439	0.714142843	9.804844459	0.59072	18.61834351	N
65653.07082	22.51770115	0.938083152	9.965170918	-0.49288	19.00282305	N
52044.06401	9.53802101	0.714142843	9.258266443	-0.62784	21.09691244	N
17146.69631	31.87019415	1.014889157	10.42001197	0.14456	20.67586322	N
30014.51166	23.67576908	0.714142843	9.897408396	-0.309226667	19.45942958	N
42081.42984	24.60160389	1.382027496	9.686391569	-1.843	20.56641547	N
25596.99329	28.61204574	1.024695077	11.04859853	-0.4292	20.48240155	N
44482.44618	24.60160389	0.768114575	9.722012167	-0.075226667	20.83497757	N
33932.9607	13.62864953	0.883176087	9.705052359	1.29352	20.88172194	N
55946.93469	9.53802101	1.014889157	8.030244751	0.14718	20.57392353	N
36835.4006	9.53802101	0.768114575	10.74885592	0.546453333	20.16189969	P
38127.20708	13.99986286	0.883176087	9.518753389	0.519493333	18.22359295	N
74472.00504	14.26533848	0.938083152	10.51658274	-0.45632	19.44185328	N
36480.47296	5.258263158	0.768114575	9.622958769	0.5964	20.51390267	N
36480.47296	23.67576908	1.187434209	8.684794692	0.482406667	22.96532341	N
37586.68618	26.07524091	1.382027496	9.623568055	-0.898986667	20.67343001	N
54040.27594	25.3752569	0.830662386	9.892298006	0.36408	21.72417792	N
50390.11044	24.76278531	0.714142843	9.58651602	-0.07582	20.44283321	N
36974.78301	27.88421457	0.761577311	9.448818912	0.126026667	21.31788925	N
42301.88767	13.62864953	0.68556546	9.958186355	0.010733333	20.67197824	N
33208.28558	9.489969323	1.153256259	9.568952411	0.37632	20.25067577	N
44482.44618	27.88421457	1.187434209	9.978549527	-0.3072	21.26670929	N
60348.50945	31.87019415	1.014889157	10.06721532	-0.00952	20.39697252	N
78446.72454	24.76278531	0.761577311	9.785255879	0.701193333	21.68476177	N
22381.88302	23.67576908	0.866025404	9.62735121	-0.03458	21.00071471	N
14791.96801	27.88421457	0.768114575	10.29577045	0.631293333	19.84063618	N
63756.24469	22.51770115	0.98488578	9.53310023	0.676853333	21.43326106	N
46908.55296	9.489969323	0.6244998	8.288804961	0.512213333	20.51157943	N
36451.18139	21.80371735	1.187434209	9.588689406	-0.071866667	19.4359831	N
41301.59748	24.76278531	1.13137085	10.84915485	-1.440826667	22.27548439	N
67181.30364	24.15542102	0.883176087	9.70652868	0.80808	21.02114452	N
46197.01999	23.67576908	0.979795897	11.41956208	0.740946667	21.8345217	N
32778.46646	9.489969323	1.153256259	9.900611024	0.38976	19.88392995	P
36451.18139	26.07524091	0.98488578	9.512020308	-0.025246667	19.1154039	N
35936.50771	16.58128351	1.382027496	11.12464038	-0.002193333	20.76563452	N
57935.53756	22.51770115	1.187434209	9.42024756	-2.03056	19.62685341	N
51538.82381	9.489969323	0.883176087	9.722580394	0.66008	21.44595606	N
47362.78099	9.489969323	1.382027496	10.08818644	-0.16872	20.47413359	N
42737.30395	9.489969323	1.153256259	9.422108899	-1.24024	20.63592309	N
61277.77549	25.3752569	1.024695077	9.652733907	1.27232	19.87585992	N
43653.49497	9.489969323	0.979795897	9.953526541	-0.567046667	19.94863197	P
35630.812	21.80371735	0.979795897	9.67747767	-0.077266667	19.33078699	N
67968.10985	9.53802101	0.714142843	9.626168306	0.54096	19.87571594	N
32617.42583	9.53802101	1.153256259	10.10068833	0.711893333	20.50635199	N
35759.80314	17.95771439	1.187434209	10.02847361	0.38804	19.42873829	N
46313.75024	25.3752569	1.153256259	9.609402362	-0.35328	21.15829849	N
46397.86903	27.88421457	0.938083152	9.533532549	-1.059993333	20.78174453	N
61624.05022	27.88421457	0.714142843	10.10291759	-0.666453333	20.33386409	N
58108.71187	27.88421457	1.187434209	10.56129505	-1.349946667	19.72743918	N
54438.59283	28.61204574	0.68556546	9.512240547	1.57248	19.57434135	N
18481.37531	25.3752569	0.68556546	9.619790811	-0.267413333	20.32225676	N
43459.76888	24.60160389	1.280624847	10.29128082	-0.07582	20.49984172	N
32617.42583	16.58128351	0.761577311	9.638285309	-0.357573333	21.31815245	N
71730.72906	9.53802101	0.761577311	9.374652742	-0.717333333	20.60384516	N
59365.6037	28.61204574	0.830662386	12.36797499	0.446933333	19.44905484	N
35492.58518	13.62864953	1.024695077	9.40712996	-0.165106667	18.31855331	N
26565.46888	24.60160389	0.979795897	10.23020952	0.18626	19.87231391	N
41718.23723	13.62864953	0.883176087	9.516951159	-0.21788	18.70122799	N
30386.68982	9.53802101	0.714142843	9.73998508	-0.79352	20.07011638	P
59621.66783	26.07524091	1.280624847	9.887483273	1.102	19.8073695	N
51641.01884	17.95771439	1.280624847	8.73769662	0.75456	20.11882922	N
73855.47096	31.87019415	1.024695077	10.34966818	0.886533333	20.60399597	N
31599.59969	24.76278531	1.187434209	9.449737602	-1.669546667	20.55754339	N
26213.73445	24.76278531	0.68556546	10.81528622	0.05668	19.61556206	N
57935.53756	24.76278531	0.883176087	9.63469154	-0.421973333	20.9660596	N
32744.45526	23.67576908	0.6244998	10.31775014	-0.229566667	20.32078431	N
14791.96801	22.51770115	0.68556546	8.115549703	-1.98768	19.94619977	N
56818.91424	24.15542102	1.280624847	9.641603806	-0.153946667	20.36963527	N
30939.17825	23.67576908	1	9.960142615	-0.12512	20.59200389	N
57920.82428	22.51770115	0.938083152	10.99723095	0.015353333	20.65344366	N
39035.46324	16.58128351	1.187434209	9.431919695	0.084286667	21.43754472	N
33458.22159	27.88421457	1.014889157	9.917551303	-0.228773333	20.63642644	N
47525.63666	31.87019415	0.714142843	11.052345	0.023846667	19.06355813	N
71341.39533	31.87019415	1.13137085	9.398744267	-1.068826667	20.65267807	N
45395.61449	31.87019415	1.024695077	9.443450017	0.31872	19.59654773	N
35718.04285	26.07524091	1.13137085	8.791568756	-0.195013333	19.95456152	N
24523.61422	28.61204574	0.979795897	9.022607505	0.55096	20.40682363	N
27925.14538	22.51770115	0.830662386	9.641511183	1.562773333	18.43795343	N
22381.88302	22.51770115	0.98488578	9.951444836	-1.15644	20.89160716	N
42081.42984	13.99986286	0.98488578	7.960031381	0.179573333	18.69505421	N
63479.41195	16.58128351	0.883176087	9.813018119	-0.260033333	20.45643121	N
61056.42251	24.76278531	0.98488578	10.77724457	-1.19536	20.67046838	N
56536.65185	5.258263158	1	9.779398877	-0.120213333	20.63839876	N
71024.79548	28.61204574	1.280624847	11.85851561	-1.69312	20.4990951	N
37586.68618	22.51770115	1.382027496	10.08763723	0.39284	19.95350101	N
37586.68618	25.3752569	1.382027496	10.60640819	-0.943293333	20.08776981	N
75360.29744	21.80371735	1.153256259	9.655311296	-0.518933333	20.00946661	N
44384.24894	21.80371735	0.894427191	7.968720257	-0.186026667	19.87430931	N
39019.39759	27.88421457	0.768114575	10.37833853	0.631253333	22.78204269	N
57920.82428	26.07524091	1.187434209	10.41587327	2.48048	21.97484949	N
46908.55296	21.80371735	1.014889157	9.031112634	1.358933333	19.03205555	N
27603.45392	21.80371735	1.024695077	8.181631835	0.66272	19.19016289	N
33412.20369	13.62864953	1.014889157	10.93979754	-0.297466667	19.65597574	N
49174.75525	5.258263158	0.98488578	9.157435814	0.25134	19.76378475	N
77885.51697	9.489969323	1.187434209	9.567842878	0.512213333	20.1621802	P
50561.73821	23.67576908	0.98488578	9.443093811	0.97088	19.52897192	N
27925.14538	24.76278531	0.894427191	9.745516819	-0.329973333	21.77179917	N
35591.87085	9.53802101	1.382027496	9.594554358	-0.48248	22.25618788	P
36451.18139	13.99986286	1.153256259	9.933151637	0.72906	19.40866726	N
43146.79404	13.99986286	0.979795897	10.46836945	0.206233333	19.73386276	N
69079.62347	9.489969323	1.014889157	10.13583831	-0.457893333	21.46463794	P
35775.68603	5.258263158	1.153256259	8.532199154	0.547493333	20.65952893	N
36216.41908	13.62864953	0.979795897	10.13647101	0.20328	19.33247046	N
37296.18422	13.99986286	0.714142843	11.27969306	-0.08896	19.96936182	N
18930.2762	9.489969323	0.894427191	9.648949951	-0.106093333	20.11574542	P
78375.30736	26.07524091	0.768114575	11.52268027	-0.37632	21.45387761	N
61740.88705	24.60160389	0.714142843	12.18303135	-0.74244	19.55734865	N
78022.78606	22.51770115	0.714142843	10.15385954	-0.250506667	19.64556294	N
51626.35905	13.99986286	0.768114575	8.992610834	-0.71632	20.71210482	N
44518.76855	24.76278531	0.68556546	9.419132333	-0.931653333	21.16463911	N
32793.02517	31.87019415	0.768114575	9.802017535	0.078573333	19.34910038	N
47486.86103	26.07524091	1.014889157	9.222236106	-0.136773333	20.21963113	N
44510.4427	23.67576908	1.153256259	9.740537853	-0.364933333	20.00706993	N
37198.49333	31.87019415	0.979795897	9.612585758	0.028246667	19.09877577	N
42466.6335	28.61204574	1.187434209	10.68224807	0.348373333	19.98579317	N
39983.60991	5.258263158	1.024695077	9.718741479	-0.282126667	19.47598596	N
26213.73445	16.58128351	1.153256259	10.07858943	-0.088986667	19.44547984	N
42840.19856	31.87019415	0.938083152	10.14317349	0.916373333	19.04355358	N
37004.97496	9.53802101	0.768114575	9.747159408	0.087093333	20.48378129	P
30386.68982	5.258263158	1.280624847	9.283246529	0.5964	20.35600497	N
39035.46324	9.53802101	0.761577311	10.07724739	1.0355	22.75210072	P
61056.42251	24.60160389	0.714142843	12.17259263	0.09176	20.29227979	N
31242.87635	17.95771439	0.979795897	9.707134647	0.59904	20.523238	N
50390.11044	5.258263158	0.98488578	8.819156882	0.257966667	18.6122982	N
26213.73445	5.258263158	0.883176087	8.985458625	0.02366	18.8160613	N
63479.41195	27.88421457	1.014889157	10.45639598	-0.360426667	19.88626433	N
21957.36051	31.87019415	0.883176087	11.34173982	0.16592	21.22725308	N
38929.23956	9.489969323	0.98488578	9.675788524	0.265253333	18.78214124	N
31599.59969	22.51770115	0.938083152	7.37484889	0.79488	20.92577365	N
38845.3852	24.60160389	0.938083152	9.470818273	0.648186667	18.9790242	N
40117.24215	20.04416984	0.883176087	9.476316266	-1.52152	19.67231315	N
78459.44027	25.3752569	1.280624847	9.462380499	0.0147	18.86935056	N
50298.72063	22.51770115	1.13137085	9.635813972	-0.9684	19.41488152	N
48404.35999	24.60160389	0.938083152	9.71279074	0.94668	20.09349377	N
64821.95691	24.60160389	0.768114575	7.78815436	-1.469293333	21.37510663	N
71857.15067	9.53802101	0.714142843	11.88019403	0.26596	20.76600098	N
32751.9546	26.07524091	1.280624847	9.361833939	-2.16944	20.94293413	N
63479.41195	9.53802101	0.768114575	10.49906705	-0.455313333	21.2061354	P
26213.73445	28.61204574	1.014889157	10.69048191	1.436586667	20.22419295	N
47486.86103	24.60160389	0.761577311	8.760520931	0.13952	19.43594785	N
28981.70782	9.53802101	0.938083152	9.48682646	-0.370666667	20.07015257	P
55019.83757	13.62864953	1.187434209	7.930859174	0.265253333	21.22958144	N
19402.89771	26.07524091	1.014889157	10.09211967	-0.47524	19.30582766	N
39368.98036	26.07524091	1.014889157	10.39312442	-0.29212	19.87568953	N
56836.6604	26.07524091	1.382027496	10.06656531	0.234926667	22.04474639	N
52044.06401	26.07524091	1.13137085	9.555344042	0.159413333	20.49633122	N
33666.40352	13.99986286	0.68556546	10.42198302	-0.362746667	18.82051384	N
24090.22996	5.258263158	1.014889157	9.387206357	-1.522366667	19.80157798	N
53686.65886	22.51770115	0.830662386	9.328916049	0.094666667	20.86074053	N
41283.26132	31.87019415	1	9.999871917	0.752253333	20.04101682	N
30014.51166	13.99986286	0.938083152	10.42918832	1.15736	20.06820593	N
60498.0621	22.51770115	1.13137085	10.06949273	-1.53328	20.95575035	N
18481.37531	13.62864953	1.382027496	9.895998573	0.206233333	19.63620542	N
46108.21842	27.88421457	1.280624847	10.43553571	-0.548426667	20.08774686	N
45230.88207	24.60160389	0.894427191	11.85158631	-0.168053333	19.62212387	N
45967.78224	21.80371735	0.883176087	11.02363671	-0.104533333	19.03590604	N
32778.46646	24.60160389	0.894427191	9.763581962	0.18176	18.46514155	N
43649.29626	5.258263158	0.830662386	8.762277195	-0.799826667	19.58509132	N
54910.15362	26.07524091	0.768114575	9.459567954	-0.1764	21.6990565	N
28965.10404	17.95771439	0.938083152	9.850891617	-0.487386667	19.18659688	N
46908.55296	16.58128351	0.714142843	10.18037838	0.46806	20.53994302	N
38845.3852	9.53802101	1.382027496	9.788738343	-0.821333333	20.9596303	P
57935.53756	13.62864953	0.98488578	9.756869847	0.3772	19.88093589	N
67968.10985	5.258263158	0.768114575	9.563872391	-0.012553333	19.14402559	P
51797.58679	31.87019415	1.024695077	9.541968588	0.679706667	20.22523403	N
60498.0621	31.87019415	0.894427191	10.42918832	0.035973333	20.20743177	N
51797.58679	22.51770115	0.98488578	9.849913389	0.886533333	19.44021592	N
24523.61422	9.489969323	1	10.100531	0.64792	19.56325142	P
25596.99329	13.62864953	0.714142843	9.757403661	0.033973333	19.85026141	N
50112.76767	9.53802101	1.13137085	9.817408319	0.53502	20.7244687	P
36451.18139	5.258263158	1.153256259	9.524832268	0.0147	20.34732798	N
17795.4505	17.95771439	0.98488578	9.91652346	0.10192	19.20198143	N
21957.36051	16.58128351	1.024695077	8.783296831	-0.131586667	20.30449163	P
32751.9546	9.53802101	0.883176087	9.370556142	-0.42728	21.39234742	P
18481.37531	13.99986286	1.382027496	10.156387	0.207386667	18.29827976	N
44482.44618	14.26533848	1.280624847	9.787768231	2.64624	20.58080285	N
45257.88488	24.76278531	0.938083152	8.782987542	-0.59296	22.92065084	N
20027.8669	24.76278531	0.768114575	10.38988695	-0.08378	20.5520529	N
24090.22996	24.76278531	0.714142843	10.01649587	-0.802853333	19.18291188	N
20105.86596	26.07524091	0.866025404	11.21008426	-0.314906667	21.44553948	N
46397.86903	23.67576908	1.187434209	12.15882782	-0.44304	22.02850632	N
39983.60991	9.53802101	0.714142843	11.4167604	-0.9324	20.69502965	P
36974.78301	28.61204574	1.280624847	9.55938041	0.912426667	20.95737633	N
42895.78419	17.95771439	1.382027496	8.118283975	-1.16328	19.42034346	N
35630.812	9.53802101	1	8.450516547	-1.184	21.71328131	P
30939.17825	9.53802101	1.153256259	9.742921541	0.148833333	20.7840714	P
49174.75525	9.489969323	0.883176087	11.28800457	0.826826667	20.04870152	P
30014.51166	13.99986286	0.866025404	9.781951659	-0.150266667	18.83559031	N
47839.06753	9.53802101	0.768114575	11.43985257	0.53502	20.70997956	P
58230.20234	9.489969323	0.938083152	9.482860268	-1.564266667	19.53852606	P
46108.21842	24.60160389	0.768114575	9.777992598	-0.398213333	19.64660923	N
31599.59969	16.58128351	0.68556546	9.429857085	0.23912	22.11867584	N
47486.86103	28.61204574	0.98488578	9.664617031	0.97344	21.57721703	N
57690.24174	5.258263158	0.768114575	10.17972342	0.021653333	20.25288857	N
57935.53756	20.04416984	0.98488578	9.685040442	0.04316	19.36455444	N
58108.71187	21.80371735	0.98488578	9.794709759	-1.09816	20.8534213	N
41283.26132	22.51770115	0.761577311	9.535166774	-0.412533333	19.9358182	N
66678.9425	25.3752569	1.280624847	8.709321995	-1.117333333	19.72606713	N
61740.88705	27.88421457	1.014889157	10.46165236	-0.532373333	20.00369204	N
31001.40475	20.04416984	1.153256259	9.949725146	-0.351706667	20.89574842	N
48189.55044	9.489969323	0.98488578	9.628222636	0.37018	20.45507337	P
44919.46033	26.07524091	0.714142843	9.760484252	-0.478706667	19.30542291	N
54040.27594	13.99986286	0.768114575	9.763446354	-0.217733333	20.1900575	N
37374.22234	24.15542102	0.979795897	9.393804793	-0.475226667	20.3494942	N
44482.44618	26.07524091	0.68556546	9.651401318	-0.478706667	21.41671432	N
42860.786	24.60160389	0.830662386	7.892489103	-0.29212	19.87572219	N
39939.20929	25.3752569	0.761577311	10.04988857	-0.472073333	20.77206465	N
80435.60717	24.15542102	1.187434209	8.278033817	0.19584	20.38964732	N
39508.55829	9.53802101	0.768114575	9.59769753	0.17664	20.4034798	P
50378.99465	13.99986286	0.68556546	10.12157105	0.22848	19.22856336	P
41718.23723	22.51770115	0.883176087	9.862446928	0.676853333	19.19503669	N
39664.27846	13.99986286	0.830662386	9.313731708	0.80032	18.33586552	N
83645.6237	9.53802101	1.014889157	9.659428599	0.491306667	21.72204291	N
58124.88173	9.53802101	1.13137085	9.617969329	0.66272	20.39404029	P
58546.21588	21.80371735	0.68556546	9.998484229	0.044733333	18.95615998	N
40665.11534	26.07524091	0.979795897	9.021715459	0.681573333	20.35692491	N
65398.37511	16.58128351	0.98488578	11.32143851	-0.098826667	19.9790794	N
44919.46033	20.04416984	1.014889157	9.273247512	1.197946667	20.42336592	N
58230.20234	24.60160389	1.153256259	9.479955887	1.19504	18.8548297	N
34968.53082	24.76278531	0.6244998	8.828142878	0.195066667	19.98816401	N
47853.57402	24.60160389	1.153256259	9.323133322	0.04544	18.84493857	N
48540.10928	13.62864953	1.024695077	9.331227228	-0.195013333	18.87274521	N
42840.19856	28.61204574	0.714142843	9.61485652	0.0288	19.81600633	N
32744.45526	25.3752569	0.938083152	9.348025421	-0.267413333	20.97769619	N
42466.6335	9.489969323	0.768114575	7.847306836	-1.004266667	20.18898476	N
51182.46467	31.87019415	0.761577311	9.856777298	0.786446667	19.2451435	N
74188.48093	28.61204574	0.866025404	8.73566674	0.0364	19.62533533	N
65832.26107	16.58128351	1.187434209	9.433217619	0.44408	21.00540279	N
77885.51697	5.258263158	0.68556546	9.419131141	0.72488	20.90486471	N
35630.812	22.51770115	0.68556546	9.854176423	-0.590006667	19.23113493	N
64031.05206	24.76278531	0.938083152	10.04904124	2.25256	21.82496197	N
49174.75525	9.53802101	1.153256259	8.784873643	0.55296	19.34440411	N
54885.77584	9.53802101	0.894427191	9.55733612	0.86336	19.94403049	P
44384.24894	27.88421457	1.280624847	9.716627503	2.567073333	19.74502949	N
61740.88705	13.99986286	0.98488578	8.385951113	-0.912813333	19.51077438	N
55019.83757	31.87019415	0.714142843	9.123238967	-0.07384	20.07860708	N
31599.59969	9.489969323	0.938083152	8.906366494	-1.49184	21.199504	P
27925.14538	9.53802101	0.714142843	9.64931661	0.546453333	20.67568932	P
83645.6237	23.67576908	0.98488578	8.116429187	0.357546667	20.47045134	N
55946.93469	9.53802101	0.938083152	10.07764802	-1.061466667	20.39342718	P
57935.53756	26.07524091	1.014889157	8.267328753	0.844193333	21.09775722	N
34968.53082	24.76278531	1	9.74632324	0.23944	22.40092187	N
54104.8271	13.99986286	1.153256259	9.655011881	1.77448	20.55833328	N
14791.96801	28.61204574	0.768114575	9.547605409	0.37168	20.35601817	N
61506.4536	28.61204574	0.714142843	9.832870707	0.274533333	19.58320705	N
77789.2409	31.87019415	0.866025404	8.300451747	0.36584	19.91012409	N
36769.08378	9.53802101	0.68556546	9.763828763	0.16402	22.18887426	P
40974.87155	5.258263158	1.187434209	9.617626884	-0.266	21.36098449	N
71730.72906	17.95771439	0.68556546	9.972299147	0.04148	19.12241827	N
27589.43364	31.87019415	0.98488578	8.19752334	0.08372	20.13144617	N
36451.18139	31.87019415	1.014889157	11.11630454	-2.064666667	19.09512281	N
46197.01999	23.67576908	0.68556546	11.28386745	-0.104266667	22.37273021	N
56865.31001	22.51770115	1.187434209	9.015049693	0.113773333	19.92612199	N
71698.88366	28.61204574	0.714142843	9.693484174	-0.309226667	18.77110587	N
22381.88302	28.61204574	0.768114575	9.595114934	-0.260033333	20.09882398	N
49659.91503	24.76278531	1.382027496	9.561160473	-0.33512	20.23359673	N
55019.83757	9.489969323	0.761577311	9.202321202	0.009473333	21.33168871	P
48540.10928	9.53802101	0.768114575	7.633398208	0.58642	20.20141583	P
61567.84951	27.88421457	1.014889157	9.979466954	0.86736	20.84282348	N
71825.24915	9.53802101	1.153256259	9.560296195	-0.62784	22.2153671	P
27925.14538	27.88421457	0.768114575	8.065759533	-1.772026667	22.10807941	N
47802.26011	9.489969323	1.13137085	9.187976737	-1.24024	21.51455786	P
47525.63666	24.60160389	0.894427191	9.12330626	-0.075226667	19.77177706	N
50103.59086	22.51770115	1.187434209	9.782962548	-0.296053333	19.3888422	N
47362.78099	14.26533848	0.761577311	9.869739332	1.66762	20.02836209	N
46397.86903	27.88421457	0.761577311	9.49073984	0.660713333	21.54319029	N
51797.58679	13.99986286	0.883176087	9.792515046	0.72906	19.53991694	N
63592.4634	13.62864953	0.98488578	10.42333459	-0.342346667	19.99242907	N
34385.03975	13.99986286	1.024695077	8.2005054	0.241253333	18.21419594	N
56861.90467	9.489969323	0.830662386	8.579821998	0.151946667	18.80027658	P
37519.77724	16.58128351	0.979795897	9.933435537	-0.6285	21.39841464	N
25615.97923	13.62864953	1.13137085	9.70234652	0.0105	19.81381161	N
52070.17376	21.80371735	1.187434209	9.391701273	0.761786667	19.39669337	N
30386.68982	24.60160389	0.761577311	9.570715648	0.00448	18.22553366	N
36772.62067	9.53802101	1.153256259	11.11010199	-1.15644	20.58029415	P
46942.21607	16.58128351	1	8.455935933	1.55868	21.02456895	N
31536.38607	13.62864953	1.382027496	9.860016184	0.124506667	18.73030189	N
31001.40475	9.489969323	0.938083152	9.735354541	0.206846667	19.9982793	N
47319.11633	26.07524091	1.024695077	9.437948697	-0.898986667	19.77573021	N
57690.24174	23.67576908	0.761577311	11.38043473	-1.105986667	20.77189391	N
55946.93469	24.60160389	0.68556546	9.967616691	0.806546667	20.02236821	N
63620.70829	24.60160389	0.866025404	9.714700884	1.129146667	19.08334962	N
50224.42963	24.60160389	0.761577311	10.45981145	0.20608	18.97149342	N
30386.68982	5.258263158	0.68556546	8.792427809	-0.96432	21.31389554	N
38911.95663	9.489969323	1.280624847	8.392682788	-0.24272	20.69005858	P
35492.58518	26.07524091	0.714142843	9.772550488	-0.042513333	20.03278961	N
38845.3852	22.51770115	0.894427191	8.429046742	0.317706667	20.68443645	N
46377.27035	5.258263158	0.68556546	9.569953817	1.111386667	20.06673999	N
35325.99628	23.67576908	1.024695077	9.451981632	1.32886	20.71558401	N
48301.23333	28.61204574	1.382027496	9.53881327	0.742186667	20.17409136	N
52044.06401	24.15542102	0.714142843	10.08687452	0.268026667	19.85409996	N
30386.68982	23.67576908	0.761577311	9.433732662	0.157533333	20.93724108	N
45636.1148	9.489969323	0.6244998	9.33012308	0.703413333	19.74379237	P
33666.40352	24.15542102	0.883176087	9.810481465	0.716573333	20.31767062	N
30386.68982	26.07524091	1.187434209	9.554114769	-0.00518	21.34510399	N
64972.40019	9.489969323	1.382027496	10.43674853	-1.28576	21.49980368	N
37802.16289	21.80371735	1	7.789122246	0.195066667	20.05652923	N
35606.79992	5.258263158	1.024695077	10.22142414	-0.37464	19.07279854	N
54910.15362	26.07524091	1	10.27013283	-0.612506667	20.94856761	N
52044.06401	24.15542102	0.938083152	10.14896326	-0.444746667	20.98031487	N
38289.03123	28.61204574	1.024695077	10.12034089	-0.4756	20.78450187	N
45395.61449	26.07524091	1.024695077	9.677471045	-1.05648	21.20679911	N
66307.00041	21.80371735	1.13137085	7.748775429	1.562773333	18.93159009	N
17795.4505	24.76278531	1.382027496	9.794665295	0.0322	20.46326225	N
45636.1148	13.62864953	1.280624847	11.5230248	1.29352	19.79880059	N
47802.26011	13.99986286	0.938083152	9.524507904	-0.15128	17.46898452	N
26565.46888	26.07524091	0.979795897	9.884207285	-0.12328	19.48702577	N
32238.46255	13.62864953	0.68556546	7.501027502	-0.342346667	21.66622354	N
83735.4141	31.87019415	0.761577311	9.83443937	-0.916393333	20.17699327	N
59569.61999	21.80371735	1.014889157	9.644790905	0.8352	19.70372024	N
67571.81179	27.88421457	0.98488578	12.21745604	-0.098133333	20.47499051	N
57935.53756	28.61204574	0.938083152	10.42358355	-1.050293333	19.17631572	N
57935.53756	28.61204574	1.014889157	11.09550597	-1.11296	19.41011362	N
35718.04285	9.489969323	1.024695077	8.720489818	-0.152106667	20.85527846	P
46108.21842	26.07524091	1.153256259	9.748013521	-1.346386667	20.27106417	N
20027.8669	5.258263158	1	9.195760943	0.072626667	19.65481884	N
61056.42251	9.53802101	1.13137085	10.2281897	-1.266666667	21.17830431	N
65505.22258	21.80371735	0.883176087	11.07660328	-0.9296	21.48353995	N
52462.472	26.07524091	1.014889157	8.70531643	0.776546667	21.44006167	N
35591.87085	28.61204574	1.024695077	9.556778644	0.268853333	18.89677975	N
33547.47882	22.51770115	1.014889157	9.666896742	0.015353333	18.45912957	N
42737.30395	26.07524091	1.187434209	9.566822319	-0.136773333	20.63796213	N
31242.87635	13.62864953	1.280624847	8.228853528	-0.7125	20.80061191	N
56546.09013	9.489969323	1.280624847	9.599064831	-0.10222	19.6350314	N
71857.15067	9.53802101	0.938083152	9.120906543	-0.23128	19.93222974	N
54104.8271	22.51770115	1.187434209	9.560520127	-1.446946667	20.35738693	N
59040.66261	9.489969323	0.68556546	9.706621175	0.399913333	22.3653955	N
37330.36075	17.95771439	0.68556546	8.898347896	-0.308253333	20.541888	N
67571.81179	14.26533848	0.938083152	8.832830893	1.19584	20.07422238	N
56194.27989	9.53802101	0.68556546	9.709930975	0.69888	19.49255464	P
55990.29005	27.88421457	1.153256259	11.57854641	-0.301793333	22.06868292	N
30829.88732	31.87019415	0.938083152	9.566255917	0.239506667	19.1682641	N
22081.79926	27.88421457	0.979795897	7.943428775	1.10408	21.02595561	N
54447.41698	20.04416984	1.153256259	11.02328647	-0.06474	19.48303427	N
35591.87085	17.95771439	1.024695077	9.893018104	0.728933333	19.83590189	N
40125.35048	24.15542102	1.014889157	11.33929201	-1.56584	20.06850056	N
51842.16332	27.88421457	0.761577311	10.88985652	2.33864	21.59526815	N
37586.68618	24.60160389	0.761577311	9.65357905	0.5952	19.5257	N
32751.9546	27.88421457	0.866025404	10.33302409	2.83064	20.77728281	N
35718.04285	25.3752569	1.014889157	10.09413105	0.018666667	19.45753126	N
37586.68618	9.53802101	0.714142843	10.14679187	0.6468	19.74281389	P
54040.27594	23.67576908	0.883176087	9.690885437	0.87616	21.92817145	N
37004.97496	26.07524091	0.768114575	10.62382741	0.2421	20.24427177	N
28359.74271	9.53802101	0.938083152	9.761613465	-0.513973333	20.52450038	P
37519.77724	16.58128351	0.68556546	10.31145044	-0.05282	21.00977496	N
54910.15362	13.62864953	0.68556546	9.559168567	-1.176933333	21.3386726	N
39815.22755	25.3752569	1.153256259	9.563553782	-0.5649	21.35961701	N
66307.00041	24.76278531	1	9.634859821	-0.40656	20.43221753	N
74224.19852	25.3752569	1.13137085	9.84845886	1.12728	20.19804735	N
39939.20929	23.67576908	1.014889157	9.799167446	-0.39936	20.4001805	N
58921.68596	24.60160389	1.153256259	9.491035647	0.18626	19.3332567	N
29066.60829	31.87019415	1.014889157	8.544101382	-0.43792	19.61208276	N
33932.9607	28.61204574	1.014889157	8.428095559	0.860373333	20.32527602	N
40082.36581	31.87019415	1.187434209	9.757910936	0.46176	21.62415112	N
73855.47096	16.58128351	0.883176087	11.08188406	-0.30378	20.10558284	N
38845.3852	24.60160389	0.768114575	9.102395766	0.253906667	19.05227759	N
39939.20929	24.60160389	1.382027496	10.20142225	-1.469293333	19.65627221	N
30014.51166	26.07524091	0.768114575	7.633398208	-1.217893333	21.08229856	N
46197.01999	13.62864953	0.979795897	9.865641746	-0.824033333	20.21089055	N
31599.59969	26.07524091	0.68556546	8.630830948	-0.281213333	19.8307726	N
71334.53352	24.60160389	1.280624847	9.608197712	-1.48592	19.54159028	N
65269.86037	9.489969323	0.714142843	10.16113127	0.009473333	19.90815573	N
38733.76389	22.51770115	0.938083152	8.834457328	0.35136	19.12510533	N
55946.93469	28.61204574	1	9.909835851	0.825493333	19.51523338	N
25596.99329	9.53802101	1.187434209	9.672754601	-0.26314	21.77971586	N
57920.82428	24.76278531	1.153256259	10.8651555	0.13616	21.3881976	N
50062.7119	9.53802101	0.768114575	9.779598942	0.66516	20.28509739	N
33412.20369	20.04416984	0.938083152	9.952103139	-0.321233333	19.28826421	N
61350.57414	22.51770115	0.768114575	9.114885241	-1.00596	20.90855398	N
23851.9805	24.60160389	1	11.17463825	0.464326667	19.91512137	N
55946.93469	5.258263158	1.280624847	11.37788475	0.256986667	20.69365191	N
51797.58679	27.88421457	1.014889157	9.530452379	0.631293333	21.00313555	N
51621.39348	26.07524091	0.714142843	9.886171351	-1.254226667	21.26810598	N
44666.47238	9.53802101	0.714142843	9.788742638	-0.48614	21.11130789	N
39674.58247	9.53802101	0.68556546	8.698541352	-0.0436	20.37512767	N
77872.74469	9.53802101	0.761577311	9.045849917	-1.27376	19.74737707	P
46197.01999	24.15542102	1.382027496	9.684460159	-0.017173333	19.92820588	N
43980.992	26.07524091	0.68556546	10.28081042	-1.798906667	19.60527856	P
37019.3034	23.67576908	1.382027496	10.20940943	2.701153333	20.35667881	N
35630.812	5.258263158	0.98488578	10.34807323	-0.475626667	20.27525294	N
74188.48093	13.99986286	0.768114575	7.775170278	0.00448	19.14651981	N
27589.43364	24.76278531	0.938083152	8.357268847	-0.23128	20.086359	N
48189.55044	26.07524091	1.014889157	9.379639309	0.42968	21.26596016	N
74803.97116	9.53802101	0.98488578	8.043891087	0.01344	20.53608208	P
73085.1063	5.258263158	0.883176087	9.724648691	0.07696	20.66055766	N
41763.02016	21.80371735	0.68556546	10.14939677	0.098633333	20.46767601	N
56865.31001	9.53802101	0.979795897	10.57214606	0.326186667	20.61871604	P
48540.10928	22.51770115	0.883176087	9.860509231	-0.30378	20.58741627	N
32744.45526	9.489969323	0.768114575	8.33133312	-0.928946667	22.32260946	P
32617.42583	24.76278531	1.153256259	11.43123039	-0.36344	21.34483862	N
77872.74469	9.53802101	0.68556546	9.073262578	-0.8799	20.31816073	N
42081.42984	9.489969323	0.714142843	10.13301949	0.41856	21.62689593	N
46397.86903	9.489969323	1.280624847	9.711934106	0.37632	22.06347804	N
32778.46646	5.258263158	0.938083152	11.07253459	0.996053333	19.42175686	N
49174.75525	25.3752569	0.979795897	9.446280325	-0.472073333	18.75879341	N
20027.8669	28.61204574	0.979795897	10.13727595	0.39312	19.101319	N
42207.32989	27.88421457	0.894427191	9.223543017	-0.328553333	21.61627766	N
48386.3617	24.76278531	1.280624847	9.763459635	0.128493333	20.88194417	N
35775.68603	13.62864953	1.187434209	8.116701355	-0.343793333	19.29545406	N
21967.11298	16.58128351	0.883176087	9.695296678	-0.266	20.73915205	N
67968.10985	5.258263158	1.187434209	7.88035879	-0.9324	20.52226362	N
51641.01884	21.80371735	0.68556546	8.989577898	0.832533333	19.98424986	N
32617.42583	24.76278531	0.768114575	11.1600704	0.16104	19.58846633	N
45395.61449	13.62864953	1.382027496	10.24910496	-0.537973333	19.15095	N
33412.20369	28.61204574	0.68556546	9.618396765	0.860373333	20.70285138	N
68177.20148	20.04416984	0.894427191	7.81398308	-0.105806667	21.24357679	N
18481.37531	26.07524091	0.98488578	9.609980114	-1.217893333	21.52659894	N
45395.61449	14.26533848	1.187434209	9.929689714	-0.306873333	19.69506669	N
58838.51114	9.53802101	1.153256259	10.12068946	0.27968	21.70204337	P
38289.03123	26.07524091	1.024695077	8.310441078	0.706166667	20.54670356	N
28965.10404	20.04416984	1.187434209	9.283191623	0.170966667	20.58206842	N
56818.91424	13.99986286	0.68556546	8.984616783	-0.892346667	18.91265318	N
46039.26673	23.67576908	1.280624847	9.548997614	-0.430186667	20.23044639	N
58108.71187	9.489969323	0.714142843	9.259875822	-0.108526667	20.07603499	P
54954.99078	31.87019415	0.979795897	9.670073394	-0.017606667	21.81962352	N
39019.39759	24.76278531	1.024695077	9.79215474	-1.476906667	22.04433722	N
64031.05206	9.489969323	0.768114575	11.11364496	0.12236	19.35734815	N
32617.42583	25.3752569	0.768114575	8.073328632	0.35216	19.08520985	N
39035.46324	9.53802101	0.98488578	9.734176073	0.26062	19.99788141	P
59569.61999	25.3752569	1.153256259	9.608569021	-2.0664	19.40734202	N
36216.41908	24.60160389	0.883176087	9.728466304	-0.38592	20.79105726	N
54930.5931	28.61204574	0.761577311	10.67154322	-0.465186667	19.93629883	N
54954.99078	27.88421457	1.014889157	9.592639964	-1.31208	19.71629048	N
61300.5189	13.62864953	0.894427191	7.811145257	-0.721033333	21.36254853	N
27589.43364	13.62864953	1.280624847	10.50811988	0.70616	18.06130421	N
74224.19852	9.53802101	0.768114575	9.701125298	0.438553333	20.71071079	P
40125.35048	13.99986286	1.024695077	9.798726776	0.33264	19.77995948	N
39939.20929	26.07524091	1.024695077	9.667722906	2.410646667	21.21005387	N
51538.82381	9.53802101	0.98488578	7.53594799	-0.33984	21.50045307	N
56836.6604	24.76278531	0.883176087	9.763719746	-0.149893333	21.04157942	N
54104.8271	9.53802101	0.830662386	11.34130526	0.78384	20.27662018	N
46234.7424	9.53802101	1.280624847	10.33206232	-0.329973333	22.92060122	N
54040.27594	24.60160389	1.280624847	10.68001863	0.66708	19.3824347	N
57910.17194	9.489969323	1.014889157	9.649657865	0.009473333	21.11437703	P
40125.35048	9.489969323	1.187434209	10.25499011	0.34888	20.51548442	P
39983.60991	16.58128351	1.024695077	10.26570405	0.08474	20.29777752	N
28981.70782	5.258263158	1.187434209	11.43863065	0.351493333	20.60528885	N
55992.61844	9.53802101	0.68556546	9.625127248	-0.67584	20.88113869	N
58108.71187	23.67576908	1.014889157	9.83495596	2.544726667	20.65992129	N
38733.76389	24.76278531	1.153256259	9.095597545	0.10176	20.46841728	N
39035.46324	23.67576908	0.68556546	11.31627968	-0.558746667	22.56866155	N
71698.88366	9.489969323	1.153256259	10.16381205	-0.01302	20.3772942	N
54447.41698	17.95771439	1.280624847	11.22294629	0.728933333	20.31660527	N
54954.99078	24.60160389	0.830662386	9.134426867	-0.00238	20.01117925	N
26213.73445	24.60160389	0.938083152	11.62705431	0.88128	19.43466016	N
39368.98036	13.99986286	0.68556546	10.21932086	-0.909373333	19.6855519	N
49001.04816	9.53802101	1.014889157	8.912100303	0.581333333	20.32501484	P
36609.43061	13.62864953	0.68556546	10.53585987	0.008586667	20.36529367	N
61740.88705	9.53802101	0.830662386	9.005283567	-0.42728	21.38809076	N
26213.73445	5.258263158	0.714142843	8.636600482	1.205306667	18.26047073	N
35606.79992	23.67576908	0.6244998	10.53605938	-0.38624	21.48078075	N
31001.40475	23.67576908	1.280624847	9.843895467	-0.440053333	19.64689014	N
43980.992	22.51770115	0.883176087	8.71413176	0.676853333	18.87355361	N
63482.30006	9.489969323	0.768114575	10.32571474	-0.33672	19.96531986	N
59670.3522	24.76278531	0.98488578	9.538708833	-0.802853333	19.80440117	N
45636.1148	9.489969323	1.187434209	9.696290599	-0.26688	20.21817233	P
46039.26673	28.61204574	0.714142843	10.27199206	0.7805	20.67793967	N
32617.42583	24.60160389	0.761577311	9.36232265	0.633653333	18.9254156	N
54954.99078	9.53802101	1	9.641949913	-0.01526	20.87772598	N
42301.88767	9.489969323	1.280624847	9.931794367	0.124506667	20.57898302	P
55992.61844	24.76278531	1.153256259	9.390222532	-0.421973333	21.27140813	N
55019.83757	28.61204574	0.979795897	9.701413894	0.773546667	19.54483331	N
55946.93469	28.61204574	1.153256259	9.179371186	-1.64656	20.39306415	N
60197.52261	9.489969323	0.894427191	9.732468662	0.107546667	19.6270647	P
55992.61844	9.53802101	1.187434209	11.43644901	1.04192	22.87267257	P
43165.95789	26.07524091	1.153256259	9.912164346	0.2241	21.40376333	N
59365.6037	31.87019415	1.024695077	9.931455579	0.246786667	20.77512362	N
40981.85809	9.53802101	0.768114575	9.013850258	0.41856	19.99144407	P
34747.86717	9.53802101	0.894427191	9.240955182	-0.642666667	20.51655271	P
50378.99465	9.53802101	0.883176087	10.44586662	0.038226667	21.6566996	N
27925.14538	9.489969323	0.768114575	9.341694004	0.01932	20.12809474	P
48010.72967	16.58128351	1.014889157	9.598535405	0.003686667	20.42754085	N
46039.26673	22.51770115	1.024695077	9.68443099	0.394986667	20.80077412	N
27925.14538	22.51770115	1.153256259	8.990597363	0.002473333	19.86253457	N
39368.98036	9.53802101	1.014889157	9.914734223	0.93632	21.32777848	P
61814.3365	5.258263158	1.187434209	10.48517295	0.43708	19.53822523	N
53036.80872	24.15542102	1.280624847	10.02489347	0.75712	19.0968551	N
18997.38341	27.88421457	0.979795897	9.572975041	0.631293333	20.54838572	N
75020.91892	9.53802101	0.68556546	9.734297141	-0.67584	20.20580815	N
46063.55014	25.3752569	1.014889157	9.30455454	-0.54656	19.21157315	N
49188.37717	27.88421457	0.979795897	7.52219461	-0.328453333	20.26593678	N
34968.53082	24.60160389	0.768114575	9.686570802	-0.404026667	20.01486775	N
51182.46467	9.489969323	0.938083152	9.782968513	-0.105553333	20.95527988	P
47486.86103	14.26533848	0.883176087	9.059255421	0.09028	18.94586663	N
43146.79404	20.04416984	1.187434209	11.10882431	0.106093333	20.22844249	N
45763.78577	21.80371735	0.883176087	9.927079164	0.030426667	18.61159671	N
77789.2409	17.95771439	1.382027496	9.700727802	-1.09778	18.39594446	N
37374.22234	5.258263158	0.979795897	9.751875652	0.18032	19.90913529	N
39035.46324	24.76278531	0.98488578	10.22004079	-0.994373333	22.42131845	N
30098.80639	9.489969323	1.014889157	10.59576833	-0.430186667	20.98374096	N
18997.38341	28.61204574	0.768114575	9.61375694	1.378346667	19.3710005	N
24523.61422	13.62864953	0.68556546	9.315719541	0.10192	20.63953935	N
50378.99465	5.258263158	0.768114575	9.950468946	0.899453333	21.29215191	P
36216.41908	5.258263158	0.883176087	10.13162785	-0.010313333	19.85882474	N
19402.89771	21.80371735	0.98488578	9.222029392	0.947573333	19.02587714	N
52023.47526	9.53802101	0.979795897	8.789366313	0.230613333	21.89641723	P
33412.20369	26.07524091	0.68556546	9.420304889	0.681573333	20.19667438	N
33458.22159	5.258263158	1.153256259	11.03678696	0.32568	19.98307066	N
47525.63666	13.99986286	1.153256259	10.16608639	-0.011386667	18.22718371	N
31242.87635	13.99986286	1.187434209	11.51359142	-0.39032	19.58348025	N
35759.80314	22.51770115	1.382027496	10.05482856	-0.043106667	19.32493175	N
46908.55296	9.53802101	0.768114575	9.64602023	-0.513973333	20.71988513	N
59569.61999	9.53802101	0.6244998	9.844612056	-0.80448	21.24778873	P
50257.68247	22.51770115	1.13137085	10.54912978	-1.90624	21.48450261	N
63479.41195	22.51770115	0.894427191	9.278877607	0.9156	20.07678976	N
55946.93469	9.489969323	1.382027496	9.682744277	0.118893333	19.56560931	N
40113.38356	21.80371735	0.830662386	9.717277874	-0.190293333	18.58010496	N
33693.71167	24.15542102	0.68556546	9.455899327	1.05408	21.19013486	P
20027.8669	25.3752569	0.68556546	9.684460159	0.143173333	21.1181332	N
54954.99078	24.15542102	0.883176087	9.719235112	-0.041626667	20.29184443	N
28965.10404	9.489969323	1.014889157	9.966915708	0.38976	20.37626714	N
25643.47701	13.62864953	1.280624847	9.035633786	-0.89856	20.59417398	N
54825.48305	9.489969323	1.187434209	9.524691782	0.08284	19.962237	N
35775.68603	26.07524091	0.761577311	10.09751755	-1.852573333	21.56757449	N
57946.55009	5.258263158	0.6244998	10.83147375	-0.028213333	20.681716	N
43146.79404	31.87019415	0.761577311	9.929158237	0.28608	19.28582628	N
33666.40352	31.87019415	0.979795897	10.50757997	-0.468893333	20.07106335	N
47362.78099	22.51770115	1.024695077	9.715642517	0.85008	20.20067141	N
33666.40352	24.76278531	0.979795897	9.446779655	-0.421973333	21.44151461	N
31536.38607	21.80371735	0.979795897	9.668375889	0.27968	19.59238094	N
38240.13891	25.3752569	0.98488578	10.33519016	-0.047986667	18.58331156	N
65398.37511	16.58128351	1.153256259	8.634323643	-0.183	19.56448907	N
45444.34495	9.489969323	0.894427191	9.411387093	0.692746667	19.52363281	P
37655.51249	24.60160389	0.761577311	9.269553068	-0.9684	21.4247407	N
54910.15362	9.489969323	0.768114575	10.09545817	0.492613333	19.86560225	P
63756.24469	13.62864953	1.153256259	9.549933879	0.009473333	19.8240792	N
62033.46627	9.489969323	0.68556546	8.286473601	-1.311	21.38645993	P
26565.46888	27.88421457	1	8.148954232	0.617326667	20.81568956	N
80435.60717	21.80371735	1.014889157	11.32304345	0.84584	20.70073139	N
29898.07282	13.62864953	0.714142843	10.64296232	0.018293333	20.40291724	N
57935.53756	26.07524091	0.68556546	9.569136688	2.74864	21.22556833	N
45250.55005	26.07524091	0.68556546	9.453667098	-0.2556	20.36263482	N
53686.65886	14.26533848	0.830662386	9.731848831	-0.49344	19.85758596	N
61624.05022	27.88421457	1.187434209	9.436565046	-0.459946667	21.1684004	N
51621.39348	22.51770115	1	9.810563514	0.099226667	18.42721215	N
44384.24894	13.62864953	0.938083152	10.78541985	0.70616	19.70140507	N
55946.93469	16.58128351	0.979795897	9.702570652	-0.15922	21.22705257	N
33458.22159	27.88421457	0.714142843	9.594147039	-0.202186667	22.07252831	N
47486.86103	9.53802101	1.13137085	9.793685511	0.21252	21.65620318	N
50062.7119	20.04416984	0.768114575	8.511852944	0.07384	20.56144615	N
35775.68603	5.258263158	0.768114575	7.673104809	0.20496	19.57570687	N
52028.47951	9.489969323	0.830662386	11.3981806	0.80448	21.14713034	P
34747.86717	26.07524091	1.014889157	9.678135957	0.28712	20.77544653	N
56536.65185	5.258263158	1	9.769422952	-0.07784	20.11595042	N
50224.42963	9.489969323	0.768114575	7.797218763	-1.564266667	21.53632225	N
52023.47526	21.80371735	1.153256259	9.831036109	-1.639686667	21.06367067	N
32793.02517	9.53802101	0.68556546	11.31333622	-0.09174	20.25470755	P
42466.6335	9.53802101	0.68556546	7.374935617	0.02128	20.92150855	P
41301.59748	24.15542102	0.761577311	8.299316106	-0.067946667	22.199154	N
68480.18361	13.62864953	1.153256259	9.632401621	-0.025106667	19.72259161	N
68250.38711	9.489969323	1	9.657732035	0.629813333	19.16144304	N
28259.56349	31.87019415	0.883176087	8.419079847	1.10592	20.68063897	N
67571.81179	27.88421457	0.714142843	9.406863405	-0.206846667	20.29467063	N
48386.3617	13.99986286	0.883176087	9.499497132	-0.15128	18.76347029	N
27589.43364	9.489969323	1.13137085	9.517941065	-0.478706667	19.31957038	N
50257.68247	22.51770115	1.187434209	9.196568396	-0.177306667	19.16895034	N
48301.23333	28.61204574	0.866025404	9.739501533	-0.117146667	19.45661518	N
34385.03975	24.15542102	0.866025404	9.312574083	-0.332406667	20.70787049	N
56861.90467	31.87019415	1.382027496	9.28829968	-1.08232	20.53547107	N
55946.93469	13.62864953	0.830662386	9.732955998	0.20328	18.65098037	N
56194.27989	26.07524091	1.187434209	10.57976639	-0.402453333	19.48139622	N
57919.55882	25.3752569	1	10.08696258	0.08804	20.02680052	N
54954.99078	22.51770115	0.938083152	9.049498814	0.077026667	19.90882123	N
74355.01474	23.67576908	0.979795897	10.45734601	-1.955613333	21.01793982	N
71698.88366	9.489969323	1.280624847	11.03574672	-0.132706667	20.1967956	P
34968.53082	24.76278531	0.979795897	9.832234951	2.03648	22.001376	N
38733.76389	24.60160389	0.6244998	7.932723568	0.16348	18.52091643	N
50224.42963	16.58128351	1.024695077	9.756107098	2.06968	20.49335112	N
66678.9425	21.80371735	0.68556546	9.715301563	0.551553333	19.3997312	N
17795.4505	24.76278531	0.68556546	9.65187619	0.964813333	21.45480295	N
71730.72906	27.88421457	0.6244998	9.782244582	-0.011573333	22.07017649	N
50336.07657	20.04416984	0.883176087	8.808970665	-0.069253333	21.18779514	N
28359.74271	9.53802101	0.68556546	9.723403858	0.58642	21.64468096	N
60819.55912	27.88421457	0.768114575	9.772476368	1.015026667	21.98300087	N
46197.01999	9.489969323	0.938083152	8.985381929	0.61548	19.88121916	N
53686.65886	9.489969323	0.979795897	9.603998978	-1.69904	21.44429932	N
60348.50945	9.489969323	1.280624847	8.8539371	0.622913333	21.33974318	P
50224.42963	26.07524091	1.13137085	9.897453926	1.43258	19.24161411	N
38929.23956	27.88421457	0.894427191	9.130275668	-0.295306667	19.4639875	N
39939.20929	13.99986286	0.883176087	8.334762303	1.015026667	20.63180836	N
42466.6335	28.61204574	1.014889157	9.627523363	0.1098	19.64739278	N
55990.29005	9.53802101	0.883176087	9.601952102	0.594666667	21.17848732	N
50383.13168	24.76278531	0.98488578	7.952975801	-0.095046667	20.8851442	N
42301.88767	13.62864953	1	9.612307377	0.416826667	19.70548846	N
37586.68618	26.07524091	0.98488578	8.44237052	-2.033546667	20.66556599	N
56836.6604	5.258263158	0.68556546	9.830056496	0.256986667	18.98596054	N
28981.70782	16.58128351	0.768114575	11.44945184	-1.11936	22.05989126	N
52462.472	26.07524091	0.714142843	9.040121144	-0.019226667	20.79016468	N
44482.44618	13.62864953	1.153256259	9.71895909	0.469853333	20.44406356	N
37519.77724	21.80371735	0.979795897	8.223626697	-0.071866667	19.75211101	N
25596.99329	27.88421457	0.894427191	10.0814873	0.631293333	20.2960664	N
28981.70782	9.489969323	1.153256259	8.302723798	-1.24024	21.15812838	N
32751.9546	9.489969323	0.883176087	7.939816689	0.569706667	19.42114109	P
56861.90467	16.58128351	0.768114575	9.468534218	1.65168	21.9498784	N
22381.88302	22.51770115	0.768114575	9.690154937	-0.126746667	19.64165474	N
27925.14538	25.3752569	0.979795897	9.970223663	-1.653653333	18.95692596	N
47772.22417	28.61204574	1.024695077	9.750279593	-0.0063	19.25404127	N
78362.60527	25.3752569	0.979795897	10.77513618	1.215573333	19.06507272	N
40665.11534	24.76278531	0.883176087	8.08501104	0.077026667	19.75952401	N
38929.23956	24.76278531	1.024695077	9.79895567	-1.730213333	20.82664234	N
65560.80705	31.87019415	1.187434209	10.00379148	-0.352133333	21.47252129	N
31536.38607	26.07524091	0.979795897	9.36164426	-1.633946667	20.32706054	N
30939.17825	13.99986286	0.714142843	9.574554014	0.140106667	18.08449524	N
55946.93469	9.53802101	1.280624847	7.517904604	0.37632	21.23524629	P
63756.24469	9.53802101	0.768114575	9.933953884	-0.0644	21.19299311	P
63479.41195	22.51770115	0.761577311	8.367964238	0.875633333	19.48031643	N
33412.20369	31.87019415	0.761577311	9.953569678	-0.552293333	20.35846139	N
71024.79548	24.76278531	1	9.833506593	-0.23128	20.62484268	N
38240.13891	25.3752569	0.883176087	10.39001417	0.65856	18.99412083	N
37586.68618	13.62864953	0.68556546	10.43931214	0.483	21.04533159	N
53511.97635	26.07524091	1.382027496	11.88046865	2.93232	19.32535327	N
32238.46255	21.80371735	1.024695077	9.757561386	0.899433333	19.75866931	N
56088.96997	13.62864953	0.6244998	9.021176925	0.18744	21.28836313	N
46197.01999	24.15542102	0.883176087	9.416180772	0.53502	20.81611819	N
53525.38536	9.53802101	0.98488578	9.958418109	-0.329973333	20.90074823	P
44919.46033	9.53802101	0.979795897	9.567948923	0.46272	20.06790437	N
41974.94261	26.07524091	0.714142843	9.700014929	0.32856	21.12558353	N
38733.76389	16.58128351	0.761577311	8.76966553	-0.27552	21.29897905	N
49989.62282	13.62864953	1.280624847	9.803904826	0.0147	19.30942865	N
40117.24215	9.489969323	1	9.695957222	-0.867973333	22.12621201	N
33693.71167	14.26533848	0.883176087	8.706081186	0.466486667	20.88270474	N
19402.89771	9.53802101	1.382027496	10.03635895	0.189333333	20.66931417	N
47486.86103	20.04416984	0.68556546	10.13882449	0.56364	19.00998263	N
27589.43364	25.3752569	0.883176087	8.821087105	-0.2919	21.30944101	N
35759.80314	24.76278531	1.153256259	7.501448745	-0.898986667	20.87172307	N
43165.95789	13.99986286	1.014889157	9.817480548	-0.132706667	18.6516638	N
57935.53756	23.67576908	0.830662386	9.518987162	-0.721033333	21.74669601	N
51842.16332	9.489969323	0.6244998	9.194510154	-1.326833333	20.7344616	N
49989.62282	14.26533848	0.768114575	7.925248233	-0.486586667	19.98044773	N
65554.50122	25.3752569	0.866025404	9.523063478	0.78942	19.17431048	N
47362.78099	22.51770115	0.98488578	8.294626763	0.58426	19.55819029	N
33412.20369	16.58128351	0.6244998	9.638818435	1.00068	22.01874851	N
80435.60717	27.88421457	1.024695077	9.923296186	-0.302933333	20.28940302	N
57935.53756	9.489969323	0.894427191	9.757854536	-0.33672	21.01877662	P
17146.69631	31.87019415	0.830662386	9.265018149	-0.210473333	20.42749436	N
45967.78224	31.87019415	0.714142843	9.707279547	-1.88928	20.7928315	N
22617.80266	23.67576908	0.979795897	9.719741096	-1.74912	20.13116134	N
28981.70782	9.489969323	1.153256259	8.254945462	0.118893333	19.60114615	N
49188.37717	9.489969323	0.938083152	9.61167082	0.65856	21.14113383	P
39664.27846	28.61204574	1.014889157	9.755219523	1.0304	17.82475897	N
32744.45526	22.51770115	0.894427191	8.876821538	-0.296053333	19.84082417	N
43165.95789	25.3752569	0.98488578	9.663568308	-0.202186667	19.1424252	N
24090.22996	9.53802101	0.714142843	9.607789731	0.14388	20.54678272	P
30939.17825	5.258263158	0.979795897	9.749928895	-1.44648	19.79205131	N
43165.95789	16.58128351	0.768114575	8.831059521	0.695813333	21.08710131	N
72966.30418	22.51770115	0.883176087	10.27486333	0.394986667	20.86679131	N
51538.82381	21.80371735	1.014889157	11.54737876	0.10286	18.84790844	N
55019.83757	14.26533848	0.768114575	8.624216635	-1.39008	21.87119572	N
67968.10985	20.04416984	1.153256259	9.700029569	0.26062	19.3367488	N
74472.00504	16.58128351	1.187434209	9.920812768	-0.938086667	20.92411491	N
33412.20369	9.53802101	1.014889157	9.721571773	0.4578	20.66202549	N
53036.80872	9.53802101	1.187434209	10.59434484	0.008586667	21.93819915	N
55019.83757	22.51770115	1.014889157	10.31313047	1.0368	19.93672291	N
38929.23956	23.67576908	1.13137085	9.410123354	-0.060586667	21.45952056	N
27603.45392	24.76278531	1.280624847	9.547680679	-0.254653333	20.39663093	N
33666.40352	24.15542102	0.714142843	10.36619761	0.786446667	19.33739924	N
45444.34495	26.07524091	0.68556546	9.957934975	0.547493333	19.08588088	N
56861.90467	26.07524091	1.014889157	9.539756105	-0.780053333	19.75382474	N
58921.68596	9.489969323	0.6244998	10.30633844	-1.28576	20.06105352	P
32751.9546	9.53802101	0.768114575	9.494225112	0.5061	20.06017197	N
60498.0621	9.53802101	1.187434209	11.01149921	-0.17754	21.36068915	P
32751.9546	24.60160389	1.024695077	10.51070309	0.13952	20.28121359	N
46869.77241	27.88421457	0.98488578	10.08026232	-0.295306667	19.96522574	N
44384.24894	26.07524091	0.830662386	7.834144786	-0.22792	20.91575745	N
39368.98036	9.489969323	1.153256259	8.809665354	0.85008	19.79062089	P
34747.86717	27.88421457	0.714142843	9.58694806	2.33864	22.73164395	N
23851.9805	27.88421457	1.153256259	9.741545364	1.220686667	20.35516968	N
47853.57402	9.53802101	1	11.14360585	0.91342	19.49403349	N
47839.06753	13.99986286	1.153256259	8.963916684	-0.0014	18.77396454	N
59621.66783	21.80371735	0.938083152	10.15140459	1.04112	19.7057687	N
20027.8669	28.61204574	1.153256259	9.551134668	-1.589666667	19.28590955	N
44518.76855	25.3752569	0.98488578	9.439280916	0.97664	19.19137417	N
50390.11044	24.60160389	0.6244998	9.542368705	-0.32294	19.42307438	N
45230.88207	24.76278531	0.883176087	8.353504784	0.964813333	23.07883125	N
27589.43364	23.67576908	0.768114575	9.849337556	-0.32776	20.79970257	N
22730.7233	25.3752569	1.024695077	10.00761485	0.0147	20.24892536	N
40993.07073	25.3752569	0.714142843	10.10467148	0.78942	21.229246	N
55992.61844	24.76278531	0.768114575	10.89678582	0.044966667	20.65978291	N
72978.13156	27.88421457	0.68556546	9.36697965	-0.03234	21.05311726	N
42895.78419	26.07524091	0.938083152	10.3829148	0.164946667	21.25554631	N
66708.55827	23.67576908	0.938083152	9.417784112	0.41984	21.1553519	N
48386.3617	28.61204574	1	9.964277491	0.130133333	20.80234075	N
26565.46888	21.80371735	1.280624847	9.712797353	-2.033546667	19.64425623	N
58230.20234	5.258263158	1.153256259	10.35662977	0.57624	19.36335595	N
56865.31001	26.07524091	0.98488578	9.564613054	-1.798906667	20.33427757	N
35492.58518	16.58128351	0.68556546	9.598388114	-0.05282	21.2152179	N
61300.5189	16.58128351	0.938083152	9.36596535	0.28608	20.29190301	N
61506.4536	5.258263158	1.280624847	9.412046361	1.111386667	19.56090935	N
80435.60717	23.67576908	0.6244998	9.594743899	2.77056	21.02630019	N
67644.34755	9.489969323	0.761577311	10.29804943	0.019553333	19.98739126	N
41718.23723	21.80371735	0.883176087	9.149883332	-0.75696	20.21579105	N
44845.4423	13.62864953	1.153256259	9.707686909	0.42292	19.31566957	N
67211.14254	27.88421457	1.13137085	10.31691364	0.631253333	22.87998758	N
35492.58518	24.15542102	1.153256259	10.1282115	1.065946667	18.96068094	N
31536.38607	25.3752569	0.894427191	9.291575656	0.03136	20.26454781	N
36974.78301	26.07524091	1.187434209	9.552286876	1.511193333	19.670992	N
66708.55827	9.489969323	1.024695077	10.07778407	-0.23424	20.05364608	N
40282.47926	21.80371735	1.382027496	8.129357989	1.058026667	20.7743615	N
46234.7424	5.258263158	0.68556546	10.83238374	0.493733333	20.82450596	N
37802.16289	9.489969323	0.768114575	9.556307554	-1.564266667	20.62913346	N
66708.55827	20.04416984	0.761577311	10.27722014	-0.576826667	18.89562811	N
46234.7424	28.61204574	0.68556546	9.129781242	0.70616	18.43293143	N
54447.41698	13.62864953	1.014889157	8.74829589	-1.09816	21.34956496	N
47273.92618	31.87019415	0.768114575	10.07887512	0.719466667	19.09235273	N
64031.05206	26.07524091	1.280624847	7.924202644	-0.38056	20.59265227	N
59621.66783	13.62864953	0.979795897	9.689195931	0.55096	19.55170265	N
63479.41195	24.76278531	0.98488578	7.911396594	-0.09656	19.61490908	N
56836.6604	31.87019415	0.979795897	8.154682277	0.831306667	21.05449689	N
37004.97496	9.489969323	1.187434209	10.16519458	-1.28576	21.08482747	N
40125.35048	26.07524091	1.187434209	9.600441728	-0.529306667	20.79155683	N
80427.87065	13.62864953	0.761577311	9.729878876	-1.176933333	20.72382813	N
52044.06401	26.07524091	0.883176087	9.498465115	0.45384	20.01568882	N
50378.99465	13.62864953	0.768114575	9.892032385	0.438566667	20.03506209	N
47839.06753	26.07524091	1.382027496	9.775473769	0.335093333	19.35803836	N
57946.55009	26.07524091	1.382027496	9.919290741	2.340813333	21.89369677	N
30014.51166	25.3752569	1.187434209	9.688634139	-0.308253333	18.24318738	N
25643.47701	9.489969323	1.382027496	9.754847678	0.107546667	18.529336	P
39664.27846	31.87019415	0.6244998	11.39463916	-0.281213333	20.69694807	N
41301.59748	13.62864953	0.68556546	9.315129281	-1.174833333	20.707197	N
63479.41195	22.51770115	0.68556546	7.943530456	1.408586667	19.26401149	N
18481.37531	16.58128351	1.153256259	10.12494333	0.149573333	20.29693996	N
46063.55014	27.88421457	0.894427191	10.30591829	0.148266667	20.70820132	N
48404.35999	9.489969323	0.98488578	9.004701493	-0.117286667	20.20026377	P
34747.86717	17.95771439	1.187434209	9.737051164	-0.12376	19.75973017	N
30098.80639	24.15542102	0.894427191	7.658006141	0.790533333	19.23520399	N
54447.41698	25.3752569	1.153256259	9.672774806	0.11408	18.81949026	N
56836.6604	27.88421457	0.979795897	11.28597233	-0.22672	21.72049998	N
24090.22996	21.80371735	0.894427191	9.801190086	-0.455466667	18.64211019	N
34968.53082	26.07524091	1.280624847	9.521741357	-0.3276	19.75776161	N
67211.14254	24.76278531	1.382027496	9.743232718	-1.32096	22.64792473	N
28359.74271	23.67576908	1.382027496	10.200511	-0.802293333	19.94030845	N
31599.59969	21.80371735	1.382027496	9.72806822	-0.455466667	20.38467418	N
36480.47296	14.26533848	0.883176087	9.772176099	-0.57288	20.47544109	N
37296.18422	31.87019415	1.153256259	8.875312814	1.086213333	20.73403302	N
36480.47296	21.80371735	0.883176087	9.078237738	0.351706667	19.57756556	N
44919.46033	24.60160389	1.280624847	9.566912977	0.76072	19.49770526	N
39035.46324	9.53802101	1.187434209	10.77117951	-0.674293333	22.88532336	N
37374.22234	21.80371735	0.98488578	9.833114104	1.082293333	18.36774891	N
52044.06401	22.51770115	1	10.15700235	-0.148046667	18.94055982	N
56861.90467	26.07524091	1.187434209	9.562954453	-0.042513333	20.10667542	N
43980.992	24.60160389	0.714142843	9.790785419	0.23296	18.8766779	N
54447.41698	9.489969323	1.014889157	9.689311554	0.66008	19.31950878	N
24090.22996	16.58128351	0.98488578	8.115050993	-0.761786667	20.43735122	N
36216.41908	21.80371735	0.979795897	10.4584594	-0.666	20.17830227	N
18481.37531	16.58128351	1.280624847	9.23493219	-1.103813333	20.727048	N
59621.66783	9.53802101	0.768114575	8.259853997	-0.757333333	20.50437431	P
24632.93059	26.07524091	0.761577311	9.143513612	0.28712	21.55128554	N
35775.68603	24.60160389	0.938083152	9.69067355	0.169586667	19.0971263	N
46309.29565	24.15542102	1.382027496	10.02397319	1.169653333	21.307252	N
50561.73821	21.80371735	0.830662386	8.924096812	-1.444	19.40408347	N
51842.16332	26.07524091	0.68556546	9.516029316	-0.14504	21.44231829	N
58546.21588	24.76278531	1.014889157	11.11293649	0.179866667	20.88210076	N
35718.04285	13.62864953	1.187434209	9.663947218	-0.598773333	20.35373954	N
58115.46158	20.04416984	0.98488578	9.837362758	0.084933333	20.36879476	N
34968.53082	9.53802101	0.761577311	9.758287408	0.008586667	20.02556944	N
46942.21607	13.62864953	1.382027496	9.666895469	0.06072	19.84646938	N
47273.92618	5.258263158	1.024695077	7.886410401	0.435466667	19.89867059	N
73213.91493	9.53802101	0.714142843	9.73153544	-0.459946667	19.83704112	N
80427.87065	26.07524091	1.382027496	9.421091582	0.19906	19.99227622	N
42138.41514	9.489969323	1.014889157	11.24951417	0.229093333	19.42114746	P
26213.73445	28.61204574	0.830662386	9.518414267	-1.50072	20.09528175	N
52028.47951	20.04416984	1.024695077	6.965911871	-0.033973333	21.39185267	N
46908.55296	24.76278531	0.979795897	9.444670103	0.030526667	21.70329837	N
39939.20929	5.258263158	0.714142843	10.53928144	-0.40866	19.69881333	N
59040.66261	9.53802101	1.187434209	8.835331269	-1.0168	22.00862178	N
41718.23723	27.88421457	0.979795897	8.307157243	-1.127653333	20.99572191	N
51842.16332	22.51770115	0.883176087	10.32961829	-0.148046667	20.51739872	N
28259.56349	9.489969323	0.768114575	9.468836396	0.719546667	20.69237473	N
49659.91503	9.53802101	0.761577311	9.567085113	-0.16434	20.04311019	P
57690.24174	23.67576908	0.98488578	9.989454828	-1.07692	20.09751915	N
52044.06401	28.61204574	1.13137085	11.11851101	-0.2772	19.51968746	N
65505.22258	14.26533848	0.714142843	9.7378554	2.86232	21.66756497	N
56836.6604	14.26533848	1.024695077	9.739675451	-1.85664	21.96939995	N
37374.22234	14.26533848	1.153256259	9.517237641	1.81744	19.50707247	N
30014.51166	21.80371735	1.382027496	9.773392293	0.37888	19.03018146	N
65653.07082	5.258263158	1.280624847	9.80269061	-0.187066667	19.48402255	N
63479.41195	5.258263158	1.280624847	11.21436701	1.09032	21.1527655	N
35718.04285	26.07524091	0.768114575	9.81087688	1.547646667	21.58082612	N
32617.42583	13.99986286	0.830662386	7.918944683	-0.08194	20.30694087	N
68480.18361	5.258263158	1.382027496	9.738195868	0.341933333	19.8561127	N
57946.55009	9.489969323	0.68556546	9.733986437	-0.01302	21.21032967	N
32751.9546	9.53802101	1.153256259	9.657150821	-0.93018	20.8967787	P
68469.0852	9.53802101	0.883176087	9.208152847	0.79488	21.83006102	N
71825.24915	28.61204574	0.768114575	11.3312207	0.3996	20.50230641	N
30014.51166	25.3752569	0.714142843	9.897408396	0.880106667	19.90822298	N
42895.78419	26.07524091	1.014889157	10.14803406	-0.478706667	19.78484088	N
37004.97496	23.67576908	1.014889157	7.659259065	-1.36032	21.04301628	N
36974.78301	20.04416984	1.014889157	7.89022125	-0.676853333	21.17441994	N
50062.7119	27.88421457	0.768114575	10.45912953	-1.349946667	21.02722571	N
48189.55044	9.53802101	1.153256259	9.634537065	0.25392	20.9145836	P
39815.22755	9.53802101	1.13137085	9.654796796	0.757333333	21.01571662	N
38845.3852	13.62864953	0.68556546	9.731197446	-0.019226667	19.81678357	N
83882.99332	14.26533848	0.830662386	8.9973235	-0.22236	20.62262074	N
60819.55912	25.3752569	0.894427191	9.767969549	0.27652	18.55984742	N
26213.73445	5.258263158	0.98488578	9.726808511	0.010733333	20.51284664	N
18481.37531	9.489969323	0.68556546	9.843218559	-0.751406667	19.99236931	P
47273.92618	9.53802101	0.68556546	9.622601447	0.1932	21.4911006	P
64821.95691	24.76278531	0.68556546	9.433346721	0.138066667	20.79576508	N
51797.58679	22.51770115	1.13137085	9.592266058	-0.349066667	19.17062758	N
36480.47296	24.15542102	0.894427191	9.375748203	0.912586667	19.61980914	N
38911.95663	21.80371735	1.187434209	10.43819794	-0.133466667	19.39411273	N
38127.20708	24.60160389	1	9.223659315	0.86524	19.17118537	N
37802.16289	21.80371735	0.98488578	9.788230461	-0.477426667	19.38382391	N
22617.80266	23.67576908	0.830662386	9.743138102	-0.164986667	22.03847425	N
42081.42984	21.80371735	1.382027496	9.539002826	0.184766667	20.25477176	N
58921.68596	28.61204574	0.768114575	9.699955022	0.023426667	18.95488932	N
44518.76855	9.53802101	0.768114575	8.800268524	-0.854186667	19.57168017	P
37198.49333	17.95771439	1.153256259	10.38351863	-0.50576	19.41616562	N
27603.45392	28.61204574	0.768114575	9.305617124	0.7136	20.27631891	N
37198.49333	17.95771439	1.014889157	10.42230149	-0.542093333	19.55090835	N
45257.88488	21.80371735	1.382027496	8.033299028	0.399893333	19.79200156	N
37198.49333	17.95771439	0.938083152	9.848327819	0.236893333	19.26218107	N
27603.45392	24.76278531	1.280624847	9.281385371	0.078793333	21.75749282	N
68480.18361	16.58128351	0.938083152	8.695803559	0.0105	21.24054968	N
27603.45392	31.87019415	0.98488578	9.295698617	0.719546667	20.87583496	N
35759.80314	22.51770115	0.894427191	10.30824958	-0.043106667	19.76015626	N
45250.55005	13.62864953	1.280624847	8.800268524	-1.060453333	20.1158219	N
42207.32989	27.88421457	0.894427191	10.12895778	-0.328553333	21.78194717	N
41718.23723	9.53802101	0.938083152	9.632487262	0.24024	19.94303581	N
47772.22417	5.258263158	1.153256259	11.49167907	-1.52192	20.37809043	N
37198.49333	17.95771439	0.938083152	9.848327819	0.236893333	19.25173595	N
41767.07767	25.3752569	1.13137085	10.07791475	0.282106667	18.97146266	N
47319.11633	5.258263158	1.187434209	8.410035126	0.277846667	19.82966007	N
35451.22577	24.60160389	0.894427191	9.247351731	0.61548	19.88776899	N
37519.77724	5.258263158	0.894427191	7.19978816	0.18032	19.94420341	N
40117.24215	9.53802101	0.761577311	9.420448117	0.099973333	20.77673091	N
36207.96046	21.80371735	1.187434209	10.45893358	-0.118066667	19.08117342	N
41301.59748	21.80371735	1.280624847	7.598409443	-0.026033333	19.03670642	N
27589.43364	9.53802101	1.153256259	9.509480705	0.18744	21.13375605	N
50336.07657	17.95771439	1.187434209	9.830173354	-0.807273333	19.39448556	N
37198.49333	17.95771439	0.98488578	10.24356954	0.31296	19.06269513	N
28981.70782	24.76278531	0.6244998	9.413506455	0.0092	21.2593551	N
14791.96801	5.258263158	0.68556546	9.6971352	0.17248	19.69002486	N
58439.7488	26.07524091	0.761577311	10.03936074	-0.72912	20.28122483	N
46309.29565	25.3752569	0.98488578	10.17213816	-1.53354	21.11912355	N
72432.42353	26.07524091	0.938083152	9.568631939	0.351493333	20.32460544	N
57946.55009	9.53802101	0.768114575	9.317193716	0.42816	19.9125472	N
33932.9607	27.88421457	1.014889157	8.777032999	-0.360426667	19.8547058	N
39983.60991	24.76278531	1.024695077	10.6192229	0.05798	20.3683396	N
52044.06401	27.88421457	1.024695077	9.06969205	-0.209066667	19.95174466	N
40993.07073	13.99986286	0.768114575	9.472003671	0.24304	18.62502654	N
36216.41908	31.87019415	1.280624847	11.56482244	0.027613333	20.67654543	N
65832.26107	9.489969323	1.280624847	9.01686747	0.148046667	20.47822248	N
65832.26107	9.53802101	0.768114575	10.85359217	-0.0436	20.56780241	N
44482.44618	26.07524091	0.714142843	9.372633321	-0.37632	22.08764007	N
22381.88302	9.489969323	1.13137085	9.686802917	0.25392	21.57157855	N
48500.50595	17.95771439	0.714142843	9.425526177	0.8236	20.79533432	N
44384.24894	13.99986286	0.768114575	10.3027256	1.28248	21.6827072	N
43980.992	9.489969323	1.153256259	10.45364825	0.37632	19.01565537	N
46397.86903	28.61204574	0.714142843	10.89112796	0.02828	20.08705135	N
36216.41908	5.258263158	0.768114575	11.12009302	-0.543953333	21.42345857	N
46197.01999	21.80371735	1.382027496	9.625270108	-1.34976	19.95072698	N
36480.47296	22.51770115	0.768114575	8.984511368	0.3864	20.50393783	N
37004.97496	25.3752569	1.280624847	9.17883432	0.764453333	18.53057611	N
38289.03123	22.51770115	0.894427191	8.863915616	-0.185333333	19.67416073	N
64152.12796	23.67576908	1.187434209	8.362007363	-0.779233333	20.48856529	N
52070.17376	26.07524091	1.153256259	10.13538628	-0.25152	19.91872657	N
35451.22577	9.489969323	1.153256259	9.842186302	-0.324093333	20.42329899	N
71024.79548	9.489969323	0.98488578	10.0211315	-0.206706667	19.41809646	N
31536.38607	24.60160389	1.382027496	9.608098062	0.633653333	19.02862796	N
74224.19852	9.53802101	1.153256259	9.968865314	-0.48614	20.20887958	N
30014.51166	26.07524091	0.68556546	9.778552077	-0.2007	19.83776577	N
46942.21607	21.80371735	0.68556546	10.41265004	-0.077266667	20.92915941	N
32793.02517	21.80371735	1.280624847	9.769295096	0.731733333	21.50184695	N
48404.35999	9.53802101	1	9.738077816	-0.42952	21.34607229	N
34968.53082	9.489969323	0.714142843	9.378912621	0.65856	19.12758064	N
35759.80314	25.3752569	1.014889157	9.546859839	-1.117333333	21.16105362	N
41718.23723	27.88421457	1.014889157	9.959226527	-0.124506667	20.59626242	N
26213.73445	9.53802101	0.883176087	9.564491795	-0.565546667	21.17432825	P
30098.80639	9.489969323	1	9.780484386	0.179573333	19.75300609	P
46377.27035	5.258263158	1.382027496	8.126408039	0.10976	20.29799549	N
42895.78419	22.51770115	0.68556546	9.722828424	0.66516	20.08810582	N
46039.26673	9.53802101	0.883176087	9.711269657	-0.9176	21.25323877	N
50103.59086	16.58128351	1.014889157	9.643827061	-0.002193333	21.8203792	N
54885.77584	24.60160389	0.98488578	8.784673837	0.96384	19.80878067	N
46063.55014	9.489969323	1.382027496	8.449380521	-0.26688	21.28076693	P
44845.4423	24.76278531	0.938083152	9.794713258	0.0196	21.31880535	N
46908.55296	23.67576908	0.938083152	11.3568935	-0.560426667	19.54311602	N
80435.60717	24.76278531	0.714142843	9.800095704	-0.26314	21.98674379	N
54825.48305	27.88421457	0.768114575	9.569189398	0.82288	21.50711913	N
44845.4423	27.88421457	0.68556546	9.670463539	-1.127653333	21.97024337	N
30014.51166	26.07524091	0.866025404	9.54588105	-0.20056	22.51163602	N
58108.71187	27.88421457	0.894427191	9.384343089	0.617326667	20.75106535	N
61350.57414	27.88421457	0.714142843	9.880765176	-0.866726667	20.6175004	N
56865.31001	31.87019415	0.883176087	9.284569289	-0.468893333	19.5158746	N
54885.77584	9.489969323	1.382027496	9.527516694	0.951253333	21.83750121	P
48162.03496	26.07524091	1.024695077	9.486697881	-0.136773333	21.21062336	N
36974.78301	28.61204574	1.13137085	9.329582389	1.22688	18.54901311	N
50224.42963	13.62864953	0.883176087	8.36918531	0.206233333	19.08671784	N
28981.70782	25.3752569	1.13137085	9.59575666	-0.394986667	19.42806671	N
37019.3034	13.62864953	1.153256259	10.04267952	-0.08096	20.99794885	N
46234.7424	26.07524091	0.768114575	12.08032983	-0.14504	19.60243468	N
22381.88302	13.99986286	1.187434209	11.23220312	0.340853333	18.24181231	N
49188.37717	28.61204574	1.153256259	9.808838186	-0.237866667	20.27108295	N
60498.0621	9.53802101	1.153256259	9.787638065	-1.11296	22.10888332	N
63592.4634	24.60160389	1.014889157	9.46418172	-1.62572	19.88338607	N
42081.42984	26.07524091	0.768114575	9.70502509	-1.312826667	19.51514379	N
25596.99329	9.489969323	0.768114575	8.221379464	0.399913333	21.39640666	P
78362.60527	27.88421457	0.98488578	7.73665653	-0.1536	21.21028026	N
41974.94261	27.88421457	1.153256259	8.416998943	-1.464026667	21.99984277	N
59365.6037	9.53802101	1.153256259	10.3797383	0.60168	19.82358374	P
38240.13891	21.80371735	1	9.639812614	-0.22792	19.15373138	N
63592.4634	26.07524091	1.187434209	9.640014941	-0.43148	20.46818317	N
66678.9425	9.489969323	0.761577311	9.788765056	0.296853333	18.90961727	N
41301.59748	22.51770115	0.883176087	9.778887447	0.078793333	19.5298325	N
60498.0621	9.489969323	0.768114575	9.031488097	-0.117286667	20.44677415	N
42207.32989	26.07524091	1.024695077	9.692947893	-0.16472	19.79735393	N
69027.44942	26.07524091	0.98488578	10.23774711	-0.67144	19.66862907	N
47802.26011	24.60160389	0.768114575	9.451165279	0.20608	19.53295347	N
35591.87085	13.99986286	1.13137085	10.36333377	-0.07582	18.18071039	N
65560.80705	26.07524091	1.382027496	9.643206717	-0.26264	19.0826753	N
33764.39009	21.80371735	1	9.855342753	-1.564266667	19.9108697	N
44666.47238	20.04416984	0.98488578	9.58801323	1.197946667	21.75176251	N
58230.20234	13.99986286	0.768114575	10.16368704	0.290666667	20.88157036	N
35492.58518	28.61204574	0.761577311	9.62011801	0.34776	19.1573996	N
45444.34495	13.62864953	0.714142843	11.62197771	0.42292	18.56581214	N
65513.63628	24.15542102	1.187434209	10.19588669	-1.29352	21.45394218	N
40981.85809	24.60160389	1.280624847	8.568921262	-1.30536	20.26072851	N
77885.51697	13.62864953	0.98488578	9.644319515	0.108866667	19.59685176	N
48386.3617	9.489969323	0.894427191	9.636620117	-0.13206	20.91745765	P
39019.39759	31.87019415	0.768114575	9.457255949	0.399893333	20.39743169	N
26213.73445	28.61204574	0.68556546	11.39377658	0.155346667	18.54696577	N
80078.6489	9.489969323	1.382027496	9.565939071	0.256986667	20.61278801	N
22617.80266	9.53802101	0.761577311	9.331084608	-0.594666667	21.91872167	P
68480.18361	5.258263158	1.382027496	9.450133283	0.341933333	20.10133259	N
58838.51114	9.489969323	0.98488578	9.69267104	-0.51648	21.06924764	N
61350.57414	13.99986286	0.768114575	7.863122608	0.13952	19.91937745	N
39939.20929	9.53802101	1	10.45853706	-0.10856	21.0345618	P
49989.62282	9.53802101	0.68556546	11.63167832	-0.0568	19.65564327	P
24090.22996	9.489969323	1.382027496	10.32275411	0.841493333	20.31567171	P
48386.3617	9.489969323	1.280624847	9.690266872	0.158853333	20.36108475	P
30014.51166	27.88421457	0.68556546	9.757087653	-0.649673333	21.27060461	N
46197.01999	28.61204574	0.714142843	9.879152393	0.831306667	20.03738361	N
31536.38607	24.60160389	0.714142843	9.802195056	0.729573333	19.44192712	N
53304.38101	26.07524091	1.382027496	9.601473277	1.150853333	20.59338646	N
38845.3852	5.258263158	0.714142843	10.14493899	0.792066667	19.53715821	N
58004.30303	24.76278531	1.187434209	9.705656883	-0.032106667	20.22074938	N
45444.34495	9.489969323	0.883176087	9.669801697	-0.034553333	19.54053872	N
38911.95663	24.60160389	1.014889157	9.738861492	-0.865933333	20.55046862	P
77789.2409	13.62864953	1.153256259	9.797258764	-0.025106667	20.91666257	N
49174.75525	9.489969323	0.6244998	9.940544893	-1.446946667	19.93381343	N
43980.992	21.80371735	0.714142843	9.699519868	0.175606667	19.3813684	N
80219.78327	22.51770115	0.761577311	10.80562597	-1.1298	21.09528963	N
46234.7424	24.15542102	0.68556546	9.775607045	0.232593333	20.53209269	N
65398.37511	24.15542102	0.761577311	8.639464855	-0.98454	20.43121261	N
46063.55014	27.88421457	1	8.124588636	-0.197653333	20.56074953	N
22081.79926	27.88421457	0.883176087	8.71352916	1.041913333	20.64362477	N
49188.37717	21.80371735	0.938083152	9.879399974	1.058026667	19.77523948	N
56123.25585	21.80371735	1.13137085	7.590727298	0.761786667	18.08672849	N
56861.90467	26.07524091	1.382027496	8.10722304	0.563666667	20.38371033	N
27603.45392	24.60160389	0.938083152	9.055451163	-0.29882	19.34128534	N
35492.58518	5.258263158	1.382027496	9.380451738	0.55664	18.37576017	N
33932.9607	27.88421457	1.187434209	9.131791285	0.43576	20.38811985	N
52070.17376	9.53802101	0.866025404	8.643125238	-0.26314	19.75033117	P
47525.63666	28.61204574	0.98488578	10.90894792	-0.127573333	21.31721743	N
48010.72967	26.07524091	0.979795897	9.816891817	0.399913333	21.95567118	N
75020.91892	5.258263158	1.280624847	9.665760945	-0.402453333	19.51131466	N
30386.68982	26.07524091	0.894427191	8.059614008	2.340813333	20.01520534	N
38845.3852	27.88421457	0.68556546	9.740069127	0.76128	20.22075936	N
22617.80266	13.62864953	0.979795897	9.596054994	0.385466667	19.67077889	N
51842.16332	9.53802101	0.98488578	9.576199924	-0.60352	20.90737987	P
22381.88302	24.60160389	0.830662386	9.132497746	-0.045053333	20.68961329	N
66708.55827	9.489969323	1	10.01862498	-0.132706667	20.52106065	P
27811.2062	26.07524091	0.768114575	10.39811047	-0.2898	19.6351165	N
54104.8271	26.07524091	0.761577311	9.731507249	-0.422213333	21.69003918	N
30939.17825	24.15542102	1.382027496	9.129675176	-0.783686667	21.22155769	N
43146.79404	26.07524091	0.866025404	10.40603628	-0.140973333	20.13215349	N
56861.90467	9.53802101	1.153256259	8.518033953	1.15456	21.86073648	P
57935.53756	23.67576908	0.830662386	9.942513754	1.184	20.4414586	N
50336.07657	26.07524091	1.024695077	10.08153491	-1.024293333	20.35947598	N
61277.77549	13.62864953	1.153256259	9.874394805	-0.661946667	22.12177872	N
37655.51249	27.88421457	0.98488578	11.08237598	1.67536	21.91367135	N
64083.33694	24.76278531	1.014889157	10.39601321	-0.003406667	19.54726366	N
61300.5189	5.258263158	1	9.348025421	0.751406667	22.02582215	N
47357.75499	13.99986286	0.830662386	9.855100244	-0.0436	18.47209764	N
28259.56349	13.62864953	1	9.88991873	0.633266667	20.18408997	N
31536.38607	21.80371735	0.768114575	9.401687401	1.378346667	18.53457915	N
24523.61422	16.58128351	1.153256259	9.606408259	-0.09462	20.5221968	N
41974.94261	23.67576908	1.024695077	9.757556678	-1.870586667	19.39599523	N
26565.46888	9.53802101	1	9.844350163	0.558986667	19.3850809	P
49001.04816	5.258263158	0.714142843	9.921110831	0.810233333	21.03935361	N
45257.88488	9.489969323	1.024695077	9.631101748	0.01932	20.3892417	N
52023.47526	9.489969323	1.280624847	9.532086958	0.23856	21.24248025	P
17146.69631	13.62864953	1.153256259	9.911558846	-0.96096	20.68847839	N
42269.52644	26.07524091	0.714142843	9.960899104	1.921813333	20.76072662	N
27811.2062	23.67576908	0.883176087	9.762128288	-0.164986667	20.09756815	N
30014.51166	9.489969323	1.280624847	9.734823223	0.009473333	20.77495953	N
39508.55829	22.51770115	1.014889157	9.930105053	0.030053333	20.17652655	N
71730.72906	9.489969323	0.98488578	9.990361352	-0.010406667	20.77324619	P
66678.9425	31.87019415	0.883176087	9.356990467	-0.194753333	20.7861415	N
18997.38341	13.99986286	1.153256259	9.569025118	-0.501013333	18.97142492	N
56546.09013	13.62864953	1.187434209	9.57823981	-0.496053333	20.33165592	N
35718.04285	9.53802101	1.153256259	9.012640138	-0.513973333	22.71795456	N
51641.01884	9.53802101	0.938083152	9.695296678	-0.9324	21.99514955	P
35759.80314	9.489969323	0.761577311	11.01844262	0.87616	20.62444488	N
39508.55829	22.51770115	0.714142843	9.664003102	0.009333333	19.02455877	N
61350.57414	9.489969323	1.13137085	9.805663589	0.916373333	19.93817631	N
51182.46467	25.3752569	0.883176087	9.765614813	0.495226667	19.69281777	N
62033.46627	21.80371735	1.014889157	9.338850239	-1.169253333	20.51331395	N
61573.77185	22.51770115	0.883176087	9.08212542	-0.443266667	19.92468635	N
56536.92584	9.53802101	1.280624847	8.75546061	-0.79352	21.72896299	N
18481.37531	26.07524091	0.830662386	10.47856814	-0.999786667	18.86713777	N
64821.95691	23.67576908	0.98488578	9.063465524	-0.242346667	21.45918551	N
32617.42583	24.15542102	0.979795897	9.419840369	-0.87152	21.14190522	N
34385.03975	9.489969323	0.979795897	9.685860869	-0.21904	21.24399176	P
58439.7488	9.489969323	1.153256259	11.11525811	0.692746667	22.19080679	N
27811.2062	13.62864953	1.024695077	9.674769748	0.008586667	20.8867273	N
35591.87085	22.51770115	1.13137085	9.699964905	0.290666667	18.71150922	N
43165.95789	21.80371735	0.830662386	8.819230697	-0.081766667	19.49367232	N
35451.22577	9.53802101	0.979795897	8.730987571	-0.292313333	21.18225213	N
40981.85809	9.489969323	0.768114575	10.33837472	-0.21904	22.36379401	N
61740.88705	24.60160389	0.714142843	9.710193476	0.83496	20.78632984	N
75355.33187	9.489969323	0.979795897	10.17570809	0.08284	19.81820817	P
19402.89771	13.99986286	0.6244998	9.062172152	-0.0616	20.65261979	N
48399.70433	31.87019415	0.883176087	9.813018119	-1.69312	22.05390472	N
54885.77584	28.61204574	1.153256259	8.242842584	0.052033333	20.87457186	N
18481.37531	24.15542102	0.761577311	8.057682058	-0.017173333	21.91116605	N
59670.3522	22.51770115	1.382027496	9.895717188	-2.11232	19.524732	N
28981.70782	9.53802101	1.280624847	9.625417836	-0.60352	22.95824595	P
73213.91493	9.53802101	1	9.645320736	-1.061466667	21.00962541	N
41767.07767	23.67576908	0.68556546	9.525719253	0.79624	21.22272517	N
63762.37753	25.3752569	0.68556546	8.516986114	-1.068826667	20.56706837	N
56536.92584	5.258263158	1.014889157	9.590170555	-0.35868	19.31811812	N
48404.35999	28.61204574	1.13137085	9.769835734	-0.009706667	20.28515309	N
49989.62282	14.26533848	1.153256259	7.855248455	-0.40548	19.70971023	N
34747.86717	5.258263158	0.714142843	8.879415075	0.617326667	20.11058388	N
42301.88767	24.76278531	1.187434209	8.791244086	1.14208	19.75744666	N
46234.7424	23.67576908	0.761577311	9.815810394	2.06968	21.22241082	N
24632.93059	5.258263158	0.761577311	9.615676878	-0.23464	21.30417752	N
69079.62347	9.489969323	1	10.45679938	-0.156706667	20.33904068	N
33547.47882	24.60160389	0.938083152	10.77126636	0.19596	20.93874851	N
50298.72063	24.60160389	0.883176087	9.355423161	-0.138613333	20.70184731	N
62142.79697	5.258263158	0.938083152	9.856373112	-1.66296	19.95589524	N
37198.49333	13.99986286	0.68556546	9.541027706	-0.02414	18.87214701	N
46039.26673	26.07524091	1	10.25503218	-0.006113333	21.30981914	N
65269.86037	23.67576908	1.280624847	9.847320983	-0.32776	19.62826976	N
42895.78419	31.87019415	1.024695077	9.711905569	0.02392	21.79588084	N
58546.21588	9.53802101	1.153256259	9.499969755	-1.050293333	20.53431715	P
22081.79926	27.88421457	0.68556546	10.23391443	0.43576	20.6535877	N
32751.9546	26.07524091	0.68556546	9.946301847	-0.42728	21.51528443	N
47839.06753	27.88421457	0.98488578	9.624771161	-0.328453333	19.57123099	N
59569.61999	17.95771439	0.768114575	9.691321358	0.8236	19.34969934	N
33412.20369	21.80371735	0.761577311	9.427086736	0.6467	18.36446841	N
60498.0621	13.62864953	0.894427191	9.349104619	0.3345	19.69964146	N
56818.91424	9.53802101	1.153256259	10.44129138	-0.0392	20.15209957	N
26565.46888	9.489969323	1.382027496	10.61295992	0.020393333	20.3694278	P
14791.96801	13.62864953	0.768114575	9.28617733	-0.187066667	18.74610983	N
27589.43364	31.87019415	1.014889157	9.124460495	0.039013333	19.47533537	N
61740.88705	13.62864953	1.280624847	9.876344221	0.12936	20.34077874	N
63469.28454	9.489969323	0.883176087	9.657780818	0.240426667	19.49425555	P
28981.70782	14.26533848	1.13137085	10.19757972	-0.463493333	20.2032432	N
42840.19856	27.88421457	1.024695077	9.778963476	1.29352	23.32462226	N
41763.02016	9.489969323	1.13137085	10.06125091	0.492613333	18.6802561	P
60454.8705	26.07524091	0.714142843	9.797386031	-1.32908	20.22676426	N
52044.06401	14.26533848	0.761577311	9.739675451	-1.85664	21.88303986	N
64083.33694	21.80371735	0.866025404	10.26220256	-0.17834	20.84035706	N
55990.29005	9.489969323	1.382027496	9.724706551	-1.564266667	21.66272314	P
55946.93469	25.3752569	1.280624847	10.14002001	-1.664826667	20.03779248	N
50257.68247	9.53802101	1.014889157	9.393967815	0.24024	20.30850733	N
46108.21842	5.258263158	1.13137085	9.447758916	1.01952	21.10020104	N
47486.86103	21.80371735	1.014889157	9.356843607	0.230533333	21.40676772	N
43146.79404	24.15542102	0.714142843	9.631482472	-0.332406667	19.73060099	N
65398.37511	9.53802101	1.014889157	9.884031885	0.96792	21.77677459	P
35759.80314	9.489969323	0.6244998	9.477223348	-0.10222	21.70185603	N
19402.89771	22.51770115	1.014889157	11.79249468	-1.53328	21.18850318	N
43459.76888	9.53802101	1.13137085	9.530250816	-0.23128	20.8556854	P
45636.1148	5.258263158	0.98488578	9.534273691	-0.120213333	20.62925297	N
65269.86037	26.07524091	1.382027496	9.927851053	-0.144206667	20.9162116	N
54885.77584	24.60160389	1.153256259	9.799900287	-1.55696	19.96936373	N
58004.30303	21.80371735	1.280624847	9.810750898	-0.078506667	19.76642914	N
57935.53756	13.99986286	1.382027496	9.057396739	0.410666667	19.11749167	N
40082.36581	9.489969323	1.280624847	10.58700796	0.049113333	19.39573642	P
47639.66181	27.88421457	0.938083152	11.30255714	-0.487386667	19.78612008	N
35451.22577	13.99986286	1.014889157	9.246496007	-0.239813333	19.08768105	N
39035.46324	24.15542102	1.13137085	9.052489127	0.52688	20.68271811	N
24523.61422	26.07524091	0.68556546	9.440528302	-0.23828	19.94334756	N
41974.94261	27.88421457	0.761577311	11.1969366	-0.38976	20.41397942	N
67211.14254	24.76278531	0.6244998	9.802022869	2.25664	21.65154649	N
43459.76888	28.61204574	1	9.756328486	1.008	19.91554455	N
63479.41195	9.53802101	0.714142843	10.16671777	-0.722773333	21.81046254	P
49001.04816	9.53802101	0.98488578	10.1947345	-0.069873333	20.61830013	P
34747.86717	24.15542102	1.153256259	9.760922584	-1.28214	21.24527906	N
30014.51166	27.88421457	1.153256259	9.210035554	-0.523306667	20.31689112	N
47357.75499	24.76278531	0.894427191	9.900474085	-0.032106667	20.44994259	N
39368.98036	26.07524091	0.68556546	9.994538378	0.3771	19.92554494	N
31536.38607	31.87019415	1.382027496	9.613213164	-0.867973333	20.32079295	N
71730.72906	24.15542102	0.768114575	10.24785291	0.68238	19.71455375	N
36769.08378	13.62864953	0.68556546	10.30678151	0.24024	20.3816038	N
51842.16332	5.258263158	1.153256259	9.569119893	-0.642466667	19.69152772	N
49174.75525	16.58128351	0.68556546	11.09890516	-0.472073333	20.51618543	N
50336.07657	27.88421457	0.68556546	9.832494723	-0.29536	19.97006091	N
61300.5189	5.258263158	1.153256259	9.798669702	0.191226667	19.87989542	N
42301.88767	9.53802101	1.13137085	10.2627937	0.772053333	21.47955485	N
32617.42583	23.67576908	1.153256259	10.01376997	0.581013333	20.40344364	N
77885.51697	24.60160389	0.714142843	8.026250217	-0.4035	21.7252324	N
31536.38607	31.87019415	1.014889157	11.35851445	0.365926667	20.88433396	N
46908.55296	5.258263158	1.024695077	9.774880828	-0.42432	20.53715363	N
47362.78099	13.62864953	1.382027496	9.923064333	0.124506667	19.07908213	N
39983.60991	24.76278531	0.68556546	9.779250619	2.33864	23.30121081	N
18930.2762	17.95771439	0.866025404	7.73283894	0.6322	18.19384374	N
63479.41195	13.62864953	0.938083152	9.483671419	-0.27654	19.90709355	N
57935.53756	22.51770115	1.153256259	9.300347584	0.79488	21.23366917	N
47486.86103	9.489969323	1.187434209	8.694052871	0.51264	20.07648822	N
34747.86717	24.15542102	0.883176087	7.841643522	1.01568	20.63529673	N
35718.04285	5.258263158	1.13137085	8.509195666	1.13988	19.45674671	N
65653.07082	9.53802101	0.714142843	9.33803756	-0.068306667	20.80141068	P
22730.7233	17.95771439	1	9.575650919	-0.38016	19.61640051	N
18930.2762	17.95771439	0.866025404	7.929907049	0.58426	18.38980404	N
42737.30395	5.258263158	0.768114575	9.62233633	0.56448	19.35675327	N
39664.27846	23.67576908	1	8.039740602	0.482406667	21.56734851	N
39508.55829	22.51770115	0.714142843	9.633644283	0.122666667	19.18976529	N
40665.11534	13.99986286	0.68556546	9.897020958	-1.318053333	19.76126102	N
38929.23956	26.07524091	1.382027496	9.757267712	0.58016	20.68466729	N
56861.90467	9.53802101	0.68556546	9.716862153	0.91342	20.75229948	P
44919.46033	21.80371735	0.768114575	9.88790386	0.59584	18.89581839	N
24632.93059	9.53802101	0.883176087	10.80513131	0.66272	20.49248546	P
32617.42583	9.53802101	1.024695077	8.632465206	-0.068306667	20.79929197	P
33764.39009	13.99986286	1.280624847	9.215486241	-0.706906667	20.88096365	N
48500.50595	16.58128351	1.153256259	9.839493356	0.2784	21.39196485	N
36480.47296	5.258263158	0.894427191	10.35437104	-0.41236	18.98054793	N
50298.72063	26.07524091	0.761577311	9.339587064	-1.190373333	20.32753702	N
40993.07073	13.99986286	1.014889157	9.372728404	-0.433986667	18.7670079	N
32238.46255	9.53802101	0.883176087	9.669116699	0.281553333	21.2390852	P
58921.68596	24.15542102	1.280624847	9.430478174	0.16388	21.00879076	N
73985.63731	13.99986286	0.866025404	9.569329915	-0.150266667	18.7969619	N
61624.05022	9.489969323	0.830662386	11.31573481	0.019553333	18.7072295	N
49174.75525	26.07524091	1.13137085	9.707465544	-1.022826667	19.51727411	N
47839.06753	13.99986286	1.382027496	9.83178667	-0.206706667	20.78513594	N
60498.0621	26.07524091	0.883176087	10.08008542	-0.47524	20.24097697	N
61516.42342	5.258263158	0.894427191	9.284785831	-0.96432	19.4635028	N
56536.65185	26.07524091	0.938083152	9.877984195	-0.21312	18.84409957	N
29066.60829	24.76278531	1.014889157	10.02490533	-0.0419	20.66692422	N
50383.13168	21.80371735	0.68556546	12.88874773	-0.079933333	19.54678304	N
61740.88705	24.76278531	0.98488578	10.32936755	-0.077266667	19.33532835	N
44518.76855	27.88421457	1.187434209	8.934872092	-0.09568	20.73152291	N
42466.6335	13.62864953	1.153256259	9.536139329	0.761786667	20.28471675	N
47525.63666	24.76278531	0.883176087	11.38227056	1.092193333	20.40610574	N
31599.59969	24.76278531	1.024695077	10.13741931	0.0322	21.82242566	N
24090.22996	26.07524091	0.768114575	9.846401639	0.30302	21.32062458	N
36480.47296	31.87019415	0.68556546	9.791414561	0.667706667	21.00276568	N
42840.19856	28.61204574	1.153256259	10.04347884	-0.513	20.65287235	N
18930.2762	13.62864953	0.979795897	9.636353556	-0.635106667	19.1507238	N
33666.40352	9.489969323	1	9.136727869	-0.532373333	21.22649005	N
32793.02517	9.489969323	0.768114575	8.994529436	0.435773333	19.75139816	N
68480.18361	28.61204574	1.014889157	9.817494928	-1.402253333	19.9565114	N
47362.78099	24.15542102	0.68556546	10.38770103	0.225306667	19.69412729	N
61740.88705	23.67576908	1.13137085	9.747416178	3.116	21.28497219	N
37802.16289	22.51770115	0.761577311	9.983274669	0.79488	20.57748036	N
46309.29565	31.87019415	0.714142843	11.19467078	-0.25152	19.85564439	N
55946.93469	24.60160389	1.187434209	9.742108483	0.253906667	19.61227609	N
51797.58679	26.07524091	0.830662386	8.272854024	-2.033546667	19.71284946	N
56836.6604	9.489969323	1	10.27274882	-0.368693333	20.07563287	P
56123.25585	26.07524091	1.153256259	9.965170918	-0.2556	19.87826708	N
55992.61844	5.258263158	1.187434209	9.74311348	0.90552	20.63852305	N
52044.06401	24.76278531	1.382027496	9.866399707	-0.25024	20.60578098	N
50062.7119	31.87019415	0.768114575	9.710859397	1.038986667	21.95554995	N
61300.5189	9.53802101	0.714142843	9.521904555	0.12936	20.78023523	N
63482.30006	13.62864953	0.714142843	9.869176079	-0.81286	20.46052082	N
41767.07767	13.99986286	0.830662386	9.891396603	1.581026667	19.1113771	N
69027.44942	9.489969323	1.382027496	9.451714782	0.622913333	19.46990939	P
36480.47296	9.489969323	0.938083152	8.233432479	-1.43336	20.79974639	N
74188.48093	21.80371735	1.13137085	8.670077348	0.872673333	20.19903324	N
58230.20234	24.15542102	1.382027496	8.029793478	-0.373153333	20.50670526	N
38127.20708	5.258263158	0.761577311	8.842812992	-0.060106667	20.45353382	N
37198.49333	27.88421457	0.98488578	8.864145835	-0.474413333	19.68448575	N
33547.47882	22.51770115	1.13137085	9.603886244	-0.496133333	18.47140158	N
54438.59283	16.58128351	1.024695077	9.663568308	1.628513333	21.01522405	N
71698.88366	14.26533848	1.382027496	7.188523455	0.45192	20.10748639	N
61624.05022	26.07524091	1.014889157	9.979074987	-0.2556	19.97853239	N
51641.01884	9.53802101	0.768114575	10.25352204	-0.51648	21.19480735	P
38929.23956	22.51770115	1.153256259	9.760303088	0.261333333	19.90471638	N
61740.88705	21.80371735	1.187434209	9.659805676	-0.54656	17.76941043	N
27925.14538	21.80371735	0.768114575	9.706113182	-0.47336	18.18060163	N
68177.20148	20.04416984	0.768114575	7.81398308	-0.105806667	21.24357679	N
47772.22417	25.3752569	1.382027496	8.055097868	1.03944	20.1836129	N
61567.84951	25.3752569	1.024695077	9.619121293	-0.427813333	20.08287386	N
28981.70782	21.80371735	1.153256259	9.544198079	0.84584	18.305257	N
31001.40475	21.80371735	0.761577311	9.737461853	-0.06808	19.8388317	N
64099.78696	9.53802101	0.768114575	9.6183296	0.5605	20.26977856	N
49174.75525	9.53802101	1.014889157	9.662990096	-0.061413333	20.60812998	P
45763.78577	9.53802101	1.382027496	9.448588703	0.522666667	20.35621659	N
38845.3852	24.60160389	0.68556546	9.010747781	0.13952	19.66691327	N
42466.6335	5.258263158	1.024695077	10.53929639	0.860346667	19.51083458	N
59670.3522	9.53802101	1.280624847	8.50292875	0.97888	19.79917334	P
68177.20148	16.58128351	0.883176087	8.524183842	-0.260033333	22.60223621	N
32793.02517	24.15542102	0.98488578	8.821011184	0.571013333	20.28953469	N
52028.47951	5.258263158	0.830662386	9.732331585	0.4416	19.7096348	N
40117.24215	9.53802101	0.68556546	9.999172584	0.01554	21.72734122	N
50378.99465	27.88421457	0.768114575	10.33371731	-0.841453333	20.50408358	N
52044.06401	28.61204574	1.153256259	9.832209326	-0.0419	20.2112457	N
14791.96801	26.07524091	1.382027496	9.5923178	-0.284853333	18.9443491	N
17146.69631	24.60160389	0.768114575	9.731335308	0.18176	20.46768112	N
39664.27846	24.60160389	0.98488578	9.803799703	0.3345	18.9996305	N
69547.50428	5.258263158	0.68556546	9.730563486	-0.028213333	20.19153207	N
55992.61844	24.60160389	0.883176087	9.834792556	-1.402253333	19.77409339	N
56861.90467	21.80371735	0.979795897	9.656757435	0.97888	21.00491216	N
61740.88705	28.61204574	0.938083152	9.808273807	-1.554	19.56262157	N
52831.05676	21.80371735	0.938083152	9.709389972	-1.81008	20.33463369	N
54104.8271	27.88421457	0.979795897	9.712813353	3.01432	21.50621255	N
32617.42583	26.07524091	0.830662386	7.954595231	-0.21344	20.47247118	N
68480.18361	9.489969323	1.382027496	11.41826	1.111973333	20.34589947	N
42737.30395	17.95771439	1.382027496	10.28958728	0.871173333	17.99545417	N
31997.63825	13.99986286	1.280624847	9.254032738	0.110013333	19.3400515	N
61056.42251	21.80371735	1.13137085	10.44566866	0.004433333	20.41325899	N
39508.55829	22.51770115	0.714142843	9.232542397	0.009333333	18.94140591	N
24090.22996	9.53802101	0.6244998	10.10366082	0.58642	22.18573952	N
40125.35048	27.88421457	0.761577311	8.653928208	-0.026413333	22.69045702	N
48540.10928	5.258263158	1.187434209	8.861947019	-1.24024	20.14258001	N
65832.26107	9.489969323	1.153256259	9.567677323	0.742186667	20.39751037	N
44845.4423	27.88421457	0.68556546	8.141924836	0.983253333	22.96339962	N
43980.992	22.51770115	0.68556546	10.88234478	0.009333333	18.32841133	N
19402.89771	21.80371735	1.187434209	9.760485431	-1.34976	20.01994496	N
19402.89771	21.80371735	1.187434209	9.616872088	-1.09816	19.78235815	N
48301.23333	27.88421457	0.714142843	9.714621981	-1.82336	20.32538558	N
67968.10985	9.489969323	1	9.127229213	-0.51648	21.01505645	P
47362.78099	5.258263158	0.68556546	9.95239372	-0.51744	19.58130932	N
39035.46324	23.67576908	0.938083152	7.90380963	-0.51648	20.65627949	N
31242.87635	9.489969323	1	9.640971544	-0.165106667	18.57749668	N
33693.71167	13.99986286	0.979795897	9.739120615	-0.29896	21.00592735	N
28981.70782	24.15542102	0.761577311	10.88234478	-0.35224	20.83250037	N
58230.20234	9.53802101	1.153256259	9.235721281	-0.79352	20.57051595	N
25596.99329	9.53802101	0.938083152	9.84164789	0.017733333	20.51989634	P
61740.88705	23.67576908	0.768114575	9.135578812	1.762593333	21.01585416	N
80078.6489	26.07524091	0.938083152	9.641478081	-0.040273333	20.44117589	N
38127.20708	16.58128351	1.014889157	11.44856056	-0.82956	19.86266729	N
62142.79697	9.53802101	0.883176087	11.64185016	0.18744	19.68047568	P
47362.78099	31.87019415	1.382027496	9.709876911	0.428733333	21.17523706	N
37802.16289	31.87019415	0.830662386	11.04267787	0.632426667	20.62311304	N
58004.30303	5.258263158	0.830662386	9.743646234	0.58016	19.60153545	N
55992.61844	20.04416984	1.382027496	8.041646052	-0.99456	20.06288831	N
51397.25086	24.76278531	1.13137085	8.330190528	-0.02414	21.00599479	N
51797.58679	9.489969323	1.014889157	9.391681076	0.74928	20.65682863	N
73085.1063	24.60160389	0.68556546	8.166107216	-0.411546667	19.57911644	N
29898.07282	27.88421457	0.68556546	9.502137688	0.86736	21.57450642	N
61350.57414	5.258263158	0.6244998	9.094615386	1.169933333	18.80005772	N
56088.96997	23.67576908	0.6244998	8.99108483	-0.824506667	20.88001219	N
37374.22234	21.80371735	0.98488578	9.552711282	0.265066667	19.15472654	N
37198.49333	17.95771439	0.979795897	9.911705262	0.45344	19.18532373	N
27603.45392	24.60160389	1.382027496	9.607503436	0.61548	20.45401467	N
54040.27594	17.95771439	0.68556546	9.627857433	-0.03128	19.91994357	N
40282.47926	9.53802101	0.979795897	8.306841731	0.558986667	20.65024583	N
27603.45392	24.60160389	1.153256259	9.297133599	0.61548	20.26095015	N
53304.38101	16.58128351	1.187434209	9.032478226	0.15164	21.01867431	N
35492.58518	24.76278531	0.714142843	10.12352457	-0.14016	21.9920605	N
65398.37511	31.87019415	0.98488578	10.55440147	0.09464	20.86930971	N
44919.46033	16.58128351	0.768114575	11.22115016	-0.38802	19.32445228	N
58465.70509	24.60160389	1.014889157	9.181166769	0.935946667	18.6247538	N
58124.88173	26.07524091	0.714142843	9.813897254	0.36408	20.50502715	N
63479.41195	20.04416984	0.768114575	9.669572792	2.05128	20.35465763	N
38733.76389	24.15542102	0.68556546	9.913111257	-0.560633333	19.68298199	N
24523.61422	13.62864953	1.280624847	11.39636892	-0.73408	20.50584432	N
33208.28558	16.58128351	1.024695077	9.49531386	0.274533333	20.5179162	N
55946.93469	26.07524091	1	8.471833007	0.3996	20.30326387	N
61740.88705	9.53802101	1.280624847	9.648690925	0.1932	22.04018295	N
32744.45526	24.60160389	1.280624847	9.337540959	-0.354613333	19.28398041	N
36451.18139	27.88421457	0.98488578	9.987086111	-0.268026667	20.73237096	N
67211.14254	24.15542102	1.024695077	9.705766575	-0.785333333	20.93353183	N
39019.39759	25.3752569	0.866025404	9.579281249	-0.21016	19.18101086	N
47273.92618	13.99986286	0.68556546	10.01086197	-0.596073333	20.68445745	N
40125.35048	9.53802101	0.768114575	9.572422478	-0.81776	20.93669191	N
32238.46255	22.51770115	1.382027496	10.31054614	0.980066667	21.01177167	N
39815.22755	31.87019415	0.883176087	9.635355888	-0.39168	21.02380008	N
65832.26107	13.99986286	1.014889157	12.11242062	0.321233333	18.64538396	N
36207.96046	9.53802101	0.761577311	10.4496394	-1.061466667	20.02103353	N
56861.90467	27.88421457	0.979795897	9.69955346	0.692746667	20.11487266	N
32778.46646	24.60160389	0.938083152	9.453170226	0.18626	18.96610573	N
32751.9546	9.53802101	0.938083152	9.470253584	0.49442	20.8773469	P
31599.59969	23.67576908	0.830662386	9.907508026	-1.176933333	20.50745554	N
63620.70829	22.51770115	0.714142843	9.700247827	-1.79376	20.33274093	N
38240.13891	13.99986286	1.014889157	8.305555605	-0.26816	20.62821512	N
33412.20369	31.87019415	1.187434209	7.932859662	1.25184	20.61829305	N
26213.73445	9.53802101	1.280624847	11.58369267	0.450533333	19.32072918	N
27925.14538	27.88421457	1.014889157	9.57656737	-0.042886667	22.23313416	N
42081.42984	13.99986286	0.761577311	10.54091772	-0.026413333	19.47672934	N
42840.19856	9.489969323	0.768114575	10.08778291	-0.66584	19.98781255	N
39664.27846	26.07524091	0.768114575	7.366080525	2.544726667	21.66299823	N
67181.30364	28.61204574	0.714142843	9.769612834	0.066266667	19.31384628	N
31599.59969	5.258263158	0.68556546	9.81346596	-1.41622	21.60893322	N
50298.72063	9.53802101	0.938083152	11.11735983	0.13912	21.30803553	N
29898.07282	20.04416984	1	9.636070607	-0.100346667	20.36814873	N
52023.47526	9.489969323	0.98488578	9.697784816	-1.094986667	20.96565421	N
38240.13891	9.489969323	1	10.56379685	0.018293333	21.35114168	P
40665.11534	22.51770115	1.382027496	8.785668444	0.57116	19.17681056	N
30098.80639	13.99986286	0.979795897	9.343399775	-0.912813333	19.99617858	N
43146.79404	28.61204574	0.68556546	9.780658111	0.351866667	20.5340863	N
17146.69631	27.88421457	0.979795897	10.08026232	-0.548426667	21.90666469	N
40113.38356	9.489969323	1.014889157	9.5012299	0.444746667	22.35949274	N
69079.62347	27.88421457	0.68556546	9.522835293	2.567073333	21.34445884	N
18481.37531	17.95771439	1	11.03647223	-0.48048	21.1600669	N
50224.42963	13.62864953	0.883176087	9.806789569	0.020346667	20.11971279	N
37019.3034	13.99986286	0.883176087	10.12820032	-0.29052	19.542479	N
46942.21607	28.61204574	0.894427191	9.007192887	-0.209066667	19.98660341	N
47853.57402	24.76278531	1.187434209	9.614467679	-0.012226667	20.07946476	N
43653.49497	13.99986286	0.68556546	9.528548213	0.151946667	19.40617462	N
47839.06753	28.61204574	1.280624847	9.986446356	-0.343466667	20.7278709	N
25615.97923	9.53802101	0.894427191	10.4554535	0.087093333	20.49844118	N
56836.6604	25.3752569	0.979795897	9.51692893	-0.55056	19.94600857	N
52831.05676	13.62864953	0.68556546	10.41941831	-0.019226667	19.65740602	N
38911.95663	25.3752569	0.98488578	10.69954389	0.778773333	20.84950044	N
61300.5189	13.62864953	0.768114575	9.790451824	1.35136	20.72883975	N
59621.66783	27.88421457	1.280624847	9.657047591	-0.755626667	20.85273544	N
47362.78099	9.489969323	1.382027496	9.652492035	0.860346667	20.65461054	N
42895.78419	26.07524091	0.883176087	8.406553961	-0.01624	19.1962089	N
46377.27035	28.61204574	0.830662386	9.586573263	1.24432	18.96994611	N
48404.35999	16.58128351	0.979795897	9.620410527	-1.21152	19.79861255	N
69027.44942	9.53802101	1.13137085	10.07104186	-1.34976	20.5470562	N
56836.6604	9.53802101	0.979795897	9.985845334	-0.075513333	19.97608451	N
42860.786	14.26533848	0.938083152	10.10398179	-0.725146667	20.02340278	N
46063.55014	26.07524091	0.98488578	10.1455686	0.622913333	21.01031804	N
59355.98246	24.15542102	0.68556546	9.802866461	-0.036586667	19.70364974	N
38929.23956	9.489969323	0.68556546	9.800825057	-1.52	19.05823037	P
71024.79548	20.04416984	0.938083152	10.59887622	-0.096293333	19.87502903	N
75367.5465	21.80371735	0.761577311	9.569288054	0.9338	18.93940962	N
49659.91503	9.489969323	0.979795897	9.677195572	0.793306667	19.09090962	N
46063.55014	9.53802101	1.382027496	11.77635726	0.099973333	20.97098889	N
25596.99329	13.99986286	0.894427191	9.437859157	0.77256	20.5562698	N
63620.70829	9.489969323	1.014889157	9.796497045	-1.4208	20.62180698	N
40665.11534	5.258263158	1.382027496	9.798007947	0.004713333	19.4183933	N
39983.60991	13.99986286	1.024695077	11.4395214	-1.373493333	19.60606385	N
58838.51114	24.60160389	0.768114575	10.47643521	1.030773333	20.30344009	N
67200.24979	27.88421457	0.938083152	7.817847235	-0.257493333	19.54794901	N
54040.27594	24.60160389	1.153256259	11.67453023	1.276426667	19.4042312	N
38240.13891	31.87019415	0.98488578	9.791077237	0.919013333	20.27901492	N
30098.80639	9.489969323	0.938083152	9.977438797	-1.37432	19.96610601	N
42081.42984	13.99986286	0.768114575	9.856895459	-1.17888	18.8611002	N
44518.76855	5.258263158	0.979795897	8.906366494	1.13988	18.27292744	N
60498.0621	26.07524091	0.98488578	8.590700507	-0.183653333	19.01168453	N
58230.20234	22.51770115	0.768114575	9.529957567	0.122666667	20.09563728	N
35630.812	26.07524091	0.768114575	9.562716334	-0.248026667	19.49370787	N
48500.50595	9.489969323	0.938083152	11.44474377	-0.01302	20.88692075	N
28981.70782	21.80371735	0.883176087	9.782631365	0.253333333	19.68396952	N
45257.88488	21.80371735	0.98488578	10.15736318	-1.16208	20.0882059	N
35775.68603	21.80371735	1.280624847	9.758358232	-0.604186667	19.10183121	N
63756.24469	9.489969323	1.014889157	9.718243245	-0.318826667	18.80477964	N
55946.93469	24.60160389	1.153256259	9.527582748	-0.26816	19.89949199	N
24523.61422	9.53802101	1.13137085	7.210330719	0.12936	19.37045742	P
40665.11534	24.60160389	0.98488578	9.646031005	-0.38364	19.85285788	N
63592.4634	24.76278531	0.768114575	9.174297544	-0.106093333	20.82262796	N
61624.05022	24.60160389	1.13137085	10.10859702	0.18626	19.78900293	N
38845.3852	25.3752569	0.68556546	9.762736235	0.757333333	18.67288921	N
67968.10985	9.489969323	0.768114575	8.972413261	0.622913333	19.95853015	N
58838.51114	21.80371735	1.187434209	8.953477809	0.951253333	18.13804532	N
47273.92618	24.15542102	1.024695077	9.569644309	0.996053333	21.52400535	N
71334.53352	5.258263158	0.714142843	10.02743407	0.663053333	21.55957698	N
38733.76389	14.26533848	0.761577311	9.668656104	-1.16816	20.42646828	N
39368.98036	27.88421457	1.280624847	8.69114361	-0.866726667	21.89038546	N
83735.4141	9.53802101	1.014889157	10.86071516	0.858666667	21.16873741	N
32778.46646	27.88421457	1.280624847	11.41482081	-0.416826667	21.04680996	N
36480.47296	9.53802101	1.13137085	10.40658925	0.212986667	22.21344309	P
49174.75525	31.87019415	0.938083152	9.373036321	0.013766667	20.14451031	N
68684.53803	26.07524091	1.024695077	9.169001961	-1.282993333	20.28574313	N
50378.99465	24.60160389	1.014889157	9.780236761	0.1065	19.34148812	N
42269.52644	9.489969323	1.024695077	11.64765771	-0.165106667	20.09786514	N
24630.56132	24.76278531	1.382027496	10.01112509	-0.03172	20.27975691	N
42466.6335	9.53802101	0.714142843	9.768624524	-0.821333333	20.75458981	N
67968.10985	9.489969323	0.98488578	12.55092919	-1.4208	21.43375497	N
46063.55014	17.95771439	0.768114575	8.584133086	-0.807273333	19.66349793	N
47639.66181	9.53802101	0.714142843	11.72967422	0.91342	20.62124185	N
58838.51114	27.88421457	1.280624847	9.717891299	2.05128	21.00574594	N
27925.14538	23.67576908	1.014889157	9.727259489	-0.440053333	19.97281488	N
54438.59283	13.99986286	0.768114575	8.088577367	-1.260746667	19.17161813	N
74796.7763	23.67576908	0.98488578	8.155210169	0.170506667	21.6508359	N
28359.74271	28.61204574	1.014889157	10.31440928	-0.271786667	20.82931557	N
48540.10928	26.07524091	0.883176087	9.888303166	0.620666667	21.23099645	N
59670.3522	23.67576908	0.768114575	10.00227849	-0.994373333	21.04069189	N
27603.45392	24.15542102	0.830662386	9.225344702	0.649673333	21.40812627	N
66378.17845	9.489969323	1	9.484334965	0.326153333	21.30831296	N
27925.14538	9.53802101	1.153256259	9.139598484	0.233066667	22.14123802	N
41301.59748	9.489969323	0.883176087	8.712676698	0.512213333	21.84736585	N
65505.22258	9.53802101	0.98488578	9.300516428	-1.2464	21.58225575	P
37019.3034	26.07524091	1	9.494618963	2.340813333	19.59001397	N
50298.72063	5.258263158	1.280624847	9.760628338	-0.314906667	19.22865869	N
68250.38711	13.62864953	0.768114575	8.026830803	0.394466667	20.85271155	N
38127.20708	16.58128351	0.98488578	10.06949273	-0.16872	21.92789962	N
32744.45526	28.61204574	1.153256259	7.571587019	0.72192	19.37035708	N
36451.18139	9.53802101	0.894427191	10.17365693	0.922133333	20.53492572	P
37004.97496	9.53802101	0.979795897	9.234028106	-0.0392	21.95751278	N
48189.55044	24.76278531	0.98488578	9.301376836	-1.669546667	20.82371421	N
39939.20929	26.07524091	1.382027496	10.83868399	0.3996	21.83826275	N
53511.97635	9.53802101	0.714142843	9.682211613	-0.068306667	21.37260455	N
61056.42251	9.53802101	0.98488578	9.313731708	0.0538	21.83442642	P
42737.30395	28.61204574	0.979795897	9.808060233	0.825493333	19.50714453	N
47839.06753	31.87019415	0.979795897	9.400252726	0.576793333	21.18371067	N
47273.92618	9.53802101	0.761577311	9.609395423	1.117333333	21.85257611	N
71024.79548	26.07524091	1.014889157	9.418938143	-0.42728	20.55706901	N
55992.61844	31.87019415	0.98488578	9.830056496	1.038986667	20.79838343	N
83793.04468	9.489969323	1.153256259	9.775881528	0.78384	19.1075917	N
46908.55296	5.258263158	1.024695077	11.42251052	0.02058	21.18714874	N
73213.91493	23.67576908	1	9.334384478	0.705193333	22.05993762	N
72978.13156	9.489969323	0.979795897	9.55749327	0.02352	20.09895141	N
44919.46033	24.60160389	1.014889157	9.630762316	0.631293333	21.31309202	N
51797.58679	26.07524091	0.883176087	10.8235632	0.1628	20.76494433	N
59365.6037	20.04416984	0.768114575	11.04795387	2.06986	21.87040668	N
17795.4505	9.53802101	0.68556546	9.825781243	0.55296	20.35394154	P
53304.38101	26.07524091	1.014889157	10.20025357	-0.136773333	20.23952577	N
26213.73445	23.67576908	1.187434209	9.427983135	-0.577453333	20.00209668	N
36451.18139	9.489969323	0.768114575	9.841111543	-0.14016	20.26724543	P
56582.81713	27.88421457	0.768114575	8.831497069	-0.47616	20.53673875	N
34968.53082	26.07524091	0.714142843	10.49957959	-0.331813333	21.6272713	N
59040.66261	26.07524091	1.024695077	9.358260963	-0.38592	19.52219702	N
77885.51697	26.07524091	1.280624847	9.707849182	-0.032106667	20.20130914	N
44919.46033	24.60160389	0.98488578	9.635998702	0.65562	20.92795258	N
14791.96801	9.489969323	0.768114575	9.050594815	-0.421306667	20.92410052	N
67170.41574	9.53802101	0.979795897	9.6075759	-0.94464	20.50291789	N
52044.06401	26.07524091	0.68556546	9.992164054	-1.07136	20.15514485	N
49935.7471	9.53802101	1	9.553638625	-0.30144	20.62368316	P
57920.82428	9.53802101	1.187434209	8.420847251	-0.15478	20.19945757	N
50378.99465	9.53802101	0.938083152	10.95930767	-0.20056	21.37766449	N
37655.51249	24.15542102	1.187434209	9.970763093	1.33224	18.96144318	N
17795.4505	9.53802101	1.153256259	11.04641079	0.30302	20.99745798	N
35775.68603	9.489969323	1.153256259	9.073266827	0.582773333	19.83272118	N
39815.22755	24.60160389	1.13137085	8.512937264	0.746306667	20.08136339	N
42081.42984	31.87019415	0.768114575	9.684504992	-0.268986667	21.98445885	N
50062.7119	9.489969323	1.280624847	9.75726992	-1.24024	21.69930244	N
38240.13891	28.61204574	0.768114575	9.77126056	-0.098133333	20.56363851	N
36974.78301	5.258263158	0.883176087	9.578486401	0.273546667	21.86700447	N
32793.02517	20.04416984	0.938083152	9.476936035	-1.063626667	19.73930041	N
56088.96997	25.3752569	1.280624847	9.581058597	0.329973333	20.35124687	N
17146.69631	25.3752569	1.382027496	10.03758581	-1.720693333	20.88308525	N
74796.7763	13.62864953	0.830662386	9.708455713	-0.61152	19.78286457	N
50062.7119	9.489969323	0.714142843	9.672292738	-0.188113333	20.16939778	N
37296.18422	9.53802101	0.768114575	8.446533165	-0.42728	19.86500134	N
61814.3365	28.61204574	1.382027496	9.669542182	-0.2898	18.65486896	N
42269.52644	28.61204574	0.938083152	9.788370224	-0.392186667	20.48309088	N
73085.1063	9.53802101	0.883176087	10.59656695	-1.23328	19.88901094	N
33693.71167	13.99986286	1.024695077	9.697769148	-0.256073333	18.70986926	N
41283.26132	9.489969323	0.979795897	11.82378419	-0.87576	21.96459092	N
22381.88302	13.62864953	0.714142843	9.825706329	0.43262	19.91190892	N
49659.91503	24.60160389	0.714142843	9.784674076	0.84672	20.80741616	N
28259.56349	28.61204574	0.883176087	9.736820332	-0.94288	19.42922641	N
40665.11534	24.15542102	1.187434209	8.060055307	-1.689966667	20.04243552	N
31599.59969	16.58128351	0.830662386	9.747864498	1.628513333	19.62154907	N
49174.75525	26.07524091	1.280624847	9.709033238	-0.256106667	21.689976	N
64821.95691	26.07524091	1	8.79795148	0.559573333	19.39535819	N
45395.61449	26.07524091	1.382027496	11.42176257	0.701906667	19.00472594	N
42301.88767	31.87019415	0.768114575	9.683256675	-0.26656	20.39989126	N
54040.27594	22.51770115	0.714142843	9.257448413	-0.007933333	18.33273857	N
56582.81713	26.07524091	1.153256259	9.761051889	-0.3276	18.95415002	N
58838.51114	24.60160389	1.153256259	8.77978923	-0.38056	19.46457186	N
61740.88705	23.67576908	0.98488578	10.35994027	-0.03458	20.59403147	N
28259.56349	26.07524091	0.938083152	8.568236055	-0.071866667	19.69742856	N
46063.55014	9.489969323	0.938083152	11.052345	0.608946667	20.97321697	N
35630.812	26.07524091	1.13137085	9.582049774	-2.210693333	20.69133709	N
78375.30736	28.61204574	1.13137085	11.48474609	-0.81286	20.64052452	N
61567.84951	16.58128351	0.68556546	9.919516145	0.131286667	21.72792132	N
33412.20369	26.07524091	0.979795897	11.86907993	-1.60896	21.01573666	N
62033.46627	14.26533848	1	9.906331459	0.72712	19.65631013	N
44384.24894	25.3752569	1.187434209	9.704626677	-0.202186667	21.33555113	N
36974.78301	5.258263158	0.761577311	9.282628086	0.1491	20.41165689	N
42081.42984	13.62864953	0.68556546	9.91010682	0.23672	20.2438425	N
61740.88705	24.76278531	0.6244998	8.357668243	0.731853333	22.01704647	N
55992.61844	22.51770115	0.761577311	8.703436372	1.063626667	19.95548125	N
59621.66783	9.489969323	0.761577311	9.704386963	-1.351973333	20.18559115	N
57690.24174	24.60160389	0.938083152	11.24500205	-1.7712	19.71937421	N
55992.61844	9.489969323	0.979795897	9.942296123	0.067646667	20.53232789	N
38289.03123	31.87019415	0.866025404	9.575737953	-0.48872	20.46612887	N
38929.23956	23.67576908	1.187434209	12.2989705	-1.463673333	21.1307986	N
36772.62067	27.88421457	1.382027496	11.78846768	-1.349946667	19.75672327	N
36769.08378	26.07524091	1	9.43006922	-0.317893333	21.01174745	N
52044.06401	5.258263158	0.761577311	9.739912316	-0.473526667	21.03945998	N
51538.82381	9.53802101	0.979795897	10.02417834	-0.292313333	22.17159056	N
75033.07934	9.489969323	0.761577311	10.04347368	0.897306667	19.66385472	N
30939.17825	13.62864953	0.830662386	10.03682386	-0.267586667	20.46562543	N
47273.92618	9.53802101	1.280624847	9.741668341	0.72192	20.15736429	N
30829.88732	22.51770115	0.894427191	9.539518197	0.11224	19.55318082	N
39983.60991	24.76278531	1.024695077	10.60797347	0.032506667	22.40514135	N
63479.41195	24.60160389	1.014889157	11.41357012	0.16348	19.26381193	N
55946.93469	25.3752569	1.280624847	10.11563882	-1.653653333	21.22217944	N
42840.19856	5.258263158	0.979795897	9.594054704	0.648186667	19.26292193	N
50298.72063	9.53802101	1.014889157	9.611138617	-0.23128	20.41592065	N
66307.00041	21.80371735	1.382027496	9.948576185	-0.674613333	19.46992808	N
30939.17825	20.04416984	0.761577311	11.06809317	1.446946667	20.60310348	N
33666.40352	24.76278531	1	9.578998499	-1.412693333	19.73043883	N
71730.72906	13.99986286	0.979795897	9.791801316	0.460346667	19.12418476	N
20027.8669	24.76278531	0.68556546	8.447945736	0.52392	20.33379889	N
56861.90467	23.67576908	0.68556546	10.5254748	-1.190373333	20.18089172	N
58108.71187	26.07524091	1.382027496	10.1120659	0.64288	20.22341009	N
74188.48093	23.67576908	0.714142843	9.872090553	-0.309226667	20.75247142	N
35718.04285	9.489969323	1.280624847	9.725297777	0.045386667	21.8743004	N
46063.55014	9.489969323	1.014889157	9.679000883	0.265253333	19.92660778	N
66678.9425	25.3752569	0.98488578	9.294715786	-0.06994	19.75562689	N
47639.66181	9.489969323	0.894427191	11.06930015	-0.138213333	20.94494273	N
52070.17376	5.258263158	1.187434209	8.551622088	0.547493333	20.69739204	N
52028.47951	22.51770115	0.883176087	11.84474014	-0.505033333	21.31119241	N
32778.46646	9.53802101	1.153256259	9.19766906	-0.252246667	19.5752515	N
42081.42984	13.62864953	0.68556546	9.749420661	0.020346667	20.2876198	N
52070.17376	22.51770115	0.768114575	9.523295071	-1.5084	20.75730194	N
38845.3852	9.53802101	0.68556546	12.36696888	0.586933333	21.77678795	N
44384.24894	24.76278531	0.979795897	9.707988561	1.364726667	22.23428744	N
37802.16289	31.87019415	0.68556546	9.77564878	-1.427393333	21.93956928	N
52070.17376	14.26533848	1.024695077	9.969287768	0.717886667	20.93042367	N
36835.4006	24.60160389	1.280624847	9.002716386	0.024546667	19.47310105	N
61056.42251	24.60160389	1.280624847	9.683257025	0.3312	21.28939907	N
46063.55014	24.15542102	0.883176087	9.919290741	-0.264626667	21.91657502	N
44482.44618	27.88421457	1.382027496	9.24169406	-1.90624	20.24880135	N
64083.33694	25.3752569	0.768114575	9.63450048	0.111706667	19.90755587	N
42466.6335	9.53802101	0.979795897	10.561729	0.1932	22.08945958	P
35630.812	23.67576908	0.830662386	8.993850961	0.394466667	20.26903864	N
57935.53756	25.3752569	0.883176087	9.681389581	0.018666667	19.64145376	N
30386.68982	16.58128351	0.68556546	9.628523086	-0.82956	20.01204709	N
41301.59748	28.61204574	1.153256259	9.791457673	0.24084	18.47853736	N
46397.86903	31.87019415	1.187434209	9.042052827	0.361573333	21.97935395	N
60819.55912	13.62864953	1.13137085	8.358066871	0.462	19.31365039	N
31997.63825	27.88421457	0.979795897	10.37450077	0.113053333	20.62664322	N
47273.92618	25.3752569	0.938083152	9.904958043	0.880106667	19.205371	N
28259.56349	23.67576908	0.768114575	9.7343332	-0.399913333	20.4946834	N
69190.79399	16.58128351	0.68556546	9.6283774	-0.34224	21.01817968	N
42466.6335	17.95771439	0.894427191	10.1512208	-0.554526667	21.42497337	N
61740.88705	9.53802101	0.714142843	9.870840807	-0.0014	21.18140855	N
54447.41698	9.53802101	0.938083152	9.570622481	0.008586667	20.21850098	N
35759.80314	9.489969323	0.98488578	10.14503414	1.257013333	19.52863027	N
33208.28558	5.258263158	0.883176087	7.972117708	0.18032	19.16985368	N
42418.05234	5.258263158	0.883176087	11.2973923	-0.52724	20.11782827	N
21957.36051	25.3752569	0.883176087	9.030206946	-0.10894	19.24669819	N
28259.56349	13.62864953	0.714142843	10.39953239	0.321233333	18.87863693	N
54954.99078	21.80371735	1	10.37828116	0.316213333	18.33841292	N
73085.1063	23.67576908	0.68556546	9.431807354	0.701126667	20.21668028	N
65768.78088	9.53802101	1.187434209	10.46072057	0.21252	20.64134678	P
27589.43364	9.489969323	0.883176087	9.791820343	-0.324093333	19.62763639	P
53525.38536	24.15542102	1.13137085	11.21655986	0.244346667	18.38578718	N
37519.77724	9.489969323	0.98488578	11.38603766	0.19596	19.13864133	N
39664.27846	24.76278531	0.768114575	9.792010472	1.921813333	22.22668725	N
47839.06753	26.07524091	1.280624847	9.936498349	0.92628	19.76488847	N
47273.92618	24.76278531	0.883176087	9.788738343	2.125726667	21.16177812	N
49659.91503	21.80371735	0.68556546	9.777470482	-0.21312	19.62102718	N
62142.79697	9.489969323	0.979795897	9.699519868	0.009473333	19.7773744	N
56836.6604	28.61204574	1.153256259	9.903465223	0.01358	19.57841273	N
39035.46324	9.53802101	0.68556546	8.651018049	-1.0168	19.5408753	N
49188.37717	13.62864953	0.938083152	9.745743774	-0.54614	21.11076522	N
18481.37531	9.53802101	1	9.784827911	1.04192	20.62346671	N
52070.17376	13.99986286	0.883176087	9.988483726	-0.740293333	20.66576532	N
63592.4634	21.80371735	1.153256259	9.630338448	0.058266667	19.57875618	N
28981.70782	14.26533848	1.382027496	9.893286654	-0.486586667	20.587008	N
59365.6037	17.95771439	1.280624847	9.767421494	0.563446667	20.77955653	N
54910.15362	5.258263158	0.979795897	8.280531103	-0.97442	19.77028504	N
33458.22159	9.53802101	1.014889157	9.756584609	0.58642	21.45899643	N
37198.49333	23.67576908	0.98488578	9.427074203	-0.912813333	20.13605029	N
48301.23333	9.489969323	1.187434209	8.810068894	-0.077026667	18.91367633	N
47839.06753	26.07524091	1.153256259	9.775881528	-0.12328	21.74673486	N
54104.8271	9.53802101	1.153256259	9.71895909	-0.28438	21.03616711	N
38929.23956	24.76278531	1.280624847	11.55594256	-0.510906667	20.50044906	N
46108.21842	22.51770115	1.153256259	9.850555005	-1.703933333	19.33521967	N
35759.80314	22.51770115	0.768114575	9.93042006	-0.51118	20.93430635	N
41283.26132	9.53802101	1.382027496	8.267498167	-0.0728	19.63085911	P
53304.38101	24.60160389	0.768114575	9.767812364	-0.09656	18.99855176	N
36772.62067	28.61204574	0.883176087	9.765788188	-0.209066667	20.01091371	N
66307.00041	26.07524091	1.382027496	9.972623928	-0.0828	21.4209077	N
59365.6037	23.67576908	0.68556546	9.790169644	2.77056	22.82262993	N
50336.07657	26.07524091	0.98488578	9.55762181	0.543306667	19.85219107	N
35775.68603	9.53802101	1.382027496	9.598530936	-0.0436	19.5172709	N
48404.35999	9.489969323	1	9.695041051	1.063626667	19.86632352	N
48751.6016	9.53802101	1	11.76396792	0.922133333	19.80080905	P
46039.26673	26.07524091	1.153256259	9.313963023	-0.45472	20.60929049	N
39939.20929	9.53802101	0.761577311	9.52244522	-0.594666667	20.15647866	N
31242.87635	26.07524091	0.68556546	9.559164454	2.83064	21.50824237	N
38240.13891	9.53802101	1.153256259	10.60094194	-0.018666667	20.79481564	N
55946.93469	23.67576908	1	11.31505836	-0.240426667	20.71850173	N
56836.6604	13.62864953	0.98488578	9.697256098	-0.635786667	18.79125158	N
40125.35048	9.53802101	0.979795897	9.746415761	-0.51648	21.42441134	N
68480.18361	5.258263158	1.187434209	9.837988204	0.482406667	19.57586934	N
32744.45526	24.76278531	0.883176087	11.15767125	0.705193333	22.2434713	N
63357.62009	26.07524091	0.979795897	9.532164803	-0.133466667	20.069828	N
21967.11298	25.3752569	1.014889157	9.493813154	-0.51956	20.84296059	N
36480.47296	26.07524091	1.014889157	9.820540782	-0.365493333	19.17905199	N
46063.55014	24.76278531	0.6244998	8.712277983	0.362326667	21.02131989	N
48399.70433	9.489969323	0.98488578	9.408424551	0.201706667	19.02953003	N
44510.4427	9.53802101	1.13137085	9.643271009	-0.166613333	19.80963558	N
44518.76855	24.60160389	1.187434209	9.730856395	0.20608	18.53033517	N
31242.87635	23.67576908	0.68556546	8.73758061	1.535833333	21.92185387	N
44384.24894	9.53802101	0.714142843	10.91166061	1.00464	21.00716157	P
45395.61449	16.58128351	0.68556546	8.851853418	0.540246667	20.81320878	N
53036.80872	31.87019415	0.68556546	9.695818443	0.374133333	19.79575473	N
74188.48093	13.99986286	0.768114575	9.765317464	0.3772	19.40683628	N
61618.12305	31.87019415	1.280624847	9.54252042	0.024826667	20.29721114	N
54040.27594	24.15542102	0.761577311	9.785816916	-0.30576	21.48858027	N
41283.26132	9.489969323	1.153256259	8.226955476	-0.386773333	21.68460785	P
46197.01999	9.53802101	0.68556546	9.65003235	0.00462	20.83060641	N
47525.63666	9.489969323	0.761577311	9.818451127	1.0304	19.34214601	P
33666.40352	24.76278531	0.866025404	9.677610063	0.203913333	20.61185926	N
28259.56349	16.58128351	1.024695077	9.777609475	-0.413293333	20.11241452	N
63762.37753	23.67576908	1.024695077	9.762737259	0.304866667	21.007885	N
40125.35048	9.53802101	1.014889157	9.391810622	-1.27376	21.34476204	N
33458.22159	9.53802101	1.153256259	7.576491971	-0.642666667	20.92620515	N
40981.85809	13.99986286	1.153256259	9.756071332	0.146786667	20.60436987	N
48751.6016	27.88421457	1.187434209	9.616821547	0.983253333	20.57338964	N
71825.24915	13.99986286	1.024695077	9.652138057	-0.802293333	19.38299421	N
32751.9546	25.3752569	1.187434209	9.873197401	-0.330026667	19.5857384	N
34968.53082	24.15542102	1.187434209	10.14637772	1.086213333	21.20538429	N
42301.88767	25.3752569	0.883176087	9.011968087	0.02478	19.56477144	N
38733.76389	24.76278531	1.014889157	9.905775243	-0.034073333	22.29926367	N
42895.78419	26.07524091	0.883176087	10.06022936	0.319213333	19.7712716	N
40981.85809	9.53802101	0.894427191	9.531650633	-0.47524	20.84872187	P
55992.61844	28.61204574	1.153256259	9.249364692	0.655946667	18.96673376	N
77885.51697	24.60160389	1.014889157	9.58693928	0.746306667	18.92305109	N
52044.06401	27.88421457	0.883176087	12.19706977	-2.230106667	20.01928326	N
64031.05206	9.53802101	0.714142843	9.821176219	0.610533333	20.6883561	N
37019.3034	22.51770115	0.938083152	9.660489703	-0.162666667	19.43041788	N
61923.28099	25.3752569	0.938083152	9.700811238	-1.65312	18.81028637	N
37655.51249	16.58128351	1	10.42436015	1.83024	20.89117629	N
65560.80705	24.76278531	1.153256259	9.325011355	-0.073906667	20.89350254	N
69190.79399	25.3752569	0.883176087	10.56786243	0.768	18.60504537	N
35759.80314	28.61204574	0.768114575	9.50420447	-1.00596	19.90162569	N
36769.08378	24.76278531	1.280624847	9.812079073	0.0322	20.1696217	N
38127.20708	21.80371735	1.187434209	9.39895612	0.41984	19.65467674	N
35606.79992	31.87019415	0.938083152	10.13760043	0.742653333	19.61456012	N
45763.78577	24.76278531	0.938083152	9.516849469	-1.305546667	21.48546227	N
37519.77724	13.99986286	0.883176087	11.36370248	-0.804286667	20.52044041	N
42895.78419	24.15542102	0.979795897	8.293981658	-0.258693333	19.4445921	N
37004.97496	5.258263158	0.761577311	9.487725875	-0.36624	20.49767711	N
51626.35905	26.07524091	0.98488578	9.590074287	2.55448	21.75964132	N
40113.38356	9.489969323	0.761577311	9.729581037	0.435773333	20.48763618	N
40665.11534	26.07524091	1	10.31506066	-2.210693333	21.12836196	N
46063.55014	9.489969323	1.014889157	10.17365693	-0.867973333	21.65834955	P
36974.78301	20.04416984	0.98488578	9.589554092	-1.31208	20.0401019	N
43459.76888	5.258263158	1.153256259	10.24729778	0.020813333	19.22776553	N
56836.6604	13.62864953	0.6244998	9.900751945	0.11596	19.52932164	N
56194.27989	21.80371735	0.714142843	8.429287487	1.31712	18.75385643	N
24090.22996	9.489969323	1.153256259	9.91037885	-0.01302	19.17331989	N
53511.97635	14.26533848	0.979795897	9.640727985	0.74592	21.3950132	N
63479.41195	24.76278531	1	8.460759818	0.0218	20.18647878	N
36974.78301	28.61204574	0.714142843	8.820732027	0.0224	20.48901033	N
42301.88767	26.07524091	0.761577311	9.620796042	-0.422213333	21.50491571	N
48010.72967	25.3752569	0.714142843	9.139100434	0.951146667	18.74537697	N
53036.80872	24.60160389	0.883176087	9.70198925	0.267413333	20.36214555	N
56536.92584	27.88421457	0.768114575	9.669037624	0.617326667	21.21526638	N
53511.97635	22.51770115	0.768114575	9.744719969	0.886533333	20.25834955	N
14791.96801	24.76278531	1.153256259	9.857715482	2.125726667	21.14436576	N
46039.26673	24.76278531	0.98488578	9.913378586	-0.342346667	21.97166235	N
42840.19856	23.67576908	0.98488578	10.19369623	-1.955613333	20.65249974	N
59040.66261	22.51770115	0.768114575	9.095529504	-0.005693333	21.30074315	N
49188.37717	9.53802101	1.187434209	9.600442247	-0.32472	19.83349025	N
60819.55912	24.60160389	0.979795897	9.929881694	-1.29056	21.57552622	N
55992.61844	13.99986286	0.883176087	9.930248427	-0.011386667	19.2508304	N
50378.99465	9.489969323	0.894427191	10.12981584	-0.80448	21.72885786	P
36835.4006	24.15542102	1.280624847	10.4457311	-1.220686667	22.19815993	N
39939.20929	31.87019415	0.714142843	10.58546025	-0.352133333	21.21881207	N
28259.56349	28.61204574	0.768114575	9.779130066	-0.23668	19.46720136	N
63762.37753	28.61204574	0.883176087	9.738230971	-0.526346667	21.30480764	N
34385.03975	28.61204574	0.98488578	9.709344505	0.5248	21.93769679	N
71698.88366	27.88421457	0.98488578	10.44491071	-0.321186667	21.70563901	N
44482.44618	26.07524091	1.014889157	9.785255879	0.501326667	20.85134707	N
46063.55014	25.3752569	0.979795897	8.949264683	1.03488	19.55142934	N
46018.82725	31.87019415	0.714142843	11.31676542	-0.867973333	19.80826028	N
66708.55827	5.258263158	1.187434209	11.53461606	0.73684	18.95580989	N
46063.55014	9.53802101	1.13137085	9.746415761	0.17664	20.97702601	P
30014.51166	26.07524091	0.714142843	9.556514678	-0.48614	19.93750754	N
64083.33694	31.87019415	1.014889157	9.66015508	0.017733333	19.85058492	N
67968.10985	25.3752569	1.280624847	9.421679433	-0.51956	18.70361491	N
56536.65185	21.80371735	0.883176087	9.05471877	1.082293333	19.022436	N
33458.22159	24.60160389	1.13137085	10.62828843	-0.26816	20.37387822	N
44518.76855	9.489969323	0.768114575	9.490372057	-0.33698	19.61506586	N
39035.46324	9.53802101	0.761577311	8.291788987	0.273546667	22.50140811	N
32793.02517	9.489969323	1.153256259	9.555338194	-1.446946667	20.63834021	N
44482.44618	26.07524091	1.13137085	9.643550937	-0.199173333	20.48042466	N
37655.51249	24.60160389	0.98488578	9.65046799	-0.43148	19.25867867	N
42081.42984	24.15542102	0.894427191	9.782968513	0.497213333	19.80029558	N
35325.99628	24.15542102	0.768114575	9.609899746	0.58384	21.98097712	N
28359.74271	31.87019415	1.024695077	9.67006076	0.703413333	18.91931255	N
64690.28685	9.489969323	0.768114575	8.851803962	-0.117286667	21.49505165	N
63762.37753	17.95771439	0.830662386	10.12902793	0.515933333	20.15928357	N
36609.43061	9.53802101	0.761577311	10.1943624	0.91342	21.49143336	P
56865.31001	24.76278531	0.68556546	9.062704777	0.011653333	20.84375698	N
29898.07282	9.53802101	0.768114575	10.20066687	0.58642	21.92048674	P
50257.68247	27.88421457	0.761577311	10.44423231	-2.27136	20.05719894	N
35759.80314	5.258263158	1.014889157	9.900312504	-0.135546667	21.30118801	N
22730.7233	28.61204574	0.768114575	10.35009177	0.0284	19.50356643	N
36480.47296	5.258263158	0.68556546	9.71037293	0.65562	19.59346881	N
48010.72967	13.99986286	0.768114575	9.679184997	-0.15012	19.94047392	N
32751.9546	28.61204574	1.382027496	9.686453829	-1.11296	20.48453468	N
47273.92618	9.53802101	0.938083152	9.667839239	0.54096	20.71307852	N
35630.812	31.87019415	1.153256259	9.809527774	-0.03154	21.10270515	N
61300.5189	24.76278531	0.68556546	8.646978449	-0.068386667	22.31391647	N
51182.46467	26.07524091	1.014889157	9.650391321	0.440013333	19.22080997	N
54447.41698	23.67576908	1.13137085	9.964722954	-0.607786667	20.4850586	N
47273.92618	16.58128351	1.280624847	11.10633157	0.10976	21.05405141	N
52044.06401	9.489969323	1	9.474143879	0.343466667	21.38047925	N
31599.59969	9.489969323	0.938083152	9.631338653	0.203913333	21.58954782	P
46942.21607	24.60160389	1.13137085	9.763622674	0.27048	20.3211731	P
36316.3912	27.88421457	0.883176087	9.592227459	-0.822586667	19.93909187	N
57935.53756	28.61204574	1	9.127229213	-1.11296	19.638611	N
22081.79926	24.76278531	0.979795897	11.12542191	0.31742	23.33443664	N
61618.12305	26.07524091	0.938083152	8.464713365	-0.104133333	20.18597285	N
32238.46255	25.3752569	0.830662386	9.948803407	0.377813333	20.2553305	N
28259.56349	24.76278531	1.024695077	10.13285329	0.0223	21.93436103	N
52044.06401	20.04416984	0.98488578	10.47014266	0.00182	19.5602112	N
83793.04468	16.58128351	0.866025404	9.973369412	-0.72912	21.36982934	N
42895.78419	22.51770115	1.187434209	9.511644848	0.106093333	19.02228859	N
46039.26673	20.04416984	0.883176087	10.40101181	0.619013333	19.69129968	N
56818.91424	9.53802101	1.382027496	9.15149133	-0.674293333	21.00833898	P
50112.76767	22.51770115	0.761577311	10.92787936	0.66516	20.24844462	N
47402.99968	9.53802101	1.014889157	10.02349036	0.757333333	20.52302847	P
83645.6237	23.67576908	1.153256259	10.55747337	-0.562613333	19.91870859	N
75020.91892	31.87019415	0.714142843	8.816627359	-0.114693333	20.3056624	N
69202.00938	20.04416984	0.761577311	9.99323352	-0.011626667	20.95881283	N
42524.99554	22.51770115	0.98488578	7.91396646	0.8028	20.09323634	N
38240.13891	26.07524091	0.768114575	9.667116263	-0.402453333	19.05807482	N
65269.86037	26.07524091	0.768114575	9.63418117	-1.024293333	19.68627484	N
36207.96046	5.258263158	1	9.125584312	0.55664	18.89031681	N
32617.42583	21.80371735	0.768114575	8.118614831	-0.592106667	18.11246664	N
46063.55014	23.67576908	1.382027496	9.973774665	-0.995866667	20.97900085	N
50224.42963	24.60160389	0.68556546	8.582278782	0.60168	20.84472843	N
55946.93469	31.87019415	1	9.749081226	1.096946667	21.2034465	N
64821.95691	9.489969323	0.98488578	9.519901639	0.21608	20.9797022	P
60454.8705	13.62864953	0.883176087	9.68703455	-0.364046667	21.38936539	N
48010.72967	9.53802101	0.938083152	8.293067718	-0.25724	20.70246529	N
39368.98036	23.67576908	0.761577311	9.759220548	0.74296	21.28603589	N
69079.62347	16.58128351	0.761577311	11.23754712	-0.44104	22.47050773	N
42081.42984	5.258263158	0.98488578	9.008647785	-0.413293333	19.01615916	N
46063.55014	20.04416984	1.280624847	9.696592208	0.108526667	20.3868016	N
39508.55829	21.80371735	0.768114575	8.456575884	-0.1536	19.96265113	N
56861.90467	9.489969323	1.153256259	8.539836577	0.980746667	18.55905596	N
40665.11534	16.58128351	0.938083152	8.445539524	0.03496	21.68600205	N
42138.41514	22.51770115	0.714142843	10.22586029	-0.148046667	19.90059955	N
80078.6489	31.87019415	1.382027496	8.804092325	0.296853333	19.82292172	N
56546.09013	13.62864953	1.382027496	7.993220382	-1.176933333	19.05221139	N
39508.55829	25.3752569	0.768114575	9.435237402	-1.20512	20.77735782	N
51842.16332	23.67576908	0.761577311	9.778706311	0.844193333	21.27200917	N
34488.29739	17.95771439	1.014889157	8.364960808	-0.50576	19.17620363	N
22381.88302	23.67576908	0.68556546	10.1048975	1.633726667	21.22249712	N
29898.07282	24.76278531	0.883176087	11.20142465	-0.03614	20.3518463	N
53525.38536	24.15542102	0.830662386	10.23187443	-0.783686667	21.3546898	N
54104.8271	13.62864953	0.883176087	8.117212497	0.63168	19.99501324	N
20105.86596	26.07524091	1.382027496	11.43981544	0.681573333	19.2788801	N
46063.55014	22.51770115	0.979795897	9.683063279	-1.8056	20.57679501	N
46908.55296	31.87019415	1.153256259	10.39529806	1.038986667	21.20969595	N
30014.51166	13.62864953	1.187434209	9.78652225	-0.005366667	20.16101728	N
51641.01884	24.15542102	1.187434209	8.719078494	0.206846667	19.80172421	N
39508.55829	9.53802101	0.68556546	10.62826053	-0.67144	19.96338165	P
35630.812	5.258263158	1.187434209	8.192837831	-1.74168	19.80256722	N
38733.76389	22.51770115	1.382027496	10.39873913	-1.0126	19.04985702	N
40125.35048	27.88421457	1	10.14705596	-0.330026667	21.99319589	N
39508.55829	25.3752569	0.979795897	8.019060514	-0.21016	18.52451611	N
42301.88767	5.258263158	0.768114575	9.555501455	0.56448	21.15531536	N
57690.24174	9.53802101	0.768114575	9.717232011	0.326186667	22.13570203	P
67968.10985	9.53802101	1	8.505391229	-1.061466667	22.03442332	N
40665.11534	13.99986286	0.68556546	11.04194875	-0.892346667	18.92993007	N
36451.18139	13.99986286	0.761577311	8.444376103	-0.025246667	20.12921909	N
30014.51166	24.76278531	0.883176087	9.752957938	-0.044773333	21.99567465	N
38240.13891	9.53802101	0.768114575	9.650709219	0.15906	20.64383235	P
65269.86037	31.87019415	1.153256259	9.665777313	-0.43792	19.70626826	N
59365.6037	24.76278531	1.153256259	8.264513078	1.703666667	21.28838512	N
37004.97496	28.61204574	0.894427191	9.779521084	0.533526667	20.56775333	N
34968.53082	9.53802101	1.187434209	8.651018049	0.190133333	20.65266846	N
68480.18361	9.53802101	0.894427191	11.15479164	0.295626667	20.48277929	N
62918.59945	16.58128351	0.979795897	9.681615774	1.86776	22.1519669	N
41718.23723	21.80371735	1.280624847	9.485182156	-0.24576	19.32573834	N
48540.10928	27.88421457	0.866025404	10.30702903	-0.196013333	21.11404449	N
55019.83757	23.67576908	0.883176087	11.25644566	1.67856	22.78312695	N
47486.86103	24.76278531	1.014889157	9.85640904	0.0284	20.07081919	N
37198.49333	14.26533848	1.187434209	7.583744927	-1.16816	19.91952087	N
38911.95663	13.62864953	0.714142843	9.817364307	-0.919006667	20.14260669	N
47839.06753	24.76278531	0.938083152	9.629237628	0.23944	21.78964872	N
65832.26107	21.80371735	1.382027496	9.901279769	0.236133333	19.25035163	N
46063.55014	9.53802101	1.014889157	9.297242603	0.17664	21.62162642	N
33412.20369	23.67576908	1.13137085	9.835069897	0.449433333	20.64484494	N
37519.77724	24.15542102	0.883176087	10.48653986	-0.332406667	20.07182441	N
32793.02517	9.53802101	0.894427191	9.01103055	0.099973333	19.50478351	N
31997.63825	31.87019415	0.883176087	7.920803746	1.038986667	19.64686219	N
48751.6016	20.04416984	1.382027496	9.090572021	-0.3772	19.7635894	N
44845.4423	24.60160389	0.894427191	8.406992717	0.79488	18.93147114	N
75020.91892	13.99986286	0.894427191	9.98653902	0.140106667	18.34642806	N
42840.19856	13.62864953	1.382027496	9.87058608	0.020813333	19.44698773	N
41283.26132	13.99986286	0.761577311	9.739120615	0.047806667	20.5973332	N
58230.20234	24.76278531	0.768114575	9.641289106	0.58056	21.39778305	N
63762.37753	24.60160389	0.894427191	8.722189385	0.191706667	19.76584064	N
52044.06401	24.60160389	0.938083152	9.772696413	-1.29056	19.99073549	N
26213.73445	31.87019415	0.6244998	9.657780818	-0.393653333	20.6030302	N
37296.18422	9.53802101	0.768114575	9.616856242	-0.08378	21.26640855	P
26213.73445	24.76278531	0.68556546	10.44794144	0.318013333	19.82399507	N
40113.38356	24.76278531	0.761577311	8.04550612	2.356	20.75302601	N
36480.47296	9.489969323	1.014889157	11.5352042	-1.16032	20.73164543	N
32744.45526	24.76278531	0.768114575	8.167265531	-0.10894	21.31758971	N
46908.55296	24.60160389	0.6244998	9.654471772	0.09146	20.510125	N
63620.70829	21.80371735	1.024695077	7.083204579	1.10192	19.32013225	N
59040.66261	5.258263158	1.13137085	9.541303216	-1.522366667	20.34631849	N
57935.53756	31.87019415	1.13137085	9.941996492	0.92544	19.82409673	N
17146.69631	17.95771439	0.938083152	10.06971445	0.38416	18.99501573	N
57935.53756	21.80371735	0.768114575	9.618155011	0.359773333	19.74309878	N
39368.98036	26.07524091	1.13137085	8.821077733	-1.852573333	20.14741397	N
69547.50428	9.489969323	1.014889157	10.7745152	-0.386773333	20.29349736	N
37296.18422	25.3752569	1.13137085	9.695803651	0.19906	19.89599628	N
32617.42583	27.88421457	0.68556546	8.027630751	0.326186667	20.78305208	N
64821.95691	9.53802101	1.13137085	8.423256898	0.91342	21.57551559	N
57946.55009	23.67576908	0.6244998	7.812758997	-0.611853333	19.31932959	N
41974.94261	22.51770115	0.979795897	8.757304577	-1.1298	18.96948519	N
61740.88705	9.53802101	0.714142843	9.073262578	0.31742	21.35073708	P
61814.3365	24.60160389	1.014889157	9.73599155	0.0105	19.42392635	N
52028.47951	31.87019415	1.014889157	10.58154106	-0.239933333	21.1449474	N
58108.71187	31.87019415	0.830662386	9.395713468	0.83712	19.17445273	N
34747.86717	9.53802101	0.938083152	9.56751414	0.06072	20.91186163	N
55946.93469	22.51770115	1.13137085	9.583439132	-0.16958	19.97639933	N
37655.51249	16.58128351	1.014889157	9.685854577	-0.05282	20.31639299	N
46018.82725	16.58128351	0.768114575	9.595745413	-0.53312	21.39780158	N
44384.24894	9.53802101	1.280624847	9.88967078	1.04192	22.30556861	P
67200.24979	26.07524091	1.014889157	9.636335633	0.173953333	20.42664781	N
78375.30736	9.489969323	0.883176087	9.444025569	0.54096	20.69085921	N
37586.68618	5.258263158	1.187434209	11.24389385	-1.6815	21.37240118	N
46063.55014	5.258263158	0.768114575	10.08762198	0.159413333	19.49880298	N
48301.23333	9.489969323	1.153256259	9.006181578	0.703413333	19.96567298	N
32238.46255	9.489969323	0.68556546	9.610759924	-0.181546667	21.65761985	N
68480.18361	9.53802101	0.6244998	8.222031147	0.780266667	20.22463838	P
33412.20369	9.53802101	0.768114575	9.501203432	0.91342	20.46828751	N
[truncated: 135 more rows]
