# Supplementary material for: ProtDCal: A program to compute general-purpose-numerical descriptors for sequences and 3D-structures of proteins
Source: BMC Bioinformatics. 2015 May 16;16:162. doi: 10.1186/s12859-015-0586-0 (PMC4432771; doi:10.1186/s12859-015-0586-0)
Supplement: Additional file 6: — Training and test sets used with the techniques: Naive Bayes and Random Forest, for the study of N-linked glycosylation sites. [file 12859_2015_586_MOESM6_ESM.zip › RF_training.csv]

At_AC_auto3-2.proj_6_N1	Gs(U)_KH_kier3-1.proj_10_N1	Pt_KH_kier3-1.proj_2_N1	IP_KH_kier3-4.proj_15_N1	Z1_GR_gravi3-1.proj_11_N1	Pb_KH_kier3-6.proj_9_N1	class
35775.68603	24.762785	0.768115	10.118836	-0.931653	20.460759	N
61624.05022	24.762785	0.984886	9.224881	-0.106093	20.322716	N
37019.3034	5.258263	0.984886	9.578413	0.547493	19.878095	N
31536.38607	13.62865	0.830662	9.513139	-0.567047	19.023649	N
44518.76855	24.762785	1.382027	9.559174	-0.676853	20.553269	N
31536.38607	13.999863	0.685565	9.690152	-0.011387	18.128072	N
58465.70509	16.581284	1.187434	9.754999	-0.088987	20.008161	N
55990.29005	9.538021	0.984886	9.120739	-0.85248	21.439909	N
61814.3365	5.258263	0.894427	9.058692	-0.402453	20.403978	N
30014.51166	5.258263	0.984886	9.560245	0.547493	19.935109	N
68480.18361	13.62865	1.153256	9.663286	-0.025107	19.698577	N
27925.14538	13.62865	0.685565	9.806121	0.000653	20.026341	N
31536.38607	13.999863	0.685565	9.665702	-0.025247	19.040282	N
39035.46324	9.538021	1.014889	9.614686	0.12936	22.119788	N
40125.35048	9.538021	0.883176	10.179678	0.12936	20.816511	N
36451.18139	9.489969	1.382027	9.047074	0.240427	20.659109	N
59621.66783	25.375257	0.768115	9.64745	-2.0664	20.40044	N
53304.38101	9.489969	0.714143	9.221144	-1.15644	20.166794	N
57935.53756	28.612046	1.280625	9.89357	-1.87616	21.284656	N
41301.59748	24.155421	0.761577	8.299316	-0.067947	22.199154	N
49174.75525	27.884215	0.685565	10.343223	-0.209067	22.10861	N
46063.55014	13.62865	0.768115	10.559471	-0.160693	20.084594	N
39035.46324	26.075241	0.685565	8.347494	-0.72912	19.971477	N
52462472	9.538021	1.024695	9.210416	-0.069873	20.155533	P
64152.12796	9.489969	1.187434	9.686054	-0.386773	20.623738	N
61740.88705	21.803717	1.280625	10.127162	0.731733	20.7171	N
29066.60829	26.075241	0.938083	10.385295	0.547493	20.754667	N
66307.00041	28.612046	1.153256	8.71292	0.0218	20.252509	N
41283.26132	5.258263	0.938083	9.046897	-1.170407	19.568226	N
59365.6037	22.517701	1.382027	9.307842	0.12444	19.894823	N
51626.35905	14.265338	1.187434	9.641081	2.93232	19.561501	N
33764.39009	9.489969	0.984886	8.827835	-0.65072	19.921397	P
47486.86103	27.884215	0.883176	9.274638	-0.649673	20.357553	N
42081.42984	31.870194	0.883176	9.708365	1.1712	19.58806	N
33412.20369	31.870194	0.883176	9.969707	1.038987	20.02567	N
65398.37511	24.762785	1.014889	9.703468	0.701193	21.111589	N
18997.38341	16.581284	1.014889	9729	1.13968	22.100343	N
43165.95789	24.601604	0.984886	8.446845	-0.287267	19.876066	N
44384.24894	5.258263	0.938083	9.524559	0.027393	20.991466	N
34747.86717	21.803717	0.883176	9.653489	0.118613	18.924559	N
56194.27989	21.803717	0.768115	9.636071	0.343467	20.016497	N
44482.44618	27.884215	0.768115	9.384133	-0.571013	21.699131	N
56818.91424	9.489969	0.714143	9.363085	0.832533	19.03887	N
66708.55827	21.803717	0.768115	9.660188	0.66272	21.026699	N
66378.17845	16.581284	1.280625	9.712263	0.03496	20.5805	N
28981.70782	5.258263	1.382027	9.739053	0.131973	19.856255	N
34747.86717	26.075241	0.883176	9.909275	-0.331527	20.389847	N
35718.04285	13.999863	1.280625	11.319365	-0.0436	19.904602	N
30939.17825	9.489969	1.153256	11.373955	-0.044773	20.690714	P
58230.20234	21.803717	1.153256	10.529311	0.996987	18.43866	N
39355.28808	31.870194	0.761577	9.871911	0.05798	19.694823	N
44919.46033	24.762785	1.153256	9.553727	-0.170367	21.023456	N
53511.97635	13.999863	1	9.619181	-0.0644	19.313955	N
56861.90467	20.04417	1.153256	9.655387	-0.30544	20.661507	N
34747.86717	24.601604	0.6245	9.615457	0.12544	19.404736	N
24090.22996	13.999863	1.153256	9.718705	0.437573	20.273463	N
50257.68247	13.62865	1.382027	9.731807	0.124507	19.712043	N
35718.04285	27.884215	1.153256	10.090898	-0.215893	19.943898	N
44919.46033	9.538021	1.153256	9.553727	-0.81776	20.645788	N
14791.96801	9.489969	0.883176	9.7475	0.547493	19.384449	N
14791.96801	28.612046	0.979796	9.855365	0.746307	19.413038	N
47362.78099	28.612046	1.024695	8.676986	0.604107	19.082525	N
47525.63666	23.675769	0.984886	8.435454	-0.127573	20.601414	N
72432.42353	24.601604	1.131371	9.656395	1.0368	18.628488	N
50103.59086	9.489969	0.979796	9.806121	0.009473	19.375585	N
47362.78099	9.538021	1.024695	9.330586	0.604107	19.831217	P
50257.68247	24.601604	1.153256	8.534554	0.25392	18.922584	N
30939.17825	9.538021	0.866025	9.704182	-0.017873	20.095649	P
50112.76767	13.62865	0.979796	9.47552	0.435467	19.739674	N
43165.95789	25.375257	1.153256	10.405974	0.09464	18.686983	N
67968.10985	24.601604	0.883176	9.643399	1.077627	19.692282	N
20105.86596	24.601604	1	9.661836	-0.9684	21.224315	N
50103.59086	9.489969	1.280625	9.093649	-0.60088	21.709272	P
58439.7488	9.489969	1.024695	9.481758	0.78384	19.206256	P
66678.9425	24.601604	0.830662	9.345879	0.93508	19.58758	N
17795.4505	24.601604	1.014889	9.650588	-0.865933	19.399022	N
44518.76855	24.155421	1.014889	10.231665	0.81618	21.826889	N
44444.58033	16.581284	0.714143	9.675065	0.73168	22.373205	N
46313.75024	25.375257	0.979796	8.963743	0.09028	19.139024	N
39019.39759	5.258263	1.280625	11.024554	1.031867	18.87901	N
20027.8669	5.258263	0.830662	8.831072	0.878507	19.034836	N
40117.24215	9.489969	1.014889	9.218596	0.770093	19.114429	N
74472.00504	28.612046	0.979796	10.837525	0.232967	19.515434	N
58115.46158	26.075241	0.714143	9.810478	0.440013	20.113407	N
56865.31001	26.075241	1.187434	10.131618	-0.042513	19.854538	N
45444.34495	24.762785	0.938083	9.647541	-0.839347	20.633167	N
20105.86596	9.538021	0.979796	10.259749	-0.555933	20.156934	N
32617.42583	23.675769	1.153256	10.58168	1.633727	20.472018	N
52453.96954	21.803717	0.984886	9.648819	-0.078507	18.79401	N
49188.37717	9.538021	1.187434	7.269992	-1.266667	19.793431	P
55990.29005	28.612046	1.014889	9.78836	-1.5744	20.174613	N
67181.30364	22.517701	1.024695	10.504859	0.317707	19.816984	N
65832.26107	9.538021	0.883176	10.142729	0.43512	19.961601	P
51626.35905	9.489969	0.714143	9.717357	0.629813	20.733049	P
51538.82381	23.675769	0.761577	9.552812	-0.652773	21.68238	N
42840.19856	28.612046	0.714143	9.614857	0.0288	19.816006	N
34968.53082	17.957714	1.153256	9.896893	-0.42032	20.264985	N
35325.99628	25.375257	1.131371	9.352482	0.430667	20.038468	N
47853.57402	24.601604	1.153256	9.323133	0.04544	18.844939	N
71024.79548	16.581284	0.830662	9.642584	0.15416	21.160218	N
47839.06753	26.075241	0.938083	11.293439	0.2421	20.691046	N
27603.45392	22.517701	1.014889	7.650261	0.957413	20.138737	N
39674.58247	22.517701	1.280625	8.174654	1.119067	19.410446	N
41974.94261	5.258263	0.894427	9.451438	1.424453	18.948068	N
63620.70829	14.265338	0.938083	8.206338	-1.69264	20.16842	N
27589.43364	31.870194	1.153256	9.96101	-0.6308	19.203153	N
65505.22258	9.538021	1.187434	7.671071	-0.329973	21.663546	N
47839.06753	31.870194	1.382027	9.219229	-0.604187	19.792468	N
64083.33694	13.999863	1.382027	9.221894	0.191227	18.44048	N
26213.73445	9.538021	1	9.799294	0.179867	20.085032	N
48540.10928	13.62865	1.024695	9.331227	-0.195013	18.872745	N
28259.56349	31.870194	0.768115	9.620061	0.023613	19.793039	N
45763.78577	21.803717	0.894427	9.466691	-1.62572	20.005987	N
53036.80872	17.957714	1.280625	11.358842	-0.13988	20.162267	N
24523.61422	17.957714	1.014889	10.752995	-0.254653	20.501862	N
58921.68596	9.538021	0.894427	7.933366	0.80808	19.739021	P
24632.93059	5.258263	1	10.200133	-0.164987	19.35415	N
31599.59969	25.375257	0.938083	7.995494	0.19906	21.120219	N
46377.27035	5.258263	0.761577	9.915411	0.198327	19.470795	N
48540.10928	28.612046	0.768115	8.633178	0.31104	21.223642	N
27603.45392	21.803717	0.685565	8.99431	-0.118933	20.552452	N
48500.50595	21.803717	1.131371	9.422955	-1.27376	19.179164	N
39368.98036	26.075241	0.761577	9.598802	-0.136773	19.417617	N
36451.18139	25.375257	1.131371	8.975313	-0.943293	20.255619	N
58230.20234	14.265338	1.187434	8.264513	-1.40864	20.559299	N
31997.63825	27.884215	1.153256	9.376806	0.2656	20.092694	N
50112.76767	20.04417	1.382027	9.529489	0.111707	20.90435	N
46869.77241	26.075241	1.187434	9.743652	0.098633	19.385276	N
59365.6037	9.538021	0.768115	9.561747	0.1491	20.108352	N
47357.75499	31.870194	1	9.535576	0.886533	19.967079	N
65398.37511	16.581284	0.984886	11.321439	-0.098827	19.979079	N
71730.72906	17.957714	0.984886	8193	-0.00238	19.705544	P
46108.21842	9.489969	1.280625	9.669673	0.179573	18.797399	N
39983.60991	9.538021	0.894427	8.154934	0.146733	20.967573	P
41718.23723	24.762785	1.382027	8.988587	-0.78336	22.268784	N
39019.39759	28.612046	1.280625	10.239085	-0.328533	19.866932	N
40282.47926	13.62865	0.984886	9.583992	0.85936	19.610818	N
44919.46033	20.04417	1.014889	9.273248	1.197947	20.423366	N
43165.95789	9.489969	0.714143	9.507089	0.78384	20.139727	P
27603.45392	22.517701	1.014889	7.96872	0.5032	21.126412	N
24632.93059	9.538021	0.714143	9.787508	0.394987	20.444403	P
48301.23333	5.258263	1	10.460273	-0.642467	21.023088	N
32793.02517	24.762785	1.187434	9.739169	0.480013	21.05198	N
46309.29565	13.62865	0.685565	10.864601	0.484773	18.970718	N
14791.96801	22.517701	1.382027	9.418908	-1.1298	19.55371	N
31001.40475	25.375257	1.280625	10.580313	-0.16132	20.561805	N
71825.24915	13.999863	0.984886	7.392266	1.60136	19.572176	N
66678.9425	5.258263	0.883176	8.508498	-0.415613	20.814691	N
34385.03975	24.762785	1.014889	10.776699	0.04148	21.758232	N
55990.29005	24.762785	0.883176	9.842769	-0.329973	21.60435	N
39674.58247	23.675769	1.280625	8.160962	-0.012787	21.902657	N
33693.71167	24.762785	1.280625	10.163562	-1.302613	21.861899	N
52044.06401	23.675769	1.014889	9.80184	0.701127	20.867889	N
38127.20708	28.612046	0.894427	8.852355	0.31104	18.822312	N
58108.71187	21.803717	0.768115	10.826219	1.12704	19.480987	N
34488.29739	25.375257	0.768115	10.480115	0.24304	19.038358	N
23851.9805	28.612046	0.685565	9.300348	-1.050293	20.598796	N
58230.20234	24.601604	1.153256	9.479956	1.19504	18.85483	N
52044.06401	13.62865	0.768115	9.833953	0.096087	19.874493	N
41301.59748	31.870194	1.187434	9.949235	-0.053073	21.146889	N
24632.93059	24.601604	0.685565	9.673527	-0.9684	20.42267	N
71341.39533	14.265338	1.187434	9.673259	-0.04172	20.466758	N
50103.59086	16.581284	1.280625	10.364335	-0.19624	22.377831	N
71730.72906	26.075241	0.6245	9.697955	-0.264627	21.24034	N
42269.52644	24.601604	0.761577	8.840655	-1.72528	19.028579	N
50561.73821	23.675769	1.014889	9.233057	-1.870587	19.487936	N
43146.79404	13.62865	0.894427	9.445365	0.796413	19.278221	N
21967.11298	23.675769	0.894427	9.221397	1.51226	19.776972	N
73085.1063	24.762785	0.883176	10.853371	-0.254653	20.936591	N
37586.68618	17.957714	1.382027	9.842422	0.45344	20.463465	N
44444.58033	9.489969	1.382027	9.37502	0.34888	21.02588	P
44919.46033	9.538021	0.768115	9.64533	0.245333	20.134983	P
28981.70782	9.489969	1.382027	8.273293	0.547493	21.037571	N
83645.6237	21.803717	0.685565	9.578647	0.8932	18.8438	N
47839.06753	5.258263	0.768115	10.01881	0.42728	18.934037	N
71730.72906	9.538021	1.382027	11.908217	0.04686	20.689094	P
32793.02517	24.762785	0.984886	9.620796	-0.156707	19.680359	N
35325.99628	9.538021	0.894427	9.755597	-0.51648	21.136873	N
26565.46888	17.957714	0.768115	9.647265	0.211107	19.093461	N
30386.68982	17.957714	1	9.233642	1.041913	18.460025	N
47839.06753	17.957714	0.984886	10.504276	-0.643807	20.130952	N
58439.7488	9.489969	0.685565	9.242815	0.035027	20.790649	N
52453.96954	9.538021	0.6245	9.885374	0.631253	21.120315	N
46942.21607	20.04417	0.894427	9.937558	0.027927	19.742019	N
46108.21842	17.957714	0.894427	11.054161	0.28304	18.22242	N
61624.05022	9.538021	0.768115	9.432202	0.460867	19.370556	N
61350.57414	5.258263	1.280625	11.259083	0.42728	19.988637	N
72432.42353	31.870194	1.014889	9.573322	0.752253	19.940972	N
54954.99078	27.884215	0.894427	8.759049	-0.268027	19.823835	N
34968.53082	24.762785	0.6245	8.828143	0.195067	19.988164	N
41767.07767	9.489969	0.685565	9.917463	0.130913	20.963389	N
47772.22417	20.04417	0.685565	9.736394	-0.258693	19.880534	N
30386.68982	9.489969	1.280625	9.720602	0.435773	21.085092	N
31242.87635	9.538021	1.014889	11.130539	-0.329973	21.146911	P
61567.84951	9.538021	1.280625	10.283833	-0.00826	21.640802	P
41283.26132	13.62865	1.382027	9.694916	-0.279067	20.185848	N
41283.26132	27.884215	0.714143	9.90616	-0.016427	22.293456	N
42895.78419	9.538021	1.153256	9.607711	0.69888	20.360099	P
30939.17825	9.538021	1.131371	11.100424	-0.15478	19.981693	P
73085.1063	26.075241	1.131371	11.046902	-0.42728	20.215536	N
47525.63666	24.762785	0.768115	9.656183	-0.06994	20.208324	N
36216.41908	9.538021	0.685565	9.480201	-0.51648	21.033544	P
30939.17825	23.675769	1.131371	8.096237	1.175993	20.392925	N
30939.17825	5.258263	0.883176	9.334348	1.260093	19.624684	N
52028.47951	22.517701	1.280625	9.659755	1.00464	19.476796	N
42138.41514	9.538021	1.024695	9.74108	-0.15478	19.352396	P
39368.98036	9.538021	1.014889	9.914734	0.93632	21.327778	P
36216.41908	22.517701	0.979796	10.3439	-0.523787	21.230371	N
42138.41514	22.517701	0.883176	9.832397	0.25392	19.473067	N
65269.86037	9.538021	1.024695	9.804642	-0.681467	22.008757	P
41974.94261	9.538021	0.685565	9.620796	0.46272	21.001547	P
73085.1063	9.489969	1.014889	10.069247	-0.152107	20.666681	P
50378.99465	22.517701	0.761577	11.065137	-0.3264	19.585648	N
42138.41514	23.675769	0.761577	10.060357	0.844193	20.734315	N
55992.61844	9.489969	0.761577	9.512041	-0.09462	21.932421	P
63756.24469	9.489969	0.714143	9.740172	0.530827	21.273477	N
59621.66783	22.517701	1.153256	9.603896	-1.446947	19.453875	N
26565.46888	26.075241	0.685565	9.906433	-0.72912	19.642285	N
46018.82725	9.489969	0.761577	10.063371	0.25854	20.332792	N
54438.59283	24.601604	1.382027	9.702727	0.636533	19.073565	N
46313.75024	9.538021	0.685565	9.872091	-0.348427	20.52813	P
45636.1148	23.675769	1.153256	8.755461	-2.210693	21.585206	N
35630812	9.538021	0.768115	9.934588	0.6468	21.681146	N
33693.71167	26.075241	0.894427	9.813443	0.970193	21.048139	N
35718.04285	9.489969	0.830662	7.196032	-0.79032	20.820036	P
29066.60829	13.999863	0.714143	8.361396	-1.071627	18.952521	N
44482.44618	9.538021	1.280625	9.671935	0.18744	21.474197	P
28981.70782	5.258263	1.153256	9.495366	1.322533	20.793332	N
20027.8669	9.538021	1.153256	9.152555	0.0984	21.022239	P
45395.61449	26.075241	0.883176	9.586939	0.42968	19.670403	N
43165.95789	28.612046	1.153256	10.406512	-0.3276	18.526558	N
67968.10985	25.375257	0.883176	9.189961	1.322347	19.443082	N
58439.7488	9.489969	1.024695	9.580048	0.78384	19.323197	N
57486.45416	26.075241	1.014889	8.134265	2.74864	21.308975	N
63479.41195	21.803717	1.187434	9.480349	0.360027	19.896703	N
41301.59748	16.581284	1.014889	8.805772	-666	20.56734	N
28981.70782	21.803717	0.714143	11.176688	-666	19.256067	N
34385.03975	13.999863	1.382027	9.6201	-0.786253	19.359749	N
66678.9425	24.601604	0.830662	9.51181	1.1592	19.368973	N
33412.20369	13.62865	1.014889	10.939798	-0.297467	19.655976	N
50103.59086	9.538021	0.979796	10.393332	0.15416	20.586099	N
59621.66783	28.612046	0.761577	8.756984	0.55096	20.798406	N
40117.24215	9.489969	0.979796	9.218596	1.111973	18.800423	N
44518.76855	24.601604	1.014889	9.262502	-0.865933	19.335216	N
34968.53082	24.601604	1.280625	9.968626	-0.141673	20.050066	N
46313.75024	25.375257	0.979796	9.743318	0.09028	19.158327	N
69027.44942	5.258263	0.984886	11.317378	0.716573	20.373785	N
39019.39759	5.258263	1.280625	11.217842	0.95992	18.885725	N
74472.00504	28.612046	0.979796	11.07954	0.97364	19.318053	N
60819.55912	14.265338	0.979796	10.057326	-0.725147	20.184921	N
44666.47238	26.075241	1.187434	9.807619	-1.190373	19.722384	N
24090.22996	27.884215	1.382027	7.886821	-0.104533	19.943808	N
50298.72063	9.538021	0.979796	10.086715	0.245333	19.858417	N
60498.0621	25.375257	1.131371	11.35926	-0.12792	19.496816	N
32617.42583	23.675769	1.153256	10.58168	1.633727	20.278246	N
67181.30364	22.517701	0.830662	9.569764	0.3864	19.688613	N
65832.26107	9.538021	1.280625	9.750518	0.68376	19.713596	N
51626.35905	25.375257	0.714143	9.510965	0.80976	20.288578	N
68469.0852	24.762785	1.153256	10.763945	0.035973	20.323291	N
20105.86596	31.870194	1	9.68629	-1.1248	21.90156	N
41718.23723	22.517701	1.280625	9.542923	0.01932	18.708324	N
37296.18422	9.538021	0.938083	8.250651	0.37632	19.844147	P
32744.45526	21.803717	1.382027	9.676626	0.032013	19.294365	N
39355.28808	24.601604	1.153256	9.650055	0.631293	20.052227	N
57935.53756	14.265338	0.883176	9.959711	0.83928	21.960442	N
38281.18824	22.517701	1.131371	11.534693	1.30088	20.077054	N
35936.50771	28.612046	0.866025	10.202576	-1.4208	19.613967	N
46108.21842	27.884215	0.685565	8.223131	-0.20384	20.105553	N
57935.53756	27.884215	1.014889	11.10311	0.799713	21.239542	N
69079.62347	24.762785	0.984886	9.93763	-0.0444	21.335651	N
61506.4536	28.612046	0.714143	9.832871	0.274533	19.583207	N
37019.3034	9.489969	1	9.781598	0.203913	20.879347	P
42081.42984	9.538021	1.153256	9.674401	0.25392	20.919117	P
39664.27846	28.612046	0.685565	8.157548	0.919013	19.76912	N
34968.53082	17.957714	1.187434	7.977822	-0.51736	19.916238	N
37655.51249	13.62865	1.014889	9.928172	0.17848	20.620951	N
46108.21842	9.538021	0.883176	9.749929	0.752267	20.943734	P
61350.57414	13.62865	0.6245	9.578994	-0.66584	20.568159	N
14791.96801	28.612046	0.768115	9.547605	0.37168	20.356018	N
60819.55912	24.601604	1.280625	9.577731	-0.295307	20.430554	N
56194.27989	9.489969	0.714143	9.574326	0.55296	20.845383	P
66307.00041	9.489969	1.153256	9.569589	0.492613	19.2715	P
47772.22417	9.538021	1.153256	9.488479	-0.981667	22.562119	P
54162.90658	21.803717	0.714143	9.710472	1.11744	20.044325	N
65513.63628	26.075241	0.979796	9.20685	-0.040273	19.047813	N
63592.4634	5.258263	0.768115	9.445705	1.01952	20.329446	N
68480.18361	5.258263	0.714143	10.093064	-0.415613	19.82067	N
18481.37531	24.762785	0.938083	8.537378	0.731853	19.377538	N
61740.88705	26.075241	0.768115	11.369644	0.1098	18.132681	N
39035.46324	9.538021	0.979796	9.625859	-0.149653	20.399366	P
50224.42963	24.762785	1.014889	8.296741	-0.094453	20.935044	N
36772.62067	9.538021	1.280625	9.877679	-0.0644	20.187701	P
57935.53756	21.803717	1	8.887067	0.86336	18.63544	N
45257.88488	9.538021	0.685565	9.564815	0.12936	20.99181	P
27925.14538	13.999863	0.685565	9.705322	1.66762	20.115947	N
31536.38607	9.489969	0.830662	9.572193	-0.364047	19.806179	P
58838.51114	9.538021	1.014889	11.137589	-1.050293	20.985382	P
57690.24174	5.258263	1.131371	9.721662	0.10976	19.835051	N
28359.74271	5.258263	1.280625	9.61705	-0.8799	20.616072	N
36216.41908	9.538021	0.768115	9.305992	0.27968	21.169669	P
34968.53082	13.999863	1.280625	9.692384	0.0838	18.79597	N
62033.46627	13.62865	1.153256	11.571216	-1.041833	20.475404	N
29898.07282	26.075241	0.938083	8.532199	-1.586613	20.26647	N
46377.27035	26.075241	1.187434	8.951276	-0.20056	19.952189	N
37330.36075	9.538021	1.024695	9.333789	0.25392	20.535243	P
37655.51249	13.62865	1.187434	10.707609	-0.5649	20.128262	N
61056.42251	14.265338	0.685565	9.821278	-0.07242	18.943151	N
68684.53803	13.999863	0.894427	9.378622	0.701193	19.686068	N
32238.46255	5.258263	0.883176	9.562781	0.85632	20.987151	N
57946.55009	9.489969	0.768115	9.523134	0.804907	19.779224	P
66307.00041	5.258263	0.768115	9.332449	0.256987	20.492633	N
35718.04285	13.999863	1.153256	8.506426	-0.706907	19.864519	N
39939.20929	26.075241	1.382027	8.98015	-0.010407	20.412436	N
42269.52644	26.075241	1.153256	9.615319	1.865947	21.03686	N
56865.31001	9.489969	0.984886	9.878453	-0.440053	21.27488	P
66307.00041	9.489969	1.187434	9.687035	0.75264	20.15582	P
31599.59969	13.999863	1.014889	8.371208	-0.0392	20.465462	N
27603.45392	25.375257	1.280625	9.606055	-0.16132	19.654914	N
46313.75024	27.884215	1.153256	9.544164	1.29352	21.704895	N
34968.53082	21.803717	0.685565	8.183504	-2.033547	19.944217	N
32751.9546	13.999863	1.280625	9.922139	-1.08672	20.860839	N
32744.45526	5.258263	1.280625	8.773776	0.69384	20.983953	N
42418.05234	31.870194	1.153256	9.41696	0.957573	19.322884	N
28359.74271	24.155421	1	10.323171	0.64064	19.795221	N
54104.8271	9.538021	0.894427	9.057397	0.61548	21.30693	P
37655.51249	31.870194	0.685565	9.594172	0.737147	19.960673	N
60348.50945	28.612046	1.280625	10.788629	-1.018613	20.364288	N
58230.20234	21.803717	0.685565	9.741636	-1.689967	20.657795	N
52028.47951	5.258263	0.830662	9.715266	0.80448	20.965693	N
50224.42963	16.581284	1.014889	8.967048	-0.138073	22.184684	N
56194.27989	23.675769	0.984886	9.763954	-1.22304	20.818881	N
61740.88705	24.601604	1.153256	11.646988	0.735387	19.637667	N
63762.37753	27.884215	0.768115	8.786447	-0.841453	20.742603	N
50224.42963	17.957714	1.153256	10.38963	0.345647	18.886019	N
29066.60829	13.62865	1.014889	10.235097	0.139633	19.306551	N
33208.28558	13.62865	1	9.531643	-0.13988	20.458383	N
47772.22417	26.075241	1.280625	11.297644	0.159413	19.2629	N
31997.63825	13.999863	1.131371	10.099294	-0.0446	19.579361	N
40282.47926	17.957714	0.984886	10.407414	0.236893	20.628986	N
49174.75525	21.803717	0.894427	10.183751	-0.71632	19.25911	N
66708.55827	23.675769	0.883176	9.79471	-0.995867	21.141258	N
31997.63825	13.999863	1.382027	9.273566	0.110013	20.417442	N
46234.7424	20.04417	0.938083	11.506814	0.066267	20.48664	N
49174.75525	31.870194	0.761577	8.033553	-0.23192	19.897349	N
60348.50945	16.581284	1.014889	8.996177	0.148833	21.128045	N
50390.11044	21.803717	0.768115	10.031404	0.519493	19.40582	N
83735.4141	28.612046	1.014889	10.312159	-1.48592	18.761828	N
24630.56132	31.870194	1.153256	7.391301	0.38776	20.887932	N
59569.61999	5.258263	0.938083	9.732857	-0.282127	19.62827	N
57935.53756	26.075241	1.187434	9.032787	-0.558747	20.12434	N
31997.63825	13.62865	0.830662	12.39418	-0.236133	18.372039	N
36451.18139	9.489969	0.883176	9.558094	0.07448	20.255672	N
17795.4505	16.581284	0.685565	10.551206	0.043553	20.990512	N
58921.68596	24.762785	1.024695	8.810381	0.77552	21.447941	N
18481.37531	17.957714	1	9.575651	-0.25872	20.663732	N
40117.24215	5.258263	0.830662	10.039861	0.43708	19.719561	N
39983.60991	5.258263	1.131371	9.535879	0.1491	19.872084	N
45395.61449	26.075241	1.014889	9.076123	-1.022827	20.507741	N
67968.10985	13.62865	1.280625	9.654142	-0.304873	20.135555	N
29898.07282	23.675769	0.979796	9.86315	-0.007933	21.941067	N
58004.30303	31.870194	0.883176	9.446687	0.703413	19.524251	N
54910.15362	13.62865	1.187434	9.611395	0.384347	20.022269	N
27925.14538	5.258263	1.131371	9.558018	0.85314	19.849884	N
18930.2762	9.489969	1.280625	9.175372	0.110013	20.130083	N
57919.55882	16.581284	1.153256	9.140636	-0.05282	20.220451	N
42301.88767	5.258263	0.768115	9.95707	0.061947	20.701879	N
34488.29739	25.375257	1.280625	9.601181	0.4116	19.320021	N
41767.07767	13.62865	0.883176	9.109999	-0.17754	21.632984	N
53511.97635	13.999863	1.024695	9.59238	-0.839347	19.687452	N
57935.53756	13.62865	1.014889	8.831586	0.21912	21.107367	N
26213.73445	21.803717	0.866025	9.013859	-0.301747	18.335713	N
65832.26107	16.581284	0.883176	9.557954	0.34648	21.714255	N
61277.77549	9.489969	0.761577	10.252977	0.096693	19.767413	P
22081.79926	13.62865	0.768115	9.653627	-0.28336	21.448728	N
40125.35048	22.517701	0.768115	9.667919	-0.22746	20.718071	N
30939.17825	23.675769	1.014889	9.962344	0.482407	20.186107	N
42138.41514	14.265338	1.014889	9.908853	-1.972787	20.563475	N
24632.93059	9.538021	0.883176	9.65702	-0.0392	21.608634	P
65560.80705	24.762785	1.382027	10.384205	-0.049113	20.740035	N
42301.88767	28.612046	1	10.10562	-0.405033	20.089546	N
47839.06753	5.258263	0.714143	9.483612	-1.326833	20.502678	N
73985.63731	23.675769	0.883176	7.50945	3.07008	21.255333	N
48386.3617	27.884215	1	9.655932	-0.523307	22.129221	N
41718.23723	5.258263	1.280625	8.03966	1.016773	20.333657	N
58838.51114	22.517701	0.761577	9.716931	-0.421307	19.546268	N
46908.55296	9.489969	1	9.804588	0.73144	19.238605	N
62142.79697	16.581284	1.280625	9.667859	0.12232	20.615144	N
41283.26132	22.517701	0.883176	9.650951	0.810233	19.174079	N
39815.22755	5.258263	0.714143	8.343996	0.18032	19.536342	N
24523.61422	13.62865	0.883176	9.533257	0.4683	20.637912	N
25596.99329	24.601604	0.894427	8.049595	-0.38364	20.075001	N
52462472	27.884215	1.280625	9.087971	-0.854187	21.513123	N
50224.42963	24.762785	0.984886	9.701911	0.032507	21.202231	N
50378.99465	22.517701	0.883176	9.581088	0.61548	19.762016	N
42138.41514	9.538021	0.761577	9.695251	0.007607	20.160267	P
65505.22258	9.489969	1.187434	11.263895	0.6272	19.629949	P
59960.86048	24.762785	1.280625	10.400262	-0.329973	21.01616	N
61506.4536	9.538021	1.014889	8.32688	-0.329973	22.42459	P
44384.24894	9.489969	0.714143	10.053507	-1.28576	20.54117	P
61056.42251	9.489969	1.382027	9.655976	0.42816	21.622413	P
20105.86596	9.538021	1.024695	9.658218	-0.15478	20.476939	P
39368.98036	9.538021	1.153256	9.039303	-0.287267	20.859213	N
66708.55827	9.538021	1.014889	10.213352	-0.329973	21.488369	N
49174.75525	22.517701	1.014889	9.952427	-0.523787	20.553175	N
46908.55296	22.517701	1.014889	9.6163	0.78384	18.877996	N
57910.17194	9.489969	1.014889	9.649658	0.009473	21.114377	P
41974.94261	9.538021	0.768115	9.614686	0.12936	19.460641	N
22730.7233	9.489969	0.768115	9.859824	0.512213	20.039844	N
39368.98036	27.884215	0.768115	10.906252	1.581027	21.385998	N
35606.79992	9.489969	1.382027	8.534023	-1.351973	19.973205	N
36216.41908	16.581284	0.768115	9.525591	-0.128747	20.432032	N
54040.27594	24.601604	1.280625	10.680019	0.66708	19.382435	N
27925.14538	23.675769	1.014889	8.345928	-1.440827	22.678277	N
43980992	9.538021	0.984886	9.862998	0.983253	20.458542	N
27925.14538	21.803717	1.153256	10.104026	0.39744	21.100238	N
31536.38607	9.538021	1.014889	9.532694	-1.49568	20.311667	P
40125.35048	9.489969	1.187434	10.25499	0.34888	20.515484	P
57486.45416	9.489969	1.153256	9.765299	0.179573	19.99327	P
35718.04285	9.538021	1.280625	11.384764	0.79488	21.680718	P
37655.51249	9.538021	1.014889	8.307503	-0.09024	20.83532	P
37586.68618	9.489969	0.768115	9.727562	0.69888	20.818589	P
45250.55005	24.601604	0.979796	10.156009	0.237613	18.907676	N
42081.42984	9.489969	1.024695	7.989964	0.629813	20.277155	P
58211.12539	17.957714	1.153256	9.522283	0.291573	18.560493	N
33458.22159	9.538021	1.014889	9.779398	0.757333	21.186023	P
60454.8705	13.62865	0.984886	10.067773	138	19.508976	N
42860786	5.258263	0.866025	10.536147	0.667707	19.667349	N
65653.07082	28.612046	0.761577	9.703528	0.807147	19.476916	N
39939.20929	26.075241	1.382027	8.98015	-0.010407	20.412436	N
42269.52644	26.075241	1.153256	9.615319	1.865947	21.03686	N
56865.31001	9.489969	0.984886	9.878453	-0.440053	21.27488	P
66307.00041	9.489969	1.187434	9.687035	0.75264	20.15582	P
31599.59969	26.075241	1.153256	9.064709	0.776547	20.904647	N
65560.80705	26.075241	1.014889	8.331131	-0.79104	20.06046	N
30386.68982	24.155421	1.153256	9.829914	-1.42672	21.291895	N
68684.53803	13.999863	0.894427	9.378622	0.701193	19.686068	N
32238.46255	5.258263	0.883176	9.562781	0.85632	21.078803	N
57946.55009	9.489969	0.768115	9.523134	0.804907	19.779224	P
66307.00041	5.258263	0.768115	9.332449	0.256987	20.492633	N
35718.04285	13.999863	1.153256	8.506426	-0.706907	19.864519	N
44666.47238	24.762785	1.153256	9.662573	0.77552	22.355437	N
30014.51166	13.999863	1	8.457088	-0.060187	20.026564	N
75033.07934	9.489969	0.830662	9.527958	1.149867	19.156052	N
37004.97496	9.538021	0.768115	9.747159	0.087093	20.483781	P
30386.68982	5.258263	1.280625	9.283247	0.5964	20.356005	N
28981.70782	23.675769	1.014889	10.395634	-1.17888	21.113967	N
32793.02517	26.075241	1.153256	9.343393	0.58642	20.410429	N
48751.6016	9.489969	1.280625	9.615559	0.130913	22.817248	P
33547.47882	9.538021	1.382027	11.053227	-0.27654	20.702973	P
35591.87085	9.538021	1.382027	9.594554	-0.48248	22.256188	P
48010.72967	31.870194	0.768115	9.953001	0.046107	21.083671	N
18481.37531	24.762785	1.280625	9.729316	0.130913	20.705759	N
67644.34755	27.884215	1	12.351252	-0.464053	20.827144	N
66307.00041	9.489969	0.984886	9.563729	1.0752	20.365708	N
42895.78419	9.538021	1.187434	9.642025	-0.555933	20.452877	N
54040.27594	28.612046	0.761577	9.750814	-0.504747	19.669665	N
55992.61844	13.999863	0.938083	9.623755	0.14272	20.704901	N
71698.88366	28.612046	0.984886	8.564611	-1.48592	19.993707	N
36974.78301	26.075241	0.761577	9.744347	0.09028	19.41091	N
31536.38607	13.999863	1.382027	8.9528	0.440013	19.920844	N
40125.35048	24.155421	1.014889	9.913738	-0.332407	20.382563	N
30829.88732	25.375257	0.883176	11.433648	0.466487	20.489954	N
73085.1063	23.675769	0.768115	9.344528	-0.310613	20.521475	N
46869.77241	13.62865	1.131371	10.071957	-0.995867	20.415795	N
22617.80266	9.489969	0.761577	10.235662	0.622913	20.423839	P
46063.55014	9.538021	1.131371	8.540994	768	20.64296	P
38911.95663	9.489969	1.280625	8.392683	-0.24272	20.690059	P
63479.41195	24.601604	1.187434	10.776699	0.206373	18.410741	N
35591.87085	13.999863	0.685565	11.441976	-0.510907	18.850636	N
28359.74271	13.62865	0.984886	9.806121	0.000653	19.823354	N
65560.80705	21.803717	0.768115	9.59853	0.587253	18.003897	N
67181.30364	22.517701	0.685565	9.654372	-0.558667	19.497416	N
18481.37531	13.62865	1.382027	9.895999	0.206233	19.636205	N
51626.35905	13.999863	0.714143	11.080988	-0.319833	19.626301	N
46108.21842	27.884215	1.280625	10.435536	-0.548427	20.087747	N
39664.27846	9.538021	1.382027	10.116208	-0.33984	20.001882	P
33412.20369	25.375257	0.883176	9.433218	1.3524	19.487613	N
35606.79992	5.258263	0.883176	8.924893	0.712133	19.06918	N
53304.38101	9.489969	0.883176	9.195749	-0.635413	19.526672	P
20027.8669	25.375257	0.883176	9.603279	-1.469293	20.525136	N
52070.17376	26.075241	1.014889	9.188177	-0.00938	19.815924	N
35759.80314	24.762785	0.714143	8.854486	0.10176	20.077031	N
42301.88767	21.803717	1.153256	8.922994	0.832533	18.795128	N
47362.78099	24.601604	1.187434	9.724922	0.27048	20.896956	N
46313.75024	27.884215	0.866025	9.148469	-0.827387	20.480351	N
33693.71167	23.675769	1.024695	9.392977	1.101107	20.357985	N
28981.70782	22.517701	1.280625	8.801997	-0.36418	18.700685	N
37296.18422	17.957714	1.153256	10.853004	0.813587	19.612634	N
56546.09013	20.04417	1.153256	13.080392	-0.0581	19.201048	N
33547.47882	23.675769	1.280625	9.746751	0.450127	22.101966	N
50383.13168	9.538021	0.883176	10.495109	0.177973	20.982599	P
40974.87155	24.155421	0.979796	8.161362	-0.457907	19.417287	N
52831.05676	16.581284	0.894427	10.007497	0.11704	19.2232	N
54447.41698	13.62865	1.280625	8.427178	-0.26966	19.234652	N
42895.78419	16.581284	1.014889	9.904193	0.46806	19.629881	N
45257.88488	28.612046	0.979796	9.108108	0.232967	19.709993	N
60197.52261	25.375257	1.280625	10.033173	-1.665667	19.522832	N
41283.26132	31.870194	1	9.999872	0.752253	20.041017	N
65269.86037	25.375257	0.866025	9.235759	0.18426	19.014922	N
49174.75525	24.762785	0.768115	9.197063	-0.25872	20.528378	N
18997.38341	22.517701	1.014889	9.601349	0.8028	19.514946	N
31001.40475	24.601604	1.014889	9.937355	-0.235053	19.182398	N
34747.86717	28.612046	0.685565	9.243533	-0.127573	20.613521	N
33458.22159	24.601604	0.866025	9.644628	1.19504	20.337293	N
18997.38341	22.517701	0.685565	10.190585	0.489113	19.63157	N
31001.40475	13.62865	1.014889	9.994018	-0.21788	19.767696	N
47839.06753	24.155421	0.830662	8.429555	0.21896	20.010699	N
17795.4505	24.601604	1.280625	10.126625	0.655947	19.204721	N
72978.13156	22.517701	0.761577	9.010357	-0.38364	20.376838	N
51626.35905	9.538021	0.761577	9.509152	0.395547	20.936251	P
48301.23333	28.612046	1.153256	9.659124	-1.124167	19.609462	N
27811.2062	21.803717	0.866025	9.563081	0.033973	20.095423	N
41283.26132	5.258263	0.984886	10.568321	0.046627	20.442497	N
40125.35048	31.870194	0.938083	9.321555	0.752253	20.179624	N
27811.2062	22.517701	0.685565	11.415893	1.00464	21.542186	N
39815.22755	9.538021	1.280625	11.774078	-1.09224	20.498758	P
45250.55005	9.538021	0.984886	8.979528	-0.189333	19.8096	P
49188.37717	24.155421	0.984886	9.216015	0.165107	19.560376	N
46108.21842	16.581284	0.761577	8.789719	-0.78336	21.736101	N
45444.34495	13.999863	0.768115	10.493697	0.402827	18.776159	N
48751.6016	16.581284	1.014889	10.142356	-0.357573	21.116815	N
32238.46255	24.762785	1.153256	9.669413	-0.028213	22.099628	N
27925.14538	13.999863	1.153256	9.884523	-1.312827	20.944221	N
46108.21842	16.581284	1.280625	9.530499	-0.847293	22.701285	N
54954.99078	27.884215	1.153256	8.271724	0.692747	20.830216	N
44518.76855	13.999863	1.280625	9.519496	-0.0436	19.602519	N
34747.86717	24.762785	1.131371	8.802359	-0.421973	21.163937	N
39368.98036	9.538021	1	9.623115	0.13912	22.750862	P
42895.78419	24.601604	0.714143	9.611493	0.405067	19.064641	N
47319.11633	17.957714	0.714143	8.339168	0.464327	20.033241	N
35630812	13.999863	0.685565	8.497602	0.14272	19.920441	N
30098.80639	23.675769	0.938083	9.734381	-0.012787	21.510455	N
30014.51166	5.258263	0.761577	10.619589	0.84672	19.845787	N
34385.03975	25.375257	0.979796	9.591836	0.44608	20.388244	N
64821.95691	9.538021	1.014889	9.777505	0.446507	20.528423	P
49188.37717	5.258263	1.280625	8.302721	-0.187067	20.997639	N
63762.37753	25.375257	1.153256	9.532385	-0.43188	19.481035	N
52070.17376	25.375257	0.768115	10.195265	0.24304	18.846431	N
57920.82428	24.601604	1.280625	9.664316	-0.555933	21.380159	N
31536.38607	24.155421	1.382027	9.841827	-1.28214	20.390633	N
52044.06401	28.612046	0.984886	9.321555	0.746307	19.566157	N
56582.81713	21.803717	1.131371	9.732772	0.360027	18.777364	N
33666.40352	25.375257	0.714143	9.674509	1.09032	19.529488	N
54825.48305	9.489969	1.153256	9.568349	-0.340787	19.940895	P
37004.97496	9.489969	1.153256	11.100749	-0.10222	22.426802	P
64821.95691	5.258263	1.014889	11.126551	-0.477427	21.35425	N
56836.6604	26.075241	1.153256	10.066565	0.234927	21.272136	N
37586.68618	24.601604	0.938083	9.709873	-0.12376	19.207804	N
28981.70782	24.762785	1.153256	9.637191	1.233813	20.920855	N
52044.06401	26.075241	1.131371	9.555344	0.159413	20.496331	N
36480.47296	23.675769	0.761577	9.950886	-0.466747	21.412109	N
30829.88732	17.957714	0.714143	8.227922	0.9338	19.427912	N
40082.36581	5.258263	0.714143	10.717392	0.759687	19.648966	N
30098.80639	27.884215	0.938083	9.637191	-0.529307	21.092346	N
56836.6604	22.517701	1.131371	9.555344	-0.443267	19.942401	N
46908.55296	5.258263	0.714143	9.718926	0.27048	19.21147	N
32778.46646	28.612046	0.685565	9.934638	0.729573	19.673938	N
30098.80639	31.870194	1.153256	10.081837	0.310347	21.75996	N
51641.01884	27.884215	0.685565	10.197859	-0.931653	20.808638	N
33666.40352	13.999863	0.685565	10.39684	-0.362747	18.690735	N
30014.51166	22.517701	0.685565	9.154578	0.8028	18.774153	N
35936.50771	24.601604	0.685565	9.651068	0.687307	19.082059	N
83645.6237	25.375257	1.014889	10.054598	0.970667	18.562033	N
32751.9546	28.612046	1.014889	9.306487	-1.23328	20.368292	N
38281.18824	25.375257	0.883176	11.352457	-1.117333	20.895974	N
61618.12305	13.62865	1.280625	9.328491	-0.301747	19.94272	N
49174.75525	9.489969	0.685565	11.126696	-0.060187	20.778011	P
30386.68982	25.375257	0.685565	10.604023	0.11408	19.553371	N
42081.42984	22.517701	0.714143	10.069154	0.028467	19.197597	N
39815.22755	31.870194	0.768115	9.816892	0.632427	19.586488	N
34385.03975	31.870194	0.883176	9.713564	0.42968	20.505698	N
32238.46255	26.075241	0.761577	8.306688	1.921813	20.355051	N
56836.6604	25.375257	1	9.83229	0.95424	18.664088	N
54040.27594	5.258263	1.014889	8.624672	-0.420747	19.533131	N
52070.17376	28.612046	0.685565	9.838812	0.655947	18.595928	N
59040.66261	24.155421	0.685565	9.77461	0.176913	19.841782	N
46197.01999	5.258263	0.979796	9.294629	-0.543953	19.646102	N
46313.75024	27.884215	1.382027	9.789707	-1.772027	20.47701	N
32751.9546	22.517701	1.382027	9.013497	0.7848	20.291575	N
38733.76389	24.601604	1.382027	10.22938	-1.55696	19.91601	N
20105.86596	22.517701	1.382027	8.329716	0.024173	18.848062	N
31001.40475	9.489969	0.685565	9.300478	0.256987	19.599731	P
27811.2062	27.884215	1.014889	11.118181	0.405293	23.005259	N
42466.6335	24.762785	0.984886	9.469584	0.09464	20.781549	N
63357.62009	26.075241	0.979796	9.475854	-0.71456	20.04123	N
67644.34755	24.762785	1.153256	10.129518	-0.87584	20.43134	N
19402.89771	28.612046	0.894427	10.375335	-1.50072	21.264947	N
25615.97923	25.375257	0.866025	9.472364	-0.09794	19.374013	N
49174.75525	28.612046	1.153256	9.946449	0.746307	19.550495	N
47853.57402	31.870194	0.938083	9.668289	0.31872	18.903153	N
30386.68982	5.258263	1.382027	9.969558	0.4116	19.394702	N
27925.14538	16.581284	1.153256	10.588028	0.220827	20.092632	N
73855.47096	22.517701	0.938083	9.758005	-1.154907	20.878722	N
53686.65886	22.517701	0.830662	9.328916	0.094667	20.860741	N
41974.94261	13.999863	0.938083	9.433461	-0.28416	19.397113	N
68177.20148	27.884215	0.714143	10.170426	1.220687	20.053507	N
32793.02517	26.075241	0.938083	11.612275	-0.006113	21.263027	N
36480.47296	23.675769	1.187434	8.631765	-2.210693	19.14767	N
43980992	9.538021	0.761577	10.584109	-0.0616	19.544772	P
21967.11298	26.075241	1	9.966285	-0.080347	19.709777	N
50336.07657	9.538021	1.382027	9.775982	-0.67584	20.753365	P
44384.24894	24.601604	0.866025	9.243762	0.935947	19.504914	N
54930.5931	5.258263	0.768115	9.681266	-0.96432	19.451736	N
39508.55829	24.601604	0.685565	9.71768	0.895253	20.042659	N
61056.42251	23.675769	0.984886	9.729936	-0.127573	21.056697	N
62033.46627	13.62865	1.382027	9.872809	-0.011387	21.004573	N
48404.35999	17.957714	0.685565	9.548483	-0.65888	19.531055	N
65653.07082	23.675769	0.883176	11.014456	0.765373	20.662755	N
41283.26132	23.675769	1.153256	7.991837	-0.229567	20.491292	N
54040.27594	23.675769	0.984886	11.406216	0.538333	20.253015	N
58004.30303	16.581284	0.979796	7.329027	426	19.872746	N
33208.28558	5.258263	0.984886	9.104583	0.55664	18.520212	N
23851.9805	24.601604	0.984886	11.997205	0.765373	19.189424	N
49001.04816	21.803717	0.979796	8.654249	0.344587	18.870889	N
56582.81713	24.762785	0.761577	9.494638	0.35508	20.832141	N
28359.74271	28.612046	1.280625	9.795717	0.016567	19.273461	N
83645.6237	23.675769	0.830662	11.37864	0.765373	20.422479	N
33208.28558	5.258263	0.883176	7.767461	0.38416	19.274724	N
34747.86717	21.803717	1.024695	11.442765	-1.09816	20.758123	N
47273.92618	13.999863	0.768115	8.309963	-1.03872	21.200914	N
24090.22996	9.538021	0.979796	9.217458	-0.068307	21.331676	P
23851.9805	24.601604	1.382027	7.590145	0.28152	19.346127	N
41767.07767	22.517701	1.187434	8.186274	0.810233	19.538092	N
39674.58247	5.258263	0.768115	8.878737	0.20874	19.372727	N
67968.10985	9.489969	1.382027	11.002972	0.140107	19.345819	P
57935.53756	13.62865	1	9.658888	-0.845973	20.165445	N
38289.03123	27.884215	0.894427	9.724779	2.257833	22744	N
48500.50595	31.870194	0.894427	9.788743	-0.281213	20.560286	N
80219.78327	27.884215	0.979796	9.63571	-0.033273	21.340588	N
32238.46255	21.803717	0.883176	9.860418	0.179867	19.561796	N
39939.20929	27.884215	0.761577	9.930294	0.113053	21.211154	N
60348.50945	5.258263	1.382027	9.953653	0.313413	19.177877	N
26213.73445	9.538021	0.883176	8.345587	-0.0576	19.849025	P
30386.68982	21.803717	0.984886	8.631187	0.519493	18.28655	N
42269.52644	16.581284	0.984886	9.117137	0.271527	18.881471	N
32751.9546	25.375257	1.024695	10.107853	0.563447	20.404291	N
50062.7119	24.155421	1.153256	9.696153	-0.30858	22.7026	N
30939.17825	28.612046	0.830662	8.970594	-1.653653	19.968011	N
32778.46646	26.075241	0.6245	10.278573	-0.47524	19.51484	N
19402.89771	24.601604	0.984886	10.053863	-0.168053	20.106786	N
42895.78419	23.675769	0.984886	9.711708	-0.349067	20.003244	N
58004.30303	27.884215	0.984886	10.377709	-0.135547	20.951418	N
61350.57414	26.075241	1.382027	9.778157	2.64624	20.666779	N
56123.25585	23.675769	1.187434	10.399315	0.826827	20.410461	N
42418.05234	5.258263	0.883176	8.29933	0.38416	19.019337	N
47839.06753	9.489969	1.153256	9.051021	0.23856	19.282641	P
24632.93059	13.62865	1.382027	9.53315	-0.04592	19.13931	N
39368.98036	26.075241	1.382027	8.368099	0.740947	19.751908	N
52044.06401	24.601604	0.866025	8.897419	0.746307	19.875173	N
59569.61999	24.762785	1.280625	9.722237	0.49442	21.877931	N
68480.18361	9.489969	0.894427	10.617731	-0.8608	21.919384	P
19402.89771	24.762785	0.984886	8.834976	-0.032107	20.20672	N
22081.79926	9.538021	0.984886	10.535669	-0.329973	21.09376	P
83735.4141	21.803717	1.024695	9.471327	0.896373	18.352573	N
39355.28808	13.62865	0.938083	9.515219	0.16744	19.383275	N
28981.70782	26.075241	1.382027	10.333321	-0.29212	19.084888	N
46234.7424	27.884215	0.768115	10.75618	0.12688	19.731686	N
43146.79404	27.884215	1.014889	9.595661	1.85648	20.988989	N
45230.88207	31.870194	1.153256	9.781732	-0.171173	20.210553	N
34968.53082	13.999863	0.768115	7.171308	0.316213	19.375594	N
32793.02517	9.538021	0.883176	9.775047	0.13912	19.882889	N
33458.22159	9.538021	0.761577	10.067037	-0.9975	22.168959	P
46108.21842	23.675769	0.714143	9.998758	0.499387	21.465554	N
32793.02517	26.075241	1.153256	9.333607	0.622913	19.876856	N
30014.51166	28.612046	0.894427	11.43808	0.0218	19.12653	N
67644.34755	24.601604	0.685565	9.618694	-1.15644	19.348722	N
30386.68982	9.538021	0.830662	8.189152	0.772053	21.047748	N
26213.73445	9.489969	0.768115	9.669967	-0.702987	22.076459	N
41283.26132	13.999863	0.979796	9.659739	0.093533	20.688517	N
75355.33187	26.075241	1.280625	9.841628	-0.513973	19815	N
44666.47238	24.762785	1.153256	8.815321	-0.10472	19.280137	N
43165.95789	9.489969	0.685565	10.109471	0.110013	19.474735	N
35718.04285	26.075241	1.153256	9.729209	-0.18624	20.084871	N
51842.16332	24.601604	1.014889	9.620546	0.3345	18.854156	N
51797.58679	17.957714	1	9.62151	0.211107	19.55667	N
55990.29005	5.258263	1.280625	9.948105	0.019553	20.205145	N
55990.29005	23.675769	1	11.071141	0.765373	20.604731	N
53511.97635	24.601604	0.984886	9.506262	0.83712	19.715379	N
56865.31001	20.04417	1.014889	9.669165	-0.000373	19.464067	N
83645.6237	13.62865	1.382027	9.872809	-0.011387	21.008663	N
35718.04285	23.675769	1.153256	7.991837	-0.229567	20.316948	N
40125.35048	26.075241	0.685565	10.094069	-1.69264	21.393319	N
42207.32989	5.258263	0.984886	9.104583	0.47236	19.141222	N
23851.9805	24.601604	0.984886	10.422905	-1.35792	19.26324	N
49001.04816	5.258263	0.984886	8.654249	0.277847	19.264443	N
22381.88302	9.538021	0.768115	9.771916	-0.0436	20.307495	P
44384.24894	24.601604	0.866025	9.243762	0.935947	19.532609	N
50298.72063	5.258263	0.768115	9.681266	-0.96432	19.453851	N
36974.78301	23.675769	0.894427	9.769291	0.705193	21.130302	N
39508.55829	24.601604	0.685565	9.471921	0.895253	20.042659	N
80427.87065	27.884215	0.883176	9.881127	0.72542	21.272581	N
59040.66261	22.517701	0.685565	11.295839	-0.230987	19.425321	N
23851.9805	24.601604	0.761577	9.128628	-1.62572	18.929426	N
36480.47296	28.612046	0.984886	9.848682	1.08836	20.707059	N
47319.11633	31.870194	0.685565	8.839876	0.239507	19.640234	N
42418.05234	13.62865	0.894427	10.10351	0.798373	19.312987	N
29898.07282	24.762785	0.894427	9.435994	0.35508	20.257106	N
38240.13891	28.612046	1.280625	9.810729	0.463867	18.709895	N
61516.42342	9.538021	1.382027	9.735309	0.14388	20.864302	P
49174.75525	9.538021	0.883176	8.860563	0.59136	21.478744	P
30939.17825	23.675769	1	9.960143	-0.12512	20.592004	N
48010.72967	28.612046	1.382027	9.047651	-1.16208	20.381443	N
47402.99968	27.884215	0.768115	11.694517	0.340787	19.9389	N
36974.78301	28.612046	0.894427	9.770645	0.506667	20.502589	N
42895.78419	24.601604	0.685565	10.009138	0.450533	20.999362	N
66708.55827	27.884215	0.830662	10.533933	-1.70496	22.477258	N
57920.82428	22.517701	0.938083	10.997231	0.015353	20.653444	N
47402.99968	13.62865	0.714143	9.78062	-0.97384	20.313814	N
29898.07282	16.581284	1.131371	9.350954	0.21896	20.134635	N
66678.9425	21.803717	0.883176	9.639929	-1.09816	20.554102	N
39035.46324	16.581284	1.187434	9.43192	0.084287	21.437545	N
75033.07934	23.675769	0.883176	9.73915	0.581013	22.368067	N
59621.66783	20.04417	1.014889	9.514398	0.58384	20.277598	N
50062.7119	13.999863	1.131371	9.66494	0.314293	19.649753	N
58124.88173	23.675769	0.979796	10.294673	-0.229567	20.512342	N
54447.41698	27.884215	0.979796	11.475685	-0.427893	21.678991	N
60348.50945	5.258263	1.131371	9.449503	-0.371093	20.019944	N
63482.30006	24.601604	0.984886	9.453604	0.83712	19.869555	N
63620.70829	24.601604	0.883176	9.470467	0.5952	20.847637	N
56865.31001	17.957714	1.280625	9.618053	-1.09778	18.375498	N
37374.22234	5.258263	0.984886	7.481488	0.38416	19.553385	N
48189.55044	16.581284	1.153256	9.71043	-0.098827	20.46642	N
68469.0852	24.601604	1.187434	9.614686	327	18.894477	N
57935.53756	21.803717	1.014889	11.380358	-1.6576	19.136683	N
21967.11298	26.075241	0.894427	9.494308	-0.140973	18.772206	N
51842.16332	5.258263	1.280625	9.832328	-1.44648	19.922587	N
44919.46033	26.075241	0.761577	9.685248	-1.65696	21.274806	N
34747.86717	26.075241	1.187434	9.318341	-1.346387	19.958612	N
44444.58033	27.884215	0.984886	9.713078	-0.897307	20.048294	N
14791.96801	27.884215	0.938083	9.449821	-1.33056	20.423923	N
64031.05206	9.489969	1	9.910714	-1.094987	20.231955	N
57935.53756	28.612046	0.938083	10.4127	-1.3408	19.04459	N
44444.58033	26.075241	0.984886	10.088747	-0.171173	19.390202	N
64978.65002	27.884215	0.685565	9.949022	-0.098133	20.54358	N
51641.01884	27.884215	0.768115	12.023243	-0.295307	19.608294	N
36451.18139	9.538021	0.685565	9.537739	-0.33512	21.677915	N
24523.61422	23.675769	0.714143	9.555825	-0.290627	19914	N
78375.30736	27.884215	0.685565	9.341847	-1.127653	21.278456	N
56836.6604	13.999863	1.131371	9.604204	0.437573	19.527563	N
51538.82381	24.762785	1.280625	9.675292	0.33184	19.51549	N
63592.4634	28.612046	0.768115	9.806121	0.55096	20.399798	N
57935.53756	28.612046	1.024695	10.78086	-1.4208	20.130607	N
42466.6335	27.884215	0.883176	10.120424	-0.209067	20.304459	N
40117.24215	26.075241	0.979796	10.08512	0.36046	20.962799	N
38929.23956	13.999863	0.768115	9.620649	0.096693	19.191366	N
67571.81179	27.884215	0.984886	11.416882	-0.3072	20.867874	N
46063.55014	22.517701	0.685565	9.685282	-0.057747	19.786981	N
46908.55296	27.884215	1.153256	9.515078	-1.00716	19.846927	N
56536.92584	24.601604	1.187434	9.757088	327	18.922837	N
57935.53756	21.803717	1.014889	11.380358	-1.6576	19.136683	N
21967.11298	26.075241	0.894427	9.494308	-0.140973	18.772206	N
51842.16332	5.258263	1.280625	9.832328	-1.44648	19.922587	N
44919.46033	26.075241	0.761577	9.685248	-1.65696	21.274806	N
34747.86717	26.075241	1.187434	9.318341	-1.346387	19.958612	N
44444.58033	27.884215	0.984886	9.713078	-0.897307	20.048294	N
14791.96801	27.884215	0.938083	9.449821	-1.33056	20.423923	N
64031.05206	9.489969	1	9.910714	-1.094987	20.231955	N
57935.53756	28.612046	0.938083	10.431407	-0.81286	19.015575	N
44444.58033	26.075241	0.984886	9.943533	-0.006113	19.336348	N
64978.65002	27.884215	0.685565	9.927603	-0.098133	20.54358	N
51641.01884	27.884215	0.768115	12.023243	-0.295307	19.608294	N
36451.18139	9.538021	0.685565	9.526902	-0.33512	21.68038	N
24523.61422	23.675769	0.714143	9.555825	-0.290627	19.942121	N
78375.30736	27.884215	0.685565	9.341847	-1.127653	21.278456	N
56836.6604	13.999863	1.131371	9.604204	0.437573	19.527563	N
51538.82381	24.762785	1.280625	9.675292	0.33184	19.51549	N
63592.4634	28.612046	0.768115	9.806121	0.55096	20.399798	N
57935.53756	28.612046	1.024695	10.78086	-1.4208	20.130607	N
42466.6335	27.884215	0.883176	10.120424	-0.209067	20.304459	N
40117.24215	26.075241	0.979796	10.08512	0.36046	20.962799	N
38929.23956	13.999863	0.768115	9.620649	0.096693	19.191366	N
67571.81179	27.884215	0.984886	11.416882	-0.3072	20.867874	N
46063.55014	22.517701	0.685565	9.685282	-0.057747	19.786981	N
46908.55296	27.884215	1.153256	9.515078	-1.00716	19.846927	N
57935.53756	21.803717	1.014889	11.380358	-1.6576	19.136683	N
51641.01884	27.884215	0.768115	12.023243	-0.295307	19.608294	N
51842.16332	5.258263	1.280625	9.832328	-1.44648	19.922587	N
44919.46033	26.075241	0.761577	9.685248	-1.65696	21.274806	N
34747.86717	26.075241	1.187434	9.318341	-1.346387	19.958612	N
44444.58033	27.884215	0.984886	9.713078	-0.897307	20.048294	N
14791.96801	27.884215	0.938083	9.449821	-1.33056	20.423923	N
64031.05206	9.489969	1	9.910714	-1.094987	20.231955	P
57935.53756	28.612046	0.938083	10.4127	-1.3408	19.04459	N
44444.58033	26.075241	0.984886	10.088747	-0.171173	19.390202	N
64978.65002	27.884215	0.685565	9.927603	-0.098133	20.791524	N
42081.42984	9.538021	0.685565	9.526902	-0.33512	21.819162	P
57935.53756	28.612046	1.024695	10.78086	-1.4208	20.130607	N
24523.61422	23.675769	0.714143	9.58351	-0.290627	20.049461	N
78375.30736	27.884215	0.685565	9.341847	-1.127653	21.278456	N
56836.6604	13.999863	1.131371	9.604204	0.437573	19.527563	N
51538.82381	24.762785	1.280625	9.675292	0.33184	19.51549	N
63592.4634	16.581284	0.768115	9.806121	-0.00616	21.414086	N
42466.6335	27.884215	0.883176	10.120424	-0.209067	20.304459	N
40117.24215	26.075241	0.979796	10.08512	0.36046	20.962799	N
38929.23956	13.999863	0.768115	9.620649	0.096693	19.191366	N
67571.81179	27.884215	0.984886	11.416882	-0.3072	20.867874	N
46063.55014	22.517701	0.685565	9.685282	-0.177307	19.863854	N
46908.55296	27.884215	1.153256	9.515078	-1.00716	20.066975	N
21967.11298	26.075241	0.984886	9.494308	-0.140973	18.772206	N
33666.40352	25.375257	0.685565	9.217479	-1.104693	20.635436	N
60498.0621	22.517701	1.131371	10.069493	-1.53328	20.95575	N
30014.51166	13.999863	0.938083	10.429188	1.15736	20.068206	N
39368.98036	22.517701	1.024695	9.506873	-0.321867	19.446503	N
47639.66181	23.675769	1.280625	10.249538	0.274293	20.099258	N
64821.95691	13.62865	0.984886	9.806121	0.000653	19.939437	N
47639.66181	9.489969	1	11.09288	-0.47616	21.884206	P
48386.3617	13.62865	0.714143	9.312852	-0.6808	20.970422	N
74472.00504	9.538021	1.024695	9.651598	-0.5146	21.802715	P
53036.80872	21.803717	1.153256	9.558094	327	20.903287	N
74188.48093	9.538021	1.014889	9.416905	-0.205147	20.939799	P
45250.55005	22.517701	1.024695	9.586661	-0.364933	19.635855	N
51621.39348	23.675769	1.280625	10.260031	0.717333	20.409612	N
14791.96801	24.762785	0.894427	9.631581	-0.03128	21.673805	N
42860786	13.999863	0.883176	10.118212	0.351707	18.814501	N
56818.91424	25.375257	1.153256	7.912829	-1.49184	20.599106	N
55946.93469	21.803717	0.938083	10.258472	-1.564267	19.328498	N
30098.80639	28.612046	0.938083	9.755226	-0.45252	18.237745	N
63479.41195	9.538021	0.979796	9.528001	-0.8799	20.488574	P
75020.91892	24.601604	1.280625	10.301707	0.665467	20.158707	N
66307.00041	24.762785	0.714143	11.112306	-0.09656	21.201752	N
32238.46255	21.803717	0.866025	9.883025	1.494827	19.937947	N
27603.45392	13.999863	0.979796	9.743439	0.131973	19.759157	N
33458.22159	13.999863	1.382027	8.23598	-0.206707	19.53862	N
74224.19852	9.489969	0.768115	8.202885	0.19596	19.999996	P
37198.49333	13.999863	1.153256	7.99756	-0.581287	19.027772	N
42524.99554	17.957714	1.382027	10.145827	0.728933	19.764349	N
62918.59945	27.884215	0.768115	10.029225	1.846167	20.683966	N
55990.29005	17.957714	1.153256	11.516904	-0.87152	18.912447	N
52462472	9.538021	1.153256	10.970644	0.014467	21.930047	P
32793.02517	5.258263	1.014889	10.116208	-1.245827	20.56108	N
31997.63825	21.803717	1.280625	10.588025	1.562773	18.300504	N
45395.61449	27.884215	0.761577	9.364388	-1.08672	19.354001	N
39983.60991	21.803717	1.382027	9.582393	-0.1056	20.22535	N
49659.91503	9.489969	1.280625	8.729123	-0.509227	20.158828	N
46063.55014	21.803717	0.685565	11.436778	0.872673	19.724757	N
69202.00938	21.803717	0.984886	9.121591	-0.265367	20.372634	N
61814.3365	24.601604	1.187434	8.930284	-0.487427	19.202145	N
33547.47882	9.538021	1.024695	9.545841	-0.061413	19.767634	N
65832.26107	9.538021	0.938083	8.065191	0.007607	19.459493	N
38127.20708	25.375257	1.382027	9.172824	0.02352	19.641247	N
36207.96046	5.258263	1.187434	9.688983	-0.96432	19.769415	N
27603.45392	13.999863	0.894427	9.234979	-0.0446	19.907208	N
20105.86596	9.538021	1	10.507594	-0.061413	19.834939	N
37330.36075	9.489969	0.866025	10.194616	-0.363253	20.749803	N
50336.07657	13.62865	0.866025	9.869072	0.335093	19.433092	N
39983.60991	5.258263	0.866025	9.530686	0.20874	19.688479	N
32793.02517	27.884215	1.280625	11.564822	0.179747	19.941936	N
30939.17825	26.075241	1.153256	9.411119	-0.09514	18.87795	N
50378.99465	21.803717	0.984886	9.598883	0.496907	17.968218	N
42418.05234	25.375257	0.894427	9.23994	0.78942	20.727288	N
52070.17376	24.762785	0.768115	11.582304	1.502813	20.267826	N
55992.61844	24.601604	0.984886	9.435658	0.825493	19.626749	N
19402.89771	26.075241	1.187434	9.70684	-1.094987	19.257723	N
22081.79926	9.538021	0.768115	9.520403	-0.79352	20.20012	N
49174.75525	26.075241	1.131371	10.321357	-0.20056	20.533818	N
31242.87635	9.538021	0.984886	10.535669	-0.329973	22.899523	N
61300.5189	13.62865	0.866025	9.806121	0.000653	19.918478	N
63620.70829	24.762785	0.883176	8.976245	0.31742	21.02429	N
47839.06753	9.489969	1.153256	9.051021	0.23856	19.626364	N
24632.93059	24.601604	1.382027	9.862603	-0.6285	19.041297	N
32793.02517	17.957714	1.131371	10.538554	-0.08194	18.84608	N
52044.06401	24.601604	0.866025	8.897419	0.746307	19.875173	N
71698.88366	24.762785	1.280625	11.122219	0.49442	22.176314	N
59040.66261	9.538021	0.894427	9.62899	-0.674293	22.413978	N
75033.07934	9.538021	1.014889	9.196883	0.522667	20.941382	N
47772.22417	13.62865	0.938083	11.386038	-0.6285	20.38374	N
32793.02517	13.999863	0.883176	9.662131	-0.33128	20.962804	N
66378.17845	24.601604	0.768115	8.403491	-0.865933	19.374946	N
40113.38356	26.075241	1	9.026909	-0.331813	19.647401	N
65653.07082	24.762785	0.984886	10.237206	-0.044773	21.576252	N
31536.38607	20.04417	0.685565	11.02913	-0.832907	19.26352	N
41767.07767	23.675769	0.979796	10.680359	0.658667	21.401547	N
52044.06401	13.999863	1.382027	9.682341	0.27652	19.225459	N
48404.35999	28.612046	0.714143	9.333345	1.57248	18.430233	N
40282.47926	9.538021	0.894427	10.081621	0.24024	19.849033	P
56836.6604	14.265338	1.382027	9.571185	-0.007793	20.775591	N
35606.79992	31.870194	0.768115	10.011662	-0.463693	20.170632	N
48540.10928	5.258263	1.153256	10.07082	0.79624	19.53431	N
56865.31001	31.870194	1.280625	9.2595	-0.37856	20.406552	N
26213.73445	9.489969	0.883176	10.376598	0.706167	18.910083	N
44384.24894	14.265338	1.280625	9.201424	-0.008913	20.32589	N
33208.28558	26.075241	1.153256	7.972906	1.304667	20.228516	N
28965.10404	9.489969	1.187434	9.701989	0.66516	20.329115	P
56582.81713	21.803717	0.883176	9.847321	1.234453	19.088731	N
57486.45416	9.538021	0.685565	8.198206	-0.01526	20.403628	P
44384.24894	26.075241	0.768115	8.76367	-0.140973	19.917228	N
51842.16332	21.803717	0.768115	8.358217	-0.033733	19.974923	N
59569.61999	26.075241	1.014889	11.252231	0.30302	20.441863	N
62918.59945	14.265338	0.761577	9.309017	1.128507	19.238322	N
47839.06753	24.601604	1.280625	11.270347	0.59496	19.477906	N
68250.38711	24.601604	0.938083	9.701402	-0.10948	19.423614	N
28965.10404	16.581284	0.768115	9.329666	1.101107	22.195459	N
32238.46255	13.62865	0.685565	7.501028	-0.342347	21.666224	N
37519.77724	21.803717	0.883176	9.671146	-0.242347	19.114307	N
48162.03496	9.538021	1.382027	9.621571	-0.93018	21.428253	N
36835.4006	26.075241	0.714143	9.646808	0.30302	20.791125	N
32793.02517	9.538021	0.685565	9.800599	-0.20056	20.25478	N
35775.68603	13.999863	0.830662	8.302435	1.77448	19.06193	N
83735.4141	31.870194	0.761577	9.834439	-0.916393	20.176993	N
59569.61999	21.803717	1.014889	9.644791	0.8352	19.70372	N
31599.59969	26.075241	1.014889	9.872979	-0.457893	19.420019	N
31599.59969	26.075241	0.685565	9.872979	-0.136773	21.003806	N
74803.97116	26.075241	0.984886	10.09212	-0.61912	19.52866	N
57935.53756	22.517701	0.984886	9.942514	-1.15644	19.250667	N
26565.46888	26.075241	0.979796	9.884207	-0.12328	19.487026	N
46908.55296	9.538021	0.768115	9.841628	-0.47524	20.120457	P
58230.20234	9.538021	0.768115	9.594066	-0.52538	21.311515	P
40082.36581	26.075241	0.768115	11.063792	-0.402453	19.906244	N
49989.62282	26.075241	1.024695	9.986325	-0.006113	19.590422	N
57935.53756	9.489969	1.187434	9.951284	-0.567047	19.513757	P
31599.59969	26.075241	0.6245	9.727507	-0.010407	20.016535	N
59569.61999	21.803717	0.883176	9.215816	-1.08232	19.602218	N
31599.59969	14.265338	1.280625	8.265655	1.19584	19.547646	N
43146.79404	9.489969	1.382027	10.522757	-0.541147	19.72006	P
40113.38356	9.538021	1.187434	9.939893	0.31296	19.460491	P
36835.4006	26.075241	0.984886	9.904354	-0.324093	19.991153	N
36480.47296	26.075241	0.685565	10.097381	-0.120213	20.443495	N
61056.42251	26.075241	1.014889	9.702095	-0.999893	19.402159	N
31599.59969	26.075241	0.830662	10.254776	-0.2592	20.205285	N
38289.03123	9.538021	1.382027	10.193696	0.91342	21.656192	P
19402.89771	26.075241	1.014889	10.09212	-0.47524	19.305828	N
56582.81713	26.075241	0.938083	11.132184	-1.412693	19.550462	N
71341.39533	22.517701	0.768115	10.605641	-0.183653	19.739791	N
25596.99329	23.675769	0.883176	9.527295	-0.522667	20.770394	N
46108.21842	9.489969	0.768115	9.451106	-0.113773	19.046081	P
33412.20369	14.265338	1.014889	9.002383	0.466487	19.294358	N
57486.45416	17.957714	0.984886	10.253522	0.38804	19.356921	N
25596.99329	26.075241	0.979796	10.412214	-1.798907	19.104145	N
55992.61844	22.517701	0.984886	10.125336	-0.558667	19.404941	N
46039.26673	13.999863	0.768115	11.043504	-0.702427	19.294463	N
22730.7233	24.601604	0.894427	11.079655	0.177253	19.766818	N
56861.90467	23.675769	1.024695	9.513139	-0.430187	20.448593	N
36609.43061	21.803717	0.768115	9.952768	-0.003733	19.787618	N
36480.47296	9.489969	1.014889	10.445453	0.622913	20.347255	N
36216.41908	13.62865	1.153256	9.542923	-0.08052	20.25136	N
56818.91424	27.884215	1.187434	10.122519	-0.261893	20.731313	N
22381.88302	16.581284	0.6245	10.488963	0.34648	19.834505	N
50062.7119	28.612046	0.714143	10.120516	0.34776	20.036516	N
61277.77549	28.612046	1.280625	10.15668	-1.050293	18.745645	N
46397.86903	13.62865	1.382027	9.767965	0.416827	20.160492	N
27925.14538	24.155421	1.131371	9.003534	-1.477673	21.01293	N
48500.50595	22.517701	1.382027	9.63925	0.218787	22.072755	N
46018.82725	27.884215	1.187434	11.091812	1.547647	23.12017	N
58230.20234	14.265338	1.014889	8.107291	1.13368	21.441263	N
46942.21607	13.62865	1.382027	11.064381	0.334267	21.148389	N
37330.36075	9.538021	0.883176	10.943305	0.54282	20.206455	P
28981.70782	13.999863	1.382027	9.759512	-0.804287	19.310827	N
21957.36051	16.581284	1.024695	8.783297	-0.131587	20.304492	N
61056.42251	13.62865	1.153256	8.454676	0.026507	19.542322	N
32751.9546	9.538021	0.883176	9.370556	-0.42728	21.392347	P
71857.15067	13.999863	0.714143	8.868163	-0.318827	20.145229	N
25615.97923	24.762785	0.883176	10.460303	2.25664	21.437147	N
39035.46324	9.489969	1.153256	10.566941	0.265253	19.549334	P
50383.13168	23.675769	1.024695	9.140684	0.56984	20.045373	N
59662.98967	9.538021	0.938083	9.592973	0.49506	20.541696	P
50112.76767	9.538021	1.131371	9.817408	0.53502	20.724469	P
36451.18139	5.258263	1.153256	9.524832	0.0147	20.347328	N
17795.4505	17.957714	0.984886	9.916523	0.10192	19.201981	N
36609.43061	9.538021	0.984886	9.529055	0.1932	21.702651	P
36835.4006	22.517701	0.883176	8.139924	-1.22544	19.897866	N
37296.18422	9.538021	0.830662	10.575768	0.0538	21.720236	P
58921.68596	16.581284	0.685565	10.882289	-0.028653	21.963355	N
44384.24894	9.489969	1.280625	9.926895	0.151947	20.185801	P
78375.30736	26.075241	0.768115	11.52268	-0.37632	21.453878	N
47525.63666	26.075241	1.187434	10.571216	-0.50576	20.204589	N
43649.29626	21.803717	1.014889	9.60843	0.97664	18.998524	N
34747.86717	31.870194	0.984886	9.705484	0.282107	19.077536	N
77885.51697	9.489969	1.187434	9.567843	0.512213	20.16218	P
75033.07934	13.62865	1.382027	9.46503	0.539187	19.4068	N
55019.83757	27.884215	0.768115	9.729894	0.4736	20.945218	N
42860786	16.581284	0.979796	9.871072	0.274533	20.186793	N
25596.99329	23.675769	0.883176	9.724131	0.765373	20.402262	N
63620.70829	24.601604	0.883176	9.191629	0.5952	19.800584	N
37802.16289	23.675769	1.280625	9.580254	-0.229567	20.45974	N
41763.02016	5.258263	1	9.365374	1.28856	19.207763	N
33208.28558	5.258263	0.883176	7.444007	0.38416	19.284096	N
23851.9805	24.601604	1.187434	8.994324	0.35696	19.132106	N
41767.07767	22.517701	1.153256	8.186274	0.810233	18.75937	N
39674.58247	5.258263	0.768115	8.878737	0.20874	19.147943	N
67968.10985	9.489969	1.382027	11.002972	0.140107	19.407107	P
74796.7763	13.62865	1	9.658888	1.150853	19.92515	N
83645.6237	9.538021	0.938083	9.63571	-0.00826	20.933172	P
25596.99329	5.258263	0.883176	9.449503	-0.371093	20.033881	N
77885.51697	24.601604	0.984886	10.16707	0.83712	20.005554	N
49989.62282	24.601604	1.014889	9.667755	0.88872	20.509431	N
58124.88173	9.489969	1.153256	9.76859	0.295027	19.819944	P
71825.24915	9.538021	0.883176	8.808489	0.59136	21.520839	P
53511.97635	9.489969	1.187434	9.279767	-1.8368	19.554531	P
36974.78301	28.612046	0.894427	9.7681	-0.0475	20.518484	N
42895.78419	24.601604	0.685565	9.825284	0.18176	20.027476	N
66708.55827	27.884215	1.382027	9.755198	-0.83904	22.178185	N
40117.24215	9.489969	0.714143	9.90321	-1.53328	20.544721	P
32617.42583	16.581284	1.153256	9.350954	0.13328	20.392396	N
46234.7424	16.581284	1.187434	9.43192	0.084287	21.083995	N
63620.70829	24.601604	0.883176	9.470467	0.586933	20.589817	N
78375.30736	23.675769	0.883176	9.730294	-0.271787	22.281618	N
31242.87635	5.258263	1.280625	9.718636	0.80448	20.717358	N
54447.41698	27.884215	0.979796	11.475685	-0.427893	21.678991	N
56865.31001	17.957714	1.280625	9.644355	-1.09778	18.375498	N
37374.22234	5.258263	0.984886	7.481488	-0.48804	19.573914	N
48189.55044	16.581284	0.6245	8.112632	-0.098827	20.46642	N
23851.9805	24.601604	0.883176	9.133081	-1.62572	19.237339	N
47319.11633	31.870194	0.883176	8.993268	0.270747	19.676957	N
48162.03496	24.762785	0.894427	9.435994	0.35508	20.3681	N
55019.83757	22.517701	0.883176	9.497801	-0.5004	20.863314	N
65768.78088	9.538021	1.014889	8.678294	0.1932	22.200258	P
25596.99329	27.884215	0.883176	9.960871	-0.328533	20.071709	N
66678.9425	24.155421	0.979796	9.559164	-0.384347	19.87667	N
58115.46158	27.884215	0.685565	9.615219	-0.177707	20.555166	N
22081.79926	5.258263	1.024695	9.685532	0.663053	19.785886	N
50257.68247	31.870194	1.014889	9.78096	-0.278007	20.166763	N
57935.53756	24.762785	1.014889	9.757088	-0.012227	19.943979	N
38911.95663	13.62865	0.768115	11.430373	0.009473	21.011489	N
24090.22996	21.803717	0.883176	9.729419	0.67792	19.442097	N
32744.45526	13.62865	1.382027	9.206561	-0.633733	20.621372	N
72978.13156	21.803717	0.883176	9.79248	-1.21688	21.184643	N
49174.75525	16.581284	1.280625	8.185664	0.73168	20.66802	N
72432.42353	24.762785	1.187434	8.916251	1.364727	22.040322	N
74472.00504	9.489969	1.024695	9.784481	0.256987	21.405433	N
52028.47951	5.258263	1.131371	8.342156	-0.181127	20.329093	N
58124.88173	24.762785	1.382027	8.305234	-0.59296	20.192943	N
44919.46033	21.803717	1.014889	9.414061	-2.38784	20.22271	N
35451.22577	5.258263	0.883176	10.838701	0.667707	19.457327	N
67968.10985	22.517701	1.280625	9.77991	-1.522367	20.691748	N
51397.25086	5.258263	0.768115	11.144891	-0.291387	20.547786	N
49659.91503	13.999863	0.984886	9.556189	0.519493	19.107589	N
17146.69631	5.258263	1.153256	9.77616	0.547493	18.919469	N
64031.05206	22.517701	1.382027	9.806121	0.015353	20.145448	N
46018.82725	13.62865	0.938083	9.806121	0.000653	19.764984	N
44666.47238	17.957714	0.685565	9.777728	0.087093	20.03175	N
74472.00504	17.957714	1.014889	8.013167	0.27264	19.813894	N
45763.78577	13.62865	1.014889	9.806121	0.000653	18.707566	N
36451.18139	23.675769	0.685565	9.558613	-0.012553	20.953304	N
38127.20708	9.538021	0.685565	9.246435	-0.0728	19.819538	N
25596.99329	21.803717	1.382027	9.313352	-0.077267	19.713558	N
24632.93059	9.489969	1.014889	9.510871	-0.607787	19.568607	P
38127.20708	16.581284	0.883176	9.561768	-183	19.635576	N
17146.69631	24.762785	0.685565	10.576631	-0.025107	20.468542	N
37019.3034	13.62865	0.768115	9.676192	-0.52186	19.202285	N
37519.77724	25.375257	1.014889	9.741006	-0.62914	21.174563	N
17146.69631	13.999863	0.685565	9.86655	0.33264	20.504633	N
39939.20929	24.601604	1.382027	10.201422	-1.469293	19.656272	N
27811.2062	21.803717	1	11.123183	-1.639687	20.120411	N
32744.45526	9.489969	1.382027	9.695792	-0.206707	21.343188	P
30014.51166	26.075241	0.768115	7.633398	-1.217893	21.082299	N
36769.08378	5.258263	0.768115	9.569757	0.648187	19.22462	N
36480.47296	5.258263	0.768115	8.178016	0.69384	21.435129	N
66307.00041	24.601604	1.024695	10.53391	-0.407347	21.279099	N
64031.05206	28.612046	0.761577	9.572926	0.950453	18.737541	N
69027.44942	9.538021	0.894427	9.371037	-0.33984	20.094739	P
49001.04816	20.04417	0.685565	8.439989	0.066267	18.609502	N
56123.25585	25.375257	1.280625	9.688802	-1.57176	19.712646	N
42466.6335	24.601604	0.6245	9.57796	327	20.037676	N
35759.80314	25.375257	0.768115	11.010574	0.39928	19.056621	N
39939.20929	22.517701	0.938083	9.938006	0.79184	18.384407	N
37296.18422	28.612046	0.979796	8.053439	-0.0444	19.890685	N
71730.72906	23.675769	1	9.742313	0.394467	20.227273	N
67644.34755	26.075241	0.883176	9.702694	-0.1962	21.540513	N
54954.99078	26.075241	0.984886	9.960011	-0.541147	19.648917	N
63762.37753	5.258263	0.830662	9.515054	-0.362747	19.248497	N
57946.55009	13.999863	1.014889	9.639229	-0.0446	19.397475	N
34747.86717	26.075241	1.131371	10.385819	-1.346387	20.88611	N
40282.47926	26.075241	0.761577	9.239485	-1.302613	19.211628	N
73985.63731	9.489969	1	9.779034	-0.291387	21.859377	P
72432.42353	13.999863	0.685565	7.95386	0.440013	19.192123	N
60348.50945	26.075241	1.024695	9.89479	-0.171173	20.983907	N
46377.27035	23.675769	1.153256	11.588866	-1.263547	20.062874	N
38845.3852	24.601604	0.768115	9.102396	0.253907	19.052278	N
38127.20708	9.538021	0.984886	9.757202	-0.068307	21.265275	P
39508.55829	21.803717	0.685565	9.163704	0.969307	19.933746	N
25615.97923	27.884215	0.768115	9.998836	-0.033273	20.403127	N
59365.6037	25.375257	1.382027	9.527881	0.4683	20.863985	N
32778.46646	28.612046	0.894427	9.79651	0.6272	19.838553	N
49989.62282	28.612046	1.153256	11.126212	1.14736	19.266993	N
60819.55912	17.957714	1.131371	10.405444	0.75456	19.938877	N
37374.22234	21.803717	0.979796	10.80798	1.11744	18.486676	N
37330.36075	31.870194	0.894427	7.853218	-1.602333	19.207291	N
14791.96801	31.870194	0.768115	9.752353	0.906867	20.794732	N
65398.37511	13.62865	1.280625	9.702727	-0.17754	22.15695	N
34747.86717	9.538021	1	9.784607	-0.252133	20.371068	P
45395.61449	13.999863	0.830662	8.128567	0.07668	19.652583	N
44510.4427	21.803717	0.984886	11.126212	0.996987	19.181143	N
39355.28808	17.957714	0.894427	8.854486	0.75456	19.940477	N
35591.87085	28.612046	1.153256	10.150799	0.311267	19.610245	N
37374.22234	21.803717	1.187434	10.606417	0.96336	18.384512	N
35591.87085	25.375257	1.382027	9.74161	-1.068827	20.598093	N
43459.76888	13.999863	0.830662	9.734808	-0.246867	19.629672	N
67211.14254	5.258263	1.014889	9.478843	-0.8799	19.766947	N
27811.2062	17.957714	1.131371	8.870304	0.75456	20.437201	N
37374.22234	21.803717	1.014889	10.111145	0.033973	18.273045	N
78459.44027	28.612046	0.685565	9.646306	0.672133	19.471102	N
54825.48305	28.612046	0.984886	11.584307	0.215567	19.905548	N
47525.63666	31.870194	0.714143	11.052345	0.023847	19.063558	N
37004.97496	17.957714	0.938083	8.854486	0.75456	19.974403	N
14791.96801	31.870194	0.979796	11.023485	0.564933	20.793161	N
37374.22234	21.803717	0.984886	9.549806	1.082293	18.450963	N
35591.87085	31.870194	1.382027	8.671696	-0.248027	19.363717	N
56582.81713	24.601604	1.280625	8.941352	-0.37332	20.087287	N
36451.18139	24.762785	0.883176	9.993173	0.469853	21.613212	N
46197.01999	24.762785	1	9.965068	0.025087	20.06987	N
42301.88767	16.581284	0.714143	9.619791	-0.917053	20.62368	N
71341.39533	31.870194	1.131371	9.398744	-1.068827	20.652678	N
61814.3365	13.999863	0.768115	11.395457	-0.581287	18.796928	N
45250.55005	13.62865	0.714143	9.806121	0.000653	19.436426	N
65653.07082	13.62865	0.984886	9.806121	0.000653	19.586391	N
33458.22159	27.884215	1.014889	9.917551	-0.228773	20.636426	N
37004.97496	17.957714	1.153256	8.625426	0.75456	20.012088	N
37374.22234	21.803717	0.984886	8.848083	1.562773	18.063753	N
45395.61449	13.999863	1.024695	9.408869	0.207387	17.864769	N
18930.2762	21.803717	0.6245	11.228109	0.96336	20.169622	N
51538.82381	22.517701	0.714143	10.025759	-1.69276	18.769638	N
59365.6037	25.375257	0.768115	9.746566	0.4683	20.863985	N
73085.1063	13.62865	0.768115	9.783737	0.438567	20.048464	N
51538.82381	22.517701	0.714143	9.634406	-1.69276	18.825522	N
49989.62282	28.612046	1.153256	11.126212	-1.00596	19.491452	N
60819.55912	17.957714	1.131371	8.854486	0.75456	20.168243	N
37374.22234	21.803717	0.979796	10.871433	0.86524	18.308498	N
14791.96801	5.258263	0.768115	9.777119	0.4683	20.89554	N
56123.25585	9.538021	1	9.784607	-0.252133	20.117153	P
45395.61449	13.999863	0.830662	9.718857	0.07668	19.652583	N
44510.4427	24.601604	0.984886	11.126212	0.7848	19.352382	N
50103.59086	17.957714	0.894427	8.854486	0.75456	19.997014	N
37374.22234	21.803717	0.984886	10.342657	0.86524	18.344476	N
30014.51166	28.612046	0.894427	9.611493	0.807147	19.429188	N
35591.87085	24.601604	1.382027	9.74161	-0.907427	20.749216	N
49935.7471	25.375257	1	10.150799	0.220827	19.848238	N
43459.76888	13.999863	0.830662	9.734808	-0.246867	19.629672	N
67211.14254	5.258263	1.014889	9.478843	-0.8799	19.766947	N
27811.2062	17.957714	1.131371	8.870304	0.75456	20.437201	N
37374.22234	21.803717	1.014889	10.043285	0.033973	18.275397	N
74268.11944	28.612046	0.685565	9.574647	0.672133	19.490149	N
39035.46324	13.999863	1	8.962883	-0.167133	18.144966	N
47525.63666	25.375257	0.714143	11.35666	0.69384	18.671696	N
37004.97496	17.957714	1	8.854486	0.75456	20.225157	N
35775.68603	13.999863	0.6245	11.824879	1.101107	20.505683	N
37374.22234	21.803717	0.984886	9.423429	1.082293	18.436274	N
38127.20708	13.999863	1.131371	9.565693	0.1615	19.741485	N
35591.87085	31.870194	1.382027	8.651518	-0.248027	19.159687	N
58546.21588	26.075241	0.883176	9.493574	-0.039107	21.198036	N
33412.20369	28.612046	0.685565	9.020553	-1.025787	19.759435	N
39664.27846	20.04417	0.883176	10.561665	0.433987	20.672282	N
46197.01999	24.762785	0.830662	9.904075	0.025087	20.030008	N
42301.88767	22.517701	0.714143	8.815808	0.26596	19.735862	N
42138.41514	16.581284	1.131371	10.359177	-0.6285	19.875702	N
61814.3365	13.999863	0.768115	11.395457	-0.581287	18.796928	N
35591.87085	25.375257	0.768115	10.150799	0.103653	20.03168	N
62033.46627	13.62865	0.984886	9.806121	0.000653	19.829317	N
37004.97496	17.957714	0.768115	8.625426	0.75456	20.012088	N
37374.22234	21.803717	0.984886	9.386413	1.562773	18.114998	N
45395.61449	24.601604	1.024695	9.408869	0.94668	18.217172	N
38127.20708	13.999863	1.131371	9.621791	0.1615	19.089999	N
18930.2762	24.601604	0.6245	11.311245	0.746307	20.344404	N
42737.30395	25.375257	1.280625	9.492284	0.179393	19.557127	N
51641.01884	16.581284	0.768115	9.990276	0.17248	21.392096	N
29066.60829	26.075241	0.685565	7.694276	-0.033733	20.054487	N
37586.68618	13.62865	0.714143	10.021701	-0.005367	19.488504	N
27925.14538	13.62865	1.382027	9.888819	0.213093	19.670514	N
57920.82428	24.601604	1.153256	9.840548	-0.6285	21.244276	N
30386.68982	5.258263	0.984886	9.230586	-0.8799	19.909778	N
17146.69631	5.258263	0.768115	7.982736	-0.751407	21.506809	N
61506.4536	13.999863	1.014889	10.652116	0.110013	18.67139	N
62033.46627	9.489969	0.761577	10.085457	0.151947	19.645783	P
32751.9546	24.762785	0.768115	8.059538	-0.160693	21.686416	N
22730.7233	13.62865	0.883176	10.331144	1.4356	20.627385	N
40113.38356	24.762785	1	10.001547	0.07636	20.384515	N
24630.56132	5.258263	0.883176	9.9888	0.4683	21.431296	N
18997.38341	5.258263	1.014889	9.193554	0.061947	21.359454	N
57920.82428	13.62865	1.187434	8.110571	0.341933	20.03484	N
47319.11633	24.155421	1	8.118615	-1.0043	20.26042	N
18997.38341	5.258263	1.014889	9.709745	0.1932	21.541789	N
34747.86717	5.258263	0.883176	9.749626	-0.351493	20.966057	N
46063.55014	27.884215	1.280625	9.66991	-0.288773	20.991273	N
17146.69631	5.258263	1.382027	9.712089	-0.060107	21.88416	N
56861.90467	14.265338	1	9.598432	-1.16816	20.257073	N
45636.1148	14.265338	1	9.971418	-0.453787	20.442001	N
47486.86103	24.601604	1.187434	9.702679	-0.427893	19.896659	N
36609.43061	21.803717	1.014889	11.994083	0.03136	20.477998	N
56123.25585	26.075241	1.280625	9.964011	2.49724	20.01643	N
73085.1063	21.803717	1.153256	8.303184	0.71232	20.446453	N
61740.88705	9.489969	1.187434	9.840083	0.622913	19.72053	P
28981.70782	26.075241	1.280625	9.683858	1.921813	20.251995	N
18481.37531	16.581284	1.153256	9.376991	0.10944	20.655864	N
57919.55882	21.803717	1.153256	9.726898	1.11744	19.701461	N
41767.07767	22.517701	0.883176	9.705949	0.712133	19.415544	N
39674.58247	5.258263	0.768115	9.708357	-0.420747	19.789102	N
40113.38356	24.762785	1	8.335984	-0.702987	21.314763	N
37330.36075	14.265338	1.153256	8.331706	0.74592	22.401063	N
58921.68596	31.870194	0.768115	9.646747	-1.675167	20.150099	N
30098.80639	5.258263	1.280625	9.662984	-0.27244	19.604992	N
54825.48305	13.62865	0.761577	9.806121	0.000653	19.641259	N
43165.95789	25.375257	1.153256	10.405974	0.09464	18.686983	N
67968.10985	24.601604	0.883176	9.643399	1.077627	19.692282	N
20105.86596	24.601604	1	9.661836	-0.9684	21.224315	N
50103.59086	9.489969	1.280625	9.093649	-0.60088	21.709272	P
58439.7488	9.489969	1.024695	9.481758	0.78384	19.206256	P
32793.02517	9.489969	1.187434	9.8879	-0.60088	20.80866	P
66678.9425	24.601604	0.830662	9.315884	0.93508	19.611002	N
17795.4505	24.601604	1.014889	9.650588	-0.865933	19.399022	N
44518.76855	24.155421	1.014889	10.231665	0.81618	21.826889	N
44444.58033	16.581284	0.714143	9.675065	0.73168	22.373205	N
46313.75024	25.375257	0.979796	8.963743	0.09028	19.139024	N
40117.24215	9.489969	1.014889	9.218596	0.770093	19.114429	N
32617.42583	23.675769	1.153256	10.58168	1.633727	20.472018	N
52453.96954	21.803717	0.984886	9.648819	-0.078507	18.79401	N
49188.37717	9.538021	1.187434	7.269992	-1.266667	19.793431	P
55990.29005	28.612046	1.014889	9.78836	-1.5744	20.174613	N
67181.30364	22.517701	1.024695	10.504859	0.317707	19.816984	N
65832.26107	9.538021	0.883176	10.142729	0.43512	19.961601	P
51626.35905	9.489969	0.714143	9.717357	0.629813	20.733049	N
43165.95789	25.375257	1.153256	10.405974	0.09464	18.686983	N
67968.10985	24.601604	0.883176	9.643399	1.077627	19.692282	N
20105.86596	24.601604	1	9.661836	-0.9684	21.224315	N
50103.59086	9.489969	1.280625	9.093649	-0.60088	21.709272	P
58439.7488	9.489969	1.024695	9.481758	0.78384	19.206256	P
66678.9425	24.601604	0.830662	9.345879	0.93508	19.58758	N
17795.4505	24.601604	1.014889	9.650588	-0.865933	19.399022	N
44518.76855	24.155421	1.014889	10.231665	0.81618	21.826889	N
44444.58033	16.581284	0.714143	9.675065	0.73168	22.373205	N
46313.75024	25.375257	0.979796	8.963743	0.09028	19.139024	N
40117.24215	9.489969	1.014889	9.218596	0.770093	19.114429	N
32617.42583	23.675769	1.153256	10.58168	1.633727	20.472018	N
52453.96954	21.803717	0.984886	9.648819	-0.078507	18.79401	N
49188.37717	9.538021	1.187434	7.269992	-1.266667	19.793431	P
55990.29005	28.612046	1.014889	9.78836	-1.5744	20.174613	N
67181.30364	22.517701	1.024695	10.504859	0.317707	19.816984	N
65832.26107	9.538021	0.883176	10.142729	0.43512	19.961601	P
51626.35905	9.489969	0.714143	9.717357	0.629813	20.733049	N
55946.93469	9.538021	0.938083	10.077648	-1.061467	20.393427	P
48751.6016	25.375257	1.382027	9.502331	-1.058673	19.986739	N
74188.48093	9.489969	0.685565	10.700822	0.692747	20.52854	N
83645.6237	23.675769	0.984886	8.116429	0.357547	20.470451	N
47273.92618	24.601604	0.984886	9.58432	0.715667	21.314316	N
18997.38341	17.957714	1.187434	9.478105	-0.396653	20.152932	N
22381.88302	17.957714	1.024695	10.878203	0.6467	20.309198	N
31599.59969	17.957714	0.984886	9.478819	-0.7801	19.166059	N
21967.11298	17.957714	0.894427	9.439909	-0.42032	18.997057	N
54930.5931	24.762785	1	10.977896	-0.021773	19.589259	N
14791.96801	25.375257	0.685565	9.451894	-2.20416	19.138416	N
45395.61449	5.258263	1.280625	7.558828	0.952747	18.867837	N
17795.4505	16.581284	0.866025	9.69581	-1.21152	20.228759	N
54954.99078	24.762785	0.830662	9.558915	0.025947	22.093851	N
25643.47701	31.870194	0.984886	9.483315	0.233067	20.05405	N
47525.63666	25.375257	1.187434	9.129774	-1.266667	20.856526	N
31599.59969	23.675769	0.866025	9.765866	-0.297467	19.760364	N
25643.47701	21.803717	1.014889	9.691718	483	18.594047	N
31536.38607	5.258263	0.685565	8.420395	0.582773	20.210283	N
14791.96801	27.884215	0.685565	9.494419	-2.094213	21.04292	N
32751.9546	13.999863	1.382027	9.773945	-1.110853	18.929862	N
14791.96801	28.612046	0.685565	9.712788	1.23032	19.584392	N
41763.02016	31.870194	0.979796	9.764204	0.777627	20.109334	N
45257.88488	31.870194	0.768115	10.341767	-0.530293	19.706524	N
24090.22996	5.258263	1.280625	9.806121	0.010733	21.262704	N
32751.9546	13.999863	1.382027	9.773945	-1.110853	18.929862	N
14791.96801	28.612046	0.685565	9.712788	1.23032	19.584392	N
41763.02016	31.870194	0.979796	9.764204	0.777627	20.109334	N
45257.88488	31.870194	0.768115	10.341767	-0.530293	19.706524	N
24090.22996	5.258263	1.280625	9.806121	0.010733	21.262704	N
39664.27846	13.999863	1.187434	10.516583	-0.082147	18.236525	N
36974.78301	5.258263	0.883176	12.376803	-0.41236	20.89636	N
57935.53756	28.612046	1.014889	11.095506	-1.11296	19.410114	N
51641.01884	27.884215	0.768115	8.625272	-0.138613	20.119815	N
21967.11298	26.075241	0.685565	9.744209	-0.422213	19.129016	N
44482.44618	13.62865	0.979796	10.881915	-1.0332	20.154997	N
43146.79404	9.538021	0.714143	9.059617	-0.459947	22.04719	N
44444.58033	27.884215	0.984886	9.015045	-0.20384	20.186054	N
22381.88302	26.075241	0.883176	9.933122	-0.0063	19.433431	N
63479.41195	13.62865	1.153256	9.650468	-0.780053	19.82063	N
24090.22996	27.884215	0.979796	8.60269	-0.571013	21.256031	N
37586.68618	9.489969	1.153256	9.894016	-0.567047	19.959536	N
38289.03123	13.999863	1.187434	10.140992	-0.869207	20.270042	N
57935.53756	28.612046	0.938083	10.423584	-1.050293	19.176316	N
42840.19856	28.612046	0.979796	9.961474	-0.2898	19.6841	N
44444.58033	26.075241	0.984886	10.071431	-0.080347	19.635171	N
52044.06401	22.517701	1	9.758272	-1.53328	19.94291	N
64978.65002	27.884215	0.685565	9.647766	-0.931653	20.452876	N
46908.55296	9.489969	0.685565	9.582817	0.130913	21.796932	N
18481.37531	28.612046	0.761577	9.545424	0.55096	20.197822	N
51538.82381	24.762785	1.280625	9.696403	-0.83776	19.893007	N
56836.6604	28.612046	1.153256	9.806121	0.01358	20.410299	N
63479.41195	24.155421	1.187434	9.78211	-0.008307	20.376739	N
57935.53756	28.612046	0.830662	9.990936	-1.4208	20.12548	N
46377.27035	27.884215	0.883176	10.073172	-0.209067	20.298656	N
40117.24215	26.075241	0.938083	9.727089	-0.38056	19.070203	N
67571.81179	27.884215	0.984886	12.217456	-0.098133	20.474991	N
46108.21842	26.075241	0.685565	9.575766	-0.23828	20.380659	N
23851.9805	20.04417	0.685565	9.711049	1.53328	20.273973	N
32744.45526	13.62865	0.883176	9.806121	0.000653	19.926969	N
59365.6037	25.375257	1.153256	9.502897	0.4683	20.94979	N
54954.99078	27.884215	0.979796	8.430443	-0.07384	21.738424	N
60819.55912	17.957714	1.131371	8.854486	0.75456	20.168243	N
37374.22234	21.803717	0.979796	10.871433	0.86524	18.308498	N
37330.36075	31.870194	0.894427	7.799534	-1.602333	19.273737	N
14791.96801	31.870194	0.768115	9.702727	0.564933	21.017539	N
56123.25585	9.538021	1	9.784607	-0.252133	20.117153	N
45395.61449	13.999863	0.830662	9.718857	0.07668	19.652583	N
44510.4427	24.601604	0.984886	11.126212	0.7848	19.352382	N
50103.59086	17.957714	0.894427	8.854486	0.75456	19.997014	N
37374.22234	21.803717	0.984886	9.964909	0.86524	18.452467	N
61814.3365	24.601604	1	10.150799	0.103227	19.908154	N
30014.51166	28.612046	0.894427	9.845072	0.2944	19.753654	N
43459.76888	13.999863	0.830662	9.734808	-0.246867	19.924863	N
42840.19856	5.258263	1.014889	9.478843	-0.8799	19.806786	N
27811.2062	17.957714	1.131371	8.870304	0.75456	20.437201	N
37374.22234	21.803717	1.014889	10.043285	0.033973	18.275397	N
78459.44027	28.612046	0.685565	9.574647	0.672133	19.460394	N
48010.72967	13.999863	1.014889	9.010318	-0.026413	20.956204	N
54825.48305	28.612046	0.984886	11.584307	0.2784	19.979019	N
47525.63666	31.870194	0.714143	11.052345	0.023847	19.063558	N
37004.97496	17.957714	0.938083	8.854486	0.75456	19.974403	N
37374.22234	21.803717	0.984886	8.934009	1.082293	18.263794	N
35591.87085	28.612046	1.153256	10.150799	0.311267	19.610245	N
38127.20708	13.999863	1.131371	9.621791	0.1615	19.036695	N
35591.87085	25.375257	1.382027	8.651518	-0.21016	18.932534	N
42081.42984	24.762785	0.883176	9.993173	0.469853	21.747107	N
46197.01999	24.762785	0.938083	9.965068	0.025087	20.06987	N
42301.88767	16.581284	0.714143	9.758391	-0.404027	20.608146	N
39939.20929	26.075241	1.280625	10.105237	-0.195013	19.165916	N
49001.04816	13.999863	0.768115	11.395457	-0.581287	18.8121	N
71698.88366	13.62865	0.984886	9.806121	0.000653	19.844209	N
14791.96801	31.870194	0.979796	11.040438	0.564933	20.853758	N
37004.97496	17.957714	0.768115	8.625426	0.75456	20.012088	N
37374.22234	21.803717	0.984886	10.175199	1.562773	18.11593	N
45395.61449	24.601604	1.024695	9.408869	0.83496	18.229224	N
51538.82381	22.517701	0.768115	9.634406	-1.69276	18.825522	N
49989.62282	28.612046	1.153256	11.126212	-1.00596	19.491452	N
35630812	13.999863	1.382027	9.81581	-0.50112	20.075525	N
32793.02517	28.612046	1.382027	9.806121	0.01358	19.713448	N
63620.70829	23.675769	1.382027	9.815908	-0.427093	19.692708	N
56818.91424	23.675769	0.6245	9.028394	-0.522667	21.443197	N
65560.80705	26.075241	0.984886	9.681503	-0.598773	19.114551	N
28981.70782	25.375257	1.153256	10.451257	0.73248	20.006642	N
36316.3912	24.762785	0.830662	11.020231	0.050213	20.014789	N
65505.22258	24.762785	0.685565	10.432701	-0.239813	22.331361	N
47839.06753	16.581284	1.153256	10.477463	426	20.017603	N
37330.36075	24.762785	1.280625	11.020231	0.050213	20.060906	N
65505.22258	24.762785	0.685565	10.432701	-0.239813	22.331361	N
51538.82381	23.675769	0.883176	9.847505	-0.399913	20.915753	N
20105.86596	24.155421	0.938083	10.410069	-0.82314	20.342374	N
28965.10404	24.762785	0.685565	10.094804	2.11048	21.415772	N
43146.79404	31.870194	0.685565	9.737789	-0.053073	20.268716	N
52028.47951	5.258263	0.768115	9.631559	0.12488	19.290339	N
59040.66261	5.258263	1.280625	9.096285	0.31096	21.209684	N
43653.49497	9.489969	1.187434	11.443271	0.21608	21.187053	N
46397.86903	24.601604	0.761577	9.734217	-0.26264	19.750835	N
27925.14538	27.884215	0.883176	9.651062	-1.059993	20.982232	N
59621.66783	24.601604	1.014889	9.586313	-1.15644	20.449657	N
38845.3852	9.538021	1.382027	9.788738	-0.821333	20.95963	N
46063.55014	13.999863	0.938083	9.466612	-0.33356	20.727765	N
48540.10928	21.803717	0.883176	10.426579	1.472613	18.866912	N
71024.79548	24.601604	0.883176	9.420484	0.86524	19.737001	N
28981.70782	28.612046	0.685565	9.457508	-1.050293	21.146769	N
47273.92618	26.075241	0.685565	10.464275	-0.38056	21.685631	N
54885.77584	23.675769	0.979796	10.459759	-1.131353	22.615158	N
72978.13156	21.803717	0.979796	9.77769	0.702427	20.391138	N
42081.42984	28.612046	0.883176	9.90793	-0.8608	21.290561	N
75020.91892	28.612046	0.714143	9.776226	0.26028	20.933538	N
48404.35999	13.62865	0.761577	11.213845	0.38024	20.324393	N
57935.53756	13.62865	0.984886	9.75687	0.3772	19.880936	N
54930.5931	24.762785	0.984886	9.991252	0.000887	20.127403	N
32793.02517	9.538021	0.984886	9.663067	0.18744	19.245231	N
48540.10928	21.803717	1.014889	9.869289	-0.53932	20.108885	N
80435.60717	25.375257	0.768115	9.626626	0.31006	20.10378	N
39508.55829	16.581284	1.153256	10.58813	-0.25344	19.828497	N
55019.83757	24.601604	0.768115	9.808943	0.586933	19.602212	N
74796.7763	31.870194	0.761577	10.056918	-0.06994	19.804912	N
44384.24894	28.612046	0.768115	9.278499	-1.597787	19.841199	N
67968.10985	5.258263	0.768115	9.563872	-0.012553	19.144026	N
68177.20148	13.62865	0.979796	9.686718	-1.07912	19.69744	N
29898.07282	9.538021	1	8.609022	1.117333	20.543223	N
55019.83757	26.075241	1.131371	9.722164	-0.039107	19.792722	N
39355.28808	28.612046	0.984886	11.074613	0.02828	19.992759	N
33932.9607	26.075241	1.014889	9.223059	-0.256107	19.892834	N
64099.78696	23.675769	1.187434	9.806121	-0.022633	19.960844	N
60819.55912	9.538021	1.187434	10.583057	-0.0568	21.25516	N
56836.6604	22.517701	1.153256	11.541909	0.23912	19.558814	N
46908.55296	16.581284	0.714143	10.180378	0.46806	20.539943	N
44666.47238	13.62865	1.280625	9.439839	0.36872	20.14828	N
47273.92618	23.675769	0.768115	10.37496	-0.52608	20.15027	N
50561.73821	23.675769	0.984886	9.443094	0.97088	19.528972	N
59569.61999	9.538021	1.014889	9.296559	0.405067	21.579352	P
27925.14538	24.762785	0.894427	9.745517	-0.329973	21.771799	N
50378.99465	9.538021	1.280625	9.556157	0.007607	20.754104	P
42895.78419	24.601604	0.768115	10.202189	0.19712	18.450262	N
17795.4505	16.581284	1.024695	10.054204	0.347013	21.05312	N
52044.06401	25.375257	0.979796	9.97323	0.36408	19.84188	N
42860786	23.675769	1.382027	9.734251	1.715107	19.898925	N
58838.51114	24.762785	1	9.658035	0.213093	21.252996	N
56123.25585	21.803717	0.883176	9.951445	0.86336	18.467865	N
41283.26132	27.884215	1.014889	9.896119	-0.011573	22.012406	N
46234.7424	24.762785	0.984886	9.653291	-1.104693	21.916106	N
44444.58033	27.884215	1.014889	8.223627	2.83064	20.511341	N
37802.16289	26.075241	1.153256	10.028183	0.078893	19.505193	N
51842.16332	9.538021	1.014889	9.637901	0.4116	20.221042	P
55992.61844	9.538021	1.153256	10.543172	0.01344	21.617198	P
47839.06753	9.538021	0.979796	8.189429	0.496533	19.930237	P
56546.09013	27.884215	1	9.513681	-0.363107	21.205772	N
58546.21588	9.538021	0.938083	9.871999	0.6048	20.562414	P
31536.38607	25.375257	1.014889	9.880349	-0.43188	18.994375	N
46063.55014	9.489969	1.382027	8.449381	-0.26688	21.280767	N
30939.17825	9.489969	1.153256	9.782508	0.85008	19.769063	N
24090.22996	9.538021	0.883176	10.819296	-0.149653	20.415878	N
18997.38341	5.258263	1.280625	9.584823	-0.08832	20.089996	N
47273.92618	21.803717	1.014889	9.839749	0.227547	20.735657	N
45395.61449	13.62865	1.280625	9.883315	-0.612507	19.745232	N
54910.15362	26.075241	0.979796	9.855344	-0.25152	19.800779	N
42418.05234	13.999863	0.768115	11.607858	0.179573	19.022288	N
50378.99465	13.999863	1.382027	9.648191	-0.0446	20.386798	N
59621.66783	26.075241	1.382027	9.749809	-0.025247	21.287243	N
32744.45526	9.538021	1.153256	10.02402	0.58642	20.857596	N
47273.92618	23.675769	1.280625	9.578508	-0.240427	20.723789	N
24090.22996	9.538021	1	9.353537	-0.47524	20.551996	N
27589.43364	13.999863	1.382027	9.459182	-0.246867	19.658659	N
32238.46255	25.375257	0.883176	9.118297	-0.43188	18.741565	N
26565.46888	13.999863	0.714143	10.098242	-0.279067	18.777515	N
42081.42984	13.999863	0.685565	9.914734	-0.433987	19.131974	N
22081.79926	24.762785	0.866025	9.953732	0.0364	19.159034	N
36316.3912	13.62865	0.883176	8.133687	0.093533	18.597708	N
36316.3912	13.999863	1.382027	9.878991	0.198453	18.10181	N
30014.51166	13.999863	1.382027	10.649621	-0.501013	18.707639	N
50257.68247	24.762785	1	9.434681	-0.068387	19.788269	N
39035.46324	9.538021	1	9.778198	-0.67584	20.191494	N
48301.23333	24.601604	1.024695	8.020825	-0.03128	20.143056	N
34968.53082	24.762785	1.014889	9.621395	-0.060107	20.572185	N
56123.25585	25.375257	1.153256	9.757302	0.49432	19.670193	N
58465.70509	28.612046	1.153256	9.287492	-0.15012	18.983461	N
63479.41195	16.581284	0.984886	9.571214	-183	19.189983	N
77885.51697	25.375257	0.979796	9.245843	0.24304	20.790464	N
44518.76855	9.489969	1.187434	10.269967	-0.324093	20.033126	N
33693.71167	24.155421	1.382027	9.616909	0.735653	19.239965	N
52831.05676	27.884215	1.187434	9.031113	-0.360427	20.78511	N
58465.70509	28.612046	0.768115	9.061837	-1.3408	19.425769	N
44518.76855	13.62865	1.153256	9.806121	0.000653	20.100116	N
39664.27846	24.762785	1.014889	9.604675	-0.095387	20.434009	N
43165.95789	25.375257	1.153256	9.752094	0.858667	18.655509	N
58921.68596	26.075241	1.014889	9.800705	0.181373	20.040065	N
56123.25585	9.489969	1.014889	7.643048	-0.33672	18.95006	N
38127.20708	25.375257	0.768115	9.394405	0.09464	19.109982	N
34968.53082	22.517701	1.187434	8.370878	1.257013	19.59291	N
40665.11534	9.489969	1.153256	9.441182	1.358933	18.849036	N
30939.17825	5.258263	0.714143	9.19451	0.85632	19.1396	N
52044.06401	26.075241	1.187434	8.404762	-0.34176	21.899358	N
49174.75525	26.075241	0.938083	9.766552	1.39108	20.345152	N
34968.53082	17.957714	0.894427	11.107913	0.75456	20.430763	N
37374.22234	26.075241	1.187434	9.713238	-0.337013	21.318059	N
47772.22417	21.803717	0.768115	9.241233	0.484773	19.529669	N
38127.20708	26.075241	0.984886	9.773945	-1.094987	20.151497	N
58465.70509	25.375257	0.866025	7.469827	1.223787	19.248784	N
48540.10928	23.675769	1.187434	11.914968	-0.376587	21.686022	N
31536.38607	13.999863	1.382027	9.986998	0.38192	20.069208	N
26213.73445	25.375257	1.153256	10.077399	0.45136	18.849168	N
14791.96801	13.999863	1.014889	9.795215	0.004713	21.09474	N
32751.9546	9.489969	0.768115	10.055652	0.124507	19.361359	N
64821.95691	21.803717	0.938083	9.727259	-1.564267	18.974575	N
40282.47926	22.517701	1.280625	10.009682	0.261333	19.729912	N
38733.76389	13.999863	1	9.828845	0.364167	19.433261	N
36316.3912	13.62865	1.382027	10.511292	-1.00464	18.540037	N
43649.29626	13.999863	1.280625	10.16829	0.18432	19.58509	N
66378.17845	24.155421	0.938083	9.818091	-0.692747	19.137272	N
33764.39009	23.675769	1.131371	9.754756	-1.42272	19.783047	N
30939.17825	24.762785	1.014889	11.540681	-0.23128	21.557736	N
34968.53082	21.803717	1.014889	10.062515	0.143467	19.779706	N
54447.41698	24.762785	1.382027	9.79975	0.21608	20.242921	N
30939.17825	9.538021	0.979796	9.735313	0.4116	21.916951	N
64083.33694	24.601604	0.685565	10.809599	-0.07582	20.083999	N
37586.68618	13.999863	0.883176	9.923165	0.318013	19.378159	N
40981.85809	26.075241	1.382027	11.22036	-0.2772	21.192577	N
54910.15362	24.601604	0.979796	9.806121	327	20.236505	N
48301.23333	23.675769	0.768115	10.253493	-0.360207	20.814608	N
36316.3912	21.803717	0.685565	9.679989	1.1616	19.8125	N
51182.46467	13.62865	1.131371	9.712526	0.731853	20.981044	N
49174.75525	24.762785	0.883176	9.793306	0.0322	20.937633	N
30014.51166	26.075241	0.883176	11.406217	1.00068	20.704304	N
64031.05206	31.870194	1.014889	9.538404	0.92928	21.891419	N
20105.86596	28.612046	1.280625	9.776842	-1.41622	19.649565	N
63479.41195	25.375257	1.382027	9.872912	-0.44652	18.075017	N
35492.58518	5.258263	1.187434	9.276529	-1.427393	20.598167	N
77872.74469	13.62865	0.714143	8.026831	-0.022633	21.442931	N
29066.60829	27.884215	0.883176	9.574879	-0.529307	20.021955	N
26213.73445	9.538021	0.761577	9.550268	1.117333	21.530021	N
39664.27846	5.258263	1	11.10047	0.617327	19.828905	N
53511.97635	26.075241	1.382027	11.880469	2.93232	19.325353	N
30386.68982	16.581284	0.714143	8.035128	0.00854	20.714325	N
61277.77549	13.62865	1.382027	9.212967	-1.060453	19.848878	N
21957.36051	20.04417	1.187434	9.741673	-0.063093	19.514929	N
32238.46255	21.803717	1.024695	9.757561	0.899433	19.758669	N
33412.20369	28.612046	1.280625	8.421054	1.082987	20.160047	N
36769.08378	5.258263	0.714143	10.255068	1.08836	19.391033	N
66678.9425	28.612046	1.382027	7.948784	-0.674293	19.512974	N
49188.37717	28.612046	1	8.045785	0.711893	18.918262	N
74224.19852	28.612046	0.768115	9.977104	0.38024	19.503559	N
56088.96997	13.62865	0.6245	9.021177	0.18744	21.288363	N
37330.36075	5.258263	0.883176	9.974514	1.016773	19.323327	N
46313.75024	5.258263	0.984886	9.703031	0.181627	20.391611	N
58108.71187	26.075241	0.979796	9.729611	-1.07136	21.769187	N
57919.55882	14.265338	0.984886	11.002972	1.07062	22.121755	N
14791.96801	26.075241	1.280625	9.574068	-0.208227	20.870186	N
49659.91503	16.581284	0.830662	9.106946	0.776547	20.268533	N
51842.16332	26.075241	1.280625	9.342213	0.050967	21.013023	N
55990.29005	27.884215	0.984886	9.404942	1.278647	23.194815	N
37802.16289	31.870194	0.685565	9.834439	-0.916393	21.995213	N
37330.36075	13.999863	0.768115	9.710128	0.297333	19.358005	N
56836.6604	20.04417	0.938083	10.422961	-0.316187	20.431649	N
21967.11298	31.870194	0.979796	9.384913	0.017733	21.173595	N
28359.74271	22.517701	1.024695	9.905835	0.025433	20.619815	N
35936.50771	5.258263	1.014889	8.167992	1.240027	19.856516	N
58439.7488	31.870194	1.024695	7.834481	0.173287	20.886533	N
83793.04468	5.258263	1.131371	9.844072	0.5964	19.01693	N
24090.22996	17.957714	0.894427	9.403218	-0.55912	19.35109	N
59569.61999	13.62865	1.153256	9.379458	0.033973	20.668656	N
65768.78088	17.957714	0.883176	9.191659	0.80696	19.591098	N
37374.22234	21.803717	0.866025	9.457872	-1.169253	19.807312	N
30386.68982	9.489969	0.883176	10.257167	-0.94464	21.739667	N
58230.20234	22.517701	0.768115	8.503942	-0.635693	20.418979	N
64031.05206	31.870194	0.685565	9.856804	0.679707	19.425678	N
37019.3034	28.612046	0.768115	11.514919	0.177973	19.577405	N
48540.10928	28.612046	1.153256	10.023386	1.09824	20.9786	N
48162.03496	26.075241	0.685565	12.064292	-0.190387	21.647763	N
83645.6237	26.075241	0.768115	9.595228	-0.248027	19.569754	N
47839.06753	24.601604	1	10.518774	426	18.643104	N
54954.99078	28.612046	0.714143	10.162048	0.00756	18.68606	N
56861.90467	17.957714	0.979796	9.806121	0.00364	19.575564	N
49989.62282	21.803717	0.685565	8.478843	-2.033547	20.393223	N
48540.10928	16.581284	1.024695	7.177743	0.347013	20.758965	N
22381.88302	5.258263	0.761577	9.494116	0.663053	18.939723	N
45250.55005	9.489969	0.768115	8.924303	0.81344	20.298765	N
47486.86103	27.884215	1.187434	8.800345	0.40256	22.514599	N
28981.70782	13.62865	0.979796	9.880752	0.4416	18.588919	N
32751.9546	9.489969	0.685565	10.367657	0.512213	19.097623	N
50561.73821	13.62865	0.685565	9.748604	-0.005367	20.483504	N
25596.99329	22.517701	0.883176	9.527169	-0.296053	21.420087	N
35936.50771	27.884215	0.883176	9.588144	-0.57408	20.866914	N
52044.06401	20.04417	0.6245	9.306011	0.150267	19.451616	N
37586.68618	21.803717	1	9.625237	-0.301747	20.828929	N
32238.46255	23.675769	1.382027	10.449968	-0.475573	22.233351	N
45963.36093	16.581284	0.768115	9.731074	1.83024	20.392688	N
40117.24215	22.517701	0.714143	8.256387	-1.230227	19.339115	N
31599.59969	24.762785	1.187434	8.936402	-1.669547	19.654958	N
37296.18422	21.803717	1.024695	9.253067	-2.033547	20.454441	N
32744.45526	23.675769	0.685565	9.311112	-0.274773	19.658927	N
34968.53082	14.265338	1.024695	8.914413	3.062167	19.987184	N
30098.80639	9.538021	0.866025	9.216558	0.21252	19.614446	P
63592.4634	24.601604	1.131371	9.786218	-0.9176	20.759669	N
48404.35999	21.803717	1	9.542445	-0.81776	20.078669	N
18930.2762	14.265338	0.685565	8.697046	1.13368	21.250562	N
80569.6205	26.075241	1.280625	9.885832	-0.457893	20.38803	N
31536.38607	22.517701	0.768115	9.582114	-0.074827	21.227097	N
38733.76389	27.884215	1.153256	9.715446	-0.492613	21.639804	N
48500.50595	9.538021	0.894427	8.792548	-0.09174	21.776704	P
24632.93059	5.258263	0.714143	11.104727	0.141067	20.438218	N
36451.18139	9.489969	1.014889	9.69975	0.00266	21.439142	N
37802.16289	9.538021	1.153256	9.740469	0.17664	20.972173	N
34968.53082	9.538021	0.714143	8.838479	-0.5649	22.234411	N
34747.86717	25.375257	0.714143	9.112978	-0.54656	18.60732	N
28359.74271	16.581284	1.280625	9.190664	-0.16872	21.72259	N
44845.4423	9.538021	1.153256	9.591196	0.286293	21.045285	N
42860786	24.155421	1.153256	9.655435	0.28152	22.561533	N
37802.16289	9.538021	0.685565	9.781881	0.394987	21.716291	N
54910.15362	13.62865	0.830662	9.62751	-0.012227	21.226638	N
53525.38536	9.538021	0.984886	9.464869	0.79488	20.962558	N
37655.51249	26.075241	0.761577	9.363617	-0.478707	20.193778	N
41718.23723	23.675769	0.883176	8.907854	-0.140107	20.404242	N
37802.16289	16.581284	1.382027	10.342632	-0.4292	21.752257	N
41283.26132	5.258263	1.014889	9.987831	0.249273	21.091755	N
56836.6604	9.489969	1.024695	9.771938	0.59136	20.081369	N
17795.4505	23.675769	1.014889	9.753495	-0.358027	20.796261	N
39368.98036	9.538021	0.768115	9.63605	0.240427	21.385046	N
75367.5465	9.538021	0.883176	9.648185	-0.60352	21.708877	N
28259.56349	26.075241	0.761577	9.549824	-0.291387	19.268548	N
36451.18139	27.884215	1.131371	9.706264	-0.536293	21.584207	N
30939.17825	9.489969	1.153256	9.582817	1.016773	20.935633	N
63762.37753	28.612046	1.024695	10.03955	0.68224	19.891346	N
61740.88705	26.075241	0.883176	10.141727	1.77448	21.799105	N
44384.24894	9.538021	1.382027	9.813942	-0.0576	20.853955	P
42301.88767	16.581284	0.685565	9.314733	-0.267207	20.910833	N
17146.69631	5.258263	0.685565	9.627251	-0.29896	19.401481	N
30939.17825	9.538021	0.714143	7.944474	0.564933	21.541671	P
57920.82428	24.762785	0.830662	9.6483	0.23944	21.362912	N
71334.53352	9.538021	0.768115	9.692521	-0.865933	21.073933	P
59040.66261	27.884215	0.768115	9.648205	2.410647	21.248699	N
38289.03123	26.075241	0.685565	8.377227	-0.598773	19.24111	N
39035.46324	20.04417	1.187434	10.8605	-0.183653	21.177513	N
50390.11044	23.675769	1.014889	9.799797	1.715107	20.541393	N
47319.11633	31.870194	0.685565	11.251127	-0.034073	21.670526	N
54104.8271	9.489969	1.131371	9.64895	0.547493	20.913672	P
31242.87635	13.999863	1.153256	10.989727	-0.581287	19.732055	N
40125.35048	24.762785	0.768115	9.673527	0.113773	20.796773	N
58838.51114	5.258263	0.768115	9.088854	0.042627	20.342603	N
30939.17825	31.870194	0.938083	9.708357	-0.171173	21.367807	N
36974.78301	28.612046	1.280625	8.855371	0.546453	19.197083	N
73085.1063	24.601604	1.187434	9.760474	-0.29212	19.507525	N
59355.98246	28.612046	1.187434	9.442052	0.0224	19.918332	N
44384.24894	26.075241	0.768115	9.701166	-0.38592	20.123735	N
65554.50122	27.884215	0.768115	9.810051	2.410647	20.793073	N
56861.90467	28.612046	0.984886	9.872289	-1.018613	21.430148	N
29066.60829	5.258263	0.984886	8.715819	0.558133	20.060844	N
36451.18139	20.04417	1.187434	10.284591	-0.322373	20.047807	N
50298.72063	9.538021	0.979796	11.278173	-0.33512	19.962159	N
40113.38356	31.870194	0.984886	9.674395	-0.824033	19.456893	N
42081.42984	31.870194	0.938083	10.419923	-1.413427	20.161162	N
65832.26107	24.762785	0.938083	10.595465	0.128613	21.411367	N
42301.88767	31.870194	0.761577	9.02471	-0.05624	20.721891	N
55946.93469	31.870194	0.714143	7.24228	-0.824033	19.912715	N
48010.72967	27.884215	0.6245	12.042435	-0.355073	20.223443	N
43146.79404	9.538021	0.979796	9.220144	-0.62784	21.891204	N
72432.42353	24.601604	0.768115	10.435536	0.633653	19.712104	N
28359.74271	25.375257	0.768115	9.681353	0.989707	19.395095	N
32793.02517	5.258263	0.984886	8.247005	1.09032	19.939105	N
36609.43061	9.538021	1.187434	9.547412	0.586933	19.127358	N
56861.90467	28.612046	1.187434	9.553314	-0.2556	19.359618	N
80078.6489	23.675769	0.979796	10.512161	0.786493	20.824343	N
22381.88302	16.581284	0.984886	9.821818	-0.44104	22.131863	N
57920.82428	20.04417	0.714143	7.576995	0.086593	20.358471	N
66708.55827	20.04417	0.714143	9.727507	-0.077027	20.68626	N
44845.4423	22.517701	1.153256	9.662436	0.9366	21.126789	N
39815.22755	25.375257	0.761577	9.647541	-0.55056	20.208233	N
30939.17825	22.517701	1.014889	9.925899	0.002473	19.559016	N
37296.18422	24.762785	1.014889	9.941393	-0.138213	20.24492	N
17146.69631	17.957714	1.014889	11.317551	0.550813	19.511793	N
44666.47238	5.258263	0.883176	9.359774	-0.475627	19.322566	N
33412.20369	21.803717	1	9.96971	0.148427	19.555036	N
36480.47296	24.601604	0.830662	9.536083	0.5952	19.296362	N
67571.81179	24.155421	1.382027	9.865334	0.2485	20.178838	N
49935.7471	26.075241	0.938083	8.968019	-0.29212	20.17873	N
56088.96997	9.538021	1.280625	9.901472	0.491307	20.239555	N
26213.73445	9.538021	0.685565	10.195772	-1.35792	21.92329	N
37655.51249	28.612046	1.382027	8.18268	-0.4756	22.006701	N
41718.23723	21.803717	0.979796	9.863364	-1.16208	20.777803	N
37802.16289	13.999863	1.187434	9.380793	0.31104	19.855355	N
68684.53803	31.870194	0.984886	9.353468	1.338773	19.250169	N
45395.61449	21.803717	0.938083	9.639604	1.149867	20.504295	N
50224.42963	9.489969	1.014889	11.06013	0.00266	19.0925	N
46063.55014	5.258263	1	8.704739	0.582773	20.003903	N
58838.51114	26.075241	1.014889	10.404401	-0.37632	19.585335	N
58838.51114	28.612046	0.984886	8.85214	-0.48306	21.077632	N
28965.10404	24.601604	0.979796	10.289444	-0.781893	20.531116	N
31242.87635	26.075241	0.984886	9.864132	-1.669547	20.680678	N
73085.1063	28.612046	1.024695	8.83668	0.860373	18.996823	N
22381.88302	31.870194	0.984886	9.7264	-0.9676	19.695084	N
59569.61999	24.601604	0.830662	9.710095	-1.29056	19.127628	N
68469.0852	24.601604	0.883176	7.972906	426	20.338274	N
77885.51697	24.601604	0.685565	8.042838	0.633653	20.081144	N
44444.58033	24.155421	0.984886	9.630151	0.509227	19.671508	N
42895.78419	24.601604	1.014889	10.163472	-0.010547	19.072186	N
71730.72906	21.803717	1.187434	8.246576	-1.564267	20.176747	N
47839.06753	21.803717	0.768115	9.355615	-1.564267	19.710662	N
42860786	26.075241	1	10.54446	-0.422213	19.548555	N
66708.55827	21.803717	0.984886	8.299097	-1.6576	19.463179	N
42737.30395	26.075241	0.883176	11.3646	-0.140973	19.75773	N
51842.16332	26.075241	1.014889	10.292265	-0.42816	19.610502	N
58838.51114	28.612046	0.984886	8.85214	-0.48306	21.077632	N
43980992	31.870194	0.883176	9.649162	-0.9676	19.578681	N
59569.61999	24.762785	0.830662	9.693202	0.14246	19.820238	N
32793.02517	28.612046	0.883176	9.006591	0.59752	19.126627	N
56861.90467	25.375257	0.768115	9.708479	0.027813	20.047875	N
33412.20369	25.375257	0.984886	9.630151	0.6762	19.208056	N
75020.91892	24.601604	0.883176	10.252035	-0.373507	19.355481	N
26565.46888	21.803717	1.014889	10.238951	0.004433	20.273672	N
18930.2762	13.62865	0.984886	9.321304	-0.6285	19.413818	N
47273.92618	26.075241	1.153256	9.975618	-0.039107	20.85668	N
42466.6335	28.612046	0.768115	10.217563	0.33264	18.634587	N
41283.26132	27.884215	0.714143	9.90616	-0.016427	22.293456	N
45230.88207	24.601604	1	8.260436	0.18432	18.80888	N
52028.47951	16.581284	1.382027	9.676718	0.226107	20.334455	N
24632.93059	16.581284	1.024695	10.547779	0.305947	20.858978	N
25596.99329	13.999863	0.938083	10.618291	0.362327	19.729501	N
54885.77584	16.581284	1.382027	10.077917	0.46806	19.749241	N
58124.88173	13.62865	1.382027	10.98538	0.469853	19.771668	N
58838.51114	24.155421	1	9.786522	-0.096787	19.502092	N
65653.07082	24.155421	1.014889	9.725702	-0.355427	19.91699	N
35606.79992	25.375257	0.984886	9.365247	1.13988	18.130887	N
33547.47882	23.675769	1.382027	8.132456	-0.129693	19.607382	N
54104.8271	13.62865	0.894427	8.204358	0.265253	19.572402	N
33208.28558	5.258263	0.883176	9.557677	0.18032	19.588863	N
61618.12305	28.612046	0.685565	9.759084	0.09936	19.129906	N
63592.4634	17.957714	0.685565	9.633119	0.236893	19.538293	N
40125.35048	31.870194	0.894427	9.868431	-0.565267	20.883674	N
65398.37511	20.04417	0.685565	12.522685	-0.10894	20.829508	N
77789.2409	26.075241	0.6245	9.30593	0.31006	20.039851	N
59569.61999	5.258263	1.131371	9.55961	0.853107	19.895356	N
28965.10404	27.884215	1.280625	10.460222	1.85648	22.669767	N
37198.49333	17.957714	1.280625	9.41107	0.27264	20.313814	N
31997.63825	5.258263	1.153256	9.662984	0.18032	19.345635	N
27589.43364	9.538021	1.153256	8.020825	-0.08378	20.077268	P
39035.46324	9.489969	1.187434	9.615989	-0.21716	20.014852	N
24090.22996	17.957714	1.382027	9.538097	-0.542093	20.860868	P
46397.86903	17.957714	0.761577	9.430582	-0.03128	19.904644	P
33458.22159	17.957714	0.883176	9.229118	0.57116	17.96078	N
37374.22234	5.258263	1.014889	8.793648	-0.52724	19.208206	N
25596.99329	23.675769	0.883176	9.724131	0.765373	20.402262	N
63620.70829	24.601604	0.883176	9.191629	0.5952	19.800584	N
37802.16289	23.675769	1.280625	9.580254	-0.229567	20.45974	N
41763.02016	5.258263	1	9.365374	1.28856	19.207763	N
33208.28558	5.258263	0.883176	7.444007	0.38416	19.284096	N
23851.9805	24.601604	1.187434	8.994324	0.35696	19.132106	N
41767.07767	22.517701	1.153256	8.186274	0.810233	18.75937	N
39674.58247	5.258263	0.768115	8.878737	0.20874	19.147943	N
67968.10985	9.489969	1.382027	11.002972	0.140107	19.407107	P
74796.7763	13.62865	1	9.658888	1.150853	19.92515	N
83645.6237	9.538021	0.938083	9.63571	-0.00826	20.933172	P
83645.6237	27.884215	1.280625	11.790698	-0.363107	21.694165	N
57690.24174	13.62865	0.714143	9.246325	0.7644	20.540654	N
35591.87085	24.601604	0.685565	10.199101	0.103227	19.739167	N
29066.60829	17.957714	1.187434	8.854486	0.75456	19.917251	N
37374.22234	21.803717	1.187434	10.690482	0.99904	18.276218	N
28359.74271	20.04417	0.714143	8.616036	0.246867	20.14372	N
36480.47296	9.538021	0.894427	9.695029	-0.42952	19.668617	N
48162.03496	27.884215	1.280625	9.966012	0.386333	22.289669	N
50062.7119	27.884215	1.014889	10.056343	0.303373	20.610223	N
43649.29626	28.612046	0.830662	11.025396	0.268853	19.943084	N
63357.62009	17.957714	0.894427	8.854486	0.75456	20.108868	N
37374.22234	21.803717	0.938083	9.863975	0.832533	18.445174	N
36207.96046	17.957714	1.014889	10.574473	0.220187	19.710327	N
37330.36075	31.870194	0.894427	9.400306	-0.916393	21.479786	N
44482.44618	21.803717	1.024695	8.499135	-0.9296	18.780692	N
61814.3365	28.612046	1	9.483437	0.311267	19.618797	N
14791.96801	20.04417	1.024695	8.270098	0.108527	20.505194	N
61267.84435	9.489969	1.280625	10.137867	0.59136	20.232782	N
48399.70433	24.601604	0.894427	11.474509	-0.48776	19.355609	N
52070.17376	22.517701	1.382027	10.238453	-0.36418	19.316738	N
51397.25086	17.957714	0.883176	7.258663	0.75456	19.970436	N
37374.22234	21.803717	1.131371	9.873068	1.766613	18.119067	N
35591.87085	26.075241	1.382027	8.71891	1.60136	19.490913	N
48162.03496	5.258263	0.883176	9.312574	-0.282127	19.516409	N
46197.01999	21.803717	1.014889	9.683741	0.388813	20.625744	N
47273.92618	27.884215	0.979796	9.930837	0.286293	21.24409	N
60348.50945	5.258263	1.280625	9.700191	0.082333	21.946204	N
68480.18361	24.155421	0.685565	9.598671	-0.92352	20.201778	N
51797.58679	9.489969	0.979796	9.703735	-0.457893	21.638273	N
56836.6604	5.258263	1.153256	9.743514	0.1491	20.409835	N
49174.75525	21.803717	1.280625	10.601745	-0.081767	20.939154	N
75355.33187	28.612046	0.830662	10.285023	0.2272	19.081825	N
46108.21842	9.489969	0.938083	9.669615	-0.360427	19.900651	N
47319.11633	13.999863	0.938083	11.373287	-0.841453	19.683274	N
45444.34495	20.04417	0.894427	11.114783	-0.069253	20.367261	N
59365.6037	21.803717	0.984886	9.668478	0.074133	19.517211	N
48500.50595	27.884215	1.131371	11.831846	0.65416	20.802898	N
51641.01884	17.957714	1.280625	10.631544	0.75456	19.982575	N
37374.22234	31.870194	1	9.71768	0.752253	18.856254	N
35591.87085	24.601604	1.382027	9.847567	-0.907427	19.433289	N
43165.95789	25.375257	1.153256	10.405974	0.09464	18.686983	N
67968.10985	24.601604	0.883176	9.643399	1.077627	19.692282	N
20105.86596	24.601604	1	9.661836	-0.9684	21.224315	N
50103.59086	9.489969	1.280625	9.093649	-0.60088	21.709272	P
58439.7488	9.489969	1.024695	9.481758	0.78384	19.206256	P
32793.02517	9.489969	1.187434	9.8879	-0.60088	20.80866	P
66678.9425	24.601604	0.830662	9.315884	0.93508	19.611002	N
17795.4505	24.601604	1.014889	9.650588	-0.865933	19.399022	N
44518.76855	24.155421	1.014889	10.231665	0.81618	21.826889	N
44444.58033	16.581284	0.714143	9.675065	0.73168	22.373205	N
46313.75024	25.375257	0.979796	8.963743	0.09028	19.139024	N
39019.39759	5.258263	1.280625	11.024554	1.031867	18.87901	N
40117.24215	9.489969	1.014889	9.218596	0.770093	19.114429	N
20027.8669	5.258263	0.830662	8.831072	0.878507	19.034836	N
74472.00504	28.612046	0.979796	10.837525	0.232967	19.515434	N
58115.46158	26.075241	0.714143	9.810478	0.440013	20.113407	N
56865.31001	26.075241	1.187434	10.131618	-0.042513	19.854538	N
45444.34495	24.762785	0.938083	9.647541	-0.839347	20.633167	N
20105.86596	9.538021	0.979796	10.259749	-0.555933	20.156934	N
32617.42583	23.675769	1.153256	10.58168	1.633727	20.472018	N
52453.96954	21.803717	0.984886	9.648819	-0.078507	18.79401	N
49188.37717	9.538021	1.187434	7.269992	-1.266667	19.793431	P
55990.29005	28.612046	1.014889	9.78836	-1.5744	20.174613	N
67181.30364	22.517701	1.024695	10.504859	0.317707	19.816984	N
65832.26107	9.538021	0.883176	10.142729	0.43512	19.961601	P
51626.35905	9.489969	0.714143	9.717357	0.629813	20.733049	N
44384.24894	9.489969	0.768115	7.951979	-0.469547	19.850832	N
29066.60829	31.870194	1.382027	11.007157	0.008993	20.121822	N
39664.27846	26.075241	0.714143	10.332757	0.1251	20.054539	N
18481.37531	16.581284	1.153256	9.376991	0.10944	20.655864	N
57919.55882	21.803717	1.153256	9.726898	1.11744	19.701461	N
41767.07767	22.517701	0.883176	9.705949	0.712133	19.415544	N
39674.58247	5.258263	0.768115	9.708357	-0.420747	19.789102	N
40113.38356	24.762785	1	8.335984	-0.702987	21.314763	N
37330.36075	14.265338	1.153256	8.331706	0.74592	22.401063	N
58921.68596	31.870194	0.768115	9.646747	-1.675167	20.150099	N
30098.80639	5.258263	1.280625	9.662984	-0.27244	19.604992	N
54825.48305	13.62865	0.761577	9.806121	0.000653	19.641259	N
49174.75525	28.612046	1.014889	9.341983	0.001633	19.655867	N
40125.35048	5.258263	1.153256	9.797971	0.606293	19.658976	N
26213.73445	25.375257	1.153256	9.738539	-0.03614	21.237347	N
25596.99329	26.075241	0.883176	9.770738	-0.2772	20.556977	N
67211.14254	5.258263	0.685565	9.50913	-0.47712	20.466322	N
43459.76888	9.538021	0.830662	9.792491	0.12936	19.520622	N
64152.12796	9.489969	1.280625	9.656524	0.019553	20.439444	N
42466.6335	24.762785	0.979796	9.651558	0.31742	21.457407	N
17795.4505	24.601604	0.6245	12.053855	-1.48592	19.889819	N
37586.68618	27.884215	0.768115	10.847187	-0.418427	20.041861	N
55990.29005	9.489969	0.768115	9.399954	-0.8608	20.274828	N
62033.46627	21.803717	1.382027	9.958631	0.03024	20.093545	N
36835.4006	26.075241	1.153256	9.087087	-0.14504	20.770929	N
58546.21588	9.489969	0.938083	9.667701	0.39694	18.930896	N
47839.06753	17.957714	1	8.025026	0.055307	19.866447	N
24632.93059	25.375257	0.894427	10.153412	0.363093	20.459993	N
33932.9607	26.075241	1.382027	9.950147	1.77448	20.444575	N
63592.4634	9.538021	1.153256	9.573687	0.01344	20.484154	N
27603.45392	24.601604	1	9.362307	-0.07412	19.847633	N
57919.55882	24.762785	1.382027	9.929609	-0.044773	22.055245	N
27925.14538	9.538021	1.153256	9.864151	-0.0392	21.723986	N
64821.95691	9.489969	0.685565	10.196046	0.38804	19.146161	N
48162.03496	13.62865	0.883176	9.452764	0.23672	20.100295	N
52462472	26.075241	1.131371	8.768472	0.738853	20.233192	N
30386.68982	25.375257	1.153256	9.948867	0.329973	21.95404	N
45257.88488	9.489969	0.938083	9.81581	0.13832	20.172697	N
18997.38341	31.870194	0.979796	9.679503	-0.25064	19.843185	N
24632.93059	13.999863	0.866025	9.725435	-0.2208	20.321505	N
44666.47238	31.870194	1.187434	10.143381	-0.017607	20.300075	N
54104.8271	24.601604	1.024695	9.58814	1.1592	18.83594	N
33666.40352	24.601604	1.153256	10.324973	0.01932	18.820046	N
50103.59086	13.62865	0.685565	9.932311	-0.571013	19.297538	N
57946.55009	31.870194	1.382027	10.09912	-0.317893	20.767134	N
32751.9546	28.612046	1.382027	8.028475	0.130133	18.599822	N
67170.41574	16.581284	0.714143	10.020962	0.28608	20.725488	N
59569.61999	24.155421	0.984886	11.56669	0.58384	20.440072	N
44384.24894	5.258263	0.883176	9.809528	0.273547	19.780963	N
59569.61999	22.517701	0.768115	9.59399	0.024173	19.985465	N
42081.42984	5.258263	0.685565	9.674663	0.547493	20.072081	N
47639.66181	9.489969	0.768115	11.838708	-0.106093	20.023337	P
63479.41195	25.375257	0.685565	9.506528	0.41216	21.470126	N
30098.80639	13.999863	0.883176	9.620551	0.0984	19.804513	N
54930.5931	25.375257	1.153256	9.549042	0.778773	21.14325	N
32744.45526	9.489969	1.014889	10.009534	0.2944	19.505311	P
46108.21842	13.62865	0.768115	9.31731	-0.41168	19.811032	N
35718.04285	9.538021	0.883176	9.611643	-0.61912	19.89366	P
58115.46158	5.258263	0.768115	9.951477	-0.060107	20.333464	N
38240.13891	9.489969	1.187434	9.936848	0.66008	20.650803	N
71698.88366	13.62865	0.768115	9.703824	-0.380773	20.447842	N
49188.37717	9.489969	0.830662	9.789388	-0.36456	21.384156	P
55992.61844	9.489969	0.768115	10.020082	0.01932	20.162727	N
37330.36075	9.489969	1.014889	9.930696	-0.318827	20.402373	N
69079.62347	9.489969	1.187434	9.608266	0.99456	19.514442	N
32617.42583	27.884215	0.761577	10.177725	0.82288	22.136318	N
49188.37717	13.62865	0.938083	10.978113	0.096087	19.094958	N
28981.70782	14.265338	1.153256	9.725904	-0.78008	20.352746	N
38845.3852	26.075241	0.714143	9.277362	2.340813	20.612931	N
74268.11944	9.489969	0.894427	8.342214	0.54096	20.276469	N
77789.2409	27.884215	1.153256	9.483261	0.223467	19.789545	N
43146.79404	23.675769	1.131371	10.777585	-0.633733	20.342348	N
52070.17376	28.612046	0.761577	9.759102	0.148267	19.393734	N
64083.33694	16.581284	1.153256	9.63853	1.65168	20.156679	N
44845.4423	5.258263	1.153256	9.362586	-0.07784	19.81908	N
33458.22159	24.762785	0.761577	9.841321	0.67728	21.405813	N
72432.42353	27.884215	1.382027	10.24357	1.04192	21.663609	N
49935.7471	31.870194	0.768115	9.906622	0.03648	20.523492	N
61516.42342	24.155421	0.883176	10.101155	-0.332407	20.121576	N
46108.21842	27.884215	1.280625	10.437244	-0.601813	20.183166	N
49174.75525	9.489969	1.187434	8.740366	-0.867973	19.691703	N
39664.27846	9.489969	1.382027	10.116208	-0.14016	19.589312	N
42081.42984	24.601604	0.685565	9.544524	0.7056	19.975574	N
50103.59086	9.489969	1.014889	9.355648	0.206647	20.136931	N
56123.25585	26.075241	0.685565	9.188177	-0.00938	19.863048	N
49001.04816	13.62865	1.153256	9.589047	-0.011387	19.798175	N
32751.9546	21.803717	0.768115	8.651018	0.76048	19.134471	N
46908.55296	23.675769	1.280625	9.55887	-0.581333	19.88129	N
45250.55005	24.601604	0.894427	9.261291	-0.12328	20.721227	N
40993.07073	17.957714	1.014889	9.411015	0.6322	20.142013	N
21967.11298	23.675769	0.714143	9.005554	-1.562587	20.000095	N
50378.99465	5.258263	1.131371	9.482913	0.32568	20.897737	N
39368.98036	24.762785	1.131371	9.667839	0.113773	20.3681	N
33412.20369	9.489969	1.014889	8.933805	-0.80448	19.915131	P
42301.88767	26.075241	1	9.272076	-0.331813	20.172685	N
73085.1063	22.517701	0.938083	9.39567	-0.3264	19.464142	N
53686.65886	23.675769	0.768115	9.622748	0.584727	20.872924	N
74188.48093	23.675769	0.6245	9.185202	-0.12512	22.830397	N
78375.30736	24.762785	0.984886	11.58342	0.13616	21.783487	N
14791.96801	22.517701	1.024695	11.018443	-0.364933	19.147938	N
31001.40475	23.675769	1.280625	9.185508	-0.181547	19.895526	N
37004.97496	9.538021	0.894427	9.030584	0.491307	20.920724	N
46377.27035	13.62865	0.984886	9.806121	0.000653	20.116847	N
37004.97496	22.517701	1.024695	9.647584	-0.3264	19.052394	N
46039.26673	23.675769	1.280625	9.548998	-0.430187	20.230446	N
61814.3365	22.517701	0.979796	10.41733	-0.23424	19.72546	N
53686.65886	27.884215	0.894427	9.896923	0.4736	21.131545	N
74188.48093	25.375257	0.714143	9.155891	0.363093	19.650044	N
75367.5465	9.538021	1.014889	11.040734	0.757333	19.456994	P
38289.03123	22.517701	1.024695	9.690566	-0.364933	19.64955	N
35718.04285	5.258263	1.153256	9.548483	-0.256107	20.535377	N
41283.26132	17.957714	1.280625	10.210448	0.04148	18.542509	N
41301.59748	24.155421	1.153256	9.456601	0.28152	20.474596	N
56582.81713	28.612046	1.131371	9.882407	0.912427	20.148626	N
74803.97116	28.612046	0.761577	9.95909	0.2944	19.975862	N
28981.70782	31.870194	1.014889	11.11551	0.812973	21.380271	N
56861.90467	16.581284	0.938083	10.297458	-0.405033	21.113321	N
28259.56349	24.601604	0.830662	9.766191	0.65562	19.325876	N
38911.95663	28.612046	0.685565	9.743996	0.0364	20.482916	N
51538.82381	24.762785	1	9.942025	-0.781893	21.065732	N
54162.90658	24.601604	0.714143	8.420375	-0.82314	21.889185	N
50336.07657	9.538021	1.014889	9.833317	-1.1248	21.236918	N
74472.00504	28.612046	0.984886	9.977957	-0.3276	19.045445	N
39983.60991	21.803717	0.761577	9.893694	-0.675987	18.834111	N
20105.86596	5.258263	0.894427	9.601975	-0.536293	19.397087	N
46309.29565	9.489969	0.883176	9.567939	-0.66584	21.412024	N
30014.51166	9.489969	0.685565	9.654112	-0.478707	20.683426	N
39508.55829	22.517701	1.014889	9.375162	-0.33672	18.977955	N
40665.11534	9.538021	0.685565	8.285238	-0.858667	19.173839	N
40282.47926	23.675769	1.014889	9.79873	0.54464	22.011374	N
55990.29005	24.762785	1	9.230703	2.25664	22.271342	N
48162.03496	9.538021	1.024695	9.74233	-0.10856	21.636747	N
59670.3522	16.581284	0.761577	9.600162	-0.06832	19.850168	N
26213.73445	14.265338	0.984886	10.217683	-0.23828	20.773562	N
45257.88488	24.762785	1.024695	8.809539	-0.78336	20.429034	N
45395.61449	9.538021	1.187434	8.162844	0.564933	20.038711	N
36451.18139	22.517701	0.883176	10.439174	-0.059493	19.297964	N
52044.06401	27.884215	1.153256	9.856922	-0.027207	21.089347	N
37296.18422	26.075241	0.768115	9.490842	-0.79104	20.415704	N
33412.20369	31.870194	1.131371	9.15135	-0.681467	21.270932	N
54885.77584	13.62865	1.187434	9.806121	0.000653	19.040566	N
67181.30364	21.803717	1.131371	9.550012	1.07968	19.694478	N
30939.17825	13.999863	1.153256	10.184993	-0.484773	19.642016	N
33666.40352	16.581284	1.187434	11.088679	-0.5795	20.081442	N
61277.77549	26.075241	1.382027	9.629039	-0.61912	21.12511	N
57690.24174	24.762785	0.866025	11.47263	0.33184	21.661197	N
43980992	13.62865	0.714143	9.756267	0.06072	20.362035	N
50298.72063	21.803717	0.979796	7.600093	-0.118933	20.200751	N
30098.80639	24.601604	0.6245	10.305068	0.01932	19.630693	N
22381.88302	24.762785	1.014889	9.57667	-0.337487	20.749547	N
75020.91892	31.870194	0.866025	9.422853	1.309467	20.780652	N
63620.70829	23.675769	0.714143	8.998005	-1.354547	20.189721	N
65398.37511	22.517701	0.6245	7.975212	0.113053	21.011709	N
53686.65886	27.884215	1.131371	9.160533	-1.772027	21.557774	N
17795.4505	9.489969	0.768115	9.253532	0.55296	21.569704	N
69536.23289	13.62865	0.938083	10.976038	0.141067	21.118765	N
17146.69631	27.884215	1.131371	10.313155	0.355427	20.055429	N
21967.11298	13.62865	1.024695	9.478819	0.796413	19.269835	N
50561.73821	24.762785	1.280625	10.422418	-0.781893	19.908311	N
41283.26132	22.517701	0.6245	9.483352	-0.928947	20.762673	N
18997.38341	9.538021	1.024695	8.785849	-1.23328	19.585598	N
39815.22755	9.489969	0.714143	9.714543	-0.188113	21.608107	N
61516.42342	24.762785	1.153256	10.898086	0.1824	20.763766	N
40981.85809	13.62865	0.685565	9.806121	0.000653	19.744996	N
63479.41195	21.803717	1.280625	9.451899	1.766613	20.452349	N
44919.46033	27.884215	0.830662	9.816258	0.286293	18.99607	N
17146.69631	14.265338	1.024695	9.594031	0.25854	20.910306	N
53525.38536	27.884215	0.883176	11.089819	-0.295307	22.395067	N
28359.74271	28.612046	0.761577	9.380676	-0.2772	18.585421	N
33666.40352	25.375257	1.280625	9.481757	-1.720693	18.747691	N
30014.51166	27.884215	0.714143	11.217858	0.37516	20.374382	N
48500.50595	24.601604	1	9.784842	-0.41272	19.123197	N
36451.18139	25.375257	0.938083	9.772772	-0.51956	18.984649	N
40665.11534	26.075241	0.979796	9.021715	0.681573	20.356925	N
54825.48305	9.538021	0.894427	9.65965	-0.25724	20.2554	N
40125.35048	31.870194	1.131371	10.949685	0.75264	20.725955	N
67571.81179	9.489969	0.938083	9.691269	0.569707	19.414932	N
32744.45526	25.375257	0.768115	11.345343	-1.469293	19.68602	N
57935.53756	31.870194	1	11.418215	-0.94952	20.069411	N
45250.55005	9.538021	1.382027	9.530026	-0.088987	19.940439	P
58124.88173	9.538021	1.131371	9.617969	0.66272	20.39404	P
58546.21588	21.803717	0.685565	9.998484	0.044733	18.95616	N
31536.38607	9.538021	0.979796	9.958108	-0.52538	20.513896	N
49174.75525	20.04417	1.131371	8.798325	-0.228173	20.76787	N
48189.55044	22.517701	0.938083	8.410767	0.089887	19.450954	N
35718.04285	26.075241	1.280625	9.766032	-0.72912	21.477775	N
25596.99329	9.538021	1.024695	9.899957	-0.42952	20.242912	P
26565.46888	26.075241	0.685565	9.598187	0.36046	21.549063	N
54447.41698	9.489969	0.685565	9.568394	0.622913	20.514292	N
67181.30364	16.581284	1.014889	9.423967	-0.376587	22.702488	N
30939.17825	20.04417	0.685565	10.314777	0.46148	19.905969	N
74796.7763	5.258263	0.6245	9.635832	0.582773	20.019957	N
31242.87635	26.075241	1.280625	9.596816	0.56146	21.846973	N
52044.06401	27.884215	1.153256	9.734755	-0.301793	21.7718	N
57920.82428	16.581284	1.131371	7.598409	-0.72912	20.474386	N
39368.98036	27.884215	1.280625	9.966279	-0.437307	20.678957	N
52044.06401	9.538021	1.187434	11.198091	-0.674293	21.90973	P
35759.80314	13.62865	0.685565	9.713817	-0.919007	20.730714	N
46377.27035	28.612046	1.131371	9.491947	0.558987	20.45406	N
37004.97496	13.62865	0.866025	10.15458	0.180933	19.952164	N
29898.07282	14.265338	1.153256	9.747159	0.686847	21.904006	N
30939.17825	27.884215	1.014889	8.77902	-0.033273	21.116757	N
31242.87635	13.62865	1.153256	9.711326	-0.8732	20.996898	N
21957.36051	5.258263	0.6245	9.277362	-0.291387	19.479857	N
20105.86596	14.265338	0.714143	9.188752	0.41964	22.300137	N
42466.6335	21.803717	0.830662	9.701817	0.6322	19.359719	N
43459.76888	27.884215	1.014889	9.69014	1.991647	20.190091	N
68480.18361	16.581284	1.153256	9.631985	-0.674613	20.553836	N
49174.75525	22.517701	0.761577	9.542213	-0.043107	18.926035	N
46908.55296	24.762785	1.014889	8.020767	-0.124013	19.153599	N
48500.50595	17.957714	1.153256	9.544154	0.177253	21.349738	N
27589.43364	22.517701	1.024695	9.64031	-0.349067	20.563988	N
35936.50771	23.675769	1.382027	9.546171	-0.60352	20.572249	N
41301.59748	17.957714	0.761577	9.311248	-0.12144	19.9075	N
39035.46324	23.675769	0.685565	7.479393	-0.258213	21.94892	N
32751.9546	13.999863	0.685565	9.769204	-0.523787	19.781456	N
35718.04285	9.538021	1.014889	9.195521	-0.23424	18.690146	N
39664.27846	21.803717	0.768115	9.512241	1.494827	19.286096	N
72978.13156	28.612046	0.761577	8.991825	-0.334187	20.414696	N
28981.70782	21.803717	0.866025	9.945814	1.378347	19.693594	N
25596.99329	13.62865	0.883176	9.590456	-0.9324	19.53043	N
36769.08378	24.762785	0.714143	9.547674	-0.948827	20.266257	N
38289.03123	26.075241	1.014889	9.163176	-0.059493	19.705465	N
51842.16332	16.581284	0.768115	8.19546	0.251247	19.827005	N
17795.4505	26.075241	1.153256	9.573876	-0.17834	19.735667	N
40282.47926	21.803717	0.768115	9.704256	-0.026033	18.572341	N
45395.61449	31.870194	1.024695	9.44345	0.31872	19.596548	N
47486.86103	13.999863	0.984886	9.782233	1.944333	19.265537	N
83645.6237	22.517701	0.768115	9.422805	0.3864	19.900068	N
53686.65886	25.375257	0.938083	10.180022	0.781987	20.151309	N
50378.99465	27.884215	0.6245	9.096407	0.567047	21.175066	N
59040.66261	27.884215	1.187434	10.477562	-0.040273	20.204912	N
56536.92584	13.999863	0.894427	9.599861	-1.260747	18.887039	N
72432.42353	9.538021	1.014889	9.898589	-0.114053	20.153045	N
[truncated: 1,509 more rows]
