# Supplementary material for: ProtDCal: A program to compute general-purpose-numerical descriptors for sequences and 3D-structures of proteins
Source: BMC Bioinformatics. 2015 May 16;16:162. doi: 10.1186/s12859-015-0586-0 (PMC4432771; doi:10.1186/s12859-015-0586-0)
Supplement: Additional file 6: — Training and test sets used with the techniques: Naive Bayes and Random Forest, for the study of N-linked glycosylation sites. [file 12859_2015_586_MOESM6_ESM.zip › NB_test.arff]

@relation 'NB-weka.filters.unsupervised.attribute.Remove-R1'

@attribute At_AC_auto3-2.proj_6_N1 numeric
@attribute Gs(U)_KH_kier3-1.proj_10_N1 numeric
@attribute Pt_KH_kier3-1.proj_2_N1 numeric
@attribute IP_KH_kier3-4.proj_15_N1 numeric
@attribute class {N,P}

@data
39815.22755,26.075241,0.714143,9.725525,N
47839.06753,22.517701,0.979796,9.199084,N
44919.46033,5.258263,1.014889,8.845427,N
39368.98036,5.258263,1.382027,9.728225,N
40113.38356,9.538021,0.768115,8.643947,P
40125.35048,26.075241,1.131371,9.525903,N
17795.4505,9.489969,1.153256,9.604813,P
61300.5189,24.762785,0.883176,9.164624,N
54162.90658,22.517701,1.187434,9.878115,N
39035.46324,25.375257,0.761577,9.556273,N
37296.18422,21.803717,1.131371,9.746014,N
43165.95789,26.075241,0.685565,9.415426,N
14791.96801,28.612046,0.685565,9.786571,N
58921.68596,13.999863,0.979796,8.339231,N
33412.20369,5.258263,0.938083,9.634889,N
32617.42583,22.517701,0.768115,9.346206,N
46063.55014,24.601604,1.024695,9.136955,N
57935.53756,28.612046,1,9.450666,N
50062.7119,26.075241,0.883176,9.687035,N
32617.42583,23.675769,0.685565,8.777033,N
31599.59969,27.884215,0.685565,11.832919,N
62033.46627,21.803717,0.984886,9.719812,N
67968.10985,26.075241,1.153256,9.597846,N
34747.86717,27.884215,0.685565,9.752246,N
73855.47096,31.870194,1.153256,9.996075,N
42269.52644,27.884215,0.883176,9.614795,N
36451.18139,9.538021,0.768115,10.953935,N
47839.06753,17.957714,1.187434,9.994011,N
45636.1148,24.155421,1.382027,9.720523,N
75033.07934,5.258263,0.714143,9.618974,N
44845.4423,13.62865,0.979796,9.512241,N
64083.33694,31.870194,1.014889,11.353286,N
45257.88488,13.999863,0.714143,9.675801,N
71730.72906,28.612046,0.768115,10.081603,N
63592.4634,9.538021,1.280625,10.083869,N
36451.18139,21.803717,1.280625,9.488905,N
59569.61999,9.538021,0.984886,8.704189,P
40125.35048,9.489969,0.714143,8.490223,N
29898.07282,22.517701,0.866025,9.671218,N
60197.52261,9.538021,0.866025,11.418728,N
64821.95691,5.258263,1.280625,7.914706,N
41718.23723,26.075241,1.024695,8.136752,N
39508.55829,31.870194,0.761577,8.046025,N
56536.92584,9.489969,1.153256,11.428485,N
38127.20708,23.675769,1,9.779886,N
61300.5189,24.762785,0.883176,9.477901,N
44482.44618,9.489969,1.187434,12.186684,P
59670.3522,24.601604,0.984886,7.350036,N
50103.59086,21.803717,0.984886,9.661557,N
83645.6237,9.538021,0.685565,9.091425,P
48213.73508,13.999863,1.014889,10.410065,N
83645.6237,13.999863,0.883176,9.683005,N
39815.22755,24.762785,1.382027,7.131652,N
67644.34755,24.762785,0.894427,9.989114,N
31001.40475,24.155421,0.761577,10.423595,N
66708.55827,26.075241,0.984886,10.948076,N
36769.08378,26.075241,1.024695,9.770508,N
27589.43364,9.538021,0.984886,9.60851,N
25615.97923,9.538021,0.768115,9.778414,N
47839.06753,28.612046,1.014889,9.95854,N
51538.82381,26.075241,0.894427,9.365739,N
63762.37753,23.675769,0.894427,9.332035,N
57690.24174,25.375257,0.768115,8.82564,N
56818.91424,13.62865,0.768115,9.006009,N
44384.24894,9.538021,1.131371,9.680423,N
57935.53756,23.675769,0.768115,9.539328,N
64031.05206,25.375257,0.830662,10.455434,N
61624.05022,9.538021,0.768115,8.148717,N
63592.4634,13.999863,0.685565,9.247968,N
42840.19856,26.075241,0.883176,9.583322,N
31599.59969,21.803717,1.382027,9.532376,N
73085.1063,9.538021,0.685565,9.746886,P
36451.18139,9.489969,1,9.877437,N
45230.88207,13.999863,0.714143,10.320206,N
40117.24215,13.999863,1.280625,10.256576,N
56546.09013,13.62865,0.768115,10.627709,N
26213.73445,9.489969,0.866025,10.084824,N
65269.86037,21.803717,0.984886,9.645153,N
46377.27035,27.884215,0.714143,10.079029,N
47273.92618,25.375257,1.382027,9.581623,N
53304.38101,26.075241,0.685565,7.831166,N
58546.21588,31.870194,1.153256,11.058907,N
44919.46033,23.675769,0.714143,9.538916,N
57935.53756,23.675769,0.979796,10.539296,N
58838.51114,9.538021,1.382027,9.136955,P
55946.93469,24.601604,1.153256,7.926773,N
51538.82381,24.762785,1.382027,10.071907,N
53304.38101,27.884215,1.153256,11.035065,N
33412.20369,13.999863,0.979796,8.331572,N
33412.20369,31.870194,0.685565,8.754924,N
57690.24174,27.884215,0.883176,9.56829,N
41283.26132,5.258263,1,7.970635,N
44384.24894,25.375257,0.761577,9.924865,N
48162.03496,9.489969,1.280625,9.752814,N
48751.6016,9.489969,0.984886,9.353562,P
83735.4141,26.075241,1.280625,10.491259,N
50062.7119,25.375257,0.866025,8.775389,N
37019.3034,21.803717,1.187434,9.776842,N
75367.5465,16.581284,0.984886,9.176892,N
22381.88302,24.155421,0.714143,8.432552,N
42737.30395,22.517701,1,9.777353,N
48540.10928,17.957714,1.024695,9.560222,N
73085.1063,27.884215,1.131371,9.454109,N
32751.9546,13.999863,0.984886,9.628784,N
67211.14254,25.375257,0.714143,10.450552,N
64099.78696,21.803717,0.979796,9.697097,N
35591.87085,22.517701,1.153256,9.701518,N
72978.13156,23.675769,0.685565,11.038633,N
31599.59969,24.601604,0.768115,9.879429,N
41767.07767,9.489969,0.984886,9.606106,P
42466.6335,9.538021,0.685565,9.86656,P
33666.40352,27.884215,1.024695,9.960248,N
46039.26673,13.999863,1.131371,8.325667,N
67200.24979,13.999863,1.382027,10.600094,N
59670.3522,28.612046,0.984886,7.877104,N
66378.17845,21.803717,0.894427,9.929179,N
55992.61844,24.601604,1.131371,8.806647,N
58921.68596,9.489969,0.866025,9.618197,N
42860.786,25.375257,0.830662,9.661295,N
37330.36075,22.517701,0.866025,9.828762,N
37586.68618,13.999863,0.894427,8.31031,N
56836.6604,22.517701,0.685565,9.573767,N
27811.2062,21.803717,1.187434,9.891885,N
31997.63825,26.075241,1.014889,9.697135,N
31001.40475,21.803717,1.382027,9.872584,N
51797.58679,22.517701,1.131371,9.735043,N
40993.07073,25.375257,0.768115,9.880545,N
42466.6335,20.04417,0.979796,9.572662,N
52044.06401,24.601604,0.685565,8.275455,N
57920.82428,26.075241,1.014889,11.392052,N
73855.47096,21.803717,0.984886,9.611543,N
32744.45526,26.075241,1.382027,8.65071,N
31536.38607,9.489969,1.280625,10.41303,N
47525.63666,26.075241,1.187434,9.132346,N
47802.26011,27.884215,0.768115,7.826291,N
64821.95691,31.870194,0.714143,10.305132,N
66378.17845,22.517701,0.894427,9.514159,N
54954.99078,5.258263,0.714143,9.705923,N
37586.68618,22.517701,0.761577,9.649432,N
63482.30006,26.075241,1.382027,11.473745,N
39983.60991,5.258263,1.187434,8.966148,N
44444.58033,21.803717,0.984886,11.406989,N
48751.6016,16.581284,1,9.611342,N
45967.78224,16.581284,0.761577,7.974863,N
49659.91503,9.538021,0.938083,9.949977,P
31599.59969,26.075241,0.830662,9.554457,N
69079.62347,28.612046,0.979796,9.062172,N
17146.69631,27.884215,0.768115,9.360035,N
34385.03975,26.075241,0.768115,9.497411,N
46908.55296,13.999863,1,9.717055,N
71334.53352,5.258263,1.153256,9.776635,N
67211.14254,9.489969,0.984886,9.9518,P
42301.88767,9.538021,1.382027,9.735448,P
42840.19856,28.612046,0.6245,11.731159,N
33932.9607,24.762785,1,8.631963,N
35718.04285,22.517701,0.685565,9.807465,N
46908.55296,13.999863,0.979796,11.441118,N
54825.48305,9.538021,0.714143,8.319019,N
46397.86903,25.375257,1.280625,11.811067,N
37519.77724,9.489969,1.153256,8.631966,N
46234.7424,9.489969,1.014889,9.930036,N
65768.78088,9.538021,1.382027,9.714812,N
66378.17845,9.538021,1.153256,9.834439,P
39355.28808,24.601604,0.984886,9.670357,N
26565.46888,20.04417,0.984886,9.24838,N
53036.80872,25.375257,1.153256,9.636717,N
67211.14254,9.489969,1.131371,10.563478,N
36451.18139,13.999863,0.768115,8.093995,N
54040.27594,25.375257,0.866025,9.89375,N
32744.45526,24.601604,1.153256,7.87657,N
44518.76855,13.999863,1.187434,9.492683,N
47357.75499,5.258263,1.131371,9.525773,N
39815.22755,13.62865,0.768115,9.777421,N
65653.07082,26.075241,1.382027,9.208874,N
46397.86903,24.762785,0.979796,9.764743,N
55946.93469,14.265338,0.883176,8.983446,N
42466.6335,9.538021,0.761577,10.508947,P
38845.3852,13.62865,0.938083,8.674906,N
53525.38536,13.62865,0.768115,9.709033,N
51797.58679,22.517701,1.153256,9.751879,N
36974.78301,25.375257,0.768115,7.577438,N
44444.58033,23.675769,1.187434,9.820924,N
74796.7763,22.517701,0.685565,9.305256,N
74355.01474,31.870194,0.768115,9.727617,N
20105.86596,22.517701,0.714143,11.418116,N
40981.85809,31.870194,0.685565,10.008442,N
56536.65185,13.62865,0.761577,9.602981,N
30939.17825,9.489969,1.153256,10.617259,N
56865.31001,5.258263,0.685565,9.778923,N
40125.35048,5.258263,1.024695,9.582817,N
51641.01884,9.538021,1.187434,9.478396,P
34968.53082,31.870194,1.014889,9.770743,N
37374.22234,20.04417,0.979796,10.242985,N
33764.39009,23.675769,1.014889,9.618925,N
32617.42583,27.884215,0.979796,9.347833,N
51842.16332,23.675769,1.014889,9.313335,N
31599.59969,27.884215,0.768115,9.458674,N
42860.786,17.957714,0.714143,9.804844,N
65653.07082,22.517701,0.938083,9.965171,N
52044.06401,9.538021,0.714143,9.258266,N
17146.69631,31.870194,1.014889,10.420012,N
30014.51166,23.675769,0.714143,9.897408,N
42081.42984,24.601604,1.382027,9.686392,N
25596.99329,28.612046,1.024695,11.048599,N
44482.44618,24.601604,0.768115,9.722012,N
33932.9607,13.62865,0.883176,9.705052,N
55946.93469,9.538021,1.014889,8.030245,N
36835.4006,9.538021,0.768115,10.748856,P
38127.20708,13.999863,0.883176,9.518753,N
74472.00504,14.265338,0.938083,10.516583,N
36480.47296,5.258263,0.768115,9.622959,N
36480.47296,23.675769,1.187434,8.684795,N
37586.68618,26.075241,1.382027,9.623568,N
54040.27594,25.375257,0.830662,9.892298,N
50390.11044,24.762785,0.714143,9.586516,N
36974.78301,27.884215,0.761577,9.448819,N
42301.88767,13.62865,0.685565,9.958186,N
33208.28558,9.489969,1.153256,9.568952,N
44482.44618,27.884215,1.187434,9.97855,N
60348.50945,31.870194,1.014889,10.067215,N
78446.72454,24.762785,0.761577,9.785256,N
22381.88302,23.675769,0.866025,9.627351,N
14791.96801,27.884215,0.768115,10.29577,N
63756.24469,22.517701,0.984886,9.5331,N
46908.55296,9.489969,0.6245,8.288805,N
36451.18139,21.803717,1.187434,9.588689,N
41301.59748,24.762785,1.131371,10.849155,N
67181.30364,24.155421,0.883176,9.706529,N
46197.01999,23.675769,0.979796,11.419562,N
32778.46646,9.489969,1.153256,9.900611,P
36451.18139,26.075241,0.984886,9.51202,N
35936.50771,16.581284,1.382027,11.12464,N
57935.53756,22.517701,1.187434,9.420248,N
51538.82381,9.489969,0.883176,9.72258,N
47362.78099,9.489969,1.382027,10.088186,N
42737.30395,9.489969,1.153256,9.422109,N
61277.77549,25.375257,1.024695,9.652734,N
43653.49497,9.489969,0.979796,9.953527,P
35630.812,21.803717,0.979796,9.677478,N
67968.10985,9.538021,0.714143,9.626168,N
32617.42583,9.538021,1.153256,10.100688,N
35759.80314,17.957714,1.187434,10.028474,N
46313.75024,25.375257,1.153256,9.609402,N
46397.86903,27.884215,0.938083,9.533533,N
61624.05022,27.884215,0.714143,10.102918,N
58108.71187,27.884215,1.187434,10.561295,N
54438.59283,28.612046,0.685565,9.512241,N
18481.37531,25.375257,0.685565,9.619791,N
43459.76888,24.601604,1.280625,10.291281,N
32617.42583,16.581284,0.761577,9.638285,N
71730.72906,9.538021,0.761577,9.374653,N
59365.6037,28.612046,0.830662,12.367975,N
35492.58518,13.62865,1.024695,9.40713,N
26565.46888,24.601604,0.979796,10.23021,N
41718.23723,13.62865,0.883176,9.516951,N
30386.68982,9.538021,0.714143,9.739985,P
59621.66783,26.075241,1.280625,9.887483,N
51641.01884,17.957714,1.280625,8.737697,N
73855.47096,31.870194,1.024695,10.349668,N
31599.59969,24.762785,1.187434,9.449738,N
26213.73445,24.762785,0.685565,10.815286,N
57935.53756,24.762785,0.883176,9.634692,N
32744.45526,23.675769,0.6245,10.31775,N
14791.96801,22.517701,0.685565,8.11555,N
56818.91424,24.155421,1.280625,9.641604,N
30939.17825,23.675769,1,9.960143,N
57920.82428,22.517701,0.938083,10.997231,N
39035.46324,16.581284,1.187434,9.43192,N
33458.22159,27.884215,1.014889,9.917551,N
47525.63666,31.870194,0.714143,11.052345,N
71341.39533,31.870194,1.131371,9.398744,N
45395.61449,31.870194,1.024695,9.44345,N
35718.04285,26.075241,1.131371,8.791569,N
24523.61422,28.612046,0.979796,9.022608,N
27925.14538,22.517701,0.830662,9.641511,N
22381.88302,22.517701,0.984886,9.951445,N
42081.42984,13.999863,0.984886,7.960031,N
63479.41195,16.581284,0.883176,9.813018,N
61056.42251,24.762785,0.984886,10.777245,N
56536.65185,5.258263,1,9.779399,N
71024.79548,28.612046,1.280625,11.858516,N
37586.68618,22.517701,1.382027,10.087637,N
37586.68618,25.375257,1.382027,10.606408,N
75360.29744,21.803717,1.153256,9.655311,N
44384.24894,21.803717,0.894427,7.96872,N
39019.39759,27.884215,0.768115,10.378339,N
57920.82428,26.075241,1.187434,10.415873,N
46908.55296,21.803717,1.014889,9.031113,N
27603.45392,21.803717,1.024695,8.181632,N
33412.20369,13.62865,1.014889,10.939798,N
49174.75525,5.258263,0.984886,9.157436,N
77885.51697,9.489969,1.187434,9.567843,P
50561.73821,23.675769,0.984886,9.443094,N
27925.14538,24.762785,0.894427,9.745517,N
35591.87085,9.538021,1.382027,9.594554,P
36451.18139,13.999863,1.153256,9.933152,N
43146.79404,13.999863,0.979796,10.468369,N
69079.62347,9.489969,1.014889,10.135838,P
35775.68603,5.258263,1.153256,8.532199,N
36216.41908,13.62865,0.979796,10.136471,N
37296.18422,13.999863,0.714143,11.279693,N
18930.2762,9.489969,0.894427,9.64895,P
78375.30736,26.075241,0.768115,11.52268,N
61740.88705,24.601604,0.714143,12.183031,N
78022.78606,22.517701,0.714143,10.15386,N
51626.35905,13.999863,0.768115,8.992611,N
44518.76855,24.762785,0.685565,9.419132,N
32793.02517,31.870194,0.768115,9.802018,N
47486.86103,26.075241,1.014889,9.222236,N
44510.4427,23.675769,1.153256,9.740538,N
37198.49333,31.870194,0.979796,9.612586,N
42466.6335,28.612046,1.187434,10.682248,N
39983.60991,5.258263,1.024695,9.718741,N
26213.73445,16.581284,1.153256,10.078589,N
42840.19856,31.870194,0.938083,10.143173,N
37004.97496,9.538021,0.768115,9.747159,P
30386.68982,5.258263,1.280625,9.283247,N
39035.46324,9.538021,0.761577,10.077247,P
61056.42251,24.601604,0.714143,12.172593,N
31242.87635,17.957714,0.979796,9.707135,N
50390.11044,5.258263,0.984886,8.819157,N
26213.73445,5.258263,0.883176,8.985459,N
63479.41195,27.884215,1.014889,10.456396,N
21957.36051,31.870194,0.883176,11.34174,N
38929.23956,9.489969,0.984886,9.675789,N
31599.59969,22.517701,0.938083,7.374849,N
38845.3852,24.601604,0.938083,9.470818,N
40117.24215,20.04417,0.883176,9.476316,N
78459.44027,25.375257,1.280625,9.46238,N
50298.72063,22.517701,1.131371,9.635814,N
48404.35999,24.601604,0.938083,9.712791,N
64821.95691,24.601604,0.768115,7.788154,N
71857.15067,9.538021,0.714143,11.880194,N
32751.9546,26.075241,1.280625,9.361834,N
63479.41195,9.538021,0.768115,10.499067,P
26213.73445,28.612046,1.014889,10.690482,N
47486.86103,24.601604,0.761577,8.760521,N
28981.70782,9.538021,0.938083,9.486826,P
55019.83757,13.62865,1.187434,7.930859,N
19402.89771,26.075241,1.014889,10.09212,N
39368.98036,26.075241,1.014889,10.393124,N
56836.6604,26.075241,1.382027,10.066565,N
52044.06401,26.075241,1.131371,9.555344,N
33666.40352,13.999863,0.685565,10.421983,N
24090.22996,5.258263,1.014889,9.387206,N
53686.65886,22.517701,0.830662,9.328916,N
41283.26132,31.870194,1,9.999872,N
30014.51166,13.999863,0.938083,10.429188,N
60498.0621,22.517701,1.131371,10.069493,N
18481.37531,13.62865,1.382027,9.895999,N
46108.21842,27.884215,1.280625,10.435536,N
45230.88207,24.601604,0.894427,11.851586,N
45967.78224,21.803717,0.883176,11.023637,N
32778.46646,24.601604,0.894427,9.763582,N
43649.29626,5.258263,0.830662,8.762277,N
54910.15362,26.075241,0.768115,9.459568,N
28965.10404,17.957714,0.938083,9.850892,N
46908.55296,16.581284,0.714143,10.180378,N
38845.3852,9.538021,1.382027,9.788738,P
57935.53756,13.62865,0.984886,9.75687,N
67968.10985,5.258263,0.768115,9.563872,P
51797.58679,31.870194,1.024695,9.541969,N
60498.0621,31.870194,0.894427,10.429188,N
51797.58679,22.517701,0.984886,9.849913,N
24523.61422,9.489969,1,10.100531,P
25596.99329,13.62865,0.714143,9.757404,N
50112.76767,9.538021,1.131371,9.817408,P
36451.18139,5.258263,1.153256,9.524832,N
17795.4505,17.957714,0.984886,9.916523,N
21957.36051,16.581284,1.024695,8.783297,P
32751.9546,9.538021,0.883176,9.370556,P
18481.37531,13.999863,1.382027,10.156387,N
44482.44618,14.265338,1.280625,9.787768,N
45257.88488,24.762785,0.938083,8.782988,N
20027.8669,24.762785,0.768115,10.389887,N
24090.22996,24.762785,0.714143,10.016496,N
20105.86596,26.075241,0.866025,11.210084,N
46397.86903,23.675769,1.187434,12.158828,N
39983.60991,9.538021,0.714143,11.41676,P
36974.78301,28.612046,1.280625,9.55938,N
42895.78419,17.957714,1.382027,8.118284,N
35630.812,9.538021,1,8.450517,P
30939.17825,9.538021,1.153256,9.742922,P
49174.75525,9.489969,0.883176,11.288005,P
30014.51166,13.999863,0.866025,9.781952,N
47839.06753,9.538021,0.768115,11.439853,P
58230.20234,9.489969,0.938083,9.48286,P
46108.21842,24.601604,0.768115,9.777993,N
31599.59969,16.581284,0.685565,9.429857,N
47486.86103,28.612046,0.984886,9.664617,N
57690.24174,5.258263,0.768115,10.179723,N
57935.53756,20.04417,0.984886,9.68504,N
58108.71187,21.803717,0.984886,9.79471,N
41283.26132,22.517701,0.761577,9.535167,N
66678.9425,25.375257,1.280625,8.709322,N
61740.88705,27.884215,1.014889,10.461652,N
31001.40475,20.04417,1.153256,9.949725,N
48189.55044,9.489969,0.984886,9.628223,P
44919.46033,26.075241,0.714143,9.760484,N
54040.27594,13.999863,0.768115,9.763446,N
37374.22234,24.155421,0.979796,9.393805,N
44482.44618,26.075241,0.685565,9.651401,N
42860.786,24.601604,0.830662,7.892489,N
39939.20929,25.375257,0.761577,10.049889,N
80435.60717,24.155421,1.187434,8.278034,N
39508.55829,9.538021,0.768115,9.597698,P
50378.99465,13.999863,0.685565,10.121571,P
41718.23723,22.517701,0.883176,9.862447,N
39664.27846,13.999863,0.830662,9.313732,N
83645.6237,9.538021,1.014889,9.659429,N
58124.88173,9.538021,1.131371,9.617969,P
58546.21588,21.803717,0.685565,9.998484,N
40665.11534,26.075241,0.979796,9.021715,N
65398.37511,16.581284,0.984886,11.321439,N
44919.46033,20.04417,1.014889,9.273248,N
58230.20234,24.601604,1.153256,9.479956,N
34968.53082,24.762785,0.6245,8.828143,N
47853.57402,24.601604,1.153256,9.323133,N
48540.10928,13.62865,1.024695,9.331227,N
42840.19856,28.612046,0.714143,9.614857,N
32744.45526,25.375257,0.938083,9.348025,N
42466.6335,9.489969,0.768115,7.847307,N
51182.46467,31.870194,0.761577,9.856777,N
74188.48093,28.612046,0.866025,8.735667,N
65832.26107,16.581284,1.187434,9.433218,N
77885.51697,5.258263,0.685565,9.419131,N
35630.812,22.517701,0.685565,9.854176,N
64031.05206,24.762785,0.938083,10.049041,N
49174.75525,9.538021,1.153256,8.784874,N
54885.77584,9.538021,0.894427,9.557336,P
44384.24894,27.884215,1.280625,9.716628,N
61740.88705,13.999863,0.984886,8.385951,N
55019.83757,31.870194,0.714143,9.123239,N
31599.59969,9.489969,0.938083,8.906366,P
27925.14538,9.538021,0.714143,9.649317,P
83645.6237,23.675769,0.984886,8.116429,N
55946.93469,9.538021,0.938083,10.077648,P
57935.53756,26.075241,1.014889,8.267329,N
34968.53082,24.762785,1,9.746323,N
54104.8271,13.999863,1.153256,9.655012,N
14791.96801,28.612046,0.768115,9.547605,N
61506.4536,28.612046,0.714143,9.832871,N
77789.2409,31.870194,0.866025,8.300452,N
36769.08378,9.538021,0.685565,9.763829,P
40974.87155,5.258263,1.187434,9.617627,N
71730.72906,17.957714,0.685565,9.972299,N
27589.43364,31.870194,0.984886,8.197523,N
36451.18139,31.870194,1.014889,11.116305,N
46197.01999,23.675769,0.685565,11.283867,N
56865.31001,22.517701,1.187434,9.01505,N
71698.88366,28.612046,0.714143,9.693484,N
22381.88302,28.612046,0.768115,9.595115,N
49659.91503,24.762785,1.382027,9.56116,N
55019.83757,9.489969,0.761577,9.202321,P
48540.10928,9.538021,0.768115,7.633398,P
61567.84951,27.884215,1.014889,9.979467,N
71825.24915,9.538021,1.153256,9.560296,P
27925.14538,27.884215,0.768115,8.06576,N
47802.26011,9.489969,1.131371,9.187977,P
47525.63666,24.601604,0.894427,9.123306,N
50103.59086,22.517701,1.187434,9.782963,N
47362.78099,14.265338,0.761577,9.869739,N
46397.86903,27.884215,0.761577,9.49074,N
51797.58679,13.999863,0.883176,9.792515,N
63592.4634,13.62865,0.984886,10.423335,N
34385.03975,13.999863,1.024695,8.200505,N
56861.90467,9.489969,0.830662,8.579822,P
37519.77724,16.581284,0.979796,9.933436,N
25615.97923,13.62865,1.131371,9.702347,N
52070.17376,21.803717,1.187434,9.391701,N
30386.68982,24.601604,0.761577,9.570716,N
36772.62067,9.538021,1.153256,11.110102,P
46942.21607,16.581284,1,8.455936,N
31536.38607,13.62865,1.382027,9.860016,N
31001.40475,9.489969,0.938083,9.735355,N
47319.11633,26.075241,1.024695,9.437949,N
57690.24174,23.675769,0.761577,11.380435,N
55946.93469,24.601604,0.685565,9.967617,N
63620.70829,24.601604,0.866025,9.714701,N
50224.42963,24.601604,0.761577,10.459811,N
30386.68982,5.258263,0.685565,8.792428,N
38911.95663,9.489969,1.280625,8.392683,P
35492.58518,26.075241,0.714143,9.77255,N
38845.3852,22.517701,0.894427,8.429047,N
46377.27035,5.258263,0.685565,9.569954,N
35325.99628,23.675769,1.024695,9.451982,N
48301.23333,28.612046,1.382027,9.538813,N
52044.06401,24.155421,0.714143,10.086875,N
30386.68982,23.675769,0.761577,9.433733,N
45636.1148,9.489969,0.6245,9.330123,P
33666.40352,24.155421,0.883176,9.810481,N
30386.68982,26.075241,1.187434,9.554115,N
64972.40019,9.489969,1.382027,10.436749,N
37802.16289,21.803717,1,7.789122,N
35606.79992,5.258263,1.024695,10.221424,N
54910.15362,26.075241,1,10.270133,N
52044.06401,24.155421,0.938083,10.148963,N
38289.03123,28.612046,1.024695,10.120341,N
45395.61449,26.075241,1.024695,9.677471,N
66307.00041,21.803717,1.131371,7.748775,N
17795.4505,24.762785,1.382027,9.794665,N
45636.1148,13.62865,1.280625,11.523025,N
47802.26011,13.999863,0.938083,9.524508,N
26565.46888,26.075241,0.979796,9.884207,N
32238.46255,13.62865,0.685565,7.501028,N
83735.4141,31.870194,0.761577,9.834439,N
59569.61999,21.803717,1.014889,9.644791,N
67571.81179,27.884215,0.984886,12.217456,N
57935.53756,28.612046,0.938083,10.423584,N
57935.53756,28.612046,1.014889,11.095506,N
35718.04285,9.489969,1.024695,8.72049,P
46108.21842,26.075241,1.153256,9.748014,N
20027.8669,5.258263,1,9.195761,N
61056.42251,9.538021,1.131371,10.22819,N
65505.22258,21.803717,0.883176,11.076603,N
52462.472,26.075241,1.014889,8.705316,N
35591.87085,28.612046,1.024695,9.556779,N
33547.47882,22.517701,1.014889,9.666897,N
42737.30395,26.075241,1.187434,9.566822,N
31242.87635,13.62865,1.280625,8.228854,N
56546.09013,9.489969,1.280625,9.599065,N
71857.15067,9.538021,0.938083,9.120907,N
54104.8271,22.517701,1.187434,9.56052,N
59040.66261,9.489969,0.685565,9.706621,N
37330.36075,17.957714,0.685565,8.898348,N
67571.81179,14.265338,0.938083,8.832831,N
56194.27989,9.538021,0.685565,9.709931,P
55990.29005,27.884215,1.153256,11.578546,N
30829.88732,31.870194,0.938083,9.566256,N
22081.79926,27.884215,0.979796,7.943429,N
54447.41698,20.04417,1.153256,11.023286,N
35591.87085,17.957714,1.024695,9.893018,N
40125.35048,24.155421,1.014889,11.339292,N
51842.16332,27.884215,0.761577,10.889857,N
37586.68618,24.601604,0.761577,9.653579,N
32751.9546,27.884215,0.866025,10.333024,N
35718.04285,25.375257,1.014889,10.094131,N
37586.68618,9.538021,0.714143,10.146792,P
54040.27594,23.675769,0.883176,9.690885,N
37004.97496,26.075241,0.768115,10.623827,N
28359.74271,9.538021,0.938083,9.761613,P
37519.77724,16.581284,0.685565,10.31145,N
54910.15362,13.62865,0.685565,9.559169,N
39815.22755,25.375257,1.153256,9.563554,N
66307.00041,24.762785,1,9.63486,N
74224.19852,25.375257,1.131371,9.848459,N
39939.20929,23.675769,1.014889,9.799167,N
58921.68596,24.601604,1.153256,9.491036,N
29066.60829,31.870194,1.014889,8.544101,N
33932.9607,28.612046,1.014889,8.428096,N
40082.36581,31.870194,1.187434,9.757911,N
73855.47096,16.581284,0.883176,11.081884,N
38845.3852,24.601604,0.768115,9.102396,N
39939.20929,24.601604,1.382027,10.201422,N
30014.51166,26.075241,0.768115,7.633398,N
46197.01999,13.62865,0.979796,9.865642,N
31599.59969,26.075241,0.685565,8.630831,N
71334.53352,24.601604,1.280625,9.608198,N
65269.86037,9.489969,0.714143,10.161131,N
38733.76389,22.517701,0.938083,8.834457,N
55946.93469,28.612046,1,9.909836,N
25596.99329,9.538021,1.187434,9.672755,N
57920.82428,24.762785,1.153256,10.865156,N
50062.7119,9.538021,0.768115,9.779599,N
33412.20369,20.04417,0.938083,9.952103,N
61350.57414,22.517701,0.768115,9.114885,N
23851.9805,24.601604,1,11.174638,N
55946.93469,5.258263,1.280625,11.377885,N
51797.58679,27.884215,1.014889,9.530452,N
51621.39348,26.075241,0.714143,9.886171,N
44666.47238,9.538021,0.714143,9.788743,N
39674.58247,9.538021,0.685565,8.698541,N
77872.74469,9.538021,0.761577,9.04585,P
46197.01999,24.155421,1.382027,9.68446,N
43980.992,26.075241,0.685565,10.28081,P
37019.3034,23.675769,1.382027,10.209409,N
35630.812,5.258263,0.984886,10.348073,N
74188.48093,13.999863,0.768115,7.77517,N
27589.43364,24.762785,0.938083,8.357269,N
48189.55044,26.075241,1.014889,9.379639,N
74803.97116,9.538021,0.984886,8.043891,P
73085.1063,5.258263,0.883176,9.724649,N
41763.02016,21.803717,0.685565,10.149397,N
56865.31001,9.538021,0.979796,10.572146,P
48540.10928,22.517701,0.883176,9.860509,N
32744.45526,9.489969,0.768115,8.331333,P
32617.42583,24.762785,1.153256,11.43123,N
77872.74469,9.538021,0.685565,9.073263,N
42081.42984,9.489969,0.714143,10.133019,N
46397.86903,9.489969,1.280625,9.711934,N
32778.46646,5.258263,0.938083,11.072535,N
49174.75525,25.375257,0.979796,9.44628,N
20027.8669,28.612046,0.979796,10.137276,N
42207.32989,27.884215,0.894427,9.223543,N
48386.3617,24.762785,1.280625,9.76346,N
35775.68603,13.62865,1.187434,8.116701,N
21967.11298,16.581284,0.883176,9.695297,N
67968.10985,5.258263,1.187434,7.880359,N
51641.01884,21.803717,0.685565,8.989578,N
32617.42583,24.762785,0.768115,11.16007,N
45395.61449,13.62865,1.382027,10.249105,N
33412.20369,28.612046,0.685565,9.618397,N
68177.20148,20.04417,0.894427,7.813983,N
18481.37531,26.075241,0.984886,9.60998,N
45395.61449,14.265338,1.187434,9.92969,N
58838.51114,9.538021,1.153256,10.120689,P
38289.03123,26.075241,1.024695,8.310441,N
28965.10404,20.04417,1.187434,9.283192,N
56818.91424,13.999863,0.685565,8.984617,N
46039.26673,23.675769,1.280625,9.548998,N
58108.71187,9.489969,0.714143,9.259876,P
54954.99078,31.870194,0.979796,9.670073,N
39019.39759,24.762785,1.024695,9.792155,N
64031.05206,9.489969,0.768115,11.113645,N
32617.42583,25.375257,0.768115,8.073329,N
39035.46324,9.538021,0.984886,9.734176,P
59569.61999,25.375257,1.153256,9.608569,N
36216.41908,24.601604,0.883176,9.728466,N
54930.5931,28.612046,0.761577,10.671543,N
54954.99078,27.884215,1.014889,9.59264,N
61300.5189,13.62865,0.894427,7.811145,N
27589.43364,13.62865,1.280625,10.50812,N
74224.19852,9.538021,0.768115,9.701125,P
40125.35048,13.999863,1.024695,9.798727,N
39939.20929,26.075241,1.024695,9.667723,N
51538.82381,9.538021,0.984886,7.535948,N
56836.6604,24.762785,0.883176,9.76372,N
54104.8271,9.538021,0.830662,11.341305,N
46234.7424,9.538021,1.280625,10.332062,N
54040.27594,24.601604,1.280625,10.680019,N
57910.17194,9.489969,1.014889,9.649658,P
40125.35048,9.489969,1.187434,10.25499,P
39983.60991,16.581284,1.024695,10.265704,N
28981.70782,5.258263,1.187434,11.438631,N
55992.61844,9.538021,0.685565,9.625127,N
58108.71187,23.675769,1.014889,9.834956,N
38733.76389,24.762785,1.153256,9.095598,N
39035.46324,23.675769,0.685565,11.31628,N
71698.88366,9.489969,1.153256,10.163812,N
54447.41698,17.957714,1.280625,11.222946,N
54954.99078,24.601604,0.830662,9.134427,N
26213.73445,24.601604,0.938083,11.627054,N
39368.98036,13.999863,0.685565,10.219321,N
49001.04816,9.538021,1.014889,8.9121,P
36609.43061,13.62865,0.685565,10.53586,N
61740.88705,9.538021,0.830662,9.005284,N
26213.73445,5.258263,0.714143,8.6366,N
35606.79992,23.675769,0.6245,10.536059,N
31001.40475,23.675769,1.280625,9.843895,N
43980.992,22.517701,0.883176,8.714132,N
63482.30006,9.489969,0.768115,10.325715,N
59670.3522,24.762785,0.984886,9.538709,N
45636.1148,9.489969,1.187434,9.696291,P
46039.26673,28.612046,0.714143,10.271992,N
32617.42583,24.601604,0.761577,9.362323,N
54954.99078,9.538021,1,9.64195,N
42301.88767,9.489969,1.280625,9.931794,P
55992.61844,24.762785,1.153256,9.390223,N
55019.83757,28.612046,0.979796,9.701414,N
55946.93469,28.612046,1.153256,9.179371,N
60197.52261,9.489969,0.894427,9.732469,P
55992.61844,9.538021,1.187434,11.436449,P
43165.95789,26.075241,1.153256,9.912164,N
59365.6037,31.870194,1.024695,9.931456,N
40981.85809,9.538021,0.768115,9.01385,P
34747.86717,9.538021,0.894427,9.240955,P
50378.99465,9.538021,0.883176,10.445867,N
27925.14538,9.489969,0.768115,9.341694,P
48010.72967,16.581284,1.014889,9.598535,N
46039.26673,22.517701,1.024695,9.684431,N
27925.14538,22.517701,1.153256,8.990597,N
39368.98036,9.538021,1.014889,9.914734,P
61814.3365,5.258263,1.187434,10.485173,N
53036.80872,24.155421,1.280625,10.024893,N
18997.38341,27.884215,0.979796,9.572975,N
75020.91892,9.538021,0.685565,9.734297,N
46063.55014,25.375257,1.014889,9.304555,N
49188.37717,27.884215,0.979796,7.522195,N
34968.53082,24.601604,0.768115,9.686571,N
51182.46467,9.489969,0.938083,9.782969,P
47486.86103,14.265338,0.883176,9.059255,N
43146.79404,20.04417,1.187434,11.108824,N
45763.78577,21.803717,0.883176,9.927079,N
77789.2409,17.957714,1.382027,9.700728,N
37374.22234,5.258263,0.979796,9.751876,N
39035.46324,24.762785,0.984886,10.220041,N
30098.80639,9.489969,1.014889,10.595768,N
18997.38341,28.612046,0.768115,9.613757,N
24523.61422,13.62865,0.685565,9.31572,N
50378.99465,5.258263,0.768115,9.950469,P
36216.41908,5.258263,0.883176,10.131628,N
19402.89771,21.803717,0.984886,9.222029,N
52023.47526,9.538021,0.979796,8.789366,P
33412.20369,26.075241,0.685565,9.420305,N
33458.22159,5.258263,1.153256,11.036787,N
47525.63666,13.999863,1.153256,10.166086,N
31242.87635,13.999863,1.187434,11.513591,N
35759.80314,22.517701,1.382027,10.054829,N
46908.55296,9.538021,0.768115,9.64602,N
59569.61999,9.538021,0.6245,9.844612,P
50257.68247,22.517701,1.131371,10.54913,N
63479.41195,22.517701,0.894427,9.278878,N
55946.93469,9.489969,1.382027,9.682744,N
40113.38356,21.803717,0.830662,9.717278,N
33693.71167,24.155421,0.685565,9.455899,P
20027.8669,25.375257,0.685565,9.68446,N
54954.99078,24.155421,0.883176,9.719235,N
28965.10404,9.489969,1.014889,9.966916,N
25643.47701,13.62865,1.280625,9.035634,N
54825.48305,9.489969,1.187434,9.524692,N
35775.68603,26.075241,0.761577,10.097518,N
57946.55009,5.258263,0.6245,10.831474,N
43146.79404,31.870194,0.761577,9.929158,N
33666.40352,31.870194,0.979796,10.50758,N
47362.78099,22.517701,1.024695,9.715643,N
33666.40352,24.762785,0.979796,9.44678,N
31536.38607,21.803717,0.979796,9.668376,N
38240.13891,25.375257,0.984886,10.33519,N
65398.37511,16.581284,1.153256,8.634324,N
45444.34495,9.489969,0.894427,9.411387,P
37655.51249,24.601604,0.761577,9.269553,N
54910.15362,9.489969,0.768115,10.095458,P
63756.24469,13.62865,1.153256,9.549934,N
62033.46627,9.489969,0.685565,8.286474,P
26565.46888,27.884215,1,8.148954,N
80435.60717,21.803717,1.014889,11.323043,N
29898.07282,13.62865,0.714143,10.642962,N
57935.53756,26.075241,0.685565,9.569137,N
45250.55005,26.075241,0.685565,9.453667,N
53686.65886,14.265338,0.830662,9.731849,N
61624.05022,27.884215,1.187434,9.436565,N
51621.39348,22.517701,1,9.810564,N
44384.24894,13.62865,0.938083,10.78542,N
55946.93469,16.581284,0.979796,9.702571,N
33458.22159,27.884215,0.714143,9.594147,N
47486.86103,9.538021,1.131371,9.793686,N
50062.7119,20.04417,0.768115,8.511853,N
35775.68603,5.258263,0.768115,7.673105,N
52028.47951,9.489969,0.830662,11.398181,P
34747.86717,26.075241,1.014889,9.678136,N
56536.65185,5.258263,1,9.769423,N
50224.42963,9.489969,0.768115,7.797219,N
52023.47526,21.803717,1.153256,9.831036,N
32793.02517,9.538021,0.685565,11.313336,P
42466.6335,9.538021,0.685565,7.374936,P
41301.59748,24.155421,0.761577,8.299316,N
68480.18361,13.62865,1.153256,9.632402,N
68250.38711,9.489969,1,9.657732,N
28259.56349,31.870194,0.883176,8.41908,N
67571.81179,27.884215,0.714143,9.406863,N
48386.3617,13.999863,0.883176,9.499497,N
27589.43364,9.489969,1.131371,9.517941,N
50257.68247,22.517701,1.187434,9.196568,N
48301.23333,28.612046,0.866025,9.739502,N
34385.03975,24.155421,0.866025,9.312574,N
56861.90467,31.870194,1.382027,9.2883,N
55946.93469,13.62865,0.830662,9.732956,N
56194.27989,26.075241,1.187434,10.579766,N
57919.55882,25.375257,1,10.086963,N
54954.99078,22.517701,0.938083,9.049499,N
74355.01474,23.675769,0.979796,10.457346,N
71698.88366,9.489969,1.280625,11.035747,P
34968.53082,24.762785,0.979796,9.832235,N
38733.76389,24.601604,0.6245,7.932724,N
50224.42963,16.581284,1.024695,9.756107,N
66678.9425,21.803717,0.685565,9.715302,N
17795.4505,24.762785,0.685565,9.651876,N
71730.72906,27.884215,0.6245,9.782245,N
50336.07657,20.04417,0.883176,8.808971,N
28359.74271,9.538021,0.685565,9.723404,N
60819.55912,27.884215,0.768115,9.772476,N
46197.01999,9.489969,0.938083,8.985382,N
53686.65886,9.489969,0.979796,9.603999,N
60348.50945,9.489969,1.280625,8.853937,P
50224.42963,26.075241,1.131371,9.897454,N
38929.23956,27.884215,0.894427,9.130276,N
39939.20929,13.999863,0.883176,8.334762,N
42466.6335,28.612046,1.014889,9.627523,N
55990.29005,9.538021,0.883176,9.601952,N
50383.13168,24.762785,0.984886,7.952976,N
42301.88767,13.62865,1,9.612307,N
37586.68618,26.075241,0.984886,8.442371,N
56836.6604,5.258263,0.685565,9.830056,N
28981.70782,16.581284,0.768115,11.449452,N
52462.472,26.075241,0.714143,9.040121,N
44482.44618,13.62865,1.153256,9.718959,N
37519.77724,21.803717,0.979796,8.223627,N
25596.99329,27.884215,0.894427,10.081487,N
28981.70782,9.489969,1.153256,8.302724,N
32751.9546,9.489969,0.883176,7.939817,P
56861.90467,16.581284,0.768115,9.468534,N
22381.88302,22.517701,0.768115,9.690155,N
27925.14538,25.375257,0.979796,9.970224,N
47772.22417,28.612046,1.024695,9.75028,N
78362.60527,25.375257,0.979796,10.775136,N
40665.11534,24.762785,0.883176,8.085011,N
38929.23956,24.762785,1.024695,9.798956,N
65560.80705,31.870194,1.187434,10.003791,N
31536.38607,26.075241,0.979796,9.361644,N
30939.17825,13.999863,0.714143,9.574554,N
55946.93469,9.538021,1.280625,7.517905,P
63756.24469,9.538021,0.768115,9.933954,P
63479.41195,22.517701,0.761577,8.367964,N
33412.20369,31.870194,0.761577,9.95357,N
71024.79548,24.762785,1,9.833507,N
38240.13891,25.375257,0.883176,10.390014,N
37586.68618,13.62865,0.685565,10.439312,N
53511.97635,26.075241,1.382027,11.880469,N
32238.46255,21.803717,1.024695,9.757561,N
56088.96997,13.62865,0.6245,9.021177,N
46197.01999,24.155421,0.883176,9.416181,N
53525.38536,9.538021,0.984886,9.958418,P
44919.46033,9.538021,0.979796,9.567949,N
41974.94261,26.075241,0.714143,9.700015,N
38733.76389,16.581284,0.761577,8.769666,N
49989.62282,13.62865,1.280625,9.803905,N
40117.24215,9.489969,1,9.695957,N
33693.71167,14.265338,0.883176,8.706081,N
19402.89771,9.538021,1.382027,10.036359,N
47486.86103,20.04417,0.685565,10.138824,N
27589.43364,25.375257,0.883176,8.821087,N
35759.80314,24.762785,1.153256,7.501449,N
43165.95789,13.999863,1.014889,9.817481,N
57935.53756,23.675769,0.830662,9.518987,N
51842.16332,9.489969,0.6245,9.19451,N
49989.62282,14.265338,0.768115,7.925248,N
65554.50122,25.375257,0.866025,9.523063,N
47362.78099,22.517701,0.984886,8.294627,N
33412.20369,16.581284,0.6245,9.638818,N
80435.60717,27.884215,1.024695,9.923296,N
57935.53756,9.489969,0.894427,9.757855,P
17146.69631,31.870194,0.830662,9.265018,N
45967.78224,31.870194,0.714143,9.70728,N
22617.80266,23.675769,0.979796,9.719741,N
28981.70782,9.489969,1.153256,8.254945,N
49188.37717,9.489969,0.938083,9.611671,P
39664.27846,28.612046,1.014889,9.75522,N
32744.45526,22.517701,0.894427,8.876822,N
43165.95789,25.375257,0.984886,9.663568,N
24090.22996,9.538021,0.714143,9.60779,P
30939.17825,5.258263,0.979796,9.749929,N
43165.95789,16.581284,0.768115,8.83106,N
72966.30418,22.517701,0.883176,10.274863,N
51538.82381,21.803717,1.014889,11.547379,N
55019.83757,14.265338,0.768115,8.624217,N
67968.10985,20.04417,1.153256,9.70003,N
74472.00504,16.581284,1.187434,9.920813,N
33412.20369,9.538021,1.014889,9.721572,N
53036.80872,9.538021,1.187434,10.594345,N
55019.83757,22.517701,1.014889,10.31313,N
38929.23956,23.675769,1.131371,9.410123,N
27603.45392,24.762785,1.280625,9.547681,N
33666.40352,24.155421,0.714143,10.366198,N
45444.34495,26.075241,0.685565,9.957935,N
56861.90467,26.075241,1.014889,9.539756,N
58921.68596,9.489969,0.6245,10.306338,P
32751.9546,9.538021,0.768115,9.494225,N
60498.0621,9.538021,1.187434,11.011499,P
32751.9546,24.601604,1.024695,10.510703,N
46869.77241,27.884215,0.984886,10.080262,N
44384.24894,26.075241,0.830662,7.834145,N
39368.98036,9.489969,1.153256,8.809665,P
34747.86717,27.884215,0.714143,9.586948,N
23851.9805,27.884215,1.153256,9.741545,N
47853.57402,9.538021,1,11.143606,N
47839.06753,13.999863,1.153256,8.963917,N
59621.66783,21.803717,0.938083,10.151405,N
20027.8669,28.612046,1.153256,9.551135,N
44518.76855,25.375257,0.984886,9.439281,N
50390.11044,24.601604,0.6245,9.542369,N
45230.88207,24.762785,0.883176,8.353505,N
27589.43364,23.675769,0.768115,9.849338,N
22730.7233,25.375257,1.024695,10.007615,N
40993.07073,25.375257,0.714143,10.104671,N
55992.61844,24.762785,0.768115,10.896786,N
72978.13156,27.884215,0.685565,9.36698,N
42895.78419,26.075241,0.938083,10.382915,N
66708.55827,23.675769,0.938083,9.417784,N
48386.3617,28.612046,1,9.964277,N
26565.46888,21.803717,1.280625,9.712797,N
58230.20234,5.258263,1.153256,10.35663,N
56865.31001,26.075241,0.984886,9.564613,N
35492.58518,16.581284,0.685565,9.598388,N
61300.5189,16.581284,0.938083,9.365965,N
61506.4536,5.258263,1.280625,9.412046,N
80435.60717,23.675769,0.6245,9.594744,N
67644.34755,9.489969,0.761577,10.298049,N
41718.23723,21.803717,0.883176,9.149883,N
44845.4423,13.62865,1.153256,9.707687,N
67211.14254,27.884215,1.131371,10.316914,N
35492.58518,24.155421,1.153256,10.128212,N
31536.38607,25.375257,0.894427,9.291576,N
36974.78301,26.075241,1.187434,9.552287,N
66708.55827,9.489969,1.024695,10.077784,N
40282.47926,21.803717,1.382027,8.129358,N
46234.7424,5.258263,0.685565,10.832384,N
37802.16289,9.489969,0.768115,9.556308,N
66708.55827,20.04417,0.761577,10.27722,N
46234.7424,28.612046,0.685565,9.129781,N
54447.41698,13.62865,1.014889,8.748296,N
47273.92618,31.870194,0.768115,10.078875,N
64031.05206,26.075241,1.280625,7.924203,N
59621.66783,13.62865,0.979796,9.689196,N
63479.41195,24.762785,0.984886,7.911397,N
56836.6604,31.870194,0.979796,8.154682,N
37004.97496,9.489969,1.187434,10.165195,N
40125.35048,26.075241,1.187434,9.600442,N
80427.87065,13.62865,0.761577,9.729879,N
52044.06401,26.075241,0.883176,9.498465,N
50378.99465,13.62865,0.768115,9.892032,N
47839.06753,26.075241,1.382027,9.775474,N
57946.55009,26.075241,1.382027,9.919291,N
30014.51166,25.375257,1.187434,9.688634,N
25643.47701,9.489969,1.382027,9.754848,P
39664.27846,31.870194,0.6245,11.394639,N
41301.59748,13.62865,0.685565,9.315129,N
63479.41195,22.517701,0.685565,7.94353,N
18481.37531,16.581284,1.153256,10.124943,N
46063.55014,27.884215,0.894427,10.305918,N
48404.35999,9.489969,0.984886,9.004701,P
34747.86717,17.957714,1.187434,9.737051,N
30098.80639,24.155421,0.894427,7.658006,N
54447.41698,25.375257,1.153256,9.672775,N
56836.6604,27.884215,0.979796,11.285972,N
24090.22996,21.803717,0.894427,9.80119,N
34968.53082,26.075241,1.280625,9.521741,N
67211.14254,24.762785,1.382027,9.743233,N
28359.74271,23.675769,1.382027,10.200511,N
31599.59969,21.803717,1.382027,9.728068,N
36480.47296,14.265338,0.883176,9.772176,N
37296.18422,31.870194,1.153256,8.875313,N
36480.47296,21.803717,0.883176,9.078238,N
44919.46033,24.601604,1.280625,9.566913,N
39035.46324,9.538021,1.187434,10.77118,N
37374.22234,21.803717,0.984886,9.833114,N
52044.06401,22.517701,1,10.157002,N
56861.90467,26.075241,1.187434,9.562954,N
43980.992,24.601604,0.714143,9.790785,N
54447.41698,9.489969,1.014889,9.689312,N
24090.22996,16.581284,0.984886,8.115051,N
36216.41908,21.803717,0.979796,10.458459,N
18481.37531,16.581284,1.280625,9.234932,N
59621.66783,9.538021,0.768115,8.259854,P
24632.93059,26.075241,0.761577,9.143514,N
35775.68603,24.601604,0.938083,9.690674,N
46309.29565,24.155421,1.382027,10.023973,N
50561.73821,21.803717,0.830662,8.924097,N
51842.16332,26.075241,0.685565,9.516029,N
58546.21588,24.762785,1.014889,11.112936,N
35718.04285,13.62865,1.187434,9.663947,N
58115.46158,20.04417,0.984886,9.837363,N
34968.53082,9.538021,0.761577,9.758287,N
46942.21607,13.62865,1.382027,9.666895,N
47273.92618,5.258263,1.024695,7.88641,N
73213.91493,9.538021,0.714143,9.731535,N
80427.87065,26.075241,1.382027,9.421092,N
42138.41514,9.489969,1.014889,11.249514,P
26213.73445,28.612046,0.830662,9.518414,N
52028.47951,20.04417,1.024695,6.965912,N
46908.55296,24.762785,0.979796,9.44467,N
39939.20929,5.258263,0.714143,10.539281,N
59040.66261,9.538021,1.187434,8.835331,N
41718.23723,27.884215,0.979796,8.307157,N
51842.16332,22.517701,0.883176,10.329618,N
28259.56349,9.489969,0.768115,9.468836,N
49659.91503,9.538021,0.761577,9.567085,P
57690.24174,23.675769,0.984886,9.989455,N
52044.06401,28.612046,1.131371,11.118511,N
65505.22258,14.265338,0.714143,9.737855,N
56836.6604,14.265338,1.024695,9.739675,N
37374.22234,14.265338,1.153256,9.517238,N
30014.51166,21.803717,1.382027,9.773392,N
65653.07082,5.258263,1.280625,9.802691,N
63479.41195,5.258263,1.280625,11.214367,N
35718.04285,26.075241,0.768115,9.810877,N
32617.42583,13.999863,0.830662,7.918945,N
68480.18361,5.258263,1.382027,9.738196,N
57946.55009,9.489969,0.685565,9.733986,N
32751.9546,9.538021,1.153256,9.657151,P
68469.0852,9.538021,0.883176,9.208153,N
71825.24915,28.612046,0.768115,11.331221,N
30014.51166,25.375257,0.714143,9.897408,N
42895.78419,26.075241,1.014889,10.148034,N
37004.97496,23.675769,1.014889,7.659259,N
36974.78301,20.04417,1.014889,7.890221,N
50062.7119,27.884215,0.768115,10.45913,N
48189.55044,9.538021,1.153256,9.634537,P
39815.22755,9.538021,1.131371,9.654797,N
38845.3852,13.62865,0.685565,9.731197,N
83882.99332,14.265338,0.830662,8.997324,N
60819.55912,25.375257,0.894427,9.76797,N
26213.73445,5.258263,0.984886,9.726809,N
18481.37531,9.489969,0.685565,9.843219,P
47273.92618,9.538021,0.685565,9.622601,P
64821.95691,24.762785,0.685565,9.433347,N
51797.58679,22.517701,1.131371,9.592266,N
36480.47296,24.155421,0.894427,9.375748,N
38911.95663,21.803717,1.187434,10.438198,N
38127.20708,24.601604,1,9.223659,N
37802.16289,21.803717,0.984886,9.78823,N
22617.80266,23.675769,0.830662,9.743138,N
42081.42984,21.803717,1.382027,9.539003,N
58921.68596,28.612046,0.768115,9.699955,N
44518.76855,9.538021,0.768115,8.800269,P
37198.49333,17.957714,1.153256,10.383519,N
27603.45392,28.612046,0.768115,9.305617,N
37198.49333,17.957714,1.014889,10.422301,N
45257.88488,21.803717,1.382027,8.033299,N
37198.49333,17.957714,0.938083,9.848328,N
27603.45392,24.762785,1.280625,9.281385,N
68480.18361,16.581284,0.938083,8.695804,N
27603.45392,31.870194,0.984886,9.295699,N
35759.80314,22.517701,0.894427,10.30825,N
45250.55005,13.62865,1.280625,8.800269,N
42207.32989,27.884215,0.894427,10.128958,N
41718.23723,9.538021,0.938083,9.632487,N
47772.22417,5.258263,1.153256,11.491679,N
37198.49333,17.957714,0.938083,9.848328,N
41767.07767,25.375257,1.131371,10.077915,N
47319.11633,5.258263,1.187434,8.410035,N
35451.22577,24.601604,0.894427,9.247352,N
37519.77724,5.258263,0.894427,7.199788,N
40117.24215,9.538021,0.761577,9.420448,N
36207.96046,21.803717,1.187434,10.458934,N
41301.59748,21.803717,1.280625,7.598409,N
27589.43364,9.538021,1.153256,9.509481,N
50336.07657,17.957714,1.187434,9.830173,N
37198.49333,17.957714,0.984886,10.24357,N
28981.70782,24.762785,0.6245,9.413506,N
14791.96801,5.258263,0.685565,9.697135,N
58439.7488,26.075241,0.761577,10.039361,N
46309.29565,25.375257,0.984886,10.172138,N
72432.42353,26.075241,0.938083,9.568632,N
57946.55009,9.538021,0.768115,9.317194,N
33932.9607,27.884215,1.014889,8.777033,N
39983.60991,24.762785,1.024695,10.619223,N
52044.06401,27.884215,1.024695,9.069692,N
40993.07073,13.999863,0.768115,9.472004,N
36216.41908,31.870194,1.280625,11.564822,N
65832.26107,9.489969,1.280625,9.016867,N
65832.26107,9.538021,0.768115,10.853592,N
44482.44618,26.075241,0.714143,9.372633,N
22381.88302,9.489969,1.131371,9.686803,N
48500.50595,17.957714,0.714143,9.425526,N
44384.24894,13.999863,0.768115,10.302726,N
43980.992,9.489969,1.153256,10.453648,N
46397.86903,28.612046,0.714143,10.891128,N
36216.41908,5.258263,0.768115,11.120093,N
46197.01999,21.803717,1.382027,9.62527,N
36480.47296,22.517701,0.768115,8.984511,N
37004.97496,25.375257,1.280625,9.178834,N
38289.03123,22.517701,0.894427,8.863916,N
64152.12796,23.675769,1.187434,8.362007,N
52070.17376,26.075241,1.153256,10.135386,N
35451.22577,9.489969,1.153256,9.842186,N
71024.79548,9.489969,0.984886,10.021132,N
31536.38607,24.601604,1.382027,9.608098,N
74224.19852,9.538021,1.153256,9.968865,N
30014.51166,26.075241,0.685565,9.778552,N
46942.21607,21.803717,0.685565,10.41265,N
32793.02517,21.803717,1.280625,9.769295,N
48404.35999,9.538021,1,9.738078,N
34968.53082,9.489969,0.714143,9.378913,N
35759.80314,25.375257,1.014889,9.54686,N
41718.23723,27.884215,1.014889,9.959227,N
26213.73445,9.538021,0.883176,9.564492,P
30098.80639,9.489969,1,9.780484,P
46377.27035,5.258263,1.382027,8.126408,N
42895.78419,22.517701,0.685565,9.722828,N
46039.26673,9.538021,0.883176,9.71127,N
50103.59086,16.581284,1.014889,9.643827,N
54885.77584,24.601604,0.984886,8.784674,N
46063.55014,9.489969,1.382027,8.449381,P
44845.4423,24.762785,0.938083,9.794713,N
46908.55296,23.675769,0.938083,11.356894,N
80435.60717,24.762785,0.714143,9.800096,N
54825.48305,27.884215,0.768115,9.569189,N
44845.4423,27.884215,0.685565,9.670464,N
30014.51166,26.075241,0.866025,9.545881,N
58108.71187,27.884215,0.894427,9.384343,N
61350.57414,27.884215,0.714143,9.880765,N
56865.31001,31.870194,0.883176,9.284569,N
54885.77584,9.489969,1.382027,9.527517,P
48162.03496,26.075241,1.024695,9.486698,N
36974.78301,28.612046,1.131371,9.329582,N
50224.42963,13.62865,0.883176,8.369185,N
28981.70782,25.375257,1.131371,9.595757,N
37019.3034,13.62865,1.153256,10.04268,N
46234.7424,26.075241,0.768115,12.08033,N
22381.88302,13.999863,1.187434,11.232203,N
49188.37717,28.612046,1.153256,9.808838,N
60498.0621,9.538021,1.153256,9.787638,N
63592.4634,24.601604,1.014889,9.464182,N
42081.42984,26.075241,0.768115,9.705025,N
25596.99329,9.489969,0.768115,8.221379,P
78362.60527,27.884215,0.984886,7.736657,N
41974.94261,27.884215,1.153256,8.416999,N
59365.6037,9.538021,1.153256,10.379738,P
38240.13891,21.803717,1,9.639813,N
63592.4634,26.075241,1.187434,9.640015,N
66678.9425,9.489969,0.761577,9.788765,N
41301.59748,22.517701,0.883176,9.778887,N
60498.0621,9.489969,0.768115,9.031488,N
42207.32989,26.075241,1.024695,9.692948,N
69027.44942,26.075241,0.984886,10.237747,N
47802.26011,24.601604,0.768115,9.451165,N
35591.87085,13.999863,1.131371,10.363334,N
65560.80705,26.075241,1.382027,9.643207,N
33764.39009,21.803717,1,9.855343,N
44666.47238,20.04417,0.984886,9.588013,N
58230.20234,13.999863,0.768115,10.163687,N
35492.58518,28.612046,0.761577,9.620118,N
45444.34495,13.62865,0.714143,11.621978,N
65513.63628,24.155421,1.187434,10.195887,N
40981.85809,24.601604,1.280625,8.568921,N
77885.51697,13.62865,0.984886,9.64432,N
48386.3617,9.489969,0.894427,9.63662,P
39019.39759,31.870194,0.768115,9.457256,N
26213.73445,28.612046,0.685565,11.393777,N
80078.6489,9.489969,1.382027,9.565939,N
22617.80266,9.538021,0.761577,9.331085,P
68480.18361,5.258263,1.382027,9.450133,N
58838.51114,9.489969,0.984886,9.692671,N
61350.57414,13.999863,0.768115,7.863123,N
39939.20929,9.538021,1,10.458537,P
49989.62282,9.538021,0.685565,11.631678,P
24090.22996,9.489969,1.382027,10.322754,P
48386.3617,9.489969,1.280625,9.690267,P
30014.51166,27.884215,0.685565,9.757088,N
46197.01999,28.612046,0.714143,9.879152,N
31536.38607,24.601604,0.714143,9.802195,N
53304.38101,26.075241,1.382027,9.601473,N
38845.3852,5.258263,0.714143,10.144939,N
58004.30303,24.762785,1.187434,9.705657,N
45444.34495,9.489969,0.883176,9.669802,N
38911.95663,24.601604,1.014889,9.738861,P
77789.2409,13.62865,1.153256,9.797259,N
49174.75525,9.489969,0.6245,9.940545,N
43980.992,21.803717,0.714143,9.69952,N
80219.78327,22.517701,0.761577,10.805626,N
46234.7424,24.155421,0.685565,9.775607,N
65398.37511,24.155421,0.761577,8.639465,N
46063.55014,27.884215,1,8.124589,N
22081.79926,27.884215,0.883176,8.713529,N
49188.37717,21.803717,0.938083,9.8794,N
56123.25585,21.803717,1.131371,7.590727,N
56861.90467,26.075241,1.382027,8.107223,N
27603.45392,24.601604,0.938083,9.055451,N
35492.58518,5.258263,1.382027,9.380452,N
33932.9607,27.884215,1.187434,9.131791,N
52070.17376,9.538021,0.866025,8.643125,P
47525.63666,28.612046,0.984886,10.908948,N
48010.72967,26.075241,0.979796,9.816892,N
75020.91892,5.258263,1.280625,9.665761,N
30386.68982,26.075241,0.894427,8.059614,N
38845.3852,27.884215,0.685565,9.740069,N
22617.80266,13.62865,0.979796,9.596055,N
51842.16332,9.538021,0.984886,9.5762,P
22381.88302,24.601604,0.830662,9.132498,N
66708.55827,9.489969,1,10.018625,P
27811.2062,26.075241,0.768115,10.39811,N
54104.8271,26.075241,0.761577,9.731507,N
30939.17825,24.155421,1.382027,9.129675,N
43146.79404,26.075241,0.866025,10.406036,N
56861.90467,9.538021,1.153256,8.518034,P
57935.53756,23.675769,0.830662,9.942514,N
50336.07657,26.075241,1.024695,10.081535,N
61277.77549,13.62865,1.153256,9.874395,N
37655.51249,27.884215,0.984886,11.082376,N
64083.33694,24.762785,1.014889,10.396013,N
61300.5189,5.258263,1,9.348025,N
47357.75499,13.999863,0.830662,9.8551,N
28259.56349,13.62865,1,9.889919,N
31536.38607,21.803717,0.768115,9.401687,N
24523.61422,16.581284,1.153256,9.606408,N
41974.94261,23.675769,1.024695,9.757557,N
26565.46888,9.538021,1,9.84435,P
49001.04816,5.258263,0.714143,9.921111,N
45257.88488,9.489969,1.024695,9.631102,N
52023.47526,9.489969,1.280625,9.532087,P
17146.69631,13.62865,1.153256,9.911559,N
42269.52644,26.075241,0.714143,9.960899,N
27811.2062,23.675769,0.883176,9.762128,N
30014.51166,9.489969,1.280625,9.734823,N
39508.55829,22.517701,1.014889,9.930105,N
71730.72906,9.489969,0.984886,9.990361,P
66678.9425,31.870194,0.883176,9.35699,N
18997.38341,13.999863,1.153256,9.569025,N
56546.09013,13.62865,1.187434,9.57824,N
35718.04285,9.538021,1.153256,9.01264,N
51641.01884,9.538021,0.938083,9.695297,P
35759.80314,9.489969,0.761577,11.018443,N
39508.55829,22.517701,0.714143,9.664003,N
61350.57414,9.489969,1.131371,9.805664,N
51182.46467,25.375257,0.883176,9.765615,N
62033.46627,21.803717,1.014889,9.33885,N
61573.77185,22.517701,0.883176,9.082125,N
56536.92584,9.538021,1.280625,8.755461,N
18481.37531,26.075241,0.830662,10.478568,N
64821.95691,23.675769,0.984886,9.063466,N
32617.42583,24.155421,0.979796,9.41984,N
34385.03975,9.489969,0.979796,9.685861,P
58439.7488,9.489969,1.153256,11.115258,N
27811.2062,13.62865,1.024695,9.67477,N
35591.87085,22.517701,1.131371,9.699965,N
43165.95789,21.803717,0.830662,8.819231,N
35451.22577,9.538021,0.979796,8.730988,N
40981.85809,9.489969,0.768115,10.338375,N
61740.88705,24.601604,0.714143,9.710193,N
75355.33187,9.489969,0.979796,10.175708,P
19402.89771,13.999863,0.6245,9.062172,N
48399.70433,31.870194,0.883176,9.813018,N
54885.77584,28.612046,1.153256,8.242843,N
18481.37531,24.155421,0.761577,8.057682,N
59670.3522,22.517701,1.382027,9.895717,N
28981.70782,9.538021,1.280625,9.625418,P
73213.91493,9.538021,1,9.645321,N
41767.07767,23.675769,0.685565,9.525719,N
63762.37753,25.375257,0.685565,8.516986,N
56536.92584,5.258263,1.014889,9.590171,N
48404.35999,28.612046,1.131371,9.769836,N
49989.62282,14.265338,1.153256,7.855248,N
34747.86717,5.258263,0.714143,8.879415,N
42301.88767,24.762785,1.187434,8.791244,N
46234.7424,23.675769,0.761577,9.81581,N
24632.93059,5.258263,0.761577,9.615677,N
69079.62347,9.489969,1,10.456799,N
33547.47882,24.601604,0.938083,10.771266,N
50298.72063,24.601604,0.883176,9.355423,N
62142.79697,5.258263,0.938083,9.856373,N
37198.49333,13.999863,0.685565,9.541028,N
46039.26673,26.075241,1,10.255032,N
65269.86037,23.675769,1.280625,9.847321,N
42895.78419,31.870194,1.024695,9.711906,N
58546.21588,9.538021,1.153256,9.49997,P
22081.79926,27.884215,0.685565,10.233914,N
32751.9546,26.075241,0.685565,9.946302,N
47839.06753,27.884215,0.984886,9.624771,N
59569.61999,17.957714,0.768115,9.691321,N
33412.20369,21.803717,0.761577,9.427087,N
60498.0621,13.62865,0.894427,9.349105,N
56818.91424,9.538021,1.153256,10.441291,N
26565.46888,9.489969,1.382027,10.61296,P
14791.96801,13.62865,0.768115,9.286177,N
27589.43364,31.870194,1.014889,9.12446,N
61740.88705,13.62865,1.280625,9.876344,N
63469.28454,9.489969,0.883176,9.657781,P
28981.70782,14.265338,1.131371,10.19758,N
42840.19856,27.884215,1.024695,9.778963,N
41763.02016,9.489969,1.131371,10.061251,P
60454.8705,26.075241,0.714143,9.797386,N
52044.06401,14.265338,0.761577,9.739675,N
64083.33694,21.803717,0.866025,10.262203,N
55990.29005,9.489969,1.382027,9.724707,P
55946.93469,25.375257,1.280625,10.14002,N
50257.68247,9.538021,1.014889,9.393968,N
46108.21842,5.258263,1.131371,9.447759,N
47486.86103,21.803717,1.014889,9.356844,N
43146.79404,24.155421,0.714143,9.631482,N
65398.37511,9.538021,1.014889,9.884032,P
35759.80314,9.489969,0.6245,9.477223,N
19402.89771,22.517701,1.014889,11.792495,N
43459.76888,9.538021,1.131371,9.530251,P
45636.1148,5.258263,0.984886,9.534274,N
65269.86037,26.075241,1.382027,9.927851,N
54885.77584,24.601604,1.153256,9.7999,N
58004.30303,21.803717,1.280625,9.810751,N
57935.53756,13.999863,1.382027,9.057397,N
40082.36581,9.489969,1.280625,10.587008,P
47639.66181,27.884215,0.938083,11.302557,N
35451.22577,13.999863,1.014889,9.246496,N
39035.46324,24.155421,1.131371,9.052489,N
24523.61422,26.075241,0.685565,9.440528,N
41974.94261,27.884215,0.761577,11.196937,N
67211.14254,24.762785,0.6245,9.802023,N
43459.76888,28.612046,1,9.756328,N
63479.41195,9.538021,0.714143,10.166718,P
49001.04816,9.538021,0.984886,10.194735,P
34747.86717,24.155421,1.153256,9.760923,N
30014.51166,27.884215,1.153256,9.210036,N
47357.75499,24.762785,0.894427,9.900474,N
39368.98036,26.075241,0.685565,9.994538,N
31536.38607,31.870194,1.382027,9.613213,N
71730.72906,24.155421,0.768115,10.247853,N
36769.08378,13.62865,0.685565,10.306782,N
51842.16332,5.258263,1.153256,9.56912,N
49174.75525,16.581284,0.685565,11.098905,N
50336.07657,27.884215,0.685565,9.832495,N
61300.5189,5.258263,1.153256,9.79867,N
42301.88767,9.538021,1.131371,10.262794,N
32617.42583,23.675769,1.153256,10.01377,N
77885.51697,24.601604,0.714143,8.02625,N
31536.38607,31.870194,1.014889,11.358514,N
46908.55296,5.258263,1.024695,9.774881,N
47362.78099,13.62865,1.382027,9.923064,N
39983.60991,24.762785,0.685565,9.779251,N
18930.2762,17.957714,0.866025,7.732839,N
63479.41195,13.62865,0.938083,9.483671,N
57935.53756,22.517701,1.153256,9.300348,N
47486.86103,9.489969,1.187434,8.694053,N
34747.86717,24.155421,0.883176,7.841644,N
35718.04285,5.258263,1.131371,8.509196,N
65653.07082,9.538021,0.714143,9.338038,P
22730.7233,17.957714,1,9.575651,N
18930.2762,17.957714,0.866025,7.929907,N
42737.30395,5.258263,0.768115,9.622336,N
39664.27846,23.675769,1,8.039741,N
39508.55829,22.517701,0.714143,9.633644,N
40665.11534,13.999863,0.685565,9.897021,N
38929.23956,26.075241,1.382027,9.757268,N
56861.90467,9.538021,0.685565,9.716862,P
44919.46033,21.803717,0.768115,9.887904,N
24632.93059,9.538021,0.883176,10.805131,P
32617.42583,9.538021,1.024695,8.632465,P
33764.39009,13.999863,1.280625,9.215486,N
48500.50595,16.581284,1.153256,9.839493,N
36480.47296,5.258263,0.894427,10.354371,N
50298.72063,26.075241,0.761577,9.339587,N
40993.07073,13.999863,1.014889,9.372728,N
32238.46255,9.538021,0.883176,9.669117,P
58921.68596,24.155421,1.280625,9.430478,N
73985.63731,13.999863,0.866025,9.56933,N
61624.05022,9.489969,0.830662,11.315735,N
49174.75525,26.075241,1.131371,9.707466,N
47839.06753,13.999863,1.382027,9.831787,N
60498.0621,26.075241,0.883176,10.080085,N
61516.42342,5.258263,0.894427,9.284786,N
56536.65185,26.075241,0.938083,9.877984,N
29066.60829,24.762785,1.014889,10.024905,N
50383.13168,21.803717,0.685565,12.888748,N
61740.88705,24.762785,0.984886,10.329368,N
44518.76855,27.884215,1.187434,8.934872,N
42466.6335,13.62865,1.153256,9.536139,N
47525.63666,24.762785,0.883176,11.382271,N
31599.59969,24.762785,1.024695,10.137419,N
24090.22996,26.075241,0.768115,9.846402,N
36480.47296,31.870194,0.685565,9.791415,N
42840.19856,28.612046,1.153256,10.043479,N
18930.2762,13.62865,0.979796,9.636354,N
33666.40352,9.489969,1,9.136728,N
32793.02517,9.489969,0.768115,8.994529,N
68480.18361,28.612046,1.014889,9.817495,N
47362.78099,24.155421,0.685565,10.387701,N
61740.88705,23.675769,1.131371,9.747416,N
37802.16289,22.517701,0.761577,9.983275,N
46309.29565,31.870194,0.714143,11.194671,N
55946.93469,24.601604,1.187434,9.742108,N
51797.58679,26.075241,0.830662,8.272854,N
56836.6604,9.489969,1,10.272749,P
56123.25585,26.075241,1.153256,9.965171,N
55992.61844,5.258263,1.187434,9.743113,N
52044.06401,24.762785,1.382027,9.8664,N
50062.7119,31.870194,0.768115,9.710859,N
61300.5189,9.538021,0.714143,9.521905,N
63482.30006,13.62865,0.714143,9.869176,N
41767.07767,13.999863,0.830662,9.891397,N
69027.44942,9.489969,1.382027,9.451715,P
36480.47296,9.489969,0.938083,8.233432,N
74188.48093,21.803717,1.131371,8.670077,N
58230.20234,24.155421,1.382027,8.029793,N
38127.20708,5.258263,0.761577,8.842813,N
37198.49333,27.884215,0.984886,8.864146,N
33547.47882,22.517701,1.131371,9.603886,N
54438.59283,16.581284,1.024695,9.663568,N
71698.88366,14.265338,1.382027,7.188523,N
61624.05022,26.075241,1.014889,9.979075,N
51641.01884,9.538021,0.768115,10.253522,P
38929.23956,22.517701,1.153256,9.760303,N
61740.88705,21.803717,1.187434,9.659806,N
27925.14538,21.803717,0.768115,9.706113,N
68177.20148,20.04417,0.768115,7.813983,N
47772.22417,25.375257,1.382027,8.055098,N
61567.84951,25.375257,1.024695,9.619121,N
28981.70782,21.803717,1.153256,9.544198,N
31001.40475,21.803717,0.761577,9.737462,N
64099.78696,9.538021,0.768115,9.61833,N
49174.75525,9.538021,1.014889,9.66299,P
45763.78577,9.538021,1.382027,9.448589,N
38845.3852,24.601604,0.685565,9.010748,N
42466.6335,5.258263,1.024695,10.539296,N
59670.3522,9.538021,1.280625,8.502929,P
68177.20148,16.581284,0.883176,8.524184,N
32793.02517,24.155421,0.984886,8.821011,N
52028.47951,5.258263,0.830662,9.732332,N
40117.24215,9.538021,0.685565,9.999173,N
50378.99465,27.884215,0.768115,10.333717,N
52044.06401,28.612046,1.153256,9.832209,N
14791.96801,26.075241,1.382027,9.592318,N
17146.69631,24.601604,0.768115,9.731335,N
39664.27846,24.601604,0.984886,9.8038,N
69547.50428,5.258263,0.685565,9.730563,N
55992.61844,24.601604,0.883176,9.834793,N
56861.90467,21.803717,0.979796,9.656757,N
61740.88705,28.612046,0.938083,9.808274,N
52831.05676,21.803717,0.938083,9.70939,N
54104.8271,27.884215,0.979796,9.712813,N
32617.42583,26.075241,0.830662,7.954595,N
68480.18361,9.489969,1.382027,11.41826,N
42737.30395,17.957714,1.382027,10.289587,N
31997.63825,13.999863,1.280625,9.254033,N
61056.42251,21.803717,1.131371,10.445669,N
39508.55829,22.517701,0.714143,9.232542,N
24090.22996,9.538021,0.6245,10.103661,N
40125.35048,27.884215,0.761577,8.653928,N
48540.10928,5.258263,1.187434,8.861947,N
65832.26107,9.489969,1.153256,9.567677,N
44845.4423,27.884215,0.685565,8.141925,N
43980.992,22.517701,0.685565,10.882345,N
19402.89771,21.803717,1.187434,9.760485,N
19402.89771,21.803717,1.187434,9.616872,N
48301.23333,27.884215,0.714143,9.714622,N
67968.10985,9.489969,1,9.127229,P
47362.78099,5.258263,0.685565,9.952394,N
39035.46324,23.675769,0.938083,7.90381,N
31242.87635,9.489969,1,9.640972,N
33693.71167,13.999863,0.979796,9.739121,N
28981.70782,24.155421,0.761577,10.882345,N
58230.20234,9.538021,1.153256,9.235721,N
25596.99329,9.538021,0.938083,9.841648,P
61740.88705,23.675769,0.768115,9.135579,N
80078.6489,26.075241,0.938083,9.641478,N
38127.20708,16.581284,1.014889,11.448561,N
62142.79697,9.538021,0.883176,11.64185,P
47362.78099,31.870194,1.382027,9.709877,N
37802.16289,31.870194,0.830662,11.042678,N
58004.30303,5.258263,0.830662,9.743646,N
55992.61844,20.04417,1.382027,8.041646,N
51397.25086,24.762785,1.131371,8.330191,N
51797.58679,9.489969,1.014889,9.391681,N
73085.1063,24.601604,0.685565,8.166107,N
29898.07282,27.884215,0.685565,9.502138,N
61350.57414,5.258263,0.6245,9.094615,N
56088.96997,23.675769,0.6245,8.991085,N
37374.22234,21.803717,0.984886,9.552711,N
37198.49333,17.957714,0.979796,9.911705,N
27603.45392,24.601604,1.382027,9.607503,N
54040.27594,17.957714,0.685565,9.627857,N
40282.47926,9.538021,0.979796,8.306842,N
27603.45392,24.601604,1.153256,9.297134,N
53304.38101,16.581284,1.187434,9.032478,N
35492.58518,24.762785,0.714143,10.123525,N
65398.37511,31.870194,0.984886,10.554401,N
44919.46033,16.581284,0.768115,11.22115,N
58465.70509,24.601604,1.014889,9.181167,N
58124.88173,26.075241,0.714143,9.813897,N
63479.41195,20.04417,0.768115,9.669573,N
38733.76389,24.155421,0.685565,9.913111,N
24523.61422,13.62865,1.280625,11.396369,N
33208.28558,16.581284,1.024695,9.495314,N
55946.93469,26.075241,1,8.471833,N
61740.88705,9.538021,1.280625,9.648691,N
32744.45526,24.601604,1.280625,9.337541,N
36451.18139,27.884215,0.984886,9.987086,N
67211.14254,24.155421,1.024695,9.705767,N
39019.39759,25.375257,0.866025,9.579281,N
47273.92618,13.999863,0.685565,10.010862,N
40125.35048,9.538021,0.768115,9.572422,N
32238.46255,22.517701,1.382027,10.310546,N
39815.22755,31.870194,0.883176,9.635356,N
65832.26107,13.999863,1.014889,12.112421,N
36207.96046,9.538021,0.761577,10.449639,N
56861.90467,27.884215,0.979796,9.699553,N
32778.46646,24.601604,0.938083,9.45317,N
32751.9546,9.538021,0.938083,9.470254,P
31599.59969,23.675769,0.830662,9.907508,N
63620.70829,22.517701,0.714143,9.700248,N
38240.13891,13.999863,1.014889,8.305556,N
33412.20369,31.870194,1.187434,7.93286,N
26213.73445,9.538021,1.280625,11.583693,N
27925.14538,27.884215,1.014889,9.576567,N
42081.42984,13.999863,0.761577,10.540918,N
42840.19856,9.489969,0.768115,10.087783,N
39664.27846,26.075241,0.768115,7.366081,N
67181.30364,28.612046,0.714143,9.769613,N
31599.59969,5.258263,0.685565,9.813466,N
50298.72063,9.538021,0.938083,11.11736,N
29898.07282,20.04417,1,9.636071,N
52023.47526,9.489969,0.984886,9.697785,N
38240.13891,9.489969,1,10.563797,P
40665.11534,22.517701,1.382027,8.785668,N
30098.80639,13.999863,0.979796,9.3434,N
43146.79404,28.612046,0.685565,9.780658,N
17146.69631,27.884215,0.979796,10.080262,N
40113.38356,9.489969,1.014889,9.50123,N
69079.62347,27.884215,0.685565,9.522835,N
18481.37531,17.957714,1,11.036472,N
50224.42963,13.62865,0.883176,9.80679,N
37019.3034,13.999863,0.883176,10.1282,N
46942.21607,28.612046,0.894427,9.007193,N
47853.57402,24.762785,1.187434,9.614468,N
43653.49497,13.999863,0.685565,9.528548,N
47839.06753,28.612046,1.280625,9.986446,N
25615.97923,9.538021,0.894427,10.455454,N
56836.6604,25.375257,0.979796,9.516929,N
52831.05676,13.62865,0.685565,10.419418,N
38911.95663,25.375257,0.984886,10.699544,N
61300.5189,13.62865,0.768115,9.790452,N
59621.66783,27.884215,1.280625,9.657048,N
47362.78099,9.489969,1.382027,9.652492,N
42895.78419,26.075241,0.883176,8.406554,N
46377.27035,28.612046,0.830662,9.586573,N
48404.35999,16.581284,0.979796,9.620411,N
69027.44942,9.538021,1.131371,10.071042,N
56836.6604,9.538021,0.979796,9.985845,N
42860.786,14.265338,0.938083,10.103982,N
46063.55014,26.075241,0.984886,10.145569,N
59355.98246,24.155421,0.685565,9.802866,N
38929.23956,9.489969,0.685565,9.800825,P
71024.79548,20.04417,0.938083,10.598876,N
75367.5465,21.803717,0.761577,9.569288,N
49659.91503,9.489969,0.979796,9.677196,N
46063.55014,9.538021,1.382027,11.776357,N
25596.99329,13.999863,0.894427,9.437859,N
63620.70829,9.489969,1.014889,9.796497,N
40665.11534,5.258263,1.382027,9.798008,N
39983.60991,13.999863,1.024695,11.439521,N
58838.51114,24.601604,0.768115,10.476435,N
67200.24979,27.884215,0.938083,7.817847,N
54040.27594,24.601604,1.153256,11.67453,N
38240.13891,31.870194,0.984886,9.791077,N
30098.80639,9.489969,0.938083,9.977439,N
42081.42984,13.999863,0.768115,9.856895,N
44518.76855,5.258263,0.979796,8.906366,N
60498.0621,26.075241,0.984886,8.590701,N
58230.20234,22.517701,0.768115,9.529958,N
35630.812,26.075241,0.768115,9.562716,N
48500.50595,9.489969,0.938083,11.444744,N
28981.70782,21.803717,0.883176,9.782631,N
45257.88488,21.803717,0.984886,10.157363,N
35775.68603,21.803717,1.280625,9.758358,N
63756.24469,9.489969,1.014889,9.718243,N
55946.93469,24.601604,1.153256,9.527583,N
24523.61422,9.538021,1.131371,7.210331,P
40665.11534,24.601604,0.984886,9.646031,N
63592.4634,24.762785,0.768115,9.174298,N
61624.05022,24.601604,1.131371,10.108597,N
38845.3852,25.375257,0.685565,9.762736,N
67968.10985,9.489969,0.768115,8.972413,N
58838.51114,21.803717,1.187434,8.953478,N
47273.92618,24.155421,1.024695,9.569644,N
71334.53352,5.258263,0.714143,10.027434,N
38733.76389,14.265338,0.761577,9.668656,N
39368.98036,27.884215,1.280625,8.691144,N
83735.4141,9.538021,1.014889,10.860715,N
32778.46646,27.884215,1.280625,11.414821,N
36480.47296,9.538021,1.131371,10.406589,P
49174.75525,31.870194,0.938083,9.373036,N
68684.53803,26.075241,1.024695,9.169002,N
50378.99465,24.601604,1.014889,9.780237,N
42269.52644,9.489969,1.024695,11.647658,N
24630.56132,24.762785,1.382027,10.011125,N
42466.6335,9.538021,0.714143,9.768625,N
67968.10985,9.489969,0.984886,12.550929,N
46063.55014,17.957714,0.768115,8.584133,N
47639.66181,9.538021,0.714143,11.729674,N
58838.51114,27.884215,1.280625,9.717891,N
27925.14538,23.675769,1.014889,9.727259,N
54438.59283,13.999863,0.768115,8.088577,N
74796.7763,23.675769,0.984886,8.15521,N
28359.74271,28.612046,1.014889,10.314409,N
48540.10928,26.075241,0.883176,9.888303,N
59670.3522,23.675769,0.768115,10.002278,N
27603.45392,24.155421,0.830662,9.225345,N
66378.17845,9.489969,1,9.484335,N
27925.14538,9.538021,1.153256,9.139598,N
41301.59748,9.489969,0.883176,8.712677,N
65505.22258,9.538021,0.984886,9.300516,P
37019.3034,26.075241,1,9.494619,N
50298.72063,5.258263,1.280625,9.760628,N
68250.38711,13.62865,0.768115,8.026831,N
38127.20708,16.581284,0.984886,10.069493,N
32744.45526,28.612046,1.153256,7.571587,N
36451.18139,9.538021,0.894427,10.173657,P
37004.97496,9.538021,0.979796,9.234028,N
48189.55044,24.762785,0.984886,9.301377,N
39939.20929,26.075241,1.382027,10.838684,N
53511.97635,9.538021,0.714143,9.682212,N
61056.42251,9.538021,0.984886,9.313732,P
42737.30395,28.612046,0.979796,9.80806,N
47839.06753,31.870194,0.979796,9.400253,N
47273.92618,9.538021,0.761577,9.609395,N
71024.79548,26.075241,1.014889,9.418938,N
55992.61844,31.870194,0.984886,9.830056,N
83793.04468,9.489969,1.153256,9.775882,N
46908.55296,5.258263,1.024695,11.422511,N
73213.91493,23.675769,1,9.334384,N
72978.13156,9.489969,0.979796,9.557493,N
44919.46033,24.601604,1.014889,9.630762,N
51797.58679,26.075241,0.883176,10.823563,N
59365.6037,20.04417,0.768115,11.047954,N
17795.4505,9.538021,0.685565,9.825781,P
53304.38101,26.075241,1.014889,10.200254,N
26213.73445,23.675769,1.187434,9.427983,N
36451.18139,9.489969,0.768115,9.841112,P
56582.81713,27.884215,0.768115,8.831497,N
34968.53082,26.075241,0.714143,10.49958,N
59040.66261,26.075241,1.024695,9.358261,N
77885.51697,26.075241,1.280625,9.707849,N
44919.46033,24.601604,0.984886,9.635999,N
14791.96801,9.489969,0.768115,9.050595,N
67170.41574,9.538021,0.979796,9.607576,N
52044.06401,26.075241,0.685565,9.992164,N
49935.7471,9.538021,1,9.553639,P
57920.82428,9.538021,1.187434,8.420847,N
50378.99465,9.538021,0.938083,10.959308,N
37655.51249,24.155421,1.187434,9.970763,N
17795.4505,9.538021,1.153256,11.046411,N
35775.68603,9.489969,1.153256,9.073267,N
39815.22755,24.601604,1.131371,8.512937,N
42081.42984,31.870194,0.768115,9.684505,N
50062.7119,9.489969,1.280625,9.75727,N
38240.13891,28.612046,0.768115,9.771261,N
36974.78301,5.258263,0.883176,9.578486,N
32793.02517,20.04417,0.938083,9.476936,N
56088.96997,25.375257,1.280625,9.581059,N
17146.69631,25.375257,1.382027,10.037586,N
74796.7763,13.62865,0.830662,9.708456,N
50062.7119,9.489969,0.714143,9.672293,N
37296.18422,9.538021,0.768115,8.446533,N
61814.3365,28.612046,1.382027,9.669542,N
42269.52644,28.612046,0.938083,9.78837,N
73085.1063,9.538021,0.883176,10.596567,N
33693.71167,13.999863,1.024695,9.697769,N
41283.26132,9.489969,0.979796,11.823784,N
22381.88302,13.62865,0.714143,9.825706,N
49659.91503,24.601604,0.714143,9.784674,N
28259.56349,28.612046,0.883176,9.73682,N
40665.11534,24.155421,1.187434,8.060055,N
31599.59969,16.581284,0.830662,9.747864,N
49174.75525,26.075241,1.280625,9.709033,N
64821.95691,26.075241,1,8.797951,N
45395.61449,26.075241,1.382027,11.421763,N
42301.88767,31.870194,0.768115,9.683257,N
54040.27594,22.517701,0.714143,9.257448,N
56582.81713,26.075241,1.153256,9.761052,N
58838.51114,24.601604,1.153256,8.779789,N
61740.88705,23.675769,0.984886,10.35994,N
28259.56349,26.075241,0.938083,8.568236,N
46063.55014,9.489969,0.938083,11.052345,N
35630.812,26.075241,1.131371,9.58205,N
78375.30736,28.612046,1.131371,11.484746,N
61567.84951,16.581284,0.685565,9.919516,N
33412.20369,26.075241,0.979796,11.86908,N
62033.46627,14.265338,1,9.906331,N
44384.24894,25.375257,1.187434,9.704627,N
36974.78301,5.258263,0.761577,9.282628,N
42081.42984,13.62865,0.685565,9.910107,N
61740.88705,24.762785,0.6245,8.357668,N
55992.61844,22.517701,0.761577,8.703436,N
59621.66783,9.489969,0.761577,9.704387,N
57690.24174,24.601604,0.938083,11.245002,N
55992.61844,9.489969,0.979796,9.942296,N
38289.03123,31.870194,0.866025,9.575738,N
38929.23956,23.675769,1.187434,12.298971,N
36772.62067,27.884215,1.382027,11.788468,N
36769.08378,26.075241,1,9.430069,N
52044.06401,5.258263,0.761577,9.739912,N
51538.82381,9.538021,0.979796,10.024178,N
75033.07934,9.489969,0.761577,10.043474,N
30939.17825,13.62865,0.830662,10.036824,N
47273.92618,9.538021,1.280625,9.741668,N
30829.88732,22.517701,0.894427,9.539518,N
39983.60991,24.762785,1.024695,10.607973,N
63479.41195,24.601604,1.014889,11.41357,N
55946.93469,25.375257,1.280625,10.115639,N
42840.19856,5.258263,0.979796,9.594055,N
50298.72063,9.538021,1.014889,9.611139,N
66307.00041,21.803717,1.382027,9.948576,N
30939.17825,20.04417,0.761577,11.068093,N
33666.40352,24.762785,1,9.578998,N
71730.72906,13.999863,0.979796,9.791801,N
20027.8669,24.762785,0.685565,8.447946,N
56861.90467,23.675769,0.685565,10.525475,N
58108.71187,26.075241,1.382027,10.112066,N
74188.48093,23.675769,0.714143,9.872091,N
35718.04285,9.489969,1.280625,9.725298,N
46063.55014,9.489969,1.014889,9.679001,N
66678.9425,25.375257,0.984886,9.294716,N
47639.66181,9.489969,0.894427,11.0693,N
52070.17376,5.258263,1.187434,8.551622,N
52028.47951,22.517701,0.883176,11.84474,N
32778.46646,9.538021,1.153256,9.197669,N
42081.42984,13.62865,0.685565,9.749421,N
52070.17376,22.517701,0.768115,9.523295,N
38845.3852,9.538021,0.685565,12.366969,N
44384.24894,24.762785,0.979796,9.707989,N
37802.16289,31.870194,0.685565,9.775649,N
52070.17376,14.265338,1.024695,9.969288,N
36835.4006,24.601604,1.280625,9.002716,N
61056.42251,24.601604,1.280625,9.683257,N
46063.55014,24.155421,0.883176,9.919291,N
44482.44618,27.884215,1.382027,9.241694,N
64083.33694,25.375257,0.768115,9.6345,N
42466.6335,9.538021,0.979796,10.561729,P
35630.812,23.675769,0.830662,8.993851,N
57935.53756,25.375257,0.883176,9.68139,N
30386.68982,16.581284,0.685565,9.628523,N
41301.59748,28.612046,1.153256,9.791458,N
46397.86903,31.870194,1.187434,9.042053,N
60819.55912,13.62865,1.131371,8.358067,N
31997.63825,27.884215,0.979796,10.374501,N
47273.92618,25.375257,0.938083,9.904958,N
28259.56349,23.675769,0.768115,9.734333,N
69190.79399,16.581284,0.685565,9.628377,N
42466.6335,17.957714,0.894427,10.151221,N
61740.88705,9.538021,0.714143,9.870841,N
54447.41698,9.538021,0.938083,9.570622,N
35759.80314,9.489969,0.984886,10.145034,N
33208.28558,5.258263,0.883176,7.972118,N
42418.05234,5.258263,0.883176,11.297392,N
21957.36051,25.375257,0.883176,9.030207,N
28259.56349,13.62865,0.714143,10.399532,N
54954.99078,21.803717,1,10.378281,N
73085.1063,23.675769,0.685565,9.431807,N
65768.78088,9.538021,1.187434,10.460721,P
27589.43364,9.489969,0.883176,9.79182,P
53525.38536,24.155421,1.131371,11.21656,N
37519.77724,9.489969,0.984886,11.386038,N
39664.27846,24.762785,0.768115,9.79201,N
47839.06753,26.075241,1.280625,9.936498,N
47273.92618,24.762785,0.883176,9.788738,N
49659.91503,21.803717,0.685565,9.77747,N
62142.79697,9.489969,0.979796,9.69952,N
56836.6604,28.612046,1.153256,9.903465,N
39035.46324,9.538021,0.685565,8.651018,N
49188.37717,13.62865,0.938083,9.745744,N
18481.37531,9.538021,1,9.784828,N
52070.17376,13.999863,0.883176,9.988484,N
63592.4634,21.803717,1.153256,9.630338,N
28981.70782,14.265338,1.382027,9.893287,N
59365.6037,17.957714,1.280625,9.767421,N
54910.15362,5.258263,0.979796,8.280531,N
33458.22159,9.538021,1.014889,9.756585,N
37198.49333,23.675769,0.984886,9.427074,N
48301.23333,9.489969,1.187434,8.810069,N
47839.06753,26.075241,1.153256,9.775882,N
54104.8271,9.538021,1.153256,9.718959,N
38929.23956,24.762785,1.280625,11.555943,N
46108.21842,22.517701,1.153256,9.850555,N
35759.80314,22.517701,0.768115,9.93042,N
41283.26132,9.538021,1.382027,8.267498,P
53304.38101,24.601604,0.768115,9.767812,N
36772.62067,28.612046,0.883176,9.765788,N
66307.00041,26.075241,1.382027,9.972624,N
59365.6037,23.675769,0.685565,9.79017,N
50336.07657,26.075241,0.984886,9.557622,N
35775.68603,9.538021,1.382027,9.598531,N
48404.35999,9.489969,1,9.695041,N
48751.6016,9.538021,1,11.763968,P
46039.26673,26.075241,1.153256,9.313963,N
39939.20929,9.538021,0.761577,9.522445,N
31242.87635,26.075241,0.685565,9.559164,N
38240.13891,9.538021,1.153256,10.600942,N
55946.93469,23.675769,1,11.315058,N
56836.6604,13.62865,0.984886,9.697256,N
40125.35048,9.538021,0.979796,9.746416,N
68480.18361,5.258263,1.187434,9.837988,N
32744.45526,24.762785,0.883176,11.157671,N
63357.62009,26.075241,0.979796,9.532165,N
21967.11298,25.375257,1.014889,9.493813,N
36480.47296,26.075241,1.014889,9.820541,N
46063.55014,24.762785,0.6245,8.712278,N
48399.70433,9.489969,0.984886,9.408425,N
44510.4427,9.538021,1.131371,9.643271,N
44518.76855,24.601604,1.187434,9.730856,N
31242.87635,23.675769,0.685565,8.737581,N
44384.24894,9.538021,0.714143,10.911661,P
45395.61449,16.581284,0.685565,8.851853,N
53036.80872,31.870194,0.685565,9.695818,N
74188.48093,13.999863,0.768115,9.765317,N
61618.12305,31.870194,1.280625,9.54252,N
54040.27594,24.155421,0.761577,9.785817,N
41283.26132,9.489969,1.153256,8.226955,P
46197.01999,9.538021,0.685565,9.650032,N
47525.63666,9.489969,0.761577,9.818451,P
33666.40352,24.762785,0.866025,9.67761,N
28259.56349,16.581284,1.024695,9.777609,N
63762.37753,23.675769,1.024695,9.762737,N
40125.35048,9.538021,1.014889,9.391811,N
33458.22159,9.538021,1.153256,7.576492,N
40981.85809,13.999863,1.153256,9.756071,N
48751.6016,27.884215,1.187434,9.616822,N
71825.24915,13.999863,1.024695,9.652138,N
32751.9546,25.375257,1.187434,9.873197,N
34968.53082,24.155421,1.187434,10.146378,N
42301.88767,25.375257,0.883176,9.011968,N
38733.76389,24.762785,1.014889,9.905775,N
42895.78419,26.075241,0.883176,10.060229,N
40981.85809,9.538021,0.894427,9.531651,P
55992.61844,28.612046,1.153256,9.249365,N
77885.51697,24.601604,1.014889,9.586939,N
52044.06401,27.884215,0.883176,12.19707,N
64031.05206,9.538021,0.714143,9.821176,N
37019.3034,22.517701,0.938083,9.66049,N
61923.28099,25.375257,0.938083,9.700811,N
37655.51249,16.581284,1,10.42436,N
65560.80705,24.762785,1.153256,9.325011,N
69190.79399,25.375257,0.883176,10.567862,N
35759.80314,28.612046,0.768115,9.504204,N
36769.08378,24.762785,1.280625,9.812079,N
38127.20708,21.803717,1.187434,9.398956,N
35606.79992,31.870194,0.938083,10.1376,N
45763.78577,24.762785,0.938083,9.516849,N
37519.77724,13.999863,0.883176,11.363702,N
42895.78419,24.155421,0.979796,8.293982,N
37004.97496,5.258263,0.761577,9.487726,N
51626.35905,26.075241,0.984886,9.590074,N
40113.38356,9.489969,0.761577,9.729581,N
40665.11534,26.075241,1,10.315061,N
46063.55014,9.489969,1.014889,10.173657,P
36974.78301,20.04417,0.984886,9.589554,N
43459.76888,5.258263,1.153256,10.247298,N
56836.6604,13.62865,0.6245,9.900752,N
56194.27989,21.803717,0.714143,8.429287,N
24090.22996,9.489969,1.153256,9.910379,N
53511.97635,14.265338,0.979796,9.640728,N
63479.41195,24.762785,1,8.46076,N
36974.78301,28.612046,0.714143,8.820732,N
42301.88767,26.075241,0.761577,9.620796,N
48010.72967,25.375257,0.714143,9.1391,N
53036.80872,24.601604,0.883176,9.701989,N
56536.92584,27.884215,0.768115,9.669038,N
53511.97635,22.517701,0.768115,9.74472,N
14791.96801,24.762785,1.153256,9.857715,N
46039.26673,24.762785,0.984886,9.913379,N
42840.19856,23.675769,0.984886,10.193696,N
59040.66261,22.517701,0.768115,9.09553,N
49188.37717,9.538021,1.187434,9.600442,N
60819.55912,24.601604,0.979796,9.929882,N
55992.61844,13.999863,0.883176,9.930248,N
50378.99465,9.489969,0.894427,10.129816,P
36835.4006,24.155421,1.280625,10.445731,N
39939.20929,31.870194,0.714143,10.58546,N
28259.56349,28.612046,0.768115,9.77913,N
63762.37753,28.612046,0.883176,9.738231,N
34385.03975,28.612046,0.984886,9.709345,N
71698.88366,27.884215,0.984886,10.444911,N
44482.44618,26.075241,1.014889,9.785256,N
46063.55014,25.375257,0.979796,8.949265,N
46018.82725,31.870194,0.714143,11.316765,N
66708.55827,5.258263,1.187434,11.534616,N
46063.55014,9.538021,1.131371,9.746416,P
30014.51166,26.075241,0.714143,9.556515,N
64083.33694,31.870194,1.014889,9.660155,N
67968.10985,25.375257,1.280625,9.421679,N
56536.65185,21.803717,0.883176,9.054719,N
33458.22159,24.601604,1.131371,10.628288,N
44518.76855,9.489969,0.768115,9.490372,N
39035.46324,9.538021,0.761577,8.291789,N
32793.02517,9.489969,1.153256,9.555338,N
44482.44618,26.075241,1.131371,9.643551,N
37655.51249,24.601604,0.984886,9.650468,N
42081.42984,24.155421,0.894427,9.782969,N
35325.99628,24.155421,0.768115,9.6099,N
28359.74271,31.870194,1.024695,9.670061,N
64690.28685,9.489969,0.768115,8.851804,N
63762.37753,17.957714,0.830662,10.129028,N
36609.43061,9.538021,0.761577,10.194362,P
56865.31001,24.762785,0.685565,9.062705,N
29898.07282,9.538021,0.768115,10.200667,P
50257.68247,27.884215,0.761577,10.444232,N
35759.80314,5.258263,1.014889,9.900313,N
22730.7233,28.612046,0.768115,10.350092,N
36480.47296,5.258263,0.685565,9.710373,N
48010.72967,13.999863,0.768115,9.679185,N
32751.9546,28.612046,1.382027,9.686454,N
47273.92618,9.538021,0.938083,9.667839,N
35630.812,31.870194,1.153256,9.809528,N
61300.5189,24.762785,0.685565,8.646978,N
51182.46467,26.075241,1.014889,9.650391,N
54447.41698,23.675769,1.131371,9.964723,N
47273.92618,16.581284,1.280625,11.106332,N
52044.06401,9.489969,1,9.474144,N
31599.59969,9.489969,0.938083,9.631339,P
46942.21607,24.601604,1.131371,9.763623,P
36316.3912,27.884215,0.883176,9.592227,N
57935.53756,28.612046,1,9.127229,N
22081.79926,24.762785,0.979796,11.125422,N
61618.12305,26.075241,0.938083,8.464713,N
32238.46255,25.375257,0.830662,9.948803,N
28259.56349,24.762785,1.024695,10.132853,N
52044.06401,20.04417,0.984886,10.470143,N
83793.04468,16.581284,0.866025,9.973369,N
42895.78419,22.517701,1.187434,9.511645,N
46039.26673,20.04417,0.883176,10.401012,N
56818.91424,9.538021,1.382027,9.151491,P
50112.76767,22.517701,0.761577,10.927879,N
47402.99968,9.538021,1.014889,10.02349,P
83645.6237,23.675769,1.153256,10.557473,N
75020.91892,31.870194,0.714143,8.816627,N
69202.00938,20.04417,0.761577,9.993234,N
42524.99554,22.517701,0.984886,7.913966,N
38240.13891,26.075241,0.768115,9.667116,N
65269.86037,26.075241,0.768115,9.634181,N
36207.96046,5.258263,1,9.125584,N
32617.42583,21.803717,0.768115,8.118615,N
46063.55014,23.675769,1.382027,9.973775,N
50224.42963,24.601604,0.685565,8.582279,N
55946.93469,31.870194,1,9.749081,N
64821.95691,9.489969,0.984886,9.519902,P
60454.8705,13.62865,0.883176,9.687035,N
48010.72967,9.538021,0.938083,8.293068,N
39368.98036,23.675769,0.761577,9.759221,N
69079.62347,16.581284,0.761577,11.237547,N
42081.42984,5.258263,0.984886,9.008648,N
46063.55014,20.04417,1.280625,9.696592,N
39508.55829,21.803717,0.768115,8.456576,N
56861.90467,9.489969,1.153256,8.539837,N
40665.11534,16.581284,0.938083,8.44554,N
42138.41514,22.517701,0.714143,10.22586,N
80078.6489,31.870194,1.382027,8.804092,N
56546.09013,13.62865,1.382027,7.99322,N
39508.55829,25.375257,0.768115,9.435237,N
51842.16332,23.675769,0.761577,9.778706,N
34488.29739,17.957714,1.014889,8.364961,N
22381.88302,23.675769,0.685565,10.104898,N
29898.07282,24.762785,0.883176,11.201425,N
53525.38536,24.155421,0.830662,10.231874,N
54104.8271,13.62865,0.883176,8.117212,N
20105.86596,26.075241,1.382027,11.439815,N
46063.55014,22.517701,0.979796,9.683063,N
46908.55296,31.870194,1.153256,10.395298,N
30014.51166,13.62865,1.187434,9.786522,N
51641.01884,24.155421,1.187434,8.719078,N
39508.55829,9.538021,0.685565,10.628261,P
35630.812,5.258263,1.187434,8.192838,N
38733.76389,22.517701,1.382027,10.398739,N
40125.35048,27.884215,1,10.147056,N
39508.55829,25.375257,0.979796,8.019061,N
42301.88767,5.258263,0.768115,9.555501,N
57690.24174,9.538021,0.768115,9.717232,P
67968.10985,9.538021,1,8.505391,N
40665.11534,13.999863,0.685565,11.041949,N
36451.18139,13.999863,0.761577,8.444376,N
30014.51166,24.762785,0.883176,9.752958,N
38240.13891,9.538021,0.768115,9.650709,P
65269.86037,31.870194,1.153256,9.665777,N
59365.6037,24.762785,1.153256,8.264513,N
37004.97496,28.612046,0.894427,9.779521,N
34968.53082,9.538021,1.187434,8.651018,N
68480.18361,9.538021,0.894427,11.154792,N
62918.59945,16.581284,0.979796,9.681616,N
41718.23723,21.803717,1.280625,9.485182,N
48540.10928,27.884215,0.866025,10.307029,N
55019.83757,23.675769,0.883176,11.256446,N
47486.86103,24.762785,1.014889,9.856409,N
37198.49333,14.265338,1.187434,7.583745,N
38911.95663,13.62865,0.714143,9.817364,N
47839.06753,24.762785,0.938083,9.629238,N
65832.26107,21.803717,1.382027,9.90128,N
46063.55014,9.538021,1.014889,9.297243,N
33412.20369,23.675769,1.131371,9.83507,N
37519.77724,24.155421,0.883176,10.48654,N
32793.02517,9.538021,0.894427,9.011031,N
31997.63825,31.870194,0.883176,7.920804,N
48751.6016,20.04417,1.382027,9.090572,N
44845.4423,24.601604,0.894427,8.406993,N
75020.91892,13.999863,0.894427,9.986539,N
42840.19856,13.62865,1.382027,9.870586,N
41283.26132,13.999863,0.761577,9.739121,N
58230.20234,24.762785,0.768115,9.641289,N
63762.37753,24.601604,0.894427,8.722189,N
52044.06401,24.601604,0.938083,9.772696,N
26213.73445,31.870194,0.6245,9.657781,N
37296.18422,9.538021,0.768115,9.616856,P
26213.73445,24.762785,0.685565,10.447941,N
40113.38356,24.762785,0.761577,8.045506,N
36480.47296,9.489969,1.014889,11.535204,N
32744.45526,24.762785,0.768115,8.167266,N
46908.55296,24.601604,0.6245,9.654472,N
63620.70829,21.803717,1.024695,7.083205,N
59040.66261,5.258263,1.131371,9.541303,N
57935.53756,31.870194,1.131371,9.941996,N
17146.69631,17.957714,0.938083,10.069714,N
57935.53756,21.803717,0.768115,9.618155,N
39368.98036,26.075241,1.131371,8.821078,N
69547.50428,9.489969,1.014889,10.774515,N
37296.18422,25.375257,1.131371,9.695804,N
32617.42583,27.884215,0.685565,8.027631,N
64821.95691,9.538021,1.131371,8.423257,N
57946.55009,23.675769,0.6245,7.812759,N
41974.94261,22.517701,0.979796,8.757305,N
61740.88705,9.538021,0.714143,9.073263,P
61814.3365,24.601604,1.014889,9.735992,N
52028.47951,31.870194,1.014889,10.581541,N
58108.71187,31.870194,0.830662,9.395713,N
34747.86717,9.538021,0.938083,9.567514,N
55946.93469,22.517701,1.131371,9.583439,N
37655.51249,16.581284,1.014889,9.685855,N
46018.82725,16.581284,0.768115,9.595745,N
44384.24894,9.538021,1.280625,9.889671,P
67200.24979,26.075241,1.014889,9.636336,N
78375.30736,9.489969,0.883176,9.444026,N
37586.68618,5.258263,1.187434,11.243894,N
46063.55014,5.258263,0.768115,10.087622,N
48301.23333,9.489969,1.153256,9.006182,N
32238.46255,9.489969,0.685565,9.61076,N
68480.18361,9.538021,0.6245,8.222031,P
33412.20369,9.538021,0.768115,9.501203,N
42840.19856,9.489969,0.761577,9.055838,N
59365.6037,13.62865,1.153256,10.949602,N
38127.20708,16.581284,0.866025,9.783983,N
30014.51166,9.538021,0.761577,8.571011,N
46234.7424,13.999863,1,8.706451,N
56194.27989,9.489969,1.024695,9.891728,N
59621.66783,22.517701,0.830662,8.931774,N
74796.7763,13.999863,0.6245,10.122378,N
65505.22258,9.489969,1.187434,9.664617,N
67170.41574,17.957714,1.280625,8.352163,N
32793.02517,20.04417,0.984886,10.44043,N
44919.46033,31.870194,1.131371,9.742766,N
50224.42963,28.612046,1.187434,9.636988,N
56836.6604,24.601604,0.830662,9.040443,N
39508.55829,22.517701,0.685565,10.336416,N
38289.03123,23.675769,0.714143,9.530093,N
66307.00041,14.265338,0.6245,10.281152,N
36216.41908,25.375257,0.768115,10.523771,N
61516.42342,22.517701,1.382027,11.048454,N
36216.41908,17.957714,1.131371,9.610601,N
21967.11298,9.538021,0.685565,10.087764,N
45395.61449,24.601604,0.768115,10.281299,N
27603.45392,26.075241,1.280625,9.270294,N
43653.49497,21.803717,1.131371,9.936658,N
36480.47296,9.538021,1.131371,9.710915,N
56836.6604,5.258263,0.984886,10.164727,N
56861.90467,24.601604,0.685565,9.677383,N
77789.2409,5.258263,0.984886,9.795203,N
52044.06401,9.538021,1.153256,10.563478,P
73085.1063,24.601604,0.938083,11.729973,N
50257.68247,26.075241,1,9.506943,N
29898.07282,9.489969,1,10.091957,N
50336.07657,27.884215,1.187434,9.526377,N
57935.53756,24.762785,0.984886,8.625426,N
69536.23289,5.258263,1.153256,11.223883,N
51538.82381,24.762785,0.6245,11.245683,N
61516.42342,9.489969,0.768115,9.684984,P
46908.55296,9.489969,0.768115,9.578486,P
71698.88366,21.803717,0.768115,9.643532,N
30939.17825,20.04417,1.153256,10.118574,N
66307.00041,14.265338,1.153256,9.355238,N
57935.53756,9.489969,0.768115,9.068002,N
32617.42583,9.489969,1.014889,10.08351,N
45395.61449,17.957714,0.6245,10.750774,N
66307.00041,5.258263,0.984886,9.646669,N
56194.27989,27.884215,1.131371,9.75863,N
63620.70829,9.538021,1.131371,9.943041,P
57919.55882,28.612046,1.280625,9.691666,N
38929.23956,5.258263,1.382027,11.245245,N
37586.68618,26.075241,0.685565,9.68002,N
56088.96997,5.258263,0.938083,10.492898,N
24090.22996,17.957714,1.280625,10.319655,N
46942.21607,9.538021,0.984886,11.284923,P
35775.68603,9.489969,0.979796,9.650716,N
47525.63666,28.612046,1.153256,9.722453,N
46197.01999,22.517701,1.153256,9.315237,N
71698.88366,17.957714,1.280625,7.905972,N
32751.9546,31.870194,0.768115,9.683721,N
28259.56349,9.538021,0.768115,10.441936,N
38733.76389,13.999863,0.685565,11.194122,N
39939.20929,9.538021,0.714143,10.875445,P
60498.0621,26.075241,1.280625,9.806121,N
71334.53352,9.489969,0.685565,11.001927,N
49188.37717,9.538021,0.979796,9.778206,P
20027.8669,21.803717,0.714143,10.008899,N
47525.63666,9.489969,0.761577,9.731658,N
65513.63628,9.538021,1.153256,10.265,N
61814.3365,22.517701,1.280625,11.189118,N
22381.88302,27.884215,0.714143,9.64995,N
31599.59969,14.265338,1,9.790449,N
46234.7424,13.62865,1.280625,9.73231,N
58230.20234,17.957714,0.685565,9.787227,N
52044.06401,9.489969,1.280625,9.097087,N
35718.04285,17.957714,0.984886,9.976763,N
38929.23956,31.870194,1.024695,9.536665,N
56861.90467,9.538021,1.153256,9.169092,N
54447.41698,9.538021,0.685565,7.804703,P
28259.56349,25.375257,1.024695,11.118181,N
27589.43364,5.258263,0.883176,9.351212,N
32793.02517,9.489969,0.761577,9.468536,P
58115.46158,24.601604,0.768115,10.54777,N
55946.93469,21.803717,0.761577,9.790053,N
68480.18361,26.075241,0.979796,10.879333,N
34968.53082,24.601604,0.685565,8.430266,N
38845.3852,9.538021,1.382027,9.91574,P
21957.36051,27.884215,0.761577,10.156475,N
31536.38607,9.538021,0.830662,10.156914,N
61056.42251,28.612046,0.984886,9.691718,N
42466.6335,24.762785,1.131371,9.112134,N
27811.2062,22.517701,0.685565,9.455115,N
52028.47951,9.538021,0.685565,9.783643,N
36451.18139,13.999863,0.761577,8.070865,N
51641.01884,9.489969,1.014889,9.361221,P
35718.04285,31.870194,0.830662,8.154682,N
71698.88366,5.258263,1.187434,10.41164,N
46234.7424,9.489969,1.382027,10.267915,P
71698.88366,25.375257,0.768115,8.816781,N
43653.49497,9.538021,0.685565,8.250289,N
22381.88302,24.155421,0.761577,10.583859,N
45257.88488,9.489969,1,9.987715,N
48404.35999,16.581284,0.685565,11.851186,N
73085.1063,13.999863,1.280625,9.755602,N
50257.68247,13.62865,0.938083,9.699466,N
56546.09013,24.155421,0.984886,9.332271,N
68480.18361,9.538021,0.685565,9.657158,P
46234.7424,22.517701,1.153256,9.751617,N
42138.41514,13.62865,1.280625,9.565913,N
52023.47526,22.517701,0.685565,10.612103,N
36769.08378,28.612046,1.153256,10.439642,N
35775.68603,9.538021,0.938083,8.109098,N
34968.53082,24.155421,0.938083,7.989718,N
57690.24174,31.870194,0.714143,8.68943,N
46397.86903,9.489969,0.979796,9.504605,P
37296.18422,9.538021,1.187434,10.961773,P
58921.68596,24.155421,0.768115,9.542234,N
63479.41195,26.075241,1.187434,10.224608,N
68177.20148,17.957714,0.685565,10.38591,N
61624.05022,24.601604,0.979796,9.504624,N
54040.27594,25.375257,0.768115,9.523131,N
42860.786,13.62865,1.153256,9.425824,N
54930.5931,24.762785,0.685565,9.543278,N
69547.50428,9.489969,1.024695,8.872332,P
28981.70782,24.601604,0.938083,9.030945,N
67181.30364,25.375257,0.714143,9.414579,N
26213.73445,9.489969,0.768115,9.058482,N
83645.6237,24.155421,0.768115,7.435274,N
32617.42583,26.075241,1.153256,9.617494,N
61350.57414,21.803717,0.984886,9.848328,N
48301.23333,9.538021,1.153256,10.760214,N
40974.87155,24.155421,0.768115,9.708635,N
39674.58247,21.803717,1.280625,8.373593,N
46234.7424,13.62865,1.014889,10.980268,N
45395.61449,13.999863,1.187434,9.768363,N
27811.2062,9.538021,0.768115,9.419933,P
52028.47951,9.489969,0.979796,9.625585,P
