# Supplementary material for: ProtDCal: A program to compute general-purpose-numerical descriptors for sequences and 3D-structures of proteins
Source: BMC Bioinformatics. 2015 May 16;16:162. doi: 10.1186/s12859-015-0586-0 (PMC4432771; doi:10.1186/s12859-015-0586-0)
Supplement: Additional file 6: — Training and test sets used with the techniques: Naive Bayes and Random Forest, for the study of N-linked glycosylation sites. [file 12859_2015_586_MOESM6_ESM.zip › NB_training.arff]

@relation 'bloque3-weka.filters.unsupervised.attribute.Remove-V-R52,75,167,193,227,334,336,377-378,383,400,450,459,502,505,573,619-weka.filters.unsupervised.attribute.Remove-V-R1,8,10,13,17'

@attribute At_AC_auto3-2.proj_6_N1 numeric
@attribute Gs(U)_KH_kier3-1.proj_10_N1 numeric
@attribute Pt_KH_kier3-1.proj_2_N1 numeric
@attribute IP_KH_kier3-4.proj_15_N1 numeric
@attribute class {N,P}

@data
35775.68603,24.762785,0.768115,10.118836,N
61624.05022,24.762785,0.984886,9.224881,N
37019.3034,5.258263,0.984886,9.578413,N
31536.38607,13.62865,0.830662,9.513139,N
44518.76855,24.762785,1.382027,9.559174,N
31536.38607,13.999863,0.685565,9.690152,N
58465.70509,16.581284,1.187434,9.754999,N
55990.29005,9.538021,0.984886,9.120739,N
61814.3365,5.258263,0.894427,9.058692,N
30014.51166,5.258263,0.984886,9.560245,N
68480.18361,13.62865,1.153256,9.663286,N
27925.14538,13.62865,0.685565,9.806121,N
31536.38607,13.999863,0.685565,9.665702,N
39035.46324,9.538021,1.014889,9.614686,N
40125.35048,9.538021,0.883176,10.179678,N
36451.18139,9.489969,1.382027,9.047074,N
59621.66783,25.375257,0.768115,9.64745,N
53304.38101,9.489969,0.714143,9.221144,N
57935.53756,28.612046,1.280625,9.89357,N
41301.59748,24.155421,0.761577,8.299316,N
49174.75525,27.884215,0.685565,10.343223,N
46063.55014,13.62865,0.768115,10.559471,N
39035.46324,26.075241,0.685565,8.347494,N
52462472,9.538021,1.024695,9.210416,P
64152.12796,9.489969,1.187434,9.686054,N
61740.88705,21.803717,1.280625,10.127162,N
29066.60829,26.075241,0.938083,10.385295,N
66307.00041,28.612046,1.153256,8.71292,N
41283.26132,5.258263,0.938083,9.046897,N
59365.6037,22.517701,1.382027,9.307842,N
51626.35905,14.265338,1.187434,9.641081,N
33764.39009,9.489969,0.984886,8.827835,P
47486.86103,27.884215,0.883176,9.274638,N
42081.42984,31.870194,0.883176,9.708365,N
33412.20369,31.870194,0.883176,9.969707,N
65398.37511,24.762785,1.014889,9.703468,N
18997.38341,16.581284,1.014889,9729,N
43165.95789,24.601604,0.984886,8.446845,N
44384.24894,5.258263,0.938083,9.524559,N
34747.86717,21.803717,0.883176,9.653489,N
56194.27989,21.803717,0.768115,9.636071,N
44482.44618,27.884215,0.768115,9.384133,N
56818.91424,9.489969,0.714143,9.363085,N
66708.55827,21.803717,0.768115,9.660188,N
66378.17845,16.581284,1.280625,9.712263,N
28981.70782,5.258263,1.382027,9.739053,N
34747.86717,26.075241,0.883176,9.909275,N
35718.04285,13.999863,1.280625,11.319365,N
30939.17825,9.489969,1.153256,11.373955,P
58230.20234,21.803717,1.153256,10.529311,N
39355.28808,31.870194,0.761577,9.871911,N
44919.46033,24.762785,1.153256,9.553727,N
53511.97635,13.999863,1,9.619181,N
56861.90467,20.04417,1.153256,9.655387,N
34747.86717,24.601604,0.6245,9.615457,N
24090.22996,13.999863,1.153256,9.718705,N
50257.68247,13.62865,1.382027,9.731807,N
35718.04285,27.884215,1.153256,10.090898,N
44919.46033,9.538021,1.153256,9.553727,N
14791.96801,9.489969,0.883176,9.7475,N
14791.96801,28.612046,0.979796,9.855365,N
47362.78099,28.612046,1.024695,8.676986,N
47525.63666,23.675769,0.984886,8.435454,N
72432.42353,24.601604,1.131371,9.656395,N
50103.59086,9.489969,0.979796,9.806121,N
47362.78099,9.538021,1.024695,9.330586,P
50257.68247,24.601604,1.153256,8.534554,N
30939.17825,9.538021,0.866025,9.704182,P
50112.76767,13.62865,0.979796,9.47552,N
43165.95789,25.375257,1.153256,10.405974,N
67968.10985,24.601604,0.883176,9.643399,N
20105.86596,24.601604,1,9.661836,N
50103.59086,9.489969,1.280625,9.093649,P
58439.7488,9.489969,1.024695,9.481758,P
66678.9425,24.601604,0.830662,9.345879,N
17795.4505,24.601604,1.014889,9.650588,N
44518.76855,24.155421,1.014889,10.231665,N
44444.58033,16.581284,0.714143,9.675065,N
46313.75024,25.375257,0.979796,8.963743,N
39019.39759,5.258263,1.280625,11.024554,N
20027.8669,5.258263,0.830662,8.831072,N
40117.24215,9.489969,1.014889,9.218596,N
74472.00504,28.612046,0.979796,10.837525,N
58115.46158,26.075241,0.714143,9.810478,N
56865.31001,26.075241,1.187434,10.131618,N
45444.34495,24.762785,0.938083,9.647541,N
20105.86596,9.538021,0.979796,10.259749,N
32617.42583,23.675769,1.153256,10.58168,N
52453.96954,21.803717,0.984886,9.648819,N
49188.37717,9.538021,1.187434,7.269992,P
55990.29005,28.612046,1.014889,9.78836,N
67181.30364,22.517701,1.024695,10.504859,N
65832.26107,9.538021,0.883176,10.142729,P
51626.35905,9.489969,0.714143,9.717357,P
51538.82381,23.675769,0.761577,9.552812,N
42840.19856,28.612046,0.714143,9.614857,N
34968.53082,17.957714,1.153256,9.896893,N
35325.99628,25.375257,1.131371,9.352482,N
47853.57402,24.601604,1.153256,9.323133,N
71024.79548,16.581284,0.830662,9.642584,N
47839.06753,26.075241,0.938083,11.293439,N
27603.45392,22.517701,1.014889,7.650261,N
39674.58247,22.517701,1.280625,8.174654,N
41974.94261,5.258263,0.894427,9.451438,N
63620.70829,14.265338,0.938083,8.206338,N
27589.43364,31.870194,1.153256,9.96101,N
65505.22258,9.538021,1.187434,7.671071,N
47839.06753,31.870194,1.382027,9.219229,N
64083.33694,13.999863,1.382027,9.221894,N
26213.73445,9.538021,1,9.799294,N
48540.10928,13.62865,1.024695,9.331227,N
28259.56349,31.870194,0.768115,9.620061,N
45763.78577,21.803717,0.894427,9.466691,N
53036.80872,17.957714,1.280625,11.358842,N
24523.61422,17.957714,1.014889,10.752995,N
58921.68596,9.538021,0.894427,7.933366,P
24632.93059,5.258263,1,10.200133,N
31599.59969,25.375257,0.938083,7.995494,N
46377.27035,5.258263,0.761577,9.915411,N
48540.10928,28.612046,0.768115,8.633178,N
27603.45392,21.803717,0.685565,8.99431,N
48500.50595,21.803717,1.131371,9.422955,N
39368.98036,26.075241,0.761577,9.598802,N
36451.18139,25.375257,1.131371,8.975313,N
58230.20234,14.265338,1.187434,8.264513,N
31997.63825,27.884215,1.153256,9.376806,N
50112.76767,20.04417,1.382027,9.529489,N
46869.77241,26.075241,1.187434,9.743652,N
59365.6037,9.538021,0.768115,9.561747,N
47357.75499,31.870194,1,9.535576,N
65398.37511,16.581284,0.984886,11.321439,N
71730.72906,17.957714,0.984886,8193,P
46108.21842,9.489969,1.280625,9.669673,N
39983.60991,9.538021,0.894427,8.154934,P
41718.23723,24.762785,1.382027,8.988587,N
39019.39759,28.612046,1.280625,10.239085,N
40282.47926,13.62865,0.984886,9.583992,N
44919.46033,20.04417,1.014889,9.273248,N
43165.95789,9.489969,0.714143,9.507089,P
27603.45392,22.517701,1.014889,7.96872,N
24632.93059,9.538021,0.714143,9.787508,P
48301.23333,5.258263,1,10.460273,N
32793.02517,24.762785,1.187434,9.739169,N
46309.29565,13.62865,0.685565,10.864601,N
14791.96801,22.517701,1.382027,9.418908,N
31001.40475,25.375257,1.280625,10.580313,N
71825.24915,13.999863,0.984886,7.392266,N
66678.9425,5.258263,0.883176,8.508498,N
34385.03975,24.762785,1.014889,10.776699,N
55990.29005,24.762785,0.883176,9.842769,N
39674.58247,23.675769,1.280625,8.160962,N
33693.71167,24.762785,1.280625,10.163562,N
52044.06401,23.675769,1.014889,9.80184,N
38127.20708,28.612046,0.894427,8.852355,N
58108.71187,21.803717,0.768115,10.826219,N
34488.29739,25.375257,0.768115,10.480115,N
23851.9805,28.612046,0.685565,9.300348,N
58230.20234,24.601604,1.153256,9.479956,N
52044.06401,13.62865,0.768115,9.833953,N
41301.59748,31.870194,1.187434,9.949235,N
24632.93059,24.601604,0.685565,9.673527,N
71341.39533,14.265338,1.187434,9.673259,N
50103.59086,16.581284,1.280625,10.364335,N
71730.72906,26.075241,0.6245,9.697955,N
42269.52644,24.601604,0.761577,8.840655,N
50561.73821,23.675769,1.014889,9.233057,N
43146.79404,13.62865,0.894427,9.445365,N
21967.11298,23.675769,0.894427,9.221397,N
73085.1063,24.762785,0.883176,10.853371,N
37586.68618,17.957714,1.382027,9.842422,N
44444.58033,9.489969,1.382027,9.37502,P
44919.46033,9.538021,0.768115,9.64533,P
28981.70782,9.489969,1.382027,8.273293,N
83645.6237,21.803717,0.685565,9.578647,N
47839.06753,5.258263,0.768115,10.01881,N
71730.72906,9.538021,1.382027,11.908217,P
32793.02517,24.762785,0.984886,9.620796,N
35325.99628,9.538021,0.894427,9.755597,N
26565.46888,17.957714,0.768115,9.647265,N
30386.68982,17.957714,1,9.233642,N
47839.06753,17.957714,0.984886,10.504276,N
58439.7488,9.489969,0.685565,9.242815,N
52453.96954,9.538021,0.6245,9.885374,N
46942.21607,20.04417,0.894427,9.937558,N
46108.21842,17.957714,0.894427,11.054161,N
61624.05022,9.538021,0.768115,9.432202,N
61350.57414,5.258263,1.280625,11.259083,N
72432.42353,31.870194,1.014889,9.573322,N
54954.99078,27.884215,0.894427,8.759049,N
34968.53082,24.762785,0.6245,8.828143,N
41767.07767,9.489969,0.685565,9.917463,N
47772.22417,20.04417,0.685565,9.736394,N
30386.68982,9.489969,1.280625,9.720602,N
31242.87635,9.538021,1.014889,11.130539,P
61567.84951,9.538021,1.280625,10.283833,P
41283.26132,13.62865,1.382027,9.694916,N
41283.26132,27.884215,0.714143,9.90616,N
42895.78419,9.538021,1.153256,9.607711,P
30939.17825,9.538021,1.131371,11.100424,P
73085.1063,26.075241,1.131371,11.046902,N
47525.63666,24.762785,0.768115,9.656183,N
36216.41908,9.538021,0.685565,9.480201,P
30939.17825,23.675769,1.131371,8.096237,N
30939.17825,5.258263,0.883176,9.334348,N
52028.47951,22.517701,1.280625,9.659755,N
42138.41514,9.538021,1.024695,9.74108,P
39368.98036,9.538021,1.014889,9.914734,P
36216.41908,22.517701,0.979796,10.3439,N
42138.41514,22.517701,0.883176,9.832397,N
65269.86037,9.538021,1.024695,9.804642,P
41974.94261,9.538021,0.685565,9.620796,P
73085.1063,9.489969,1.014889,10.069247,P
50378.99465,22.517701,0.761577,11.065137,N
42138.41514,23.675769,0.761577,10.060357,N
55992.61844,9.489969,0.761577,9.512041,P
63756.24469,9.489969,0.714143,9.740172,N
59621.66783,22.517701,1.153256,9.603896,N
26565.46888,26.075241,0.685565,9.906433,N
46018.82725,9.489969,0.761577,10.063371,N
54438.59283,24.601604,1.382027,9.702727,N
46313.75024,9.538021,0.685565,9.872091,P
45636.1148,23.675769,1.153256,8.755461,N
35630812,9.538021,0.768115,9.934588,N
33693.71167,26.075241,0.894427,9.813443,N
35718.04285,9.489969,0.830662,7.196032,P
29066.60829,13.999863,0.714143,8.361396,N
44482.44618,9.538021,1.280625,9.671935,P
28981.70782,5.258263,1.153256,9.495366,N
20027.8669,9.538021,1.153256,9.152555,P
45395.61449,26.075241,0.883176,9.586939,N
43165.95789,28.612046,1.153256,10.406512,N
67968.10985,25.375257,0.883176,9.189961,N
58439.7488,9.489969,1.024695,9.580048,N
57486.45416,26.075241,1.014889,8.134265,N
63479.41195,21.803717,1.187434,9.480349,N
41301.59748,16.581284,1.014889,8.805772,N
28981.70782,21.803717,0.714143,11.176688,N
34385.03975,13.999863,1.382027,9.6201,N
66678.9425,24.601604,0.830662,9.51181,N
33412.20369,13.62865,1.014889,10.939798,N
50103.59086,9.538021,0.979796,10.393332,N
59621.66783,28.612046,0.761577,8.756984,N
40117.24215,9.489969,0.979796,9.218596,N
44518.76855,24.601604,1.014889,9.262502,N
34968.53082,24.601604,1.280625,9.968626,N
46313.75024,25.375257,0.979796,9.743318,N
69027.44942,5.258263,0.984886,11.317378,N
39019.39759,5.258263,1.280625,11.217842,N
74472.00504,28.612046,0.979796,11.07954,N
60819.55912,14.265338,0.979796,10.057326,N
44666.47238,26.075241,1.187434,9.807619,N
24090.22996,27.884215,1.382027,7.886821,N
50298.72063,9.538021,0.979796,10.086715,N
60498.0621,25.375257,1.131371,11.35926,N
32617.42583,23.675769,1.153256,10.58168,N
67181.30364,22.517701,0.830662,9.569764,N
65832.26107,9.538021,1.280625,9.750518,N
51626.35905,25.375257,0.714143,9.510965,N
68469.0852,24.762785,1.153256,10.763945,N
20105.86596,31.870194,1,9.68629,N
41718.23723,22.517701,1.280625,9.542923,N
37296.18422,9.538021,0.938083,8.250651,P
32744.45526,21.803717,1.382027,9.676626,N
39355.28808,24.601604,1.153256,9.650055,N
57935.53756,14.265338,0.883176,9.959711,N
38281.18824,22.517701,1.131371,11.534693,N
35936.50771,28.612046,0.866025,10.202576,N
46108.21842,27.884215,0.685565,8.223131,N
57935.53756,27.884215,1.014889,11.10311,N
69079.62347,24.762785,0.984886,9.93763,N
61506.4536,28.612046,0.714143,9.832871,N
37019.3034,9.489969,1,9.781598,P
42081.42984,9.538021,1.153256,9.674401,P
39664.27846,28.612046,0.685565,8.157548,N
34968.53082,17.957714,1.187434,7.977822,N
37655.51249,13.62865,1.014889,9.928172,N
46108.21842,9.538021,0.883176,9.749929,P
61350.57414,13.62865,0.6245,9.578994,N
14791.96801,28.612046,0.768115,9.547605,N
60819.55912,24.601604,1.280625,9.577731,N
56194.27989,9.489969,0.714143,9.574326,P
66307.00041,9.489969,1.153256,9.569589,P
47772.22417,9.538021,1.153256,9.488479,P
54162.90658,21.803717,0.714143,9.710472,N
65513.63628,26.075241,0.979796,9.20685,N
63592.4634,5.258263,0.768115,9.445705,N
68480.18361,5.258263,0.714143,10.093064,N
18481.37531,24.762785,0.938083,8.537378,N
61740.88705,26.075241,0.768115,11.369644,N
39035.46324,9.538021,0.979796,9.625859,P
50224.42963,24.762785,1.014889,8.296741,N
36772.62067,9.538021,1.280625,9.877679,P
57935.53756,21.803717,1,8.887067,N
45257.88488,9.538021,0.685565,9.564815,P
27925.14538,13.999863,0.685565,9.705322,N
31536.38607,9.489969,0.830662,9.572193,P
58838.51114,9.538021,1.014889,11.137589,P
57690.24174,5.258263,1.131371,9.721662,N
28359.74271,5.258263,1.280625,9.61705,N
36216.41908,9.538021,0.768115,9.305992,P
34968.53082,13.999863,1.280625,9.692384,N
62033.46627,13.62865,1.153256,11.571216,N
29898.07282,26.075241,0.938083,8.532199,N
46377.27035,26.075241,1.187434,8.951276,N
37330.36075,9.538021,1.024695,9.333789,P
37655.51249,13.62865,1.187434,10.707609,N
61056.42251,14.265338,0.685565,9.821278,N
68684.53803,13.999863,0.894427,9.378622,N
32238.46255,5.258263,0.883176,9.562781,N
57946.55009,9.489969,0.768115,9.523134,P
66307.00041,5.258263,0.768115,9.332449,N
35718.04285,13.999863,1.153256,8.506426,N
39939.20929,26.075241,1.382027,8.98015,N
42269.52644,26.075241,1.153256,9.615319,N
56865.31001,9.489969,0.984886,9.878453,P
66307.00041,9.489969,1.187434,9.687035,P
31599.59969,13.999863,1.014889,8.371208,N
27603.45392,25.375257,1.280625,9.606055,N
46313.75024,27.884215,1.153256,9.544164,N
34968.53082,21.803717,0.685565,8.183504,N
32751.9546,13.999863,1.280625,9.922139,N
32744.45526,5.258263,1.280625,8.773776,N
42418.05234,31.870194,1.153256,9.41696,N
28359.74271,24.155421,1,10.323171,N
54104.8271,9.538021,0.894427,9.057397,P
37655.51249,31.870194,0.685565,9.594172,N
60348.50945,28.612046,1.280625,10.788629,N
58230.20234,21.803717,0.685565,9.741636,N
52028.47951,5.258263,0.830662,9.715266,N
50224.42963,16.581284,1.014889,8.967048,N
56194.27989,23.675769,0.984886,9.763954,N
61740.88705,24.601604,1.153256,11.646988,N
63762.37753,27.884215,0.768115,8.786447,N
50224.42963,17.957714,1.153256,10.38963,N
29066.60829,13.62865,1.014889,10.235097,N
33208.28558,13.62865,1,9.531643,N
47772.22417,26.075241,1.280625,11.297644,N
31997.63825,13.999863,1.131371,10.099294,N
40282.47926,17.957714,0.984886,10.407414,N
49174.75525,21.803717,0.894427,10.183751,N
66708.55827,23.675769,0.883176,9.79471,N
31997.63825,13.999863,1.382027,9.273566,N
46234.7424,20.04417,0.938083,11.506814,N
49174.75525,31.870194,0.761577,8.033553,N
60348.50945,16.581284,1.014889,8.996177,N
50390.11044,21.803717,0.768115,10.031404,N
83735.4141,28.612046,1.014889,10.312159,N
24630.56132,31.870194,1.153256,7.391301,N
59569.61999,5.258263,0.938083,9.732857,N
57935.53756,26.075241,1.187434,9.032787,N
31997.63825,13.62865,0.830662,12.39418,N
36451.18139,9.489969,0.883176,9.558094,N
17795.4505,16.581284,0.685565,10.551206,N
58921.68596,24.762785,1.024695,8.810381,N
18481.37531,17.957714,1,9.575651,N
40117.24215,5.258263,0.830662,10.039861,N
39983.60991,5.258263,1.131371,9.535879,N
45395.61449,26.075241,1.014889,9.076123,N
67968.10985,13.62865,1.280625,9.654142,N
29898.07282,23.675769,0.979796,9.86315,N
58004.30303,31.870194,0.883176,9.446687,N
54910.15362,13.62865,1.187434,9.611395,N
27925.14538,5.258263,1.131371,9.558018,N
18930.2762,9.489969,1.280625,9.175372,N
57919.55882,16.581284,1.153256,9.140636,N
42301.88767,5.258263,0.768115,9.95707,N
34488.29739,25.375257,1.280625,9.601181,N
41767.07767,13.62865,0.883176,9.109999,N
53511.97635,13.999863,1.024695,9.59238,N
57935.53756,13.62865,1.014889,8.831586,N
26213.73445,21.803717,0.866025,9.013859,N
65832.26107,16.581284,0.883176,9.557954,N
61277.77549,9.489969,0.761577,10.252977,P
22081.79926,13.62865,0.768115,9.653627,N
40125.35048,22.517701,0.768115,9.667919,N
30939.17825,23.675769,1.014889,9.962344,N
42138.41514,14.265338,1.014889,9.908853,N
24632.93059,9.538021,0.883176,9.65702,P
65560.80705,24.762785,1.382027,10.384205,N
42301.88767,28.612046,1,10.10562,N
47839.06753,5.258263,0.714143,9.483612,N
73985.63731,23.675769,0.883176,7.50945,N
48386.3617,27.884215,1,9.655932,N
41718.23723,5.258263,1.280625,8.03966,N
58838.51114,22.517701,0.761577,9.716931,N
46908.55296,9.489969,1,9.804588,N
62142.79697,16.581284,1.280625,9.667859,N
41283.26132,22.517701,0.883176,9.650951,N
39815.22755,5.258263,0.714143,8.343996,N
24523.61422,13.62865,0.883176,9.533257,N
25596.99329,24.601604,0.894427,8.049595,N
52462472,27.884215,1.280625,9.087971,N
50224.42963,24.762785,0.984886,9.701911,N
50378.99465,22.517701,0.883176,9.581088,N
42138.41514,9.538021,0.761577,9.695251,P
65505.22258,9.489969,1.187434,11.263895,P
59960.86048,24.762785,1.280625,10.400262,N
61506.4536,9.538021,1.014889,8.32688,P
44384.24894,9.489969,0.714143,10.053507,P
61056.42251,9.489969,1.382027,9.655976,P
20105.86596,9.538021,1.024695,9.658218,P
39368.98036,9.538021,1.153256,9.039303,N
66708.55827,9.538021,1.014889,10.213352,N
49174.75525,22.517701,1.014889,9.952427,N
46908.55296,22.517701,1.014889,9.6163,N
57910.17194,9.489969,1.014889,9.649658,P
41974.94261,9.538021,0.768115,9.614686,N
22730.7233,9.489969,0.768115,9.859824,N
39368.98036,27.884215,0.768115,10.906252,N
35606.79992,9.489969,1.382027,8.534023,N
36216.41908,16.581284,0.768115,9.525591,N
54040.27594,24.601604,1.280625,10.680019,N
27925.14538,23.675769,1.014889,8.345928,N
43980992,9.538021,0.984886,9.862998,N
27925.14538,21.803717,1.153256,10.104026,N
31536.38607,9.538021,1.014889,9.532694,P
40125.35048,9.489969,1.187434,10.25499,P
57486.45416,9.489969,1.153256,9.765299,P
35718.04285,9.538021,1.280625,11.384764,P
37655.51249,9.538021,1.014889,8.307503,P
37586.68618,9.489969,0.768115,9.727562,P
45250.55005,24.601604,0.979796,10.156009,N
42081.42984,9.489969,1.024695,7.989964,P
58211.12539,17.957714,1.153256,9.522283,N
33458.22159,9.538021,1.014889,9.779398,P
60454.8705,13.62865,0.984886,10.067773,N
42860786,5.258263,0.866025,10.536147,N
65653.07082,28.612046,0.761577,9.703528,N
39939.20929,26.075241,1.382027,8.98015,N
42269.52644,26.075241,1.153256,9.615319,N
56865.31001,9.489969,0.984886,9.878453,P
66307.00041,9.489969,1.187434,9.687035,P
31599.59969,26.075241,1.153256,9.064709,N
65560.80705,26.075241,1.014889,8.331131,N
30386.68982,24.155421,1.153256,9.829914,N
68684.53803,13.999863,0.894427,9.378622,N
32238.46255,5.258263,0.883176,9.562781,N
57946.55009,9.489969,0.768115,9.523134,P
66307.00041,5.258263,0.768115,9.332449,N
35718.04285,13.999863,1.153256,8.506426,N
44666.47238,24.762785,1.153256,9.662573,N
30014.51166,13.999863,1,8.457088,N
75033.07934,9.489969,0.830662,9.527958,N
37004.97496,9.538021,0.768115,9.747159,P
30386.68982,5.258263,1.280625,9.283247,N
28981.70782,23.675769,1.014889,10.395634,N
32793.02517,26.075241,1.153256,9.343393,N
48751.6016,9.489969,1.280625,9.615559,P
33547.47882,9.538021,1.382027,11.053227,P
35591.87085,9.538021,1.382027,9.594554,P
48010.72967,31.870194,0.768115,9.953001,N
18481.37531,24.762785,1.280625,9.729316,N
67644.34755,27.884215,1,12.351252,N
66307.00041,9.489969,0.984886,9.563729,N
42895.78419,9.538021,1.187434,9.642025,N
54040.27594,28.612046,0.761577,9.750814,N
55992.61844,13.999863,0.938083,9.623755,N
71698.88366,28.612046,0.984886,8.564611,N
36974.78301,26.075241,0.761577,9.744347,N
31536.38607,13.999863,1.382027,8.9528,N
40125.35048,24.155421,1.014889,9.913738,N
30829.88732,25.375257,0.883176,11.433648,N
73085.1063,23.675769,0.768115,9.344528,N
46869.77241,13.62865,1.131371,10.071957,N
22617.80266,9.489969,0.761577,10.235662,P
46063.55014,9.538021,1.131371,8.540994,P
38911.95663,9.489969,1.280625,8.392683,P
63479.41195,24.601604,1.187434,10.776699,N
35591.87085,13.999863,0.685565,11.441976,N
28359.74271,13.62865,0.984886,9.806121,N
65560.80705,21.803717,0.768115,9.59853,N
67181.30364,22.517701,0.685565,9.654372,N
18481.37531,13.62865,1.382027,9.895999,N
51626.35905,13.999863,0.714143,11.080988,N
46108.21842,27.884215,1.280625,10.435536,N
39664.27846,9.538021,1.382027,10.116208,P
33412.20369,25.375257,0.883176,9.433218,N
35606.79992,5.258263,0.883176,8.924893,N
53304.38101,9.489969,0.883176,9.195749,P
20027.8669,25.375257,0.883176,9.603279,N
52070.17376,26.075241,1.014889,9.188177,N
35759.80314,24.762785,0.714143,8.854486,N
42301.88767,21.803717,1.153256,8.922994,N
47362.78099,24.601604,1.187434,9.724922,N
46313.75024,27.884215,0.866025,9.148469,N
33693.71167,23.675769,1.024695,9.392977,N
28981.70782,22.517701,1.280625,8.801997,N
37296.18422,17.957714,1.153256,10.853004,N
56546.09013,20.04417,1.153256,13.080392,N
33547.47882,23.675769,1.280625,9.746751,N
50383.13168,9.538021,0.883176,10.495109,P
40974.87155,24.155421,0.979796,8.161362,N
52831.05676,16.581284,0.894427,10.007497,N
54447.41698,13.62865,1.280625,8.427178,N
42895.78419,16.581284,1.014889,9.904193,N
45257.88488,28.612046,0.979796,9.108108,N
60197.52261,25.375257,1.280625,10.033173,N
41283.26132,31.870194,1,9.999872,N
65269.86037,25.375257,0.866025,9.235759,N
49174.75525,24.762785,0.768115,9.197063,N
18997.38341,22.517701,1.014889,9.601349,N
31001.40475,24.601604,1.014889,9.937355,N
34747.86717,28.612046,0.685565,9.243533,N
33458.22159,24.601604,0.866025,9.644628,N
18997.38341,22.517701,0.685565,10.190585,N
31001.40475,13.62865,1.014889,9.994018,N
47839.06753,24.155421,0.830662,8.429555,N
17795.4505,24.601604,1.280625,10.126625,N
72978.13156,22.517701,0.761577,9.010357,N
51626.35905,9.538021,0.761577,9.509152,P
48301.23333,28.612046,1.153256,9.659124,N
27811.2062,21.803717,0.866025,9.563081,N
41283.26132,5.258263,0.984886,10.568321,N
40125.35048,31.870194,0.938083,9.321555,N
27811.2062,22.517701,0.685565,11.415893,N
39815.22755,9.538021,1.280625,11.774078,P
45250.55005,9.538021,0.984886,8.979528,P
49188.37717,24.155421,0.984886,9.216015,N
46108.21842,16.581284,0.761577,8.789719,N
45444.34495,13.999863,0.768115,10.493697,N
48751.6016,16.581284,1.014889,10.142356,N
32238.46255,24.762785,1.153256,9.669413,N
27925.14538,13.999863,1.153256,9.884523,N
46108.21842,16.581284,1.280625,9.530499,N
54954.99078,27.884215,1.153256,8.271724,N
44518.76855,13.999863,1.280625,9.519496,N
34747.86717,24.762785,1.131371,8.802359,N
39368.98036,9.538021,1,9.623115,P
42895.78419,24.601604,0.714143,9.611493,N
47319.11633,17.957714,0.714143,8.339168,N
35630812,13.999863,0.685565,8.497602,N
30098.80639,23.675769,0.938083,9.734381,N
30014.51166,5.258263,0.761577,10.619589,N
34385.03975,25.375257,0.979796,9.591836,N
64821.95691,9.538021,1.014889,9.777505,P
49188.37717,5.258263,1.280625,8.302721,N
63762.37753,25.375257,1.153256,9.532385,N
52070.17376,25.375257,0.768115,10.195265,N
57920.82428,24.601604,1.280625,9.664316,N
31536.38607,24.155421,1.382027,9.841827,N
52044.06401,28.612046,0.984886,9.321555,N
56582.81713,21.803717,1.131371,9.732772,N
33666.40352,25.375257,0.714143,9.674509,N
54825.48305,9.489969,1.153256,9.568349,P
37004.97496,9.489969,1.153256,11.100749,P
64821.95691,5.258263,1.014889,11.126551,N
56836.6604,26.075241,1.153256,10.066565,N
37586.68618,24.601604,0.938083,9.709873,N
28981.70782,24.762785,1.153256,9.637191,N
52044.06401,26.075241,1.131371,9.555344,N
36480.47296,23.675769,0.761577,9.950886,N
30829.88732,17.957714,0.714143,8.227922,N
40082.36581,5.258263,0.714143,10.717392,N
30098.80639,27.884215,0.938083,9.637191,N
56836.6604,22.517701,1.131371,9.555344,N
46908.55296,5.258263,0.714143,9.718926,N
32778.46646,28.612046,0.685565,9.934638,N
30098.80639,31.870194,1.153256,10.081837,N
51641.01884,27.884215,0.685565,10.197859,N
33666.40352,13.999863,0.685565,10.39684,N
30014.51166,22.517701,0.685565,9.154578,N
35936.50771,24.601604,0.685565,9.651068,N
83645.6237,25.375257,1.014889,10.054598,N
32751.9546,28.612046,1.014889,9.306487,N
38281.18824,25.375257,0.883176,11.352457,N
61618.12305,13.62865,1.280625,9.328491,N
49174.75525,9.489969,0.685565,11.126696,P
30386.68982,25.375257,0.685565,10.604023,N
42081.42984,22.517701,0.714143,10.069154,N
39815.22755,31.870194,0.768115,9.816892,N
34385.03975,31.870194,0.883176,9.713564,N
32238.46255,26.075241,0.761577,8.306688,N
56836.6604,25.375257,1,9.83229,N
54040.27594,5.258263,1.014889,8.624672,N
52070.17376,28.612046,0.685565,9.838812,N
59040.66261,24.155421,0.685565,9.77461,N
46197.01999,5.258263,0.979796,9.294629,N
46313.75024,27.884215,1.382027,9.789707,N
32751.9546,22.517701,1.382027,9.013497,N
38733.76389,24.601604,1.382027,10.22938,N
20105.86596,22.517701,1.382027,8.329716,N
31001.40475,9.489969,0.685565,9.300478,P
27811.2062,27.884215,1.014889,11.118181,N
42466.6335,24.762785,0.984886,9.469584,N
63357.62009,26.075241,0.979796,9.475854,N
67644.34755,24.762785,1.153256,10.129518,N
19402.89771,28.612046,0.894427,10.375335,N
25615.97923,25.375257,0.866025,9.472364,N
49174.75525,28.612046,1.153256,9.946449,N
47853.57402,31.870194,0.938083,9.668289,N
30386.68982,5.258263,1.382027,9.969558,N
27925.14538,16.581284,1.153256,10.588028,N
73855.47096,22.517701,0.938083,9.758005,N
53686.65886,22.517701,0.830662,9.328916,N
41974.94261,13.999863,0.938083,9.433461,N
68177.20148,27.884215,0.714143,10.170426,N
32793.02517,26.075241,0.938083,11.612275,N
36480.47296,23.675769,1.187434,8.631765,N
43980992,9.538021,0.761577,10.584109,P
21967.11298,26.075241,1,9.966285,N
50336.07657,9.538021,1.382027,9.775982,P
44384.24894,24.601604,0.866025,9.243762,N
54930.5931,5.258263,0.768115,9.681266,N
39508.55829,24.601604,0.685565,9.71768,N
61056.42251,23.675769,0.984886,9.729936,N
62033.46627,13.62865,1.382027,9.872809,N
48404.35999,17.957714,0.685565,9.548483,N
65653.07082,23.675769,0.883176,11.014456,N
41283.26132,23.675769,1.153256,7.991837,N
54040.27594,23.675769,0.984886,11.406216,N
58004.30303,16.581284,0.979796,7.329027,N
33208.28558,5.258263,0.984886,9.104583,N
23851.9805,24.601604,0.984886,11.997205,N
49001.04816,21.803717,0.979796,8.654249,N
56582.81713,24.762785,0.761577,9.494638,N
28359.74271,28.612046,1.280625,9.795717,N
83645.6237,23.675769,0.830662,11.37864,N
33208.28558,5.258263,0.883176,7.767461,N
34747.86717,21.803717,1.024695,11.442765,N
47273.92618,13.999863,0.768115,8.309963,N
24090.22996,9.538021,0.979796,9.217458,P
23851.9805,24.601604,1.382027,7.590145,N
41767.07767,22.517701,1.187434,8.186274,N
39674.58247,5.258263,0.768115,8.878737,N
67968.10985,9.489969,1.382027,11.002972,P
57935.53756,13.62865,1,9.658888,N
38289.03123,27.884215,0.894427,9.724779,N
48500.50595,31.870194,0.894427,9.788743,N
80219.78327,27.884215,0.979796,9.63571,N
32238.46255,21.803717,0.883176,9.860418,N
39939.20929,27.884215,0.761577,9.930294,N
60348.50945,5.258263,1.382027,9.953653,N
26213.73445,9.538021,0.883176,8.345587,P
30386.68982,21.803717,0.984886,8.631187,N
42269.52644,16.581284,0.984886,9.117137,N
32751.9546,25.375257,1.024695,10.107853,N
50062.7119,24.155421,1.153256,9.696153,N
30939.17825,28.612046,0.830662,8.970594,N
32778.46646,26.075241,0.6245,10.278573,N
19402.89771,24.601604,0.984886,10.053863,N
42895.78419,23.675769,0.984886,9.711708,N
58004.30303,27.884215,0.984886,10.377709,N
61350.57414,26.075241,1.382027,9.778157,N
56123.25585,23.675769,1.187434,10.399315,N
42418.05234,5.258263,0.883176,8.29933,N
47839.06753,9.489969,1.153256,9.051021,P
24632.93059,13.62865,1.382027,9.53315,N
39368.98036,26.075241,1.382027,8.368099,N
52044.06401,24.601604,0.866025,8.897419,N
59569.61999,24.762785,1.280625,9.722237,N
68480.18361,9.489969,0.894427,10.617731,P
19402.89771,24.762785,0.984886,8.834976,N
22081.79926,9.538021,0.984886,10.535669,P
83735.4141,21.803717,1.024695,9.471327,N
39355.28808,13.62865,0.938083,9.515219,N
28981.70782,26.075241,1.382027,10.333321,N
46234.7424,27.884215,0.768115,10.75618,N
43146.79404,27.884215,1.014889,9.595661,N
45230.88207,31.870194,1.153256,9.781732,N
34968.53082,13.999863,0.768115,7.171308,N
32793.02517,9.538021,0.883176,9.775047,N
33458.22159,9.538021,0.761577,10.067037,P
46108.21842,23.675769,0.714143,9.998758,N
32793.02517,26.075241,1.153256,9.333607,N
30014.51166,28.612046,0.894427,11.43808,N
67644.34755,24.601604,0.685565,9.618694,N
30386.68982,9.538021,0.830662,8.189152,N
26213.73445,9.489969,0.768115,9.669967,N
41283.26132,13.999863,0.979796,9.659739,N
75355.33187,26.075241,1.280625,9.841628,N
44666.47238,24.762785,1.153256,8.815321,N
43165.95789,9.489969,0.685565,10.109471,N
35718.04285,26.075241,1.153256,9.729209,N
51842.16332,24.601604,1.014889,9.620546,N
51797.58679,17.957714,1,9.62151,N
55990.29005,5.258263,1.280625,9.948105,N
55990.29005,23.675769,1,11.071141,N
53511.97635,24.601604,0.984886,9.506262,N
56865.31001,20.04417,1.014889,9.669165,N
83645.6237,13.62865,1.382027,9.872809,N
35718.04285,23.675769,1.153256,7.991837,N
40125.35048,26.075241,0.685565,10.094069,N
42207.32989,5.258263,0.984886,9.104583,N
23851.9805,24.601604,0.984886,10.422905,N
49001.04816,5.258263,0.984886,8.654249,N
22381.88302,9.538021,0.768115,9.771916,P
44384.24894,24.601604,0.866025,9.243762,N
50298.72063,5.258263,0.768115,9.681266,N
36974.78301,23.675769,0.894427,9.769291,N
39508.55829,24.601604,0.685565,9.471921,N
80427.87065,27.884215,0.883176,9.881127,N
59040.66261,22.517701,0.685565,11.295839,N
23851.9805,24.601604,0.761577,9.128628,N
36480.47296,28.612046,0.984886,9.848682,N
47319.11633,31.870194,0.685565,8.839876,N
42418.05234,13.62865,0.894427,10.10351,N
29898.07282,24.762785,0.894427,9.435994,N
38240.13891,28.612046,1.280625,9.810729,N
61516.42342,9.538021,1.382027,9.735309,P
49174.75525,9.538021,0.883176,8.860563,P
30939.17825,23.675769,1,9.960143,N
48010.72967,28.612046,1.382027,9.047651,N
47402.99968,27.884215,0.768115,11.694517,N
36974.78301,28.612046,0.894427,9.770645,N
42895.78419,24.601604,0.685565,10.009138,N
66708.55827,27.884215,0.830662,10.533933,N
57920.82428,22.517701,0.938083,10.997231,N
47402.99968,13.62865,0.714143,9.78062,N
29898.07282,16.581284,1.131371,9.350954,N
66678.9425,21.803717,0.883176,9.639929,N
39035.46324,16.581284,1.187434,9.43192,N
75033.07934,23.675769,0.883176,9.73915,N
59621.66783,20.04417,1.014889,9.514398,N
50062.7119,13.999863,1.131371,9.66494,N
58124.88173,23.675769,0.979796,10.294673,N
54447.41698,27.884215,0.979796,11.475685,N
60348.50945,5.258263,1.131371,9.449503,N
63482.30006,24.601604,0.984886,9.453604,N
63620.70829,24.601604,0.883176,9.470467,N
56865.31001,17.957714,1.280625,9.618053,N
37374.22234,5.258263,0.984886,7.481488,N
48189.55044,16.581284,1.153256,9.71043,N
68469.0852,24.601604,1.187434,9.614686,N
57935.53756,21.803717,1.014889,11.380358,N
21967.11298,26.075241,0.894427,9.494308,N
51842.16332,5.258263,1.280625,9.832328,N
44919.46033,26.075241,0.761577,9.685248,N
34747.86717,26.075241,1.187434,9.318341,N
44444.58033,27.884215,0.984886,9.713078,N
14791.96801,27.884215,0.938083,9.449821,N
64031.05206,9.489969,1,9.910714,N
57935.53756,28.612046,0.938083,10.4127,N
44444.58033,26.075241,0.984886,10.088747,N
64978.65002,27.884215,0.685565,9.949022,N
51641.01884,27.884215,0.768115,12.023243,N
36451.18139,9.538021,0.685565,9.537739,N
24523.61422,23.675769,0.714143,9.555825,N
78375.30736,27.884215,0.685565,9.341847,N
56836.6604,13.999863,1.131371,9.604204,N
51538.82381,24.762785,1.280625,9.675292,N
63592.4634,28.612046,0.768115,9.806121,N
57935.53756,28.612046,1.024695,10.78086,N
42466.6335,27.884215,0.883176,10.120424,N
40117.24215,26.075241,0.979796,10.08512,N
38929.23956,13.999863,0.768115,9.620649,N
67571.81179,27.884215,0.984886,11.416882,N
46063.55014,22.517701,0.685565,9.685282,N
46908.55296,27.884215,1.153256,9.515078,N
56536.92584,24.601604,1.187434,9.757088,N
57935.53756,21.803717,1.014889,11.380358,N
21967.11298,26.075241,0.894427,9.494308,N
51842.16332,5.258263,1.280625,9.832328,N
44919.46033,26.075241,0.761577,9.685248,N
34747.86717,26.075241,1.187434,9.318341,N
44444.58033,27.884215,0.984886,9.713078,N
14791.96801,27.884215,0.938083,9.449821,N
64031.05206,9.489969,1,9.910714,N
57935.53756,28.612046,0.938083,10.431407,N
44444.58033,26.075241,0.984886,9.943533,N
64978.65002,27.884215,0.685565,9.927603,N
51641.01884,27.884215,0.768115,12.023243,N
36451.18139,9.538021,0.685565,9.526902,N
24523.61422,23.675769,0.714143,9.555825,N
78375.30736,27.884215,0.685565,9.341847,N
56836.6604,13.999863,1.131371,9.604204,N
51538.82381,24.762785,1.280625,9.675292,N
63592.4634,28.612046,0.768115,9.806121,N
57935.53756,28.612046,1.024695,10.78086,N
42466.6335,27.884215,0.883176,10.120424,N
40117.24215,26.075241,0.979796,10.08512,N
38929.23956,13.999863,0.768115,9.620649,N
67571.81179,27.884215,0.984886,11.416882,N
46063.55014,22.517701,0.685565,9.685282,N
46908.55296,27.884215,1.153256,9.515078,N
57935.53756,21.803717,1.014889,11.380358,N
51641.01884,27.884215,0.768115,12.023243,N
51842.16332,5.258263,1.280625,9.832328,N
44919.46033,26.075241,0.761577,9.685248,N
34747.86717,26.075241,1.187434,9.318341,N
44444.58033,27.884215,0.984886,9.713078,N
14791.96801,27.884215,0.938083,9.449821,N
64031.05206,9.489969,1,9.910714,P
57935.53756,28.612046,0.938083,10.4127,N
44444.58033,26.075241,0.984886,10.088747,N
64978.65002,27.884215,0.685565,9.927603,N
42081.42984,9.538021,0.685565,9.526902,P
57935.53756,28.612046,1.024695,10.78086,N
24523.61422,23.675769,0.714143,9.58351,N
78375.30736,27.884215,0.685565,9.341847,N
56836.6604,13.999863,1.131371,9.604204,N
51538.82381,24.762785,1.280625,9.675292,N
63592.4634,16.581284,0.768115,9.806121,N
42466.6335,27.884215,0.883176,10.120424,N
40117.24215,26.075241,0.979796,10.08512,N
38929.23956,13.999863,0.768115,9.620649,N
67571.81179,27.884215,0.984886,11.416882,N
46063.55014,22.517701,0.685565,9.685282,N
46908.55296,27.884215,1.153256,9.515078,N
21967.11298,26.075241,0.984886,9.494308,N
33666.40352,25.375257,0.685565,9.217479,N
60498.0621,22.517701,1.131371,10.069493,N
30014.51166,13.999863,0.938083,10.429188,N
39368.98036,22.517701,1.024695,9.506873,N
47639.66181,23.675769,1.280625,10.249538,N
64821.95691,13.62865,0.984886,9.806121,N
47639.66181,9.489969,1,11.09288,P
48386.3617,13.62865,0.714143,9.312852,N
74472.00504,9.538021,1.024695,9.651598,P
53036.80872,21.803717,1.153256,9.558094,N
74188.48093,9.538021,1.014889,9.416905,P
45250.55005,22.517701,1.024695,9.586661,N
51621.39348,23.675769,1.280625,10.260031,N
14791.96801,24.762785,0.894427,9.631581,N
42860786,13.999863,0.883176,10.118212,N
56818.91424,25.375257,1.153256,7.912829,N
55946.93469,21.803717,0.938083,10.258472,N
30098.80639,28.612046,0.938083,9.755226,N
63479.41195,9.538021,0.979796,9.528001,P
75020.91892,24.601604,1.280625,10.301707,N
66307.00041,24.762785,0.714143,11.112306,N
32238.46255,21.803717,0.866025,9.883025,N
27603.45392,13.999863,0.979796,9.743439,N
33458.22159,13.999863,1.382027,8.23598,N
74224.19852,9.489969,0.768115,8.202885,P
37198.49333,13.999863,1.153256,7.99756,N
42524.99554,17.957714,1.382027,10.145827,N
62918.59945,27.884215,0.768115,10.029225,N
55990.29005,17.957714,1.153256,11.516904,N
52462472,9.538021,1.153256,10.970644,P
32793.02517,5.258263,1.014889,10.116208,N
31997.63825,21.803717,1.280625,10.588025,N
45395.61449,27.884215,0.761577,9.364388,N
39983.60991,21.803717,1.382027,9.582393,N
49659.91503,9.489969,1.280625,8.729123,N
46063.55014,21.803717,0.685565,11.436778,N
69202.00938,21.803717,0.984886,9.121591,N
61814.3365,24.601604,1.187434,8.930284,N
33547.47882,9.538021,1.024695,9.545841,N
65832.26107,9.538021,0.938083,8.065191,N
38127.20708,25.375257,1.382027,9.172824,N
36207.96046,5.258263,1.187434,9.688983,N
27603.45392,13.999863,0.894427,9.234979,N
20105.86596,9.538021,1,10.507594,N
37330.36075,9.489969,0.866025,10.194616,N
50336.07657,13.62865,0.866025,9.869072,N
39983.60991,5.258263,0.866025,9.530686,N
32793.02517,27.884215,1.280625,11.564822,N
30939.17825,26.075241,1.153256,9.411119,N
50378.99465,21.803717,0.984886,9.598883,N
42418.05234,25.375257,0.894427,9.23994,N
52070.17376,24.762785,0.768115,11.582304,N
55992.61844,24.601604,0.984886,9.435658,N
19402.89771,26.075241,1.187434,9.70684,N
22081.79926,9.538021,0.768115,9.520403,N
49174.75525,26.075241,1.131371,10.321357,N
31242.87635,9.538021,0.984886,10.535669,N
61300.5189,13.62865,0.866025,9.806121,N
63620.70829,24.762785,0.883176,8.976245,N
47839.06753,9.489969,1.153256,9.051021,N
24632.93059,24.601604,1.382027,9.862603,N
32793.02517,17.957714,1.131371,10.538554,N
52044.06401,24.601604,0.866025,8.897419,N
71698.88366,24.762785,1.280625,11.122219,N
59040.66261,9.538021,0.894427,9.62899,N
75033.07934,9.538021,1.014889,9.196883,N
47772.22417,13.62865,0.938083,11.386038,N
32793.02517,13.999863,0.883176,9.662131,N
66378.17845,24.601604,0.768115,8.403491,N
40113.38356,26.075241,1,9.026909,N
65653.07082,24.762785,0.984886,10.237206,N
31536.38607,20.04417,0.685565,11.02913,N
41767.07767,23.675769,0.979796,10.680359,N
52044.06401,13.999863,1.382027,9.682341,N
48404.35999,28.612046,0.714143,9.333345,N
40282.47926,9.538021,0.894427,10.081621,P
56836.6604,14.265338,1.382027,9.571185,N
35606.79992,31.870194,0.768115,10.011662,N
48540.10928,5.258263,1.153256,10.07082,N
56865.31001,31.870194,1.280625,9.2595,N
26213.73445,9.489969,0.883176,10.376598,N
44384.24894,14.265338,1.280625,9.201424,N
33208.28558,26.075241,1.153256,7.972906,N
28965.10404,9.489969,1.187434,9.701989,P
56582.81713,21.803717,0.883176,9.847321,N
57486.45416,9.538021,0.685565,8.198206,P
44384.24894,26.075241,0.768115,8.76367,N
51842.16332,21.803717,0.768115,8.358217,N
59569.61999,26.075241,1.014889,11.252231,N
62918.59945,14.265338,0.761577,9.309017,N
47839.06753,24.601604,1.280625,11.270347,N
68250.38711,24.601604,0.938083,9.701402,N
28965.10404,16.581284,0.768115,9.329666,N
32238.46255,13.62865,0.685565,7.501028,N
37519.77724,21.803717,0.883176,9.671146,N
48162.03496,9.538021,1.382027,9.621571,N
36835.4006,26.075241,0.714143,9.646808,N
32793.02517,9.538021,0.685565,9.800599,N
35775.68603,13.999863,0.830662,8.302435,N
83735.4141,31.870194,0.761577,9.834439,N
59569.61999,21.803717,1.014889,9.644791,N
31599.59969,26.075241,1.014889,9.872979,N
31599.59969,26.075241,0.685565,9.872979,N
74803.97116,26.075241,0.984886,10.09212,N
57935.53756,22.517701,0.984886,9.942514,N
26565.46888,26.075241,0.979796,9.884207,N
46908.55296,9.538021,0.768115,9.841628,P
58230.20234,9.538021,0.768115,9.594066,P
40082.36581,26.075241,0.768115,11.063792,N
49989.62282,26.075241,1.024695,9.986325,N
57935.53756,9.489969,1.187434,9.951284,P
31599.59969,26.075241,0.6245,9.727507,N
59569.61999,21.803717,0.883176,9.215816,N
31599.59969,14.265338,1.280625,8.265655,N
43146.79404,9.489969,1.382027,10.522757,P
40113.38356,9.538021,1.187434,9.939893,P
36835.4006,26.075241,0.984886,9.904354,N
36480.47296,26.075241,0.685565,10.097381,N
61056.42251,26.075241,1.014889,9.702095,N
31599.59969,26.075241,0.830662,10.254776,N
38289.03123,9.538021,1.382027,10.193696,P
19402.89771,26.075241,1.014889,10.09212,N
56582.81713,26.075241,0.938083,11.132184,N
71341.39533,22.517701,0.768115,10.605641,N
25596.99329,23.675769,0.883176,9.527295,N
46108.21842,9.489969,0.768115,9.451106,P
33412.20369,14.265338,1.014889,9.002383,N
57486.45416,17.957714,0.984886,10.253522,N
25596.99329,26.075241,0.979796,10.412214,N
55992.61844,22.517701,0.984886,10.125336,N
46039.26673,13.999863,0.768115,11.043504,N
22730.7233,24.601604,0.894427,11.079655,N
56861.90467,23.675769,1.024695,9.513139,N
36609.43061,21.803717,0.768115,9.952768,N
36480.47296,9.489969,1.014889,10.445453,N
36216.41908,13.62865,1.153256,9.542923,N
56818.91424,27.884215,1.187434,10.122519,N
22381.88302,16.581284,0.6245,10.488963,N
50062.7119,28.612046,0.714143,10.120516,N
61277.77549,28.612046,1.280625,10.15668,N
46397.86903,13.62865,1.382027,9.767965,N
27925.14538,24.155421,1.131371,9.003534,N
48500.50595,22.517701,1.382027,9.63925,N
46018.82725,27.884215,1.187434,11.091812,N
58230.20234,14.265338,1.014889,8.107291,N
46942.21607,13.62865,1.382027,11.064381,N
37330.36075,9.538021,0.883176,10.943305,P
28981.70782,13.999863,1.382027,9.759512,N
21957.36051,16.581284,1.024695,8.783297,N
61056.42251,13.62865,1.153256,8.454676,N
32751.9546,9.538021,0.883176,9.370556,P
71857.15067,13.999863,0.714143,8.868163,N
25615.97923,24.762785,0.883176,10.460303,N
39035.46324,9.489969,1.153256,10.566941,P
50383.13168,23.675769,1.024695,9.140684,N
59662.98967,9.538021,0.938083,9.592973,P
50112.76767,9.538021,1.131371,9.817408,P
36451.18139,5.258263,1.153256,9.524832,N
17795.4505,17.957714,0.984886,9.916523,N
36609.43061,9.538021,0.984886,9.529055,P
36835.4006,22.517701,0.883176,8.139924,N
37296.18422,9.538021,0.830662,10.575768,P
58921.68596,16.581284,0.685565,10.882289,N
44384.24894,9.489969,1.280625,9.926895,P
78375.30736,26.075241,0.768115,11.52268,N
47525.63666,26.075241,1.187434,10.571216,N
43649.29626,21.803717,1.014889,9.60843,N
34747.86717,31.870194,0.984886,9.705484,N
77885.51697,9.489969,1.187434,9.567843,P
75033.07934,13.62865,1.382027,9.46503,N
55019.83757,27.884215,0.768115,9.729894,N
42860786,16.581284,0.979796,9.871072,N
25596.99329,23.675769,0.883176,9.724131,N
63620.70829,24.601604,0.883176,9.191629,N
37802.16289,23.675769,1.280625,9.580254,N
41763.02016,5.258263,1,9.365374,N
33208.28558,5.258263,0.883176,7.444007,N
23851.9805,24.601604,1.187434,8.994324,N
41767.07767,22.517701,1.153256,8.186274,N
39674.58247,5.258263,0.768115,8.878737,N
67968.10985,9.489969,1.382027,11.002972,P
74796.7763,13.62865,1,9.658888,N
83645.6237,9.538021,0.938083,9.63571,P
25596.99329,5.258263,0.883176,9.449503,N
77885.51697,24.601604,0.984886,10.16707,N
49989.62282,24.601604,1.014889,9.667755,N
58124.88173,9.489969,1.153256,9.76859,P
71825.24915,9.538021,0.883176,8.808489,P
53511.97635,9.489969,1.187434,9.279767,P
36974.78301,28.612046,0.894427,9.7681,N
42895.78419,24.601604,0.685565,9.825284,N
66708.55827,27.884215,1.382027,9.755198,N
40117.24215,9.489969,0.714143,9.90321,P
32617.42583,16.581284,1.153256,9.350954,N
46234.7424,16.581284,1.187434,9.43192,N
63620.70829,24.601604,0.883176,9.470467,N
78375.30736,23.675769,0.883176,9.730294,N
31242.87635,5.258263,1.280625,9.718636,N
54447.41698,27.884215,0.979796,11.475685,N
56865.31001,17.957714,1.280625,9.644355,N
37374.22234,5.258263,0.984886,7.481488,N
48189.55044,16.581284,0.6245,8.112632,N
23851.9805,24.601604,0.883176,9.133081,N
47319.11633,31.870194,0.883176,8.993268,N
48162.03496,24.762785,0.894427,9.435994,N
55019.83757,22.517701,0.883176,9.497801,N
65768.78088,9.538021,1.014889,8.678294,P
25596.99329,27.884215,0.883176,9.960871,N
66678.9425,24.155421,0.979796,9.559164,N
58115.46158,27.884215,0.685565,9.615219,N
22081.79926,5.258263,1.024695,9.685532,N
50257.68247,31.870194,1.014889,9.78096,N
57935.53756,24.762785,1.014889,9.757088,N
38911.95663,13.62865,0.768115,11.430373,N
24090.22996,21.803717,0.883176,9.729419,N
32744.45526,13.62865,1.382027,9.206561,N
72978.13156,21.803717,0.883176,9.79248,N
49174.75525,16.581284,1.280625,8.185664,N
72432.42353,24.762785,1.187434,8.916251,N
74472.00504,9.489969,1.024695,9.784481,N
52028.47951,5.258263,1.131371,8.342156,N
58124.88173,24.762785,1.382027,8.305234,N
44919.46033,21.803717,1.014889,9.414061,N
35451.22577,5.258263,0.883176,10.838701,N
67968.10985,22.517701,1.280625,9.77991,N
51397.25086,5.258263,0.768115,11.144891,N
49659.91503,13.999863,0.984886,9.556189,N
17146.69631,5.258263,1.153256,9.77616,N
64031.05206,22.517701,1.382027,9.806121,N
46018.82725,13.62865,0.938083,9.806121,N
44666.47238,17.957714,0.685565,9.777728,N
74472.00504,17.957714,1.014889,8.013167,N
45763.78577,13.62865,1.014889,9.806121,N
36451.18139,23.675769,0.685565,9.558613,N
38127.20708,9.538021,0.685565,9.246435,N
25596.99329,21.803717,1.382027,9.313352,N
24632.93059,9.489969,1.014889,9.510871,P
38127.20708,16.581284,0.883176,9.561768,N
17146.69631,24.762785,0.685565,10.576631,N
37019.3034,13.62865,0.768115,9.676192,N
37519.77724,25.375257,1.014889,9.741006,N
17146.69631,13.999863,0.685565,9.86655,N
39939.20929,24.601604,1.382027,10.201422,N
27811.2062,21.803717,1,11.123183,N
32744.45526,9.489969,1.382027,9.695792,P
30014.51166,26.075241,0.768115,7.633398,N
36769.08378,5.258263,0.768115,9.569757,N
36480.47296,5.258263,0.768115,8.178016,N
66307.00041,24.601604,1.024695,10.53391,N
64031.05206,28.612046,0.761577,9.572926,N
69027.44942,9.538021,0.894427,9.371037,P
49001.04816,20.04417,0.685565,8.439989,N
56123.25585,25.375257,1.280625,9.688802,N
42466.6335,24.601604,0.6245,9.57796,N
35759.80314,25.375257,0.768115,11.010574,N
39939.20929,22.517701,0.938083,9.938006,N
37296.18422,28.612046,0.979796,8.053439,N
71730.72906,23.675769,1,9.742313,N
67644.34755,26.075241,0.883176,9.702694,N
54954.99078,26.075241,0.984886,9.960011,N
63762.37753,5.258263,0.830662,9.515054,N
57946.55009,13.999863,1.014889,9.639229,N
34747.86717,26.075241,1.131371,10.385819,N
40282.47926,26.075241,0.761577,9.239485,N
73985.63731,9.489969,1,9.779034,P
72432.42353,13.999863,0.685565,7.95386,N
60348.50945,26.075241,1.024695,9.89479,N
46377.27035,23.675769,1.153256,11.588866,N
38845.3852,24.601604,0.768115,9.102396,N
38127.20708,9.538021,0.984886,9.757202,P
39508.55829,21.803717,0.685565,9.163704,N
25615.97923,27.884215,0.768115,9.998836,N
59365.6037,25.375257,1.382027,9.527881,N
32778.46646,28.612046,0.894427,9.79651,N
49989.62282,28.612046,1.153256,11.126212,N
60819.55912,17.957714,1.131371,10.405444,N
37374.22234,21.803717,0.979796,10.80798,N
37330.36075,31.870194,0.894427,7.853218,N
14791.96801,31.870194,0.768115,9.752353,N
65398.37511,13.62865,1.280625,9.702727,N
34747.86717,9.538021,1,9.784607,P
45395.61449,13.999863,0.830662,8.128567,N
44510.4427,21.803717,0.984886,11.126212,N
39355.28808,17.957714,0.894427,8.854486,N
35591.87085,28.612046,1.153256,10.150799,N
37374.22234,21.803717,1.187434,10.606417,N
35591.87085,25.375257,1.382027,9.74161,N
43459.76888,13.999863,0.830662,9.734808,N
67211.14254,5.258263,1.014889,9.478843,N
27811.2062,17.957714,1.131371,8.870304,N
37374.22234,21.803717,1.014889,10.111145,N
78459.44027,28.612046,0.685565,9.646306,N
54825.48305,28.612046,0.984886,11.584307,N
47525.63666,31.870194,0.714143,11.052345,N
37004.97496,17.957714,0.938083,8.854486,N
14791.96801,31.870194,0.979796,11.023485,N
37374.22234,21.803717,0.984886,9.549806,N
35591.87085,31.870194,1.382027,8.671696,N
56582.81713,24.601604,1.280625,8.941352,N
36451.18139,24.762785,0.883176,9.993173,N
46197.01999,24.762785,1,9.965068,N
42301.88767,16.581284,0.714143,9.619791,N
71341.39533,31.870194,1.131371,9.398744,N
61814.3365,13.999863,0.768115,11.395457,N
45250.55005,13.62865,0.714143,9.806121,N
65653.07082,13.62865,0.984886,9.806121,N
33458.22159,27.884215,1.014889,9.917551,N
37004.97496,17.957714,1.153256,8.625426,N
37374.22234,21.803717,0.984886,8.848083,N
45395.61449,13.999863,1.024695,9.408869,N
18930.2762,21.803717,0.6245,11.228109,N
51538.82381,22.517701,0.714143,10.025759,N
59365.6037,25.375257,0.768115,9.746566,N
73085.1063,13.62865,0.768115,9.783737,N
51538.82381,22.517701,0.714143,9.634406,N
49989.62282,28.612046,1.153256,11.126212,N
60819.55912,17.957714,1.131371,8.854486,N
37374.22234,21.803717,0.979796,10.871433,N
14791.96801,5.258263,0.768115,9.777119,N
56123.25585,9.538021,1,9.784607,P
45395.61449,13.999863,0.830662,9.718857,N
44510.4427,24.601604,0.984886,11.126212,N
50103.59086,17.957714,0.894427,8.854486,N
37374.22234,21.803717,0.984886,10.342657,N
30014.51166,28.612046,0.894427,9.611493,N
35591.87085,24.601604,1.382027,9.74161,N
49935.7471,25.375257,1,10.150799,N
43459.76888,13.999863,0.830662,9.734808,N
67211.14254,5.258263,1.014889,9.478843,N
27811.2062,17.957714,1.131371,8.870304,N
37374.22234,21.803717,1.014889,10.043285,N
74268.11944,28.612046,0.685565,9.574647,N
39035.46324,13.999863,1,8.962883,N
47525.63666,25.375257,0.714143,11.35666,N
37004.97496,17.957714,1,8.854486,N
35775.68603,13.999863,0.6245,11.824879,N
37374.22234,21.803717,0.984886,9.423429,N
38127.20708,13.999863,1.131371,9.565693,N
35591.87085,31.870194,1.382027,8.651518,N
58546.21588,26.075241,0.883176,9.493574,N
33412.20369,28.612046,0.685565,9.020553,N
39664.27846,20.04417,0.883176,10.561665,N
46197.01999,24.762785,0.830662,9.904075,N
42301.88767,22.517701,0.714143,8.815808,N
42138.41514,16.581284,1.131371,10.359177,N
61814.3365,13.999863,0.768115,11.395457,N
35591.87085,25.375257,0.768115,10.150799,N
62033.46627,13.62865,0.984886,9.806121,N
37004.97496,17.957714,0.768115,8.625426,N
37374.22234,21.803717,0.984886,9.386413,N
45395.61449,24.601604,1.024695,9.408869,N
38127.20708,13.999863,1.131371,9.621791,N
18930.2762,24.601604,0.6245,11.311245,N
42737.30395,25.375257,1.280625,9.492284,N
51641.01884,16.581284,0.768115,9.990276,N
29066.60829,26.075241,0.685565,7.694276,N
37586.68618,13.62865,0.714143,10.021701,N
27925.14538,13.62865,1.382027,9.888819,N
57920.82428,24.601604,1.153256,9.840548,N
30386.68982,5.258263,0.984886,9.230586,N
17146.69631,5.258263,0.768115,7.982736,N
61506.4536,13.999863,1.014889,10.652116,N
62033.46627,9.489969,0.761577,10.085457,P
32751.9546,24.762785,0.768115,8.059538,N
22730.7233,13.62865,0.883176,10.331144,N
40113.38356,24.762785,1,10.001547,N
24630.56132,5.258263,0.883176,9.9888,N
18997.38341,5.258263,1.014889,9.193554,N
57920.82428,13.62865,1.187434,8.110571,N
47319.11633,24.155421,1,8.118615,N
18997.38341,5.258263,1.014889,9.709745,N
34747.86717,5.258263,0.883176,9.749626,N
46063.55014,27.884215,1.280625,9.66991,N
17146.69631,5.258263,1.382027,9.712089,N
56861.90467,14.265338,1,9.598432,N
45636.1148,14.265338,1,9.971418,N
47486.86103,24.601604,1.187434,9.702679,N
36609.43061,21.803717,1.014889,11.994083,N
56123.25585,26.075241,1.280625,9.964011,N
73085.1063,21.803717,1.153256,8.303184,N
61740.88705,9.489969,1.187434,9.840083,P
28981.70782,26.075241,1.280625,9.683858,N
18481.37531,16.581284,1.153256,9.376991,N
57919.55882,21.803717,1.153256,9.726898,N
41767.07767,22.517701,0.883176,9.705949,N
39674.58247,5.258263,0.768115,9.708357,N
40113.38356,24.762785,1,8.335984,N
37330.36075,14.265338,1.153256,8.331706,N
58921.68596,31.870194,0.768115,9.646747,N
30098.80639,5.258263,1.280625,9.662984,N
54825.48305,13.62865,0.761577,9.806121,N
43165.95789,25.375257,1.153256,10.405974,N
67968.10985,24.601604,0.883176,9.643399,N
20105.86596,24.601604,1,9.661836,N
50103.59086,9.489969,1.280625,9.093649,P
58439.7488,9.489969,1.024695,9.481758,P
32793.02517,9.489969,1.187434,9.8879,P
66678.9425,24.601604,0.830662,9.315884,N
17795.4505,24.601604,1.014889,9.650588,N
44518.76855,24.155421,1.014889,10.231665,N
44444.58033,16.581284,0.714143,9.675065,N
46313.75024,25.375257,0.979796,8.963743,N
40117.24215,9.489969,1.014889,9.218596,N
32617.42583,23.675769,1.153256,10.58168,N
52453.96954,21.803717,0.984886,9.648819,N
49188.37717,9.538021,1.187434,7.269992,P
55990.29005,28.612046,1.014889,9.78836,N
67181.30364,22.517701,1.024695,10.504859,N
65832.26107,9.538021,0.883176,10.142729,P
51626.35905,9.489969,0.714143,9.717357,N
43165.95789,25.375257,1.153256,10.405974,N
67968.10985,24.601604,0.883176,9.643399,N
20105.86596,24.601604,1,9.661836,N
50103.59086,9.489969,1.280625,9.093649,P
58439.7488,9.489969,1.024695,9.481758,P
66678.9425,24.601604,0.830662,9.345879,N
17795.4505,24.601604,1.014889,9.650588,N
44518.76855,24.155421,1.014889,10.231665,N
44444.58033,16.581284,0.714143,9.675065,N
46313.75024,25.375257,0.979796,8.963743,N
40117.24215,9.489969,1.014889,9.218596,N
32617.42583,23.675769,1.153256,10.58168,N
52453.96954,21.803717,0.984886,9.648819,N
49188.37717,9.538021,1.187434,7.269992,P
55990.29005,28.612046,1.014889,9.78836,N
67181.30364,22.517701,1.024695,10.504859,N
65832.26107,9.538021,0.883176,10.142729,P
51626.35905,9.489969,0.714143,9.717357,N
55946.93469,9.538021,0.938083,10.077648,P
48751.6016,25.375257,1.382027,9.502331,N
74188.48093,9.489969,0.685565,10.700822,N
83645.6237,23.675769,0.984886,8.116429,N
47273.92618,24.601604,0.984886,9.58432,N
18997.38341,17.957714,1.187434,9.478105,N
22381.88302,17.957714,1.024695,10.878203,N
31599.59969,17.957714,0.984886,9.478819,N
21967.11298,17.957714,0.894427,9.439909,N
54930.5931,24.762785,1,10.977896,N
14791.96801,25.375257,0.685565,9.451894,N
45395.61449,5.258263,1.280625,7.558828,N
17795.4505,16.581284,0.866025,9.69581,N
54954.99078,24.762785,0.830662,9.558915,N
25643.47701,31.870194,0.984886,9.483315,N
47525.63666,25.375257,1.187434,9.129774,N
31599.59969,23.675769,0.866025,9.765866,N
25643.47701,21.803717,1.014889,9.691718,N
31536.38607,5.258263,0.685565,8.420395,N
14791.96801,27.884215,0.685565,9.494419,N
32751.9546,13.999863,1.382027,9.773945,N
14791.96801,28.612046,0.685565,9.712788,N
41763.02016,31.870194,0.979796,9.764204,N
45257.88488,31.870194,0.768115,10.341767,N
24090.22996,5.258263,1.280625,9.806121,N
32751.9546,13.999863,1.382027,9.773945,N
14791.96801,28.612046,0.685565,9.712788,N
41763.02016,31.870194,0.979796,9.764204,N
45257.88488,31.870194,0.768115,10.341767,N
24090.22996,5.258263,1.280625,9.806121,N
39664.27846,13.999863,1.187434,10.516583,N
36974.78301,5.258263,0.883176,12.376803,N
57935.53756,28.612046,1.014889,11.095506,N
51641.01884,27.884215,0.768115,8.625272,N
21967.11298,26.075241,0.685565,9.744209,N
44482.44618,13.62865,0.979796,10.881915,N
43146.79404,9.538021,0.714143,9.059617,N
44444.58033,27.884215,0.984886,9.015045,N
22381.88302,26.075241,0.883176,9.933122,N
63479.41195,13.62865,1.153256,9.650468,N
24090.22996,27.884215,0.979796,8.60269,N
37586.68618,9.489969,1.153256,9.894016,N
38289.03123,13.999863,1.187434,10.140992,N
57935.53756,28.612046,0.938083,10.423584,N
42840.19856,28.612046,0.979796,9.961474,N
44444.58033,26.075241,0.984886,10.071431,N
52044.06401,22.517701,1,9.758272,N
64978.65002,27.884215,0.685565,9.647766,N
46908.55296,9.489969,0.685565,9.582817,N
18481.37531,28.612046,0.761577,9.545424,N
51538.82381,24.762785,1.280625,9.696403,N
56836.6604,28.612046,1.153256,9.806121,N
63479.41195,24.155421,1.187434,9.78211,N
57935.53756,28.612046,0.830662,9.990936,N
46377.27035,27.884215,0.883176,10.073172,N
40117.24215,26.075241,0.938083,9.727089,N
67571.81179,27.884215,0.984886,12.217456,N
46108.21842,26.075241,0.685565,9.575766,N
23851.9805,20.04417,0.685565,9.711049,N
32744.45526,13.62865,0.883176,9.806121,N
59365.6037,25.375257,1.153256,9.502897,N
54954.99078,27.884215,0.979796,8.430443,N
60819.55912,17.957714,1.131371,8.854486,N
37374.22234,21.803717,0.979796,10.871433,N
37330.36075,31.870194,0.894427,7.799534,N
14791.96801,31.870194,0.768115,9.702727,N
56123.25585,9.538021,1,9.784607,N
45395.61449,13.999863,0.830662,9.718857,N
44510.4427,24.601604,0.984886,11.126212,N
50103.59086,17.957714,0.894427,8.854486,N
37374.22234,21.803717,0.984886,9.964909,N
61814.3365,24.601604,1,10.150799,N
30014.51166,28.612046,0.894427,9.845072,N
43459.76888,13.999863,0.830662,9.734808,N
42840.19856,5.258263,1.014889,9.478843,N
27811.2062,17.957714,1.131371,8.870304,N
37374.22234,21.803717,1.014889,10.043285,N
78459.44027,28.612046,0.685565,9.574647,N
48010.72967,13.999863,1.014889,9.010318,N
54825.48305,28.612046,0.984886,11.584307,N
47525.63666,31.870194,0.714143,11.052345,N
37004.97496,17.957714,0.938083,8.854486,N
37374.22234,21.803717,0.984886,8.934009,N
35591.87085,28.612046,1.153256,10.150799,N
38127.20708,13.999863,1.131371,9.621791,N
35591.87085,25.375257,1.382027,8.651518,N
42081.42984,24.762785,0.883176,9.993173,N
46197.01999,24.762785,0.938083,9.965068,N
42301.88767,16.581284,0.714143,9.758391,N
39939.20929,26.075241,1.280625,10.105237,N
49001.04816,13.999863,0.768115,11.395457,N
71698.88366,13.62865,0.984886,9.806121,N
14791.96801,31.870194,0.979796,11.040438,N
37004.97496,17.957714,0.768115,8.625426,N
37374.22234,21.803717,0.984886,10.175199,N
45395.61449,24.601604,1.024695,9.408869,N
51538.82381,22.517701,0.768115,9.634406,N
49989.62282,28.612046,1.153256,11.126212,N
35630812,13.999863,1.382027,9.81581,N
32793.02517,28.612046,1.382027,9.806121,N
63620.70829,23.675769,1.382027,9.815908,N
56818.91424,23.675769,0.6245,9.028394,N
65560.80705,26.075241,0.984886,9.681503,N
28981.70782,25.375257,1.153256,10.451257,N
36316.3912,24.762785,0.830662,11.020231,N
65505.22258,24.762785,0.685565,10.432701,N
47839.06753,16.581284,1.153256,10.477463,N
37330.36075,24.762785,1.280625,11.020231,N
65505.22258,24.762785,0.685565,10.432701,N
51538.82381,23.675769,0.883176,9.847505,N
20105.86596,24.155421,0.938083,10.410069,N
28965.10404,24.762785,0.685565,10.094804,N
43146.79404,31.870194,0.685565,9.737789,N
52028.47951,5.258263,0.768115,9.631559,N
59040.66261,5.258263,1.280625,9.096285,N
43653.49497,9.489969,1.187434,11.443271,N
46397.86903,24.601604,0.761577,9.734217,N
27925.14538,27.884215,0.883176,9.651062,N
59621.66783,24.601604,1.014889,9.586313,N
38845.3852,9.538021,1.382027,9.788738,N
46063.55014,13.999863,0.938083,9.466612,N
48540.10928,21.803717,0.883176,10.426579,N
71024.79548,24.601604,0.883176,9.420484,N
28981.70782,28.612046,0.685565,9.457508,N
47273.92618,26.075241,0.685565,10.464275,N
54885.77584,23.675769,0.979796,10.459759,N
72978.13156,21.803717,0.979796,9.77769,N
42081.42984,28.612046,0.883176,9.90793,N
75020.91892,28.612046,0.714143,9.776226,N
48404.35999,13.62865,0.761577,11.213845,N
57935.53756,13.62865,0.984886,9.75687,N
54930.5931,24.762785,0.984886,9.991252,N
32793.02517,9.538021,0.984886,9.663067,N
48540.10928,21.803717,1.014889,9.869289,N
80435.60717,25.375257,0.768115,9.626626,N
39508.55829,16.581284,1.153256,10.58813,N
55019.83757,24.601604,0.768115,9.808943,N
74796.7763,31.870194,0.761577,10.056918,N
44384.24894,28.612046,0.768115,9.278499,N
67968.10985,5.258263,0.768115,9.563872,N
68177.20148,13.62865,0.979796,9.686718,N
29898.07282,9.538021,1,8.609022,N
55019.83757,26.075241,1.131371,9.722164,N
39355.28808,28.612046,0.984886,11.074613,N
33932.9607,26.075241,1.014889,9.223059,N
64099.78696,23.675769,1.187434,9.806121,N
60819.55912,9.538021,1.187434,10.583057,N
56836.6604,22.517701,1.153256,11.541909,N
46908.55296,16.581284,0.714143,10.180378,N
44666.47238,13.62865,1.280625,9.439839,N
47273.92618,23.675769,0.768115,10.37496,N
50561.73821,23.675769,0.984886,9.443094,N
59569.61999,9.538021,1.014889,9.296559,P
27925.14538,24.762785,0.894427,9.745517,N
50378.99465,9.538021,1.280625,9.556157,P
42895.78419,24.601604,0.768115,10.202189,N
17795.4505,16.581284,1.024695,10.054204,N
52044.06401,25.375257,0.979796,9.97323,N
42860786,23.675769,1.382027,9.734251,N
58838.51114,24.762785,1,9.658035,N
56123.25585,21.803717,0.883176,9.951445,N
41283.26132,27.884215,1.014889,9.896119,N
46234.7424,24.762785,0.984886,9.653291,N
44444.58033,27.884215,1.014889,8.223627,N
37802.16289,26.075241,1.153256,10.028183,N
51842.16332,9.538021,1.014889,9.637901,P
55992.61844,9.538021,1.153256,10.543172,P
47839.06753,9.538021,0.979796,8.189429,P
56546.09013,27.884215,1,9.513681,N
58546.21588,9.538021,0.938083,9.871999,P
31536.38607,25.375257,1.014889,9.880349,N
46063.55014,9.489969,1.382027,8.449381,N
30939.17825,9.489969,1.153256,9.782508,N
24090.22996,9.538021,0.883176,10.819296,N
18997.38341,5.258263,1.280625,9.584823,N
47273.92618,21.803717,1.014889,9.839749,N
45395.61449,13.62865,1.280625,9.883315,N
54910.15362,26.075241,0.979796,9.855344,N
42418.05234,13.999863,0.768115,11.607858,N
50378.99465,13.999863,1.382027,9.648191,N
59621.66783,26.075241,1.382027,9.749809,N
32744.45526,9.538021,1.153256,10.02402,N
47273.92618,23.675769,1.280625,9.578508,N
24090.22996,9.538021,1,9.353537,N
27589.43364,13.999863,1.382027,9.459182,N
32238.46255,25.375257,0.883176,9.118297,N
26565.46888,13.999863,0.714143,10.098242,N
42081.42984,13.999863,0.685565,9.914734,N
22081.79926,24.762785,0.866025,9.953732,N
36316.3912,13.62865,0.883176,8.133687,N
36316.3912,13.999863,1.382027,9.878991,N
30014.51166,13.999863,1.382027,10.649621,N
50257.68247,24.762785,1,9.434681,N
39035.46324,9.538021,1,9.778198,N
48301.23333,24.601604,1.024695,8.020825,N
34968.53082,24.762785,1.014889,9.621395,N
56123.25585,25.375257,1.153256,9.757302,N
58465.70509,28.612046,1.153256,9.287492,N
63479.41195,16.581284,0.984886,9.571214,N
77885.51697,25.375257,0.979796,9.245843,N
44518.76855,9.489969,1.187434,10.269967,N
33693.71167,24.155421,1.382027,9.616909,N
52831.05676,27.884215,1.187434,9.031113,N
58465.70509,28.612046,0.768115,9.061837,N
44518.76855,13.62865,1.153256,9.806121,N
39664.27846,24.762785,1.014889,9.604675,N
43165.95789,25.375257,1.153256,9.752094,N
58921.68596,26.075241,1.014889,9.800705,N
56123.25585,9.489969,1.014889,7.643048,N
38127.20708,25.375257,0.768115,9.394405,N
34968.53082,22.517701,1.187434,8.370878,N
40665.11534,9.489969,1.153256,9.441182,N
30939.17825,5.258263,0.714143,9.19451,N
52044.06401,26.075241,1.187434,8.404762,N
49174.75525,26.075241,0.938083,9.766552,N
34968.53082,17.957714,0.894427,11.107913,N
37374.22234,26.075241,1.187434,9.713238,N
47772.22417,21.803717,0.768115,9.241233,N
38127.20708,26.075241,0.984886,9.773945,N
58465.70509,25.375257,0.866025,7.469827,N
48540.10928,23.675769,1.187434,11.914968,N
31536.38607,13.999863,1.382027,9.986998,N
26213.73445,25.375257,1.153256,10.077399,N
14791.96801,13.999863,1.014889,9.795215,N
32751.9546,9.489969,0.768115,10.055652,N
64821.95691,21.803717,0.938083,9.727259,N
40282.47926,22.517701,1.280625,10.009682,N
38733.76389,13.999863,1,9.828845,N
36316.3912,13.62865,1.382027,10.511292,N
43649.29626,13.999863,1.280625,10.16829,N
66378.17845,24.155421,0.938083,9.818091,N
33764.39009,23.675769,1.131371,9.754756,N
30939.17825,24.762785,1.014889,11.540681,N
34968.53082,21.803717,1.014889,10.062515,N
54447.41698,24.762785,1.382027,9.79975,N
30939.17825,9.538021,0.979796,9.735313,N
64083.33694,24.601604,0.685565,10.809599,N
37586.68618,13.999863,0.883176,9.923165,N
40981.85809,26.075241,1.382027,11.22036,N
54910.15362,24.601604,0.979796,9.806121,N
48301.23333,23.675769,0.768115,10.253493,N
36316.3912,21.803717,0.685565,9.679989,N
51182.46467,13.62865,1.131371,9.712526,N
49174.75525,24.762785,0.883176,9.793306,N
30014.51166,26.075241,0.883176,11.406217,N
64031.05206,31.870194,1.014889,9.538404,N
20105.86596,28.612046,1.280625,9.776842,N
63479.41195,25.375257,1.382027,9.872912,N
35492.58518,5.258263,1.187434,9.276529,N
77872.74469,13.62865,0.714143,8.026831,N
29066.60829,27.884215,0.883176,9.574879,N
26213.73445,9.538021,0.761577,9.550268,N
39664.27846,5.258263,1,11.10047,N
53511.97635,26.075241,1.382027,11.880469,N
30386.68982,16.581284,0.714143,8.035128,N
61277.77549,13.62865,1.382027,9.212967,N
21957.36051,20.04417,1.187434,9.741673,N
32238.46255,21.803717,1.024695,9.757561,N
33412.20369,28.612046,1.280625,8.421054,N
36769.08378,5.258263,0.714143,10.255068,N
66678.9425,28.612046,1.382027,7.948784,N
49188.37717,28.612046,1,8.045785,N
74224.19852,28.612046,0.768115,9.977104,N
56088.96997,13.62865,0.6245,9.021177,N
37330.36075,5.258263,0.883176,9.974514,N
46313.75024,5.258263,0.984886,9.703031,N
58108.71187,26.075241,0.979796,9.729611,N
57919.55882,14.265338,0.984886,11.002972,N
14791.96801,26.075241,1.280625,9.574068,N
49659.91503,16.581284,0.830662,9.106946,N
51842.16332,26.075241,1.280625,9.342213,N
55990.29005,27.884215,0.984886,9.404942,N
37802.16289,31.870194,0.685565,9.834439,N
37330.36075,13.999863,0.768115,9.710128,N
56836.6604,20.04417,0.938083,10.422961,N
21967.11298,31.870194,0.979796,9.384913,N
28359.74271,22.517701,1.024695,9.905835,N
35936.50771,5.258263,1.014889,8.167992,N
58439.7488,31.870194,1.024695,7.834481,N
83793.04468,5.258263,1.131371,9.844072,N
24090.22996,17.957714,0.894427,9.403218,N
59569.61999,13.62865,1.153256,9.379458,N
65768.78088,17.957714,0.883176,9.191659,N
37374.22234,21.803717,0.866025,9.457872,N
30386.68982,9.489969,0.883176,10.257167,N
58230.20234,22.517701,0.768115,8.503942,N
64031.05206,31.870194,0.685565,9.856804,N
37019.3034,28.612046,0.768115,11.514919,N
48540.10928,28.612046,1.153256,10.023386,N
48162.03496,26.075241,0.685565,12.064292,N
83645.6237,26.075241,0.768115,9.595228,N
47839.06753,24.601604,1,10.518774,N
54954.99078,28.612046,0.714143,10.162048,N
56861.90467,17.957714,0.979796,9.806121,N
49989.62282,21.803717,0.685565,8.478843,N
48540.10928,16.581284,1.024695,7.177743,N
22381.88302,5.258263,0.761577,9.494116,N
45250.55005,9.489969,0.768115,8.924303,N
47486.86103,27.884215,1.187434,8.800345,N
28981.70782,13.62865,0.979796,9.880752,N
32751.9546,9.489969,0.685565,10.367657,N
50561.73821,13.62865,0.685565,9.748604,N
25596.99329,22.517701,0.883176,9.527169,N
35936.50771,27.884215,0.883176,9.588144,N
52044.06401,20.04417,0.6245,9.306011,N
37586.68618,21.803717,1,9.625237,N
32238.46255,23.675769,1.382027,10.449968,N
45963.36093,16.581284,0.768115,9.731074,N
40117.24215,22.517701,0.714143,8.256387,N
31599.59969,24.762785,1.187434,8.936402,N
37296.18422,21.803717,1.024695,9.253067,N
32744.45526,23.675769,0.685565,9.311112,N
34968.53082,14.265338,1.024695,8.914413,N
30098.80639,9.538021,0.866025,9.216558,P
63592.4634,24.601604,1.131371,9.786218,N
48404.35999,21.803717,1,9.542445,N
18930.2762,14.265338,0.685565,8.697046,N
80569.6205,26.075241,1.280625,9.885832,N
31536.38607,22.517701,0.768115,9.582114,N
38733.76389,27.884215,1.153256,9.715446,N
48500.50595,9.538021,0.894427,8.792548,P
24632.93059,5.258263,0.714143,11.104727,N
36451.18139,9.489969,1.014889,9.69975,N
37802.16289,9.538021,1.153256,9.740469,N
34968.53082,9.538021,0.714143,8.838479,N
34747.86717,25.375257,0.714143,9.112978,N
28359.74271,16.581284,1.280625,9.190664,N
44845.4423,9.538021,1.153256,9.591196,N
42860786,24.155421,1.153256,9.655435,N
37802.16289,9.538021,0.685565,9.781881,N
54910.15362,13.62865,0.830662,9.62751,N
53525.38536,9.538021,0.984886,9.464869,N
37655.51249,26.075241,0.761577,9.363617,N
41718.23723,23.675769,0.883176,8.907854,N
37802.16289,16.581284,1.382027,10.342632,N
41283.26132,5.258263,1.014889,9.987831,N
56836.6604,9.489969,1.024695,9.771938,N
17795.4505,23.675769,1.014889,9.753495,N
39368.98036,9.538021,0.768115,9.63605,N
75367.5465,9.538021,0.883176,9.648185,N
28259.56349,26.075241,0.761577,9.549824,N
36451.18139,27.884215,1.131371,9.706264,N
30939.17825,9.489969,1.153256,9.582817,N
63762.37753,28.612046,1.024695,10.03955,N
61740.88705,26.075241,0.883176,10.141727,N
44384.24894,9.538021,1.382027,9.813942,P
42301.88767,16.581284,0.685565,9.314733,N
17146.69631,5.258263,0.685565,9.627251,N
30939.17825,9.538021,0.714143,7.944474,P
57920.82428,24.762785,0.830662,9.6483,N
71334.53352,9.538021,0.768115,9.692521,P
59040.66261,27.884215,0.768115,9.648205,N
38289.03123,26.075241,0.685565,8.377227,N
39035.46324,20.04417,1.187434,10.8605,N
50390.11044,23.675769,1.014889,9.799797,N
47319.11633,31.870194,0.685565,11.251127,N
54104.8271,9.489969,1.131371,9.64895,P
31242.87635,13.999863,1.153256,10.989727,N
40125.35048,24.762785,0.768115,9.673527,N
58838.51114,5.258263,0.768115,9.088854,N
30939.17825,31.870194,0.938083,9.708357,N
36974.78301,28.612046,1.280625,8.855371,N
73085.1063,24.601604,1.187434,9.760474,N
59355.98246,28.612046,1.187434,9.442052,N
44384.24894,26.075241,0.768115,9.701166,N
65554.50122,27.884215,0.768115,9.810051,N
56861.90467,28.612046,0.984886,9.872289,N
29066.60829,5.258263,0.984886,8.715819,N
36451.18139,20.04417,1.187434,10.284591,N
50298.72063,9.538021,0.979796,11.278173,N
40113.38356,31.870194,0.984886,9.674395,N
42081.42984,31.870194,0.938083,10.419923,N
65832.26107,24.762785,0.938083,10.595465,N
42301.88767,31.870194,0.761577,9.02471,N
55946.93469,31.870194,0.714143,7.24228,N
48010.72967,27.884215,0.6245,12.042435,N
43146.79404,9.538021,0.979796,9.220144,N
72432.42353,24.601604,0.768115,10.435536,N
28359.74271,25.375257,0.768115,9.681353,N
32793.02517,5.258263,0.984886,8.247005,N
36609.43061,9.538021,1.187434,9.547412,N
56861.90467,28.612046,1.187434,9.553314,N
80078.6489,23.675769,0.979796,10.512161,N
22381.88302,16.581284,0.984886,9.821818,N
57920.82428,20.04417,0.714143,7.576995,N
66708.55827,20.04417,0.714143,9.727507,N
44845.4423,22.517701,1.153256,9.662436,N
39815.22755,25.375257,0.761577,9.647541,N
30939.17825,22.517701,1.014889,9.925899,N
37296.18422,24.762785,1.014889,9.941393,N
17146.69631,17.957714,1.014889,11.317551,N
44666.47238,5.258263,0.883176,9.359774,N
33412.20369,21.803717,1,9.96971,N
36480.47296,24.601604,0.830662,9.536083,N
67571.81179,24.155421,1.382027,9.865334,N
49935.7471,26.075241,0.938083,8.968019,N
56088.96997,9.538021,1.280625,9.901472,N
26213.73445,9.538021,0.685565,10.195772,N
37655.51249,28.612046,1.382027,8.18268,N
41718.23723,21.803717,0.979796,9.863364,N
37802.16289,13.999863,1.187434,9.380793,N
68684.53803,31.870194,0.984886,9.353468,N
45395.61449,21.803717,0.938083,9.639604,N
50224.42963,9.489969,1.014889,11.06013,N
46063.55014,5.258263,1,8.704739,N
58838.51114,26.075241,1.014889,10.404401,N
58838.51114,28.612046,0.984886,8.85214,N
28965.10404,24.601604,0.979796,10.289444,N
31242.87635,26.075241,0.984886,9.864132,N
73085.1063,28.612046,1.024695,8.83668,N
22381.88302,31.870194,0.984886,9.7264,N
59569.61999,24.601604,0.830662,9.710095,N
68469.0852,24.601604,0.883176,7.972906,N
77885.51697,24.601604,0.685565,8.042838,N
44444.58033,24.155421,0.984886,9.630151,N
42895.78419,24.601604,1.014889,10.163472,N
71730.72906,21.803717,1.187434,8.246576,N
47839.06753,21.803717,0.768115,9.355615,N
42860786,26.075241,1,10.54446,N
66708.55827,21.803717,0.984886,8.299097,N
42737.30395,26.075241,0.883176,11.3646,N
51842.16332,26.075241,1.014889,10.292265,N
58838.51114,28.612046,0.984886,8.85214,N
43980992,31.870194,0.883176,9.649162,N
59569.61999,24.762785,0.830662,9.693202,N
32793.02517,28.612046,0.883176,9.006591,N
56861.90467,25.375257,0.768115,9.708479,N
33412.20369,25.375257,0.984886,9.630151,N
75020.91892,24.601604,0.883176,10.252035,N
26565.46888,21.803717,1.014889,10.238951,N
18930.2762,13.62865,0.984886,9.321304,N
47273.92618,26.075241,1.153256,9.975618,N
42466.6335,28.612046,0.768115,10.217563,N
41283.26132,27.884215,0.714143,9.90616,N
45230.88207,24.601604,1,8.260436,N
52028.47951,16.581284,1.382027,9.676718,N
24632.93059,16.581284,1.024695,10.547779,N
25596.99329,13.999863,0.938083,10.618291,N
54885.77584,16.581284,1.382027,10.077917,N
58124.88173,13.62865,1.382027,10.98538,N
58838.51114,24.155421,1,9.786522,N
65653.07082,24.155421,1.014889,9.725702,N
35606.79992,25.375257,0.984886,9.365247,N
33547.47882,23.675769,1.382027,8.132456,N
54104.8271,13.62865,0.894427,8.204358,N
33208.28558,5.258263,0.883176,9.557677,N
61618.12305,28.612046,0.685565,9.759084,N
63592.4634,17.957714,0.685565,9.633119,N
40125.35048,31.870194,0.894427,9.868431,N
65398.37511,20.04417,0.685565,12.522685,N
77789.2409,26.075241,0.6245,9.30593,N
59569.61999,5.258263,1.131371,9.55961,N
28965.10404,27.884215,1.280625,10.460222,N
37198.49333,17.957714,1.280625,9.41107,N
31997.63825,5.258263,1.153256,9.662984,N
27589.43364,9.538021,1.153256,8.020825,P
39035.46324,9.489969,1.187434,9.615989,N
24090.22996,17.957714,1.382027,9.538097,P
46397.86903,17.957714,0.761577,9.430582,P
33458.22159,17.957714,0.883176,9.229118,N
37374.22234,5.258263,1.014889,8.793648,N
25596.99329,23.675769,0.883176,9.724131,N
63620.70829,24.601604,0.883176,9.191629,N
37802.16289,23.675769,1.280625,9.580254,N
41763.02016,5.258263,1,9.365374,N
33208.28558,5.258263,0.883176,7.444007,N
23851.9805,24.601604,1.187434,8.994324,N
41767.07767,22.517701,1.153256,8.186274,N
39674.58247,5.258263,0.768115,8.878737,N
67968.10985,9.489969,1.382027,11.002972,P
74796.7763,13.62865,1,9.658888,N
83645.6237,9.538021,0.938083,9.63571,P
83645.6237,27.884215,1.280625,11.790698,N
57690.24174,13.62865,0.714143,9.246325,N
35591.87085,24.601604,0.685565,10.199101,N
29066.60829,17.957714,1.187434,8.854486,N
37374.22234,21.803717,1.187434,10.690482,N
28359.74271,20.04417,0.714143,8.616036,N
36480.47296,9.538021,0.894427,9.695029,N
48162.03496,27.884215,1.280625,9.966012,N
50062.7119,27.884215,1.014889,10.056343,N
43649.29626,28.612046,0.830662,11.025396,N
63357.62009,17.957714,0.894427,8.854486,N
37374.22234,21.803717,0.938083,9.863975,N
36207.96046,17.957714,1.014889,10.574473,N
37330.36075,31.870194,0.894427,9.400306,N
44482.44618,21.803717,1.024695,8.499135,N
61814.3365,28.612046,1,9.483437,N
14791.96801,20.04417,1.024695,8.270098,N
61267.84435,9.489969,1.280625,10.137867,N
48399.70433,24.601604,0.894427,11.474509,N
52070.17376,22.517701,1.382027,10.238453,N
51397.25086,17.957714,0.883176,7.258663,N
37374.22234,21.803717,1.131371,9.873068,N
35591.87085,26.075241,1.382027,8.71891,N
48162.03496,5.258263,0.883176,9.312574,N
46197.01999,21.803717,1.014889,9.683741,N
47273.92618,27.884215,0.979796,9.930837,N
60348.50945,5.258263,1.280625,9.700191,N
68480.18361,24.155421,0.685565,9.598671,N
51797.58679,9.489969,0.979796,9.703735,N
56836.6604,5.258263,1.153256,9.743514,N
49174.75525,21.803717,1.280625,10.601745,N
75355.33187,28.612046,0.830662,10.285023,N
46108.21842,9.489969,0.938083,9.669615,N
47319.11633,13.999863,0.938083,11.373287,N
45444.34495,20.04417,0.894427,11.114783,N
59365.6037,21.803717,0.984886,9.668478,N
48500.50595,27.884215,1.131371,11.831846,N
51641.01884,17.957714,1.280625,10.631544,N
37374.22234,31.870194,1,9.71768,N
35591.87085,24.601604,1.382027,9.847567,N
43165.95789,25.375257,1.153256,10.405974,N
67968.10985,24.601604,0.883176,9.643399,N
20105.86596,24.601604,1,9.661836,N
50103.59086,9.489969,1.280625,9.093649,P
58439.7488,9.489969,1.024695,9.481758,P
32793.02517,9.489969,1.187434,9.8879,P
66678.9425,24.601604,0.830662,9.315884,N
17795.4505,24.601604,1.014889,9.650588,N
44518.76855,24.155421,1.014889,10.231665,N
44444.58033,16.581284,0.714143,9.675065,N
46313.75024,25.375257,0.979796,8.963743,N
39019.39759,5.258263,1.280625,11.024554,N
40117.24215,9.489969,1.014889,9.218596,N
20027.8669,5.258263,0.830662,8.831072,N
74472.00504,28.612046,0.979796,10.837525,N
58115.46158,26.075241,0.714143,9.810478,N
56865.31001,26.075241,1.187434,10.131618,N
45444.34495,24.762785,0.938083,9.647541,N
20105.86596,9.538021,0.979796,10.259749,N
32617.42583,23.675769,1.153256,10.58168,N
52453.96954,21.803717,0.984886,9.648819,N
49188.37717,9.538021,1.187434,7.269992,P
55990.29005,28.612046,1.014889,9.78836,N
67181.30364,22.517701,1.024695,10.504859,N
65832.26107,9.538021,0.883176,10.142729,P
51626.35905,9.489969,0.714143,9.717357,N
44384.24894,9.489969,0.768115,7.951979,N
29066.60829,31.870194,1.382027,11.007157,N
39664.27846,26.075241,0.714143,10.332757,N
18481.37531,16.581284,1.153256,9.376991,N
57919.55882,21.803717,1.153256,9.726898,N
41767.07767,22.517701,0.883176,9.705949,N
39674.58247,5.258263,0.768115,9.708357,N
40113.38356,24.762785,1,8.335984,N
37330.36075,14.265338,1.153256,8.331706,N
58921.68596,31.870194,0.768115,9.646747,N
30098.80639,5.258263,1.280625,9.662984,N
54825.48305,13.62865,0.761577,9.806121,N
49174.75525,28.612046,1.014889,9.341983,N
40125.35048,5.258263,1.153256,9.797971,N
26213.73445,25.375257,1.153256,9.738539,N
25596.99329,26.075241,0.883176,9.770738,N
67211.14254,5.258263,0.685565,9.50913,N
43459.76888,9.538021,0.830662,9.792491,N
64152.12796,9.489969,1.280625,9.656524,N
42466.6335,24.762785,0.979796,9.651558,N
17795.4505,24.601604,0.6245,12.053855,N
37586.68618,27.884215,0.768115,10.847187,N
55990.29005,9.489969,0.768115,9.399954,N
62033.46627,21.803717,1.382027,9.958631,N
36835.4006,26.075241,1.153256,9.087087,N
58546.21588,9.489969,0.938083,9.667701,N
47839.06753,17.957714,1,8.025026,N
24632.93059,25.375257,0.894427,10.153412,N
33932.9607,26.075241,1.382027,9.950147,N
63592.4634,9.538021,1.153256,9.573687,N
27603.45392,24.601604,1,9.362307,N
57919.55882,24.762785,1.382027,9.929609,N
27925.14538,9.538021,1.153256,9.864151,N
64821.95691,9.489969,0.685565,10.196046,N
48162.03496,13.62865,0.883176,9.452764,N
52462472,26.075241,1.131371,8.768472,N
30386.68982,25.375257,1.153256,9.948867,N
45257.88488,9.489969,0.938083,9.81581,N
18997.38341,31.870194,0.979796,9.679503,N
24632.93059,13.999863,0.866025,9.725435,N
44666.47238,31.870194,1.187434,10.143381,N
54104.8271,24.601604,1.024695,9.58814,N
33666.40352,24.601604,1.153256,10.324973,N
50103.59086,13.62865,0.685565,9.932311,N
57946.55009,31.870194,1.382027,10.09912,N
32751.9546,28.612046,1.382027,8.028475,N
67170.41574,16.581284,0.714143,10.020962,N
59569.61999,24.155421,0.984886,11.56669,N
44384.24894,5.258263,0.883176,9.809528,N
59569.61999,22.517701,0.768115,9.59399,N
42081.42984,5.258263,0.685565,9.674663,N
47639.66181,9.489969,0.768115,11.838708,P
63479.41195,25.375257,0.685565,9.506528,N
30098.80639,13.999863,0.883176,9.620551,N
54930.5931,25.375257,1.153256,9.549042,N
32744.45526,9.489969,1.014889,10.009534,P
46108.21842,13.62865,0.768115,9.31731,N
35718.04285,9.538021,0.883176,9.611643,P
58115.46158,5.258263,0.768115,9.951477,N
38240.13891,9.489969,1.187434,9.936848,N
71698.88366,13.62865,0.768115,9.703824,N
49188.37717,9.489969,0.830662,9.789388,P
55992.61844,9.489969,0.768115,10.020082,N
37330.36075,9.489969,1.014889,9.930696,N
69079.62347,9.489969,1.187434,9.608266,N
32617.42583,27.884215,0.761577,10.177725,N
49188.37717,13.62865,0.938083,10.978113,N
28981.70782,14.265338,1.153256,9.725904,N
38845.3852,26.075241,0.714143,9.277362,N
74268.11944,9.489969,0.894427,8.342214,N
77789.2409,27.884215,1.153256,9.483261,N
43146.79404,23.675769,1.131371,10.777585,N
52070.17376,28.612046,0.761577,9.759102,N
64083.33694,16.581284,1.153256,9.63853,N
44845.4423,5.258263,1.153256,9.362586,N
33458.22159,24.762785,0.761577,9.841321,N
72432.42353,27.884215,1.382027,10.24357,N
49935.7471,31.870194,0.768115,9.906622,N
61516.42342,24.155421,0.883176,10.101155,N
46108.21842,27.884215,1.280625,10.437244,N
49174.75525,9.489969,1.187434,8.740366,N
39664.27846,9.489969,1.382027,10.116208,N
42081.42984,24.601604,0.685565,9.544524,N
50103.59086,9.489969,1.014889,9.355648,N
56123.25585,26.075241,0.685565,9.188177,N
49001.04816,13.62865,1.153256,9.589047,N
32751.9546,21.803717,0.768115,8.651018,N
46908.55296,23.675769,1.280625,9.55887,N
45250.55005,24.601604,0.894427,9.261291,N
40993.07073,17.957714,1.014889,9.411015,N
21967.11298,23.675769,0.714143,9.005554,N
50378.99465,5.258263,1.131371,9.482913,N
39368.98036,24.762785,1.131371,9.667839,N
33412.20369,9.489969,1.014889,8.933805,P
42301.88767,26.075241,1,9.272076,N
73085.1063,22.517701,0.938083,9.39567,N
53686.65886,23.675769,0.768115,9.622748,N
74188.48093,23.675769,0.6245,9.185202,N
78375.30736,24.762785,0.984886,11.58342,N
14791.96801,22.517701,1.024695,11.018443,N
31001.40475,23.675769,1.280625,9.185508,N
37004.97496,9.538021,0.894427,9.030584,N
46377.27035,13.62865,0.984886,9.806121,N
37004.97496,22.517701,1.024695,9.647584,N
46039.26673,23.675769,1.280625,9.548998,N
61814.3365,22.517701,0.979796,10.41733,N
53686.65886,27.884215,0.894427,9.896923,N
74188.48093,25.375257,0.714143,9.155891,N
75367.5465,9.538021,1.014889,11.040734,P
38289.03123,22.517701,1.024695,9.690566,N
35718.04285,5.258263,1.153256,9.548483,N
41283.26132,17.957714,1.280625,10.210448,N
41301.59748,24.155421,1.153256,9.456601,N
56582.81713,28.612046,1.131371,9.882407,N
74803.97116,28.612046,0.761577,9.95909,N
28981.70782,31.870194,1.014889,11.11551,N
56861.90467,16.581284,0.938083,10.297458,N
28259.56349,24.601604,0.830662,9.766191,N
38911.95663,28.612046,0.685565,9.743996,N
51538.82381,24.762785,1,9.942025,N
54162.90658,24.601604,0.714143,8.420375,N
50336.07657,9.538021,1.014889,9.833317,N
74472.00504,28.612046,0.984886,9.977957,N
39983.60991,21.803717,0.761577,9.893694,N
20105.86596,5.258263,0.894427,9.601975,N
46309.29565,9.489969,0.883176,9.567939,N
30014.51166,9.489969,0.685565,9.654112,N
39508.55829,22.517701,1.014889,9.375162,N
40665.11534,9.538021,0.685565,8.285238,N
40282.47926,23.675769,1.014889,9.79873,N
55990.29005,24.762785,1,9.230703,N
48162.03496,9.538021,1.024695,9.74233,N
59670.3522,16.581284,0.761577,9.600162,N
26213.73445,14.265338,0.984886,10.217683,N
45257.88488,24.762785,1.024695,8.809539,N
45395.61449,9.538021,1.187434,8.162844,N
36451.18139,22.517701,0.883176,10.439174,N
52044.06401,27.884215,1.153256,9.856922,N
37296.18422,26.075241,0.768115,9.490842,N
33412.20369,31.870194,1.131371,9.15135,N
54885.77584,13.62865,1.187434,9.806121,N
67181.30364,21.803717,1.131371,9.550012,N
30939.17825,13.999863,1.153256,10.184993,N
33666.40352,16.581284,1.187434,11.088679,N
61277.77549,26.075241,1.382027,9.629039,N
57690.24174,24.762785,0.866025,11.47263,N
43980992,13.62865,0.714143,9.756267,N
50298.72063,21.803717,0.979796,7.600093,N
30098.80639,24.601604,0.6245,10.305068,N
22381.88302,24.762785,1.014889,9.57667,N
75020.91892,31.870194,0.866025,9.422853,N
63620.70829,23.675769,0.714143,8.998005,N
65398.37511,22.517701,0.6245,7.975212,N
53686.65886,27.884215,1.131371,9.160533,N
17795.4505,9.489969,0.768115,9.253532,N
69536.23289,13.62865,0.938083,10.976038,N
17146.69631,27.884215,1.131371,10.313155,N
21967.11298,13.62865,1.024695,9.478819,N
50561.73821,24.762785,1.280625,10.422418,N
41283.26132,22.517701,0.6245,9.483352,N
18997.38341,9.538021,1.024695,8.785849,N
39815.22755,9.489969,0.714143,9.714543,N
61516.42342,24.762785,1.153256,10.898086,N
40981.85809,13.62865,0.685565,9.806121,N
63479.41195,21.803717,1.280625,9.451899,N
44919.46033,27.884215,0.830662,9.816258,N
17146.69631,14.265338,1.024695,9.594031,N
53525.38536,27.884215,0.883176,11.089819,N
28359.74271,28.612046,0.761577,9.380676,N
33666.40352,25.375257,1.280625,9.481757,N
30014.51166,27.884215,0.714143,11.217858,N
48500.50595,24.601604,1,9.784842,N
36451.18139,25.375257,0.938083,9.772772,N
40665.11534,26.075241,0.979796,9.021715,N
54825.48305,9.538021,0.894427,9.65965,N
40125.35048,31.870194,1.131371,10.949685,N
67571.81179,9.489969,0.938083,9.691269,N
32744.45526,25.375257,0.768115,11.345343,N
57935.53756,31.870194,1,11.418215,N
45250.55005,9.538021,1.382027,9.530026,P
58124.88173,9.538021,1.131371,9.617969,P
58546.21588,21.803717,0.685565,9.998484,N
31536.38607,9.538021,0.979796,9.958108,N
49174.75525,20.04417,1.131371,8.798325,N
48189.55044,22.517701,0.938083,8.410767,N
35718.04285,26.075241,1.280625,9.766032,N
25596.99329,9.538021,1.024695,9.899957,P
26565.46888,26.075241,0.685565,9.598187,N
54447.41698,9.489969,0.685565,9.568394,N
67181.30364,16.581284,1.014889,9.423967,N
30939.17825,20.04417,0.685565,10.314777,N
74796.7763,5.258263,0.6245,9.635832,N
31242.87635,26.075241,1.280625,9.596816,N
52044.06401,27.884215,1.153256,9.734755,N
57920.82428,16.581284,1.131371,7.598409,N
39368.98036,27.884215,1.280625,9.966279,N
52044.06401,9.538021,1.187434,11.198091,P
35759.80314,13.62865,0.685565,9.713817,N
46377.27035,28.612046,1.131371,9.491947,N
37004.97496,13.62865,0.866025,10.15458,N
29898.07282,14.265338,1.153256,9.747159,N
30939.17825,27.884215,1.014889,8.77902,N
31242.87635,13.62865,1.153256,9.711326,N
21957.36051,5.258263,0.6245,9.277362,N
20105.86596,14.265338,0.714143,9.188752,N
42466.6335,21.803717,0.830662,9.701817,N
43459.76888,27.884215,1.014889,9.69014,N
68480.18361,16.581284,1.153256,9.631985,N
49174.75525,22.517701,0.761577,9.542213,N
46908.55296,24.762785,1.014889,8.020767,N
48500.50595,17.957714,1.153256,9.544154,N
27589.43364,22.517701,1.024695,9.64031,N
35936.50771,23.675769,1.382027,9.546171,N
41301.59748,17.957714,0.761577,9.311248,N
39035.46324,23.675769,0.685565,7.479393,N
32751.9546,13.999863,0.685565,9.769204,N
35718.04285,9.538021,1.014889,9.195521,N
39664.27846,21.803717,0.768115,9.512241,N
72978.13156,28.612046,0.761577,8.991825,N
28981.70782,21.803717,0.866025,9.945814,N
25596.99329,13.62865,0.883176,9.590456,N
36769.08378,24.762785,0.714143,9.547674,N
38289.03123,26.075241,1.014889,9.163176,N
51842.16332,16.581284,0.768115,8.19546,N
17795.4505,26.075241,1.153256,9.573876,N
40282.47926,21.803717,0.768115,9.704256,N
45395.61449,31.870194,1.024695,9.44345,N
47486.86103,13.999863,0.984886,9.782233,N
83645.6237,22.517701,0.768115,9.422805,N
53686.65886,25.375257,0.938083,10.180022,N
50378.99465,27.884215,0.6245,9.096407,N
59040.66261,27.884215,1.187434,10.477562,N
56536.92584,13.999863,0.894427,9.599861,N
72432.42353,9.538021,1.014889,9.898589,N
47525.63666,26.075241,1.153256,9.804588,N
35325.99628,5.258263,1.153256,9.414073,N
40125.35048,16.581284,1.280625,10.334227,N
71024.79548,24.155421,1.153256,9.651592,N
71825.24915,13.999863,1.153256,9.865316,N
47357.75499,24.155421,0.979796,11.584307,N
33547.47882,13.62865,0.938083,7.672679,N
67968.10985,17.957714,0.768115,8.625426,N
37374.22234,21.803717,0.979796,11.528403,N
65653.07082,24.762785,0.938083,9.224005,N
80577.37066,5.258263,0.685565,9.764035,N
33547.47882,20.04417,0.883176,11.137842,N
36772.62067,9.489969,0.979796,9.598758,N
67968.10985,17.957714,0.768115,8.854486,N
37374.22234,21.803717,0.979796,10.440781,N
58546.21588,31.870194,0.866025,9.552648,N
59365.6037,27.884215,1.187434,9.009185,N
58838.51114,9.538021,1.014889,9.034708,N
35718.04285,26.075241,1.131371,8.791569,N
39368.98036,24.155421,1.153256,8.900505,N
41767.07767,5.258263,1.280625,9.751676,N
34488.29739,5.258263,1.153256,8.593343,N
40125.35048,26.075241,0.685565,8.7636,N
83735.4141,31.870194,0.768115,9.806121,N
31997.63825,22.517701,1.153256,9.782245,N
39674.58247,9.489969,0.883176,10.289008,N
57935.53756,22.517701,0.714143,10.238453,N
46908.55296,17.957714,0.768115,10.405444,N
37374.22234,21.803717,1.131371,10.398792,N
47357.75499,21.803717,1.382027,9.451277,N
54825.48305,9.489969,1.153256,10.150799,N
28359.74271,25.375257,0.768115,9.681353,N
32793.02517,5.258263,0.984886,8.247005,N
36609.43061,9.538021,1.187434,9.547412,N
56861.90467,28.612046,1.187434,9.553314,N
80078.6489,23.675769,0.979796,10.512161,N
22381.88302,16.581284,0.984886,9.821818,N
57920.82428,20.04417,0.714143,7.576995,N
66708.55827,20.04417,0.714143,9.727507,N
44845.4423,22.517701,1.153256,9.662436,N
39815.22755,25.375257,0.761577,9.647541,N
30939.17825,22.517701,1.014889,9.925899,N
37296.18422,24.762785,1.014889,9.941393,N
17146.69631,17.957714,1.014889,11.317551,N
44666.47238,5.258263,0.883176,9.359774,N
33412.20369,21.803717,1,9.96971,N
36480.47296,24.601604,0.830662,9.536083,N
67571.81179,24.155421,1.382027,9.865334,N
49935.7471,26.075241,0.938083,8.968019,N
56088.96997,9.538021,1.280625,9.901472,N
26213.73445,9.538021,0.685565,10.195772,N
37655.51249,28.612046,1.382027,8.18268,N
68684.53803,31.870194,0.984886,9.353468,N
45395.61449,21.803717,0.938083,9.639604,N
67968.10985,26.075241,1.153256,9.525332,N
33693.71167,24.762785,1.153256,9.883002,N
61814.3365,24.762785,1.024695,9.428167,N
58465.70509,28.612046,1.187434,11.28965,N
33458.22159,21.803717,0.866025,9.871955,N
47772.22417,25.375257,0.685565,8.992097,N
73213.91493,31.870194,1.280625,9.754738,N
65398.37511,26.075241,0.866025,9.705767,N
44384.24894,24.762785,0.883176,8.98707,N
71730.72906,26.075241,1.280625,9.62751,N
69027.44942,26.075241,1.153256,10.329594,N
44518.76855,13.999863,0.938083,8.616713,N
63469.28454,28.612046,0.984886,9.762112,N
64821.95691,13.999863,0.768115,8.820038,N
52070.17376,26.075241,1.024695,11.126032,N
75033.07934,21.803717,0.894427,10.303012,N
75033.07934,24.601604,1.014889,9.806121,N
63469.28454,28.612046,0.984886,9.762112,N
64821.95691,13.999863,0.768115,8.820038,N
52070.17376,26.075241,1.024695,11.126032,N
75033.07934,21.803717,0.894427,10.303012,N
75033.07934,24.601604,1.153256,9.806121,N
37004.97496,24.762785,1.014889,9.516036,N
42081.42984,24.601604,1.014889,8.822718,N
35718.04285,24.762785,1,11.535204,N
36451.18139,22.517701,1.382027,7.964253,N
37296.18422,24.601604,0.768115,9.208283,N
38845.3852,26.075241,1.131371,9.008587,N
36480.47296,27.884215,0.938083,8.69076,N
65653.07082,27.884215,0.984886,9.561805,N
54885.77584,31.870194,0.938083,10.925342,N
31599.59969,26.075241,0.761577,10.3557,N
46313.75024,26.075241,0.830662,9.968416,N
43980992,21.803717,0.768115,10.04939,N
32751.9546,31.870194,1.382027,8.51609,N
57935.53756,22.517701,0.938083,10.303637,N
60197.52261,27.884215,0.883176,9.910597,N
50224.42963,24.601604,1.187434,9.782631,N
46908.55296,20.04417,0.768115,8.130999,N
56194.27989,28.612046,0.830662,9.712935,N
39983.60991,9.538021,1.014889,10.946638,P
50336.07657,27.884215,1.187434,10.370848,N
26213.73445,9.489969,0.768115,9.068477,N
75367.5465,13.999863,0.830662,10.078896,N
40113.38356,24.601604,1.014889,10.08436,N
39368.98036,21.803717,0.685565,9.577647,N
32751.9546,13.62865,0.714143,11.294494,N
80435.60717,27.884215,1.024695,11.157147,N
66678.9425,22.517701,1.131371,9.690933,N
51397.25086,23.675769,0.714143,7.92669,N
30386.68982,13.999863,0.685565,8.344391,N
35492.58518,5.258263,1.382027,9.630142,N
59040.66261,26.075241,1.153256,7.373861,N
67968.10985,25.375257,0.984886,10.351966,N
50298.72063,13.62865,1.382027,9.524317,N
38929.23956,24.155421,0.984886,9.717325,N
47839.06753,24.601604,1.382027,10.043294,N
48301.23333,31.870194,0.938083,9.378745,N
35775.68603,31.870194,0.984886,8.390907,N
60498.0621,26.075241,0.768115,11.319891,N
39664.27846,13.999863,1.131371,10.297106,N
65398.37511,31.870194,1.153256,9.76843,N
36451.18139,28.612046,0.984886,9.627644,N
60819.55912,27.884215,1.153256,11.084839,N
39983.60991,16.581284,0.938083,10.3213,N
21957.36051,16.581284,0.938083,9.748218,N
28259.56349,17.957714,1.024695,9.648138,N
37330.36075,31.870194,1,8.900801,N
22381.88302,20.04417,1.187434,8.020767,N
36769.08378,14.265338,1.280625,9.819119,N
68684.53803,13.999863,0.714143,9.698003,N
42466.6335,28.612046,1.280625,9.411604,N
38289.03123,13.62865,0.6245,9.922006,N
61506.4536,13.62865,0.984886,10.071431,N
46869.77241,24.155421,1.382027,9.916103,N
33412.20369,26.075241,0.979796,8.414518,N
43980992,5.258263,1.131371,9.65185,N
72966.30418,25.375257,1.153256,9.60595,N
56836.6604,5.258263,0.979796,9.637353,N
78362.60527,5.258263,0.830662,9.796824,N
56861.90467,28.612046,1.280625,9.856034,N
45963.36093,24.762785,1.024695,8.800133,N
39035.46324,13.999863,1.153256,9.652425,N
63620.70829,27.884215,0.984886,9.806121,N
42895.78419,13.62865,1.280625,9.806121,N
27925.14538,26.075241,0.883176,8.397548,N
63482.30006,24.762785,1.280625,9.876569,N
63762.37753,13.999863,0.685565,9.746418,N
77885.51697,21.803717,1.382027,9.349908,N
28981.70782,31.870194,1.024695,10.420135,N
50224.42963,13.999863,1.153256,9.658387,N
33412.20369,31.870194,0.984886,9.7264,N
33412.20369,9.489969,0.938083,9.701166,N
52070.17376,21.803717,1.153256,10.147929,N
46063.55014,28.612046,0.768115,9.754618,N
58838.51114,28.612046,0.984886,8.85214,N
52453.96954,20.04417,0.883176,10.136471,N
33666.40352,17.957714,0.894427,10.21404,N
39674.58247,13.62865,1.131371,9.56122,N
32778.46646,31.870194,0.883176,11.339161,N
36480.47296,21.803717,0.761577,8.359633,N
59365.6037,27.884215,1.187434,9.009185,N
55992.61844,25.375257,0.714143,9.220744,N
63479.41195,9.538021,0.883176,9.472708,N
51797.58679,20.04417,0.761577,8.009797,N
35718.04285,26.075241,1.131371,8.791569,N
67211.14254,24.155421,1.153256,8.900505,N
41767.07767,22.517701,1.280625,9.755932,N
34488.29739,5.258263,1.153256,8.965163,N
39674.58247,20.04417,0.768115,9.796397,N
40125.35048,26.075241,0.685565,8.7636,N
83735.4141,24.155421,0.768115,9.806121,N
37519.77724,22.517701,1.153256,9.718826,N
39674.58247,9.489969,0.685565,12.351282,N
48162.03496,31.870194,0.768115,9.078828,N
27589.43364,5.258263,0.938083,9.774857,N
57935.53756,22.517701,0.761577,10.238453,N
46908.55296,17.957714,0.768115,9.672403,N
37374.22234,22.517701,1.131371,10.742196,N
47362.78099,28.612046,1.024695,9.330586,N
32238.46255,24.762785,1.024695,9.697071,N
47362.78099,28.612046,1.024695,9.330586,N
32238.46255,24.762785,1.024695,9.697071,N
32238.46255,21.803717,0.768115,9.660788,N
42081.42984,24.601604,1,12.285563,N
47273.92618,26.075241,0.768115,9.381481,N
52028.47951,24.601604,1.280625,10.1376,N
68469.0852,24.155421,0.685565,9.806121,N
57935.53756,28.612046,1.014889,11.095506,N
51641.01884,27.884215,0.768115,8.625272,N
21967.11298,26.075241,0.685565,9.744209,N
44482.44618,13.62865,0.979796,10.881915,N
43146.79404,9.538021,0.714143,9.059617,N
44444.58033,27.884215,0.984886,9.015045,N
22381.88302,26.075241,0.883176,9.933122,N
63479.41195,13.62865,1.153256,9.650468,N
24090.22996,27.884215,0.979796,8.60269,N
37586.68618,9.489969,1.153256,9.894016,N
38289.03123,13.999863,1.187434,10.140992,N
57935.53756,28.612046,0.938083,10.423584,N
42840.19856,28.612046,0.979796,9.961474,N
44444.58033,26.075241,0.984886,10.071431,N
52044.06401,22.517701,1,9.758272,N
64978.65002,27.884215,0.685565,9.647766,N
46908.55296,9.489969,0.685565,9.582817,N
18481.37531,28.612046,0.761577,9.545424,N
51538.82381,24.762785,1.280625,9.696403,N
56836.6604,28.612046,1.153256,9.806121,N
63479.41195,24.155421,1.187434,9.78211,N
57935.53756,28.612046,0.830662,9.990936,N
46377.27035,27.884215,0.883176,10.073172,N
40117.24215,26.075241,0.938083,9.727089,N
67571.81179,27.884215,0.984886,12.217456,N
46108.21842,26.075241,0.685565,9.575766,N
23851.9805,20.04417,0.685565,9.711049,N
57935.53756,28.612046,0.883176,11.095506,N
51641.01884,27.884215,0.768115,8.625272,N
21967.11298,26.075241,0.685565,9.744209,N
44482.44618,13.62865,0.979796,10.881915,N
43146.79404,9.538021,0.714143,9.059617,N
44444.58033,27.884215,0.984886,8.985459,N
22381.88302,26.075241,0.883176,9.933122,N
63479.41195,13.62865,1.153256,9.650468,N
24090.22996,27.884215,0.979796,8.60269,N
37586.68618,9.489969,1.153256,9.894016,N
38289.03123,13.999863,1.187434,10.140992,N
57946.55009,22.517701,0.768115,10.459027,N
42840.19856,28.612046,0.979796,9.929688,N
57935.53756,28.612046,0.938083,10.353523,N
47402.99968,26.075241,0.984886,10.038556,N
52044.06401,22.517701,1,9.774058,N
64978.65002,27.884215,0.685565,9.655699,N
46908.55296,9.489969,0.685565,9.465069,N
17146.69631,23.675769,0.714143,9.722511,N
18481.37531,28.612046,0.761577,9.545424,N
51538.82381,24.762785,1.280625,9.696403,N
52044.06401,28.612046,0.883176,9.806121,N
63479.41195,24.155421,1.187434,9.803379,N
57935.53756,28.612046,0.830662,10.002306,N
54885.77584,27.884215,1.014889,10.079309,N
40117.24215,26.075241,0.938083,9.727089,N
67571.81179,27.884215,0.984886,12.217456,N
51797.58679,26.075241,0.685565,9.575766,N
23851.9805,20.04417,1.153256,9.705149,N
35630812,5.258263,1.014889,8.621842,N
26565.46888,9.489969,0.938083,11.453757,N
44666.47238,13.999863,0.979796,9.377235,N
30098.80639,22.517701,1.382027,12.053855,N
37296.18422,28.612046,1.382027,10.255068,N
46063.55014,24.762785,0.979796,8.28733,N
63479.41195,5.258263,1.014889,9.755739,N
20027.8669,27.884215,0.768115,10.078841,N
34968.53082,9.489969,0.714143,10.440642,P
77872.74469,28.612046,0.685565,10.113437,N
37019.3034,9.538021,1.187434,9.38824,P
20105.86596,24.601604,0.866025,9.348796,N
58230.20234,24.601604,0.6245,9.583439,N
35775.68603,5.258263,1.131371,11.042942,N
61516.42342,28.612046,1.187434,10.41168,N
32744.45526,9.538021,1.014889,9.645716,N
39983.60991,26.075241,0.685565,10.535355,N
63482.30006,21.803717,1.153256,8.979178,N
61350.57414,24.155421,1.153256,9.295664,N
55992.61844,28.612046,0.979796,9.575303,N
46197.01999,13.62865,1.153256,9.440475,N
61056.42251,28.612046,0.883176,9.60629,N
63479.41195,28.612046,1.131371,9.350403,N
39983.60991,22.517701,1.280625,8.860582,N
42138.41514,13.999863,0.894427,9.527856,N
66678.9425,25.375257,1.187434,7.237226,P
77872.74469,9.538021,0.768115,8.36807,N
63469.28454,28.612046,0.984886,9.762112,N
64821.95691,13.999863,0.768115,8.820038,N
52070.17376,26.075241,1.024695,11.126032,N
75033.07934,21.803717,0.894427,10.303012,N
63469.28454,28.612046,0.984886,9.762112,N
64821.95691,13.999863,0.768115,8.820038,N
52070.17376,26.075241,1.024695,11.126032,N
75033.07934,21.803717,0.894427,10.303012,N
68480.18361,16.581284,1.153256,9.631985,N
49174.75525,22.517701,0.761577,9.542213,N
46908.55296,24.762785,1.014889,8.020767,N
48500.50595,17.957714,1.153256,9.544154,N
27589.43364,22.517701,1.024695,9.64031,N
35936.50771,23.675769,1.382027,9.546171,N
41301.59748,17.957714,0.761577,9.311248,N
39035.46324,23.675769,0.685565,7.479393,N
32751.9546,13.999863,0.685565,9.769204,N
35718.04285,9.538021,1.014889,10.145741,N
68480.18361,16.581284,1.153256,9.631985,N
49174.75525,22.517701,0.761577,9.542213,N
46908.55296,24.762785,1.014889,8.020767,N
48500.50595,17.957714,1.153256,9.544154,N
27589.43364,22.517701,1.024695,9.64031,N
35936.50771,23.675769,1.382027,9.546171,N
41301.59748,17.957714,0.761577,9.311248,N
39035.46324,23.675769,0.685565,7.479393,N
35451.22577,13.62865,1.382027,10.563756,N
61740.88705,28.612046,0.894427,10.599267,N
37004.97496,24.762785,1.014889,9.516036,N
42081.42984,24.601604,1.014889,8.822718,N
35718.04285,24.762785,1,11.535204,N
25596.99329,9.489969,0.894427,10.34436,N
75033.07934,9.489969,0.830662,9.527958,N
37004.97496,9.538021,0.768115,9.747159,N
28981.70782,23.675769,1.014889,9.998758,N
48751.6016,9.489969,1.280625,8.337039,N
37802.16289,13.62865,0.894427,8.624208,N
50298.72063,28.612046,1.382027,8.770742,N
36316.3912,31.870194,0.883176,9.70673,N
51641.01884,5.258263,0.938083,9.934951,N
49188.37717,13.62865,1.014889,8.415597,N
47273.92618,21.803717,1,9.711201,N
34968.53082,9.489969,1.382027,9.708426,N
24632.93059,13.999863,0.866025,9.725435,N
44666.47238,31.870194,1.187434,10.143381,N
54104.8271,24.601604,1.024695,9.58814,N
33666.40352,24.601604,1.153256,10.324973,N
50103.59086,13.62865,0.685565,9.932311,N
57946.55009,31.870194,1.382027,10.09912,N
32751.9546,28.612046,1.382027,8.028475,N
67170.41574,16.581284,0.714143,10.020962,N
59569.61999,24.155421,0.984886,11.56669,N
67644.34755,27.884215,1,12.351252,N
66307.00041,9.489969,0.984886,9.563729,N
42895.78419,9.538021,1.187434,9.642025,N
54040.27594,28.612046,0.761577,9.750814,N
36609.43061,9.538021,0.984886,9.529055,P
36835.4006,22.517701,0.883176,8.139924,N
37296.18422,9.538021,0.830662,10.575768,P
58921.68596,16.581284,0.685565,10.882289,N
44384.24894,9.489969,1.280625,9.926895,P
78375.30736,26.075241,0.768115,11.52268,N
61056.42251,24.762785,0.714143,10.458483,N
83645.6237,9.538021,1.024695,9.986749,N
46234.7424,17.957714,1.014889,9.804844,N
62033.46627,9.538021,1.280625,9.42117,N
24632.93059,24.601604,1,7.05678,N
33208.28558,5.258263,0.768115,8.661286,N
54930.5931,23.675769,1.014889,9.517516,N
17795.4505,17.957714,0.768115,9.239601,N
65505.22258,23.675769,0.984886,9.554224,N
62918.59945,14.265338,1.131371,7.940298,N
25643.47701,31.870194,1.131371,8.723765,N
42737.30395,5.258263,1.187434,9.241936,N
56194.27989,21.803717,0.761577,9.640424,N
68480.18361,31.870194,1.014889,7.895997,N
43459.76888,23.675769,0.938083,7.988001,N
53036.80872,31.870194,0.685565,9.434089,N
65398.37511,24.762785,0.830662,9.342028,N
34385.03975,22.517701,0.866025,9.356442,N
38733.76389,13.999863,1.187434,11.746505,N
39035.46324,9.489969,1.382027,11.436778,N
74472.00504,24.155421,0.685565,10.451289,N
83645.6237,28.612046,1.014889,8.631701,N
71341.39533,9.538021,1.014889,10.02699,N
23851.9805,31.870194,1.280625,7.301064,N
44384.24894,24.762785,1.382027,9.849283,N
40125.35048,9.489969,0.830662,9.710876,N
36451.18139,9.538021,0.883176,10.014004,N
37655.51249,24.762785,1.153256,9.250826,N
36207.96046,13.999863,1.382027,9.948149,N
54040.27594,28.612046,0.714143,10.327737,N
37586.68618,13.62865,0.685565,10.439312,N
42269.52644,9.538021,0.830662,10.107551,P
58838.51114,22.517701,0.883176,9.529032,N
46908.55296,22.517701,1,9.733971,N
41974.94261,24.762785,0.768115,8.854531,N
42895.78419,25.375257,0.685565,8.261626,N
28965.10404,22.517701,1.153256,11.440568,N
35936.50771,5.258263,1.187434,10.234561,N
54885.77584,24.762785,0.938083,9.934638,N
47839.06753,13.62865,1.153256,9.688797,N
58838.51114,31.870194,0.938083,10.608584,N
37802.16289,13.62865,1,9.550706,N
51797.58679,27.884215,0.714143,10.30934,N
61740.88705,5.258263,1.280625,9.815974,N
14791.96801,21.803717,1.131371,9.54717,N
39355.28808,26.075241,1.280625,9.581475,N
75348.08399,5.258263,0.984886,10.165087,N
44518.76855,31.870194,0.685565,9.891486,N
32238.46255,24.155421,0.685565,9.349996,N
38240.13891,25.375257,0.883176,10.390014,N
58546.21588,24.762785,0.938083,9.960375,N
71730.72906,9.489969,1.187434,8.192838,P
37330.36075,23.675769,0.883176,10.586157,N
36835.4006,25.375257,1.382027,10.435489,N
35451.22577,22.517701,0.984886,9.815268,N
39674.58247,24.601604,1.014889,9.788745,N
39508.55829,5.258263,1.153256,9.629344,N
24090.22996,25.375257,1.131371,10.991459,N
56818.91424,13.62865,1.131371,8.394131,N
55946.93469,13.62865,1.280625,8.747425,N
35630812,9.538021,0.768115,9.586759,N
37655.51249,5.258263,1.382027,9.882799,N
37802.16289,28.612046,1.280625,9.744721,N
21957.36051,5.258263,0.883176,10.092489,N
60819.55912,24.762785,1.014889,7.224291,N
52023.47526,31.870194,0.883176,11.406186,N
64099.78696,5.258263,1.153256,8.061047,N
62918.59945,13.62865,0.894427,8.835264,N
42524.99554,25.375257,1.014889,9.688869,N
61056.42251,20.04417,0.984886,9.729195,N
49174.75525,24.155421,0.894427,9.769679,N
47273.92618,24.155421,0.894427,9.619937,N
33412.20369,23.675769,1.187434,9.690885,N
38929.23956,26.075241,1.280625,7.981292,N
33412.20369,31.870194,0.761577,9.95357,N
32751.9546,26.075241,0.768115,8.834799,N
39508.55829,22.517701,0.761577,11.603876,N
40665.11534,31.870194,0.685565,8.32099,N
83793.04468,26.075241,1.131371,11.095343,N
17795.4505,22.517701,1,11.442765,N
31001.40475,13.62865,1.153256,10.243856,N
54885.77584,13.62865,0.938083,9.748976,N
55992.61844,26.075241,0.761577,9.027454,N
29898.07282,5.258263,0.714143,9.118761,N
43980992,24.762785,0.768115,9.795214,N
37586.68618,9.489969,0.714143,8.656894,N
65269.86037,28.612046,0.768115,7.366665,N
60819.55912,25.375257,1,9.688243,N
53304.38101,9.489969,0.979796,9.714423,N
63479.41195,22.517701,0.761577,8.367964,N
46908.55296,5.258263,0.979796,10.165087,N
78375.30736,21.803717,0.883176,8.961409,N
71024.79548,24.762785,1,9.833507,N
47839.06753,25.375257,1.153256,10.454408,N
53304.38101,13.999863,0.768115,9.690186,N
36480.47296,23.675769,0.685565,9.594276,N
51797.58679,13.999863,1,9.253071,N
53511.97635,24.155421,1.014889,9.696729,N
58004.30303,23.675769,1.014889,9.686941,N
27925.14538,25.375257,0.714143,9.659461,N
46313.75024,26.075241,0.866025,10.425985,N
55946.93469,13.62865,1.014889,10.213888,N
60454.8705,9.489969,1.153256,9.848328,P
52023.47526,13.999863,0.830662,9.629887,N
65269.86037,17.957714,0.768115,8.691165,N
37374.22234,21.803717,1,11.176112,N
36974.78301,24.762785,0.984886,9.410824,N
32751.9546,24.762785,1.131371,8.816385,N
31242.87635,25.375257,0.984886,11.140636,N
52070.17376,5.258263,0.685565,9.582372,N
43459.76888,28.612046,1.280625,9.462925,N
36216.41908,31.870194,1.187434,9.533227,N
43459.76888,21.803717,0.866025,9.650386,N
38911.95663,23.675769,0.714143,10.822675,N
54885.77584,31.870194,1.382027,9.352664,N
54162.90658,5.258263,1.014889,8.005811,N
42860786,9.489969,0.979796,8.824811,P
68469.0852,31.870194,1.153256,9.627757,N
64083.33694,26.075241,1.131371,10.458483,N
47273.92618,16.581284,1.280625,9.617879,N
42269.52644,21.803717,0.830662,10.258829,N
36974.78301,31.870194,1.014889,9.806121,N
47839.06753,25.375257,1.280625,9.770812,N
65653.07082,25.375257,1.014889,9.471078,N
56123.25585,13.62865,1,10.908751,N
27925.14538,9.538021,1.131371,9.544492,N
49935.7471,9.489969,1.187434,9.5331,N
27603.45392,9.489969,1.153256,7.863465,N
36451.18139,31.870194,1.153256,8.690003,N
67968.10985,25.375257,0.714143,9.700154,N
71698.88366,24.762785,0.768115,9.703824,N
49188.37717,9.489969,0.938083,8.487866,N
55992.61844,22.517701,0.768115,10.066594,N
46039.26673,24.601604,0.768115,9.829078,N
43980992,9.489969,1.153256,9.837736,N
69079.62347,9.489969,1.187434,9.599562,N
32617.42583,26.075241,0.761577,10.177725,N
35630812,27.884215,0.768115,9.650879,N
39664.27846,26.075241,1.014889,11.492663,N
38289.03123,13.62865,0.761577,9.855344,N
58004.30303,13.999863,1.382027,9.969472,N
49174.75525,9.489969,0.984886,9.350532,P
63620.70829,20.04417,0.714143,10.164235,N
44510.4427,24.601604,0.685565,9.609863,N
72978.13156,27.884215,1.014889,9.259076,N
28981.70782,5.258263,1.014889,9.629459,N
45257.88488,13.62865,1.131371,10.016584,N
27589.43364,9.489969,1.024695,9.164302,P
17795.4505,26.075241,0.979796,9.421136,N
49659.91503,9.538021,1,9.588819,P
50112.76767,9.538021,1.014889,9.356045,P
31536.38607,23.675769,0.761577,9.831573,N
48500.50595,24.601604,1,9.848126,N
47839.06753,13.999863,1,11.4009,N
48189.55044,22.517701,0.938083,8.410767,N
40665.11534,26.075241,0.979796,9.762606,N
54825.48305,9.538021,0.894427,10.115584,N
83645.6237,9.489969,0.979796,8.761162,N
35759.80314,25.375257,0.768115,11.382717,N
75348.08399,26.075241,0.938083,11.194122,N
31242.87635,9.538021,0.768115,9.530026,N
58124.88173,9.538021,1.131371,9.617969,N
33666.40352,28.612046,0.979796,9.874395,N
63479.41195,20.04417,1.131371,9.610402,N
24630.56132,28.612046,1.131371,9.609395,N
35775.68603,26.075241,0.768115,11.050869,N
58838.51114,24.601604,1.187434,8.587981,N
35759.80314,25.375257,0.894427,9.487339,N
63357.62009,21.803717,1.014889,10.310648,N
63620.70829,9.538021,0.768115,9.690858,N
18997.38341,5.258263,0.768115,10.453363,N
45636.1148,9.489969,0.6245,9.330123,N
33547.47882,24.762785,0.938083,10.5029,N
25596.99329,17.957714,0.883176,8.810827,N
38911.95663,14.265338,0.830662,8.331706,N
43980992,13.999863,0.6245,8.181722,N
55019.83757,31.870194,1.024695,7.750757,N
25596.99329,9.489969,1.280625,8.643518,P
33693.71167,16.581284,0.883176,9.628728,N
29898.07282,24.762785,0.685565,9.777694,N
31242.87635,25.375257,0.685565,9.279767,N
33693.71167,16.581284,1.153256,8.800397,N
36480.47296,5.258263,1.024695,11.394014,N
14791.96801,13.999863,0.984886,10.367095,N
20027.8669,26.075241,1.014889,7.576492,N
38127.20708,24.762785,0.938083,8.70658,N
38911.95663,21.803717,0.761577,9.148806,N
35759.80314,13.62865,0.685565,9.723404,N
39939.20929,13.62865,1.153256,9.512241,N
80435.60717,22.517701,1.131371,9.549959,N
20105.86596,28.612046,0.984886,9.456514,N
61573.77185,13.999863,0.768115,10.265173,N
44518.76855,24.155421,0.984886,8.049242,N
47273.92618,9.489969,1.014889,9.740208,N
59365.6037,9.489969,0.714143,7.57653,P
43146.79404,24.762785,0.685565,9.649124,N
56546.09013,22.517701,1.187434,9.489648,N
51626.35905,24.601604,1.382027,9.573539,N
56861.90467,9.489969,1.153256,9.256745,P
56836.6604,9.538021,1.280625,9.73761,N
53686.65886,22.517701,1.024695,9.622642,N
43165.95789,9.538021,1.280625,9.661931,P
37655.51249,5.258263,1.187434,9.053121,N
80435.60717,21.803717,0.685565,9.715017,N
33693.71167,23.675769,0.768115,9.751624,N
26565.46888,9.489969,0.883176,8.635777,P
44919.46033,21.803717,1.153256,8.899988,N
37330.36075,5.258263,0.714143,9.575714,N
44845.4423,25.375257,0.883176,6.82653,N
33693.71167,27.884215,1,9.691561,N
56123.25585,13.62865,1.014889,9.792989,N
41974.94261,9.538021,0.938083,9.62953,N
41301.59748,27.884215,0.761577,7.787248,N
40981.85809,9.538021,0.768115,9.898916,P
66307.00041,24.762785,0.938083,9.422622,N
46309.29565,28.612046,1.014889,8.893265,N
48189.55044,27.884215,1.131371,9.740791,N
44518.76855,9.538021,1.187434,9.494074,P
47525.63666,21.803717,1.131371,9.518282,N
52044.06401,24.601604,0.685565,9.591631,N
35630812,9.538021,1.153256,7.226744,P
19402.89771,21.803717,0.984886,9.3874,N
66307.00041,28.612046,1.014889,9.864132,N
62033.46627,24.601604,1.187434,9.666358,N
34385.03975,25.375257,1.014889,9.68446,N
56865.31001,9.538021,0.685565,9.634928,P
50561.73821,9.538021,0.6245,9.540135,P
37655.51249,9.489969,1,7.983329,P
55990.29005,13.62865,0.768115,9.806121,N
34968.53082,13.999863,1.014889,9.17739,N
35492.58518,24.601604,1.187434,9.491542,N
47273.92618,13.62865,1.014889,9.187603,N
71730.72906,21.803717,0.6245,9.527958,N
65554.50122,23.675769,0.883176,9.647981,N
49174.75525,31.870194,1.153256,9.612307,N
54825.48305,13.62865,0.761577,9.806121,N
18481.37531,16.581284,1.153256,9.376991,N
57919.55882,21.803717,1.153256,9.726898,N
41767.07767,22.517701,0.883176,9.705949,N
39674.58247,5.258263,0.768115,9.708357,N
40113.38356,24.762785,1,8.335984,N
37330.36075,14.265338,1.153256,8.331706,N
58921.68596,31.870194,0.768115,9.646747,N
30098.80639,5.258263,1.280625,9.66767,N
24632.93059,13.999863,0.866025,9.725435,N
44666.47238,31.870194,1.187434,10.143381,N
54104.8271,24.601604,1.024695,9.58814,N
33666.40352,24.601604,1.153256,10.324973,N
50103.59086,13.62865,0.685565,9.932311,N
57946.55009,31.870194,1.382027,10.09912,N
39664.27846,28.612046,1.382027,8.028475,N
67170.41574,16.581284,0.714143,10.020962,N
59569.61999,24.155421,0.984886,11.56669,N
32238.46255,17.957714,0.883176,8.244533,N
48404.35999,22.517701,1,9.513698,N
40665.11534,23.675769,1.024695,9.442213,N
75367.5465,23.675769,0.761577,9.702345,N
42524.99554,5.258263,1.153256,9.345817,N
51797.58679,21.803717,1.382027,9.523925,N
36769.08378,24.601604,0.883176,9.395841,N
40117.24215,13.999863,0.830662,9.583239,N
59670.3522,13.62865,0.984886,9.788876,N
33458.22159,21.803717,1.187434,9.505456,N
35630812,17.957714,0.883176,9.448141,N
35630812,31.870194,0.979796,9.984086,N
33458.22159,21.803717,0.866025,9.822371,N
25596.99329,26.075241,0.883176,11.388497,N
38911.95663,24.601604,0.984886,9.514873,N
32778.46646,27.884215,0.938083,7.978823,N
50062.7119,20.04417,0.883176,10.085071,N
44384.24894,28.612046,0.866025,9.243762,N
31997.63825,9.538021,1.014889,10.291141,P
42269.52644,16.581284,1.014889,8.928291,N
64978.65002,21.803717,1.024695,7.994209,N
37019.3034,24.762785,1.382027,9.872809,N
49659.91503,24.762785,1.382027,7.670824,N
42737.30395,26.075241,0.761577,9.757046,N
48162.03496,23.675769,1.187434,7.991837,N
50298.72063,28.612046,0.938083,9.598695,N
63620.70829,16.581284,0.979796,7.329027,N
37019.3034,17.957714,1.280625,10.150799,N
49174.75525,24.601604,1.014889,9.504679,N
24632.93059,24.601604,1.382027,8.293511,N
39983.60991,22.517701,1,9.423756,N
42138.41514,14.265338,0.894427,12.036106,N
17795.4505,28.612046,1.187434,10.596955,N
42301.88767,13.999863,0.938083,9.806121,N
42301.88767,13.999863,0.938083,10.102681,N
42301.88767,13.999863,0.938083,11.780268,N
55990.29005,24.762785,0.883176,10.19943,N
32751.9546,28.612046,1.280625,9.967486,N
42860786,13.999863,0.883176,10.118212,N
59621.66783,25.375257,0.883176,7.963711,N
44518.76855,27.884215,0.768115,9.130456,N
45395.61449,22.517701,1.153256,10.044126,N
38733.76389,28.612046,0.938083,9.755226,N
63479.41195,9.538021,0.979796,9.528001,P
75020.91892,24.601604,1.280625,10.301707,N
63479.41195,24.762785,0.714143,11.131603,N
48399.70433,9.538021,1.382027,9.548967,P
61814.3365,24.762785,0.938083,9.603687,N
50257.68247,22.517701,1.131371,10.54913,N
46018.82725,22.517701,0.685565,8.797967,N
41974.94261,31.870194,0.714143,9.41696,N
30014.51166,5.258263,0.894427,9.774864,N
48301.23333,13.62865,0.685565,10.420363,N
35759.80314,16.581284,0.714143,8.802331,N
61277.77549,21.803717,1.153256,9.549395,N
39355.28808,5.258263,1.024695,9.379018,N
21967.11298,24.601604,0.984886,10.670448,N
65269.86037,5.258263,1.280625,10.314463,N
58465.70509,21.803717,0.768115,9.422853,N
39355.28808,22.517701,1,9.781348,N
40665.11534,31.870194,1.131371,9.476696,N
44845.4423,27.884215,1.024695,10.539281,N
60498.0621,28.612046,1.280625,9.457021,N
24090.22996,13.999863,0.979796,10.333191,N
33693.71167,16.581284,1.153256,9.400609,N
21967.11298,21.803717,0.883176,9.959965,N
44384.24894,13.999863,0.883176,9.769096,N
41301.59748,21.803717,0.938083,9.343726,N
39355.28808,22.517701,1.014889,9.598783,N
40665.11534,26.075241,1.131371,9.507175,N
44845.4423,27.884215,0.761577,9.761116,N
46313.75024,13.62865,1.153256,9.725293,N
37330.36075,16.581284,1.153256,8.016696,N
56123.25585,24.155421,1.280625,9.76372,N
52044.06401,9.489969,1.153256,9.438628,P
46197.01999,26.075241,1.280625,9.653669,N
17795.4505,17.957714,0.714143,11.900268,N
38289.03123,24.601604,0.894427,9.769291,N
30829.88732,28.612046,0.883176,9.928828,N
54885.77584,22.517701,0.830662,11.469882,N
46018.82725,31.870194,0.714143,11.647609,N
44510.4427,28.612046,0.984886,9.057211,N
73085.1063,13.999863,0.714143,9.48626,N
54104.8271,24.601604,0.768115,9.894494,N
57486.45416,26.075241,1.382027,9.446532,N
61567.84951,13.999863,0.883176,9.611805,N
30098.80639,9.489969,1.014889,9.977961,N
56861.90467,26.075241,0.685565,8.995084,N
30386.68982,26.075241,0.768115,10.180567,N
63756.24469,9.489969,0.979796,9.8351,N
49174.75525,24.762785,0.979796,9.55655,N
52044.06401,26.075241,1,10.343414,N
64031.05206,5.258263,0.830662,9.9369,N
45963.36093,24.762785,0.768115,8.799671,N
68469.0852,24.155421,0.768115,10.074794,N
35775.68603,25.375257,1.153256,9.622156,N
39035.46324,9.489969,1.024695,9.65499,N
33458.22159,24.601604,0.685565,11.500944,N
30939.17825,26.075241,0.938083,9.720871,N
33666.40352,24.601604,0.984886,12.466671,N
21957.36051,16.581284,0.938083,9.748218,N
28259.56349,17.957714,1.024695,9.648138,N
37330.36075,31.870194,1,8.900801,N
37519.77724,13.62865,0.984886,9.881074,N
30386.68982,13.999863,0.685565,8.344391,N
35492.58518,5.258263,1.382027,9.630142,N
59040.66261,26.075241,1.153256,7.373861,N
56861.90467,9.489969,0.768115,9.529466,N
61350.57414,25.375257,0.984886,9.587602,N
17146.69631,13.62865,1.153256,9.524317,N
32793.02517,24.155421,0.984886,9.741851,N
40125.35048,24.155421,1.280625,9.625064,N
54954.99078,21.803717,1,10.411769,N
35775.68603,31.870194,0.984886,8.390907,N
55990.29005,26.075241,0.768115,9.690801,N
44384.24894,22.517701,0.883176,9.407794,N
29066.60829,5.258263,0.685565,10.461956,N
25615.97923,9.489969,1.382027,10.044522,N
44919.46033,5.258263,1.382027,11.52018,N
25615.97923,26.075241,1.382027,10.411305,N
39508.55829,23.675769,1.014889,11.307017,N
26213.73445,5.258263,1.382027,11.278325,N
42466.6335,23.675769,0.768115,9.150373,N
48162.03496,24.762785,0.768115,9.205824,N
43980992,16.581284,0.685565,10.991104,N
33412.20369,13.999863,0.768115,9.65902,N
46908.55296,26.075241,0.883176,9.413476,N
50257.68247,28.612046,0.883176,9.545373,N
29066.60829,31.870194,0.866025,9.564613,N
55946.93469,23.675769,0.714143,11.058342,N
83882.99332,24.601604,0.768115,10.074247,N
64821.95691,21.803717,1.131371,9.958191,N
35630812,9.489969,1.014889,9.781145,N
42895.78419,13.62865,1.382027,9.643275,N
42860786,13.62865,0.685565,10.472632,N
52044.06401,9.538021,1.153256,9.588894,N
50561.73821,9.538021,1.153256,9.746933,N
35325.99628,17.957714,1.382027,9.806121,N
44919.46033,24.762785,1.153256,9.962397,N
21967.11298,9.538021,1.153256,9.937639,N
28259.56349,17.957714,1.280625,9.896716,N
34488.29739,24.762785,1.014889,9.96318,N
27603.45392,5.258263,0.883176,9.557677,N
61618.12305,9.489969,0.685565,9.759084,N
63592.4634,17.957714,0.685565,9.633119,N
40125.35048,31.870194,0.894427,9.677797,N
65398.37511,9.538021,0.685565,12.522685,N
77789.2409,26.075241,1.014889,9.30593,N
59569.61999,5.258263,1.131371,9.766685,N
32793.02517,27.884215,1.280625,10.460222,N
46309.29565,24.601604,0.714143,9.054029,N
35451.22577,5.258263,1.014889,8.788558,N
27589.43364,9.538021,1.153256,9.123655,P
39035.46324,9.489969,0.883176,9.615989,N
24090.22996,17.957714,1.382027,9.801857,P
30014.51166,17.957714,0.984886,9.430582,P
33458.22159,17.957714,1.014889,9.229118,N
37374.22234,5.258263,1.014889,8.793648,N
54104.8271,13.62865,0.894427,8.218251,N
49174.75525,21.803717,1.280625,9.719701,N
38289.03123,9.538021,0.761577,9.548503,P
31242.87635,5.258263,0.761577,9.806874,N
44919.46033,23.675769,1.131371,9.689856,N
37004.97496,17.957714,0.768115,9.817495,N
44919.46033,27.884215,1.382027,9.324678,N
50062.7119,25.375257,0.979796,9.582414,N
44384.24894,5.258263,1.024695,9.652708,N
69027.44942,14.265338,1.187434,9.093649,N
50561.73821,13.62865,0.883176,8.332391,N
38911.95663,21.803717,1.153256,11.41712,N
45250.55005,9.489969,0.761577,10.184464,N
53525.38536,17.957714,0.830662,9.102833,N
39355.28808,24.155421,1.382027,9.65141,N
54040.27594,23.675769,1.131371,8.303183,N
65768.78088,27.884215,1,10.070261,N
37374.22234,13.62865,0.761577,9.265613,N
47486.86103,14.265338,0.830662,9.496292,N
41763.02016,21.803717,1.131371,9.805374,N
39355.28808,14.265338,1.153256,9.469257,N
68250.38711,20.04417,1.131371,9.880897,N
54885.77584,22.517701,1.187434,11.117218,N
46018.82725,9.489969,0.714143,9.895312,P
33547.47882,9.538021,1.382027,11.058308,P
27603.45392,28.612046,1.280625,8.67131,N
22081.79926,13.62865,0.761577,10.272766,N
52044.06401,21.803717,0.938083,9.679222,N
38845.3852,24.601604,0.830662,9.806121,N
48399.70433,9.538021,1.382027,9.548967,P
61814.3365,24.762785,0.938083,9.603687,N
50257.68247,22.517701,1.131371,10.54913,N
46018.82725,22.517701,0.685565,8.797967,N
41974.94261,31.870194,0.714143,9.41696,N
30014.51166,5.258263,0.894427,9.774864,N
48301.23333,13.62865,0.685565,10.420363,N
26565.46888,9.538021,0.685565,9.637855,N
38929.23956,9.538021,1.014889,9.99362,N
38929.23956,9.538021,1.153256,9.846434,N
39939.20929,13.999863,1,9.828744,N
60348.50945,25.375257,1.131371,10.86611,N
52070.17376,14.265338,1.024695,8.967942,N
74803.97116,21.803717,1.024695,9.542375,N
48189.55044,13.62865,1.014889,9.506188,N
55990.29005,22.517701,1.187434,9.484694,N
53686.65886,24.601604,0.883176,9.620251,N
30386.68982,24.601604,1.131371,10.097813,N
37004.97496,27.884215,0.979796,11.359707,N
35718.04285,28.612046,0.6245,10.596127,N
42860786,25.375257,1,9.788227,N
22381.88302,21.803717,0.984886,9.452496,N
42860786,14.265338,1,9.796734,N
52028.47951,9.538021,1.280625,9.641801,N
34747.86717,9.489969,1.014889,9.607316,N
17146.69631,13.999863,0.866025,8.880028,N
80078.6489,28.612046,1.187434,10.314463,N
61350.57414,26.075241,0.984886,9.761379,N
46313.75024,23.675769,1.024695,10.189702,N
54447.41698,25.375257,1.382027,10.112608,N
31536.38607,9.538021,1.382027,8.309487,N
66678.9425,13.62865,0.938083,9.757325,N
44666.47238,9.538021,0.6245,12.045504,N
34747.86717,21.803717,0.883176,10.036438,N
34968.53082,24.762785,1.014889,9.621395,N
56123.25585,25.375257,1.153256,9.757302,N
26565.46888,13.999863,0.714143,10.098242,N
42081.42984,13.999863,0.685565,9.914734,N
22081.79926,24.762785,0.866025,9.953732,N
27589.43364,13.999863,1.382027,9.459182,N
32238.46255,25.375257,0.883176,9.118297,N
36316.3912,13.62865,0.883176,8.133687,N
36316.3912,13.999863,1.382027,9.878991,N
30014.51166,13.999863,1.382027,10.649621,N
50257.68247,24.762785,1,9.434681,N
39035.46324,9.538021,1,9.778198,N
48301.23333,24.601604,1.024695,8.020825,N
75367.5465,9.538021,0.714143,9.77758,P
36316.3912,26.075241,1.280625,9.977599,N
42138.41514,23.675769,1,10.027719,N
48500.50595,22.517701,1.153256,9.441182,N
46018.82725,21.803717,1.187434,8.228854,N
48404.35999,27.884215,0.761577,9.99747,N
56861.90467,26.075241,1,9.771593,N
61300.5189,24.601604,0.984886,9.509525,N
39508.55829,13.999863,0.883176,8.923634,N
35492.58518,24.601604,1.187434,11.465174,N
38127.20708,26.075241,0.768115,8.972516,N
71341.39533,9.489969,0.866025,10.089662,P
28259.56349,26.075241,0.883176,9.781152,N
33412.20369,13.999863,1.382027,7.377208,N
18997.38341,28.612046,1.187434,9.981867,N
49659.91503,16.581284,1.153256,9.772448,N
56818.91424,25.375257,1.280625,9.566786,N
25596.99329,13.62865,0.883176,9.770545,N
29898.07282,13.62865,0.883176,9.806121,N
51842.16332,5.258263,0.883176,8.387352,N
56861.90467,23.675769,1.153256,9.864151,N
58004.30303,20.04417,0.768115,9.527063,N
61567.84951,24.762785,1.131371,9.770946,N
57935.53756,23.675769,0.714143,9.453969,N
50224.42963,9.538021,0.894427,9.916625,P
48010.72967,22.517701,1.024695,8.582716,N
25596.99329,26.075241,0.883176,9.770738,N
67211.14254,5.258263,0.685565,9.515978,N
28965.10404,28.612046,0.979796,10.553971,N
38929.23956,9.538021,0.830662,9.792491,N
41763.02016,9.489969,1.280625,9.656524,N
42466.6335,24.762785,1,9.651558,N
40113.38356,22.517701,0.883176,10.441914,N
37296.18422,24.601604,0.6245,12.053855,N
37586.68618,27.884215,0.883176,10.847187,N
56123.25585,9.538021,1.280625,7.924064,N
35718.04285,21.803717,1.131371,8.933837,N
25596.99329,26.075241,0.883176,9.770738,N
67211.14254,5.258263,0.685565,9.580714,N
25596.99329,28.612046,1.014889,10.553971,N
38929.23956,9.538021,0.830662,9.792491,N
25643.47701,9.489969,1.280625,9.739378,N
42466.6335,24.762785,0.979796,8.909718,N
40113.38356,22.517701,0.883176,10.441914,N
37296.18422,24.601604,0.6245,12.053855,N
37586.68618,27.884215,0.883176,10.847187,N
55990.29005,9.489969,0.768115,9.399954,N
25596.99329,21.803717,1.187434,9.798908,N
36207.96046,24.601604,1,9.536139,N
61516.42342,5.258263,0.685565,9.742085,N
65269.86037,26.075241,1.153256,9.485569,N
41767.07767,16.581284,1.014889,9.130061,N
47772.22417,23.675769,0.768115,9.491281,N
55992.61844,23.675769,1.024695,8.762614,N
58004.30303,21.803717,0.984886,9.659461,N
40981.85809,23.675769,1.280625,9.646306,N
23851.9805,13.62865,1.153256,9.614602,N
54104.8271,5.258263,0.883176,9.722898,N
45636.1148,13.62865,0.883176,9.806121,N
35718.04285,9.489969,1.280625,9.703443,P
26565.46888,27.884215,0.714143,9.552093,N
54885.77584,13.62865,0.984886,9.02284,N
39508.55829,28.612046,0.714143,9.763829,N
28359.74271,24.762785,0.768115,9.389069,N
52044.06401,16.581284,1.131371,9.425526,N
33458.22159,27.884215,0.938083,7.993976,N
57690.24174,27.884215,0.768115,9.769735,N
36207.96046,24.601604,1,9.536139,N
61516.42342,5.258263,0.685565,9.742085,N
65269.86037,26.075241,1.153256,9.605182,N
33412.20369,16.581284,1.014889,9.130061,N
47772.22417,14.265338,0.768115,9.491281,N
55992.61844,23.675769,1.024695,8.762614,N
58004.30303,21.803717,0.984886,9.659461,N
40981.85809,23.675769,1.280625,9.646306,N
23851.9805,13.62865,1.153256,9.614602,N
54104.8271,5.258263,0.883176,9.722898,N
45636.1148,13.62865,0.883176,9.806121,N
35718.04285,9.489969,1.280625,9.703443,N
26565.46888,27.884215,0.714143,9.552093,N
54885.77584,13.62865,0.984886,9.02284,N
39508.55829,28.612046,0.714143,9.763829,N
28359.74271,24.762785,0.768115,9.389069,N
52044.06401,16.581284,1.131371,9.425526,N
33458.22159,27.884215,0.938083,7.993976,N
57690.24174,27.884215,0.768115,9.769735,N
32778.46646,17.957714,0.894427,9.059722,N
50561.73821,9.538021,0.830662,10.648051,N
46908.55296,13.62865,1.014889,9.40958,N
65653.07082,9.538021,0.979796,9.526479,N
46313.75024,9.489969,0.761577,9.756112,N
31242.87635,24.762785,1.382027,10.482138,N
80078.6489,27.884215,0.866025,9.567165,N
54885.77584,9.538021,1.131371,9.835768,N
43146.79404,13.62865,1.024695,11.171514,N
48301.23333,22.517701,1,8.628594,N
53686.65886,16.581284,1.280625,9.522062,N
61740.88705,16.581284,0.830662,9.807293,N
63479.41195,13.62865,0.714143,9.484545,N
33693.71167,13.999863,1.187434,10.43221,N
24632.93059,26.075241,1.280625,9.584823,N
43653.49497,9.538021,0.830662,9.634482,N
28359.74271,9.538021,1.131371,9.704371,N
33693.71167,21.803717,1.153256,9.577727,N
32238.46255,25.375257,1.024695,11.289277,N
18997.38341,28.612046,1.153256,11.9727,N
47273.92618,5.258263,0.979796,9.663067,N
62033.46627,9.538021,0.685565,9.738239,N
37655.51249,9.538021,0.938083,11.396569,N
75367.5465,24.762785,1.280625,9.451271,N
71730.72906,21.803717,0.883176,10.06824,N
66378.17845,5.258263,1,9.644441,N
61740.88705,5.258263,0.768115,9.932561,N
42269.52644,13.999863,0.761577,10.072561,N
27811.2062,9.538021,0.979796,9.787032,N
67968.10985,13.62865,0.761577,9.806121,N
50298.72063,24.601604,1.014889,8.000784,N
45636.1148,26.075241,0.714143,9.691714,N
75020.91892,21.803717,1,9.607576,N
80219.78327,9.538021,0.761577,9.701509,N
28359.74271,23.675769,0.768115,9.463951,N
49174.75525,22.517701,1.024695,8.685385,N
25596.99329,13.62865,0.714143,9.757404,N
36772.62067,26.075241,1.187434,9.815635,N
66378.17845,13.62865,0.768115,9.815919,N
47486.86103,31.870194,1.024695,9.756859,N
35775.68603,24.762785,0.894427,9.454576,N
42860786,24.601604,0.894427,9.379833,N
30014.51166,22.517701,0.685565,8.733086,N
35936.50771,9.489969,0.685565,7.859767,P
32617.42583,24.601604,1.131371,9.771011,N
73213.91493,28.612046,1.153256,9.81551,N
18997.38341,13.999863,1.280625,9.642321,N
38289.03123,27.884215,1.382027,10.324968,N
39664.27846,28.612046,0.883176,9.643275,N
74803.97116,17.957714,0.768115,8.957622,N
14791.96801,17.957714,0.894427,10.941026,N
55992.61844,28.612046,0.768115,9.665677,N
33547.47882,24.601604,1.131371,9.585377,N
33666.40352,5.258263,0.830662,8.221497,N
18997.38341,21.803717,1,10.194546,N
27589.43364,22.517701,1.382027,9.19436,N
35936.50771,28.612046,1.382027,9.724664,N
67211.14254,24.155421,1.382027,10.440838,N
25596.99329,13.62865,0.830662,12.026915,N
39368.98036,26.075241,1.187434,10.70745,N
22381.88302,9.538021,1,9.443567,P
31599.59969,17.957714,0.685565,9.973977,N
43980992,16.581284,0.883176,9.890967,N
51797.58679,31.870194,1.024695,9.541969,N
17795.4505,13.999863,1.280625,9.642321,N
51797.58679,23.675769,0.768115,9.54278,N
35591.87085,16.581284,0.894427,9.670278,N
55019.83757,13.62865,0.830662,10.533275,N
56861.90467,13.62865,0.714143,8.564926,N
57935.53756,31.870194,0.984886,8.723347,N
20105.86596,27.884215,0.6245,9.721414,N
17795.4505,24.762785,1.382027,9.309194,N
37330.36075,24.762785,0.768115,9.882855,N
42301.88767,9.489969,0.768115,11.481523,P
55990.29005,27.884215,1.153256,11.578546,N
50298.72063,24.601604,0.938083,9.63802,N
63479.41195,26.075241,0.984886,10.137223,N
68480.18361,24.762785,1.382027,9.80929,N
61516.42342,24.601604,1.131371,8.036008,N
74224.19852,24.601604,1.280625,8.708267,N
35325.99628,24.762785,1.014889,11.749327,N
45963.36093,9.538021,1.382027,9.144296,N
43146.79404,27.884215,0.761577,8.167752,N
35451.22577,27.884215,0.894427,11.705566,N
30829.88732,31.870194,0.938083,9.566256,N
50224.42963,17.957714,1.153256,9.672755,N
56836.6604,13.999863,1.014889,9.087142,N
47362.78099,28.612046,1.153256,9.54702,N
30386.68982,5.258263,0.979796,9.688332,N
46063.55014,13.999863,0.979796,9.269027,N
47802.26011,9.538021,0.938083,9.533257,N
36480.47296,27.884215,0.685565,7.654794,N
50062.7119,25.375257,1.014889,8.067092,N
37586.68618,28.612046,0.685565,8.041646,N
38289.03123,17.957714,0.714143,11.13307,N
24090.22996,27.884215,1.382027,8.773982,N
36207.96046,22.517701,0.685565,10.336653,N
39674.58247,24.601604,1.187434,9.52277,N
42207.32989,21.803717,1.280625,9.207425,N
19402.89771,26.075241,1.131371,11.570239,N
42524.99554,25.375257,0.685565,11.902376,N
33547.47882,17.957714,1,10.157055,N
37330.36075,22.517701,1.187434,9.546904,N
40665.11534,28.612046,1.014889,9.708083,N
67200.24979,24.601604,1.187434,9.678069,N
60819.55912,26.075241,1.131371,8.027217,N
22081.79926,27.884215,0.979796,7.943429,N
63469.28454,22.517701,1.187434,9.675288,N
53744.28944,24.762785,1.187434,9.665863,N
42466.6335,9.538021,1.131371,11.828932,N
57486.45416,13.999863,1.024695,9.577902,N
36207.96046,13.999863,0.979796,8.858976,N
47839.06753,5.258263,1.131371,7.518459,N
38127.20708,28.612046,0.894427,9.896516,N
63357.62009,13.999863,0.714143,9.889859,N
24523.61422,22.517701,0.714143,9.596193,N
48751.6016,13.62865,1.131371,7.518899,N
36207.96046,13.999863,0.685565,9.99684,N
35492.58518,22.517701,0.894427,7.494422,N
38733.76389,21.803717,1.131371,7.572654,N
32238.46255,5.258263,1.187434,8.872211,N
38127.20708,24.601604,1,9.362501,N
48500.50595,31.870194,1.187434,8.746002,N
65398.37511,25.375257,0.714143,9.60702,N
48010.72967,21.803717,1.131371,7.724745,N
36207.96046,13.999863,0.685565,10.010343,N
31001.40475,25.375257,0.979796,8.772765,N
46234.7424,21.803717,1.131371,7.536367,N
36207.96046,25.375257,0.714143,7.532421,N
37330.36075,21.803717,1.280625,8.592845,N
51182.46467,26.075241,1.187434,9.602238,N
39368.98036,21.803717,0.984886,9.711961,N
51842.16332,13.999863,0.830662,9.719145,N
39035.46324,22.517701,1.131371,7.854182,N
42138.41514,13.62865,1.382027,8.204894,N
44444.58033,5.258263,0.894427,9.618227,N
58921.68596,31.870194,0.714143,9.912457,N
38289.03123,31.870194,0.761577,9.670071,N
54104.8271,21.803717,1.131371,7.662399,N
38911.95663,21.803717,1.187434,7.982797,N
24090.22996,13.999863,1.382027,11.432346,N
44666.47238,24.762785,1.014889,9.340629,N
37802.16289,21.803717,0.984886,9.783471,N
61624.05022,24.762785,0.685565,9.669495,N
55019.83757,24.601604,1.153256,8.063611,N
48404.35999,9.538021,1,9.223771,N
42466.6335,9.538021,0.768115,9.692822,N
56861.90467,26.075241,1.382027,9.588426,N
50224.42963,5.258263,1.382027,9.615247,N
48213.73508,13.999863,0.883176,10.359368,N
57935.53756,24.762785,0.685565,9.553288,N
55992.61844,9.489969,1,9.794701,N
55946.93469,24.762785,0.714143,9.403397,N
30014.51166,24.762785,1.131371,9.536954,N
63762.37753,16.581284,0.894427,9.668728,N
71334.53352,27.884215,0.866025,11.383437,N
41763.02016,24.601604,1.280625,9.577618,N
50103.59086,26.075241,1.153256,8.697918,N
34747.86717,20.04417,0.761577,10.523363,N
37586.68618,31.870194,0.685565,10.977569,N
45395.61449,13.999863,1.131371,8.793956,N
45636.1148,9.538021,0.883176,9.097013,P
33458.22159,24.762785,1.153256,9.630721,N
28965.10404,24.601604,0.714143,9.698442,N
68469.0852,9.538021,1.382027,9.714989,N
41763.02016,26.075241,1.153256,9.739121,N
18930.2762,25.375257,1.014889,9.475457,N
33458.22159,9.489969,1.153256,9.728738,N
36316.3912,9.538021,1.014889,10.058426,P
61624.05022,25.375257,0.6245,10.232821,N
33208.28558,9.489969,1.280625,8.488408,N
58921.68596,13.62865,0.714143,9.806121,N
24632.93059,17.957714,1.014889,9.512355,N
58211.12539,24.155421,0.685565,8.081331,N
33666.40352,24.762785,1.382027,9.669542,N
40974.87155,21.803717,1.153256,9.57242,N
58115.46158,17.957714,1.153256,9.657125,N
33547.47882,9.538021,0.979796,9.493916,N
49174.75525,17.957714,1.014889,9.526077,N
41767.07767,5.258263,0.685565,10.042917,N
56818.91424,17.957714,1.382027,9.082407,N
48010.72967,5.258263,0.894427,10.892334,N
48189.55044,9.489969,0.768115,9.778883,N
58921.68596,24.762785,0.768115,8.289426,N
46063.55014,26.075241,1.187434,9.916721,N
60498.0621,13.999863,0.768115,9.644578,N
27603.45392,22.517701,0.685565,8.016045,N
39674.58247,26.075241,1.280625,8.174654,N
49659.91503,14.265338,1.014889,9.250846,N
43980992,13.62865,1.382027,10.23845,N
30098.80639,24.601604,1.187434,9.652955,N
35759.80314,13.62865,0.768115,9.500028,N
46313.75024,25.375257,0.894427,8.393965,N
35325.99628,24.601604,1.187434,9.530033,N
53304.38101,21.803717,1.014889,9.684531,N
46397.86903,21.803717,0.866025,9.733808,N
27603.45392,25.375257,1.187434,9.433666,N
52044.06401,9.538021,1.153256,8.538451,N
45963.36093,9.538021,0.714143,9.630884,N
39035.46324,21.803717,0.984886,9.656724,N
47273.92618,13.62865,0.938083,9.926644,N
49935.7471,26.075241,0.894427,9.739978,N
48189.55044,17.957714,0.979796,10.938429,N
24632.93059,9.489969,1,9.501801,N
41283.26132,13.999863,0.761577,9.739121,N
27603.45392,21.803717,0.685565,9.54695,N
63357.62009,21.803717,1.131371,8.745102,N
36835.4006,23.675769,0.761577,9.821699,N
64821.95691,14.265338,1.153256,9.827456,N
31599.59969,24.601604,0.894427,9.445721,N
30098.80639,24.155421,1.382027,9.922667,N
58115.46158,24.601604,1.280625,9.729097,N
57919.55882,13.999863,0.714143,9.536677,N
40993.07073,9.489969,0.830662,11.167405,N
35591.87085,27.884215,0.984886,9.574554,N
39019.39759,9.489969,0.714143,9.584207,N
35325.99628,9.489969,0.979796,11.197862,N
36974.78301,9.538021,0.984886,9.345879,N
21957.36051,9.538021,0.866025,10.230646,N
57946.55009,17.957714,1.014889,11.401361,N
58211.12539,21.803717,0.768115,9.697608,N
44510.4427,21.803717,0.685565,9.618621,N
55019.83757,9.538021,0.768115,9.561747,N
56194.27989,13.999863,1.131371,9.429454,N
80078.6489,17.957714,1.187434,10.089744,N
52044.06401,9.538021,1.382027,8.710258,N
54040.27594,24.155421,0.768115,8.073329,N
22081.79926,9.489969,1.280625,9.842237,N
41767.07767,21.803717,0.685565,9.987967,N
31997.63825,24.601604,1.382027,8.596028,N
50103.59086,25.375257,0.894427,9.474352,N
35718.04285,9.538021,1.014889,9.721361,N
42081.42984,13.999863,0.883176,9.613663,N
37198.49333,26.075241,1.280625,9.517516,N
39983.60991,9.538021,0.768115,9.871206,N
46397.86903,9.538021,1.382027,8.843792,N
54825.48305,9.489969,1.187434,9.625754,N
64821.95691,9.489969,0.894427,9.951858,N
49188.37717,9.538021,1.187434,7.864481,N
57690.24174,9.538021,0.6245,11.119453,N
57919.55882,24.762785,0.883176,10.456071,N
34488.29739,26.075241,1.382027,10.626981,N
47362.78099,9.538021,1.024695,9.63571,N
39035.46324,5.258263,0.714143,8.591507,N
64821.95691,25.375257,1.153256,9.140818,N
50257.68247,24.155421,0.761577,7.788183,N
44444.58033,28.612046,1.131371,11.416268,N
60498.0621,25.375257,1,9.992097,N
22730.7233,24.762785,0.685565,9.524077,N
36451.18139,26.075241,1.280625,11.370349,N
65505.22258,9.538021,1.382027,9.150301,N
25615.97923,28.612046,1.024695,9.438386,N
27603.45392,9.538021,1,8.876863,N
46397.86903,24.601604,1.153256,7.522692,N
58838.51114,13.999863,0.883176,9.900697,N
74796.7763,13.999863,1.280625,9.423953,N
50383.13168,17.957714,0.883176,10.08984,N
73213.91493,9.538021,0.714143,9.569423,N
47362.78099,9.538021,1.153256,9.70142,N
47362.78099,24.762785,1.153256,9.33073,N
41301.59748,13.62865,0.894427,8.775389,N
35630812,13.999863,1.280625,9.557901,N
44510.4427,24.762785,0.761577,9.734841,N
42895.78419,13.62865,1.024695,9.202565,N
36207.96046,9.538021,1.382027,9.615302,N
61056.42251,9.489969,0.714143,11.381683,N
26213.73445,31.870194,0.883176,9.361295,N
49935.7471,24.601604,1.280625,9.523913,N
40981.85809,9.538021,0.894427,9.725428,N
48189.55044,26.075241,1.014889,9.771556,N
51842.16332,27.884215,1.187434,10.035507,N
40082.36581,9.489969,0.894427,9.60149,N
43459.76888,24.155421,0.714143,10.68002,N
31536.38607,17.957714,0.761577,9.221551,N
58921.68596,9.538021,0.979796,9.500744,N
50257.68247,26.075241,1.153256,9.597698,N
37586.68618,9.538021,0.768115,7.914607,N
24523.61422,31.870194,0.883176,10.000038,N
31536.38607,13.999863,1.382027,10.389371,N
38289.03123,23.675769,1.014889,8.315256,N
62033.46627,23.675769,0.984886,9.510552,N
44845.4423,9.538021,1.153256,9.65725,N
57946.55009,13.62865,0.894427,9.350078,N
67968.10985,16.581284,0.768115,9.506458,N
22730.7233,31.870194,0.866025,9.963887,N
59670.3522,28.612046,0.979796,9.596201,N
57935.53756,9.538021,1.153256,11.618549,P
56861.90467,31.870194,0.984886,9.64347,N
39664.27846,9.538021,0.883176,9.948452,N
65832.26107,26.075241,0.768115,10.04907,N
33412.20369,28.612046,0.685565,9.245406,N
69190.79399,28.612046,0.979796,12.298971,N
57690.24174,26.075241,0.979796,9.445557,N
46108.21842,16.581284,0.714143,9.426601,N
61277.77549,9.489969,1.014889,9.625865,N
24523.61422,13.62865,1.024695,9.915889,N
23851.9805,9.538021,0.979796,11.398751,N
50224.42963,31.870194,0.866025,8.391304,N
72432.42353,28.612046,0.894427,11.437132,N
24523.61422,27.884215,0.979796,9.140734,N
36609.43061,28.612046,1.280625,9.156328,N
71341.39533,25.375257,0.768115,9.795203,N
51641.01884,26.075241,1.187434,9.805757,N
48162.03496,24.762785,0.685565,8.739097,N
42301.88767,25.375257,1.014889,10.382711,N
43459.76888,24.762785,0.984886,10.071957,N
74472.00504,16.581284,0.984886,8.456618,N
39664.27846,9.538021,1.014889,9.335499,P
58115.46158,31.870194,0.979796,9.965755,N
42466.6335,9.538021,1.280625,9.556157,P
33412.20369,13.62865,0.768115,11.057417,N
31997.63825,28.612046,0.979796,8.845282,N
65832.26107,25.375257,0.984886,8.19162,N
37586.68618,9.489969,0.866025,7.237226,P
29066.60829,20.04417,1,7.694276,N
32751.9546,13.999863,1.153256,9.795201,N
51641.01884,23.675769,0.768115,8.623146,N
45230.88207,5.258263,0.984886,9.523008,N
52044.06401,13.999863,1.280625,8.965358,N
45636.1148,23.675769,1.382027,10.438617,N
48500.50595,24.762785,1.014889,9.416971,N
71698.88366,13.62865,1,8.632011,N
30014.51166,24.762785,0.830662,8.366969,N
14791.96801,5.258263,0.761577,9.879093,N
52462472,27.884215,0.883176,9.620551,N
34385.03975,20.04417,1.382027,10.42788,N
36451.18139,26.075241,1.153256,9.76898,N
33458.22159,9.538021,1.187434,8.980727,P
58921.68596,24.601604,1.382027,10.222604,N
38240.13891,14.265338,1,10.317593,N
51797.58679,9.538021,0.714143,10.179789,P
26565.46888,26.075241,0.714143,9.778887,N
57935.53756,27.884215,1.014889,10.111981,N
42269.52644,31.870194,1.153256,9.512392,N
59670.3522,24.601604,0.979796,9.745044,N
24090.22996,22.517701,0.714143,10.994408,N
27589.43364,31.870194,0.979796,9.607074,N
37296.18422,24.762785,1.280625,9.865182,N
57690.24174,13.999863,0.938083,9.682612,N
38929.23956,27.884215,0.714143,11.378434,N
31242.87635,17.957714,0.761577,9.958631,N
67968.10985,31.870194,0.866025,9.526832,N
27925.14538,22.517701,0.830662,9.641511,N
37296.18422,22.517701,0.883176,9.893452,N
41974.94261,23.675769,1.153256,9.693091,N
33412.20369,9.538021,1.014889,9.091081,P
72432.42353,31.870194,0.761577,10.925129,N
74803.97116,9.489969,0.938083,9.802195,P
31997.63825,9.489969,1.280625,9.567121,P
37586.68618,17.957714,1.131371,9.928265,N
52462472,28.612046,0.984886,8.051492,N
33666.40352,9.538021,1.382027,9.815713,N
39664.27846,21.803717,0.830662,9.504906,N
30939.17825,21.803717,1.187434,7.860495,N
62142.79697,13.999863,0.6245,7.792077,N
49174.75525,5.258263,1.014889,9.635586,N
49174.75525,26.075241,1.014889,9.745166,N
18930.2762,22.517701,0.768115,9.628542,N
31001.40475,27.884215,0.894427,9.375817,N
36609.43061,16.581284,1.187434,9.705452,N
61277.77549,24.762785,0.883176,10.948887,N
24090.22996,5.258263,0.714143,9.549806,N
39368.98036,5.258263,0.938083,9.65548,N
27811.2062,5.258263,1.153256,10.404562,N
17795.4505,25.375257,1.014889,9.787043,N
39368.98036,5.258263,1.153256,9.834372,N
27811.2062,5.258263,1.382027,8.435983,N
39368.98036,5.258263,0.938083,9.660084,N
27811.2062,5.258263,1.382027,8.446845,N
39368.98036,5.258263,1.153256,9.806121,N
48189.55044,13.999863,0.768115,9.797259,N
22081.79926,5.258263,0.938083,9.773433,N
27811.2062,5.258263,0.883176,9.42301,N
39368.98036,5.258263,1.131371,8.958509,N
27811.2062,5.258263,1,8.446845,N
39368.98036,5.258263,1.153256,10.359368,N
45250.55005,5.258263,1.382027,9.660084,N
27811.2062,5.258263,0.761577,9.822185,N
35718.04285,5.258263,1,9.806121,N
52070.17376,24.601604,0.768115,9.684269,N
69536.23289,13.999863,0.984886,9.614468,N
57919.55882,9.489969,0.984886,9.338904,N
46108.21842,24.601604,1.014889,9.6256,N
43980992,21.803717,0.883176,9.210492,N
64152.12796,9.489969,1.153256,10.785441,N
32778.46646,24.155421,0.979796,9.75455,N
58124.88173,9.489969,0.938083,10.463177,N
60348.50945,14.265338,1.187434,9.79248,N
28981.70782,24.762785,1.280625,9.660375,N
45444.34495,31.870194,1.382027,9.785229,N
34968.53082,5.258263,1.280625,7.978523,N
40117.24215,13.999863,0.685565,8.928466,N
39368.98036,24.762785,0.938083,7.787626,N
38911.95663,21.803717,0.894427,8.060401,N
47525.63666,26.075241,1.187434,10.571216,N
35630812,21.803717,1.014889,9.60843,N
34747.86717,31.870194,0.984886,9.705484,N
77885.51697,9.489969,1.187434,9.723011,P
75033.07934,13.62865,1.382027,9.46503,N
55019.83757,27.884215,0.768115,10.504437,N
42860786,24.155421,0.979796,9.162466,N
36207.96046,13.62865,0.685565,10.248691,N
18930.2762,25.375257,0.938083,10.437244,N
38240.13891,13.999863,1.014889,9.93996,N
42737.30395,13.999863,0.6245,9.687121,N
47486.86103,13.62865,1.014889,9.79125,N
61814.3365,28.612046,1.153256,8.136732,N
18481.37531,9.538021,0.6245,11.012116,N
56865.31001,9.538021,0.984886,10.820424,N
50112.76767,9.538021,0.761577,8.944918,P
42418.05234,20.04417,1.014889,9.406023,N
33666.40352,9.538021,1.131371,10.270586,P
80078.6489,24.155421,1.153256,8.282582,N
59040.66261,9.538021,0.685565,8.442405,P
32751.9546,9.489969,1.014889,10.10302,P
56818.91424,31.870194,1.153256,9.539791,N
40282.47926,23.675769,1.024695,9.379956,N
37519.77724,21.803717,1.024695,9.606572,N
52023.47526,16.581284,1.131371,11.566579,N
56818.91424,25.375257,0.883176,10.263981,N
47802.26011,22.517701,1.024695,9.707989,N
39674.58247,23.675769,0.938083,9.525326,N
55019.83757,24.762785,0.768115,9.413529,N
36216.41908,17.957714,1.014889,9.573873,N
37374.22234,22.517701,0.685565,9.635403,N
39674.58247,9.538021,1.131371,10.977569,P
43459.76888,9.538021,1.187434,9.849217,N
28259.56349,9.489969,0.768115,9.468836,N
20105.86596,24.601604,0.984886,9.653725,N
68480.18361,9.538021,0.830662,9.607298,P
34385.03975,25.375257,0.979796,11.362196,N
63479.41195,31.870194,1,9.608954,N
71698.88366,9.489969,1.014889,10.601659,N
61740.88705,26.075241,0.768115,8.65537,N
51842.16332,5.258263,0.768115,9.151091,N
57690.24174,27.884215,0.685565,8.993585,N
69536.23289,23.675769,1.153256,9.757427,N
56861.90467,23.675769,0.938083,9.379591,N
33458.22159,16.581284,0.979796,9.593555,N
45395.61449,24.601604,1.382027,9.523327,N
44384.24894,5.258263,0.685565,8.94778,N
17795.4505,22.517701,0.768115,9.315699,N
31001.40475,25.375257,1.153256,9.508249,N
39939.20929,22.517701,1.153256,9.502946,N
37296.18422,22.517701,0.979796,8.899856,N
33458.22159,5.258263,1.153256,11.036787,N
41974.94261,13.62865,1.153256,9.525228,N
52023.47526,9.538021,0.979796,8.789366,N
33412.20369,26.075241,0.685565,9.420305,N
46234.7424,13.62865,0.830662,10.566478,N
56861.90467,5.258263,1.153256,9.519268,N
48162.03496,26.075241,0.984886,10.310098,N
54040.27594,13.62865,0.768115,9.019154,N
40981.85809,13.999863,0.714143,11.108496,N
61056.42251,26.075241,0.894427,8.503869,N
62033.46627,31.870194,0.883176,8.875871,N
65560.80705,17.957714,1.187434,9.265861,N
31997.63825,5.258263,1,9.662984,N
32751.9546,31.870194,0.894427,9.70391,N
18997.38341,24.601604,1.153256,7.947206,N
58921.68596,24.762785,1.153256,9.336075,N
47525.63666,13.999863,1.153256,10.166086,N
47802.26011,13.62865,0.938083,10.016876,N
54438.59283,5.258263,1.014889,9.448605,N
54930.5931,25.375257,0.761577,7.900102,N
42418.05234,21.803717,1.131371,10.259749,N
35630812,23.675769,1,11.17145,N
47525.63666,25.375257,1,9.546381,N
36974.78301,28.612046,0.984886,9.738297,N
50561.73821,14.265338,0.938083,9.742414,N
46197.01999,26.075241,0.866025,8.550879,N
38127.20708,16.581284,0.685565,9.858953,N
40993.07073,25.375257,0.768115,9.837802,N
63479.41195,25.375257,0.883176,10.425763,N
41718.23723,9.538021,0.938083,9.416571,N
23851.9805,26.075241,1,10.296555,N
41301.59748,17.957714,1.014889,9.772335,N
40974.87155,28.612046,1.280625,10.40159,N
45395.61449,26.075241,0.866025,9.150419,N
31997.63825,23.675769,0.984886,9.149909,N
61350.57414,24.601604,0.883176,7.748775,N
18930.2762,17.957714,0.768115,7.732839,N
19402.89771,21.803717,0.984886,9.222029,N
31536.38607,25.375257,1.153256,9.439966,N
64152.12796,17.957714,0.883176,9.094448,N
69027.44942,21.803717,1.014889,9.421046,N
50257.68247,23.675769,0.761577,9.473564,N
39355.28808,24.601604,0.979796,9.580301,N
71341.39533,9.538021,0.761577,11.074178,N
50112.76767,27.884215,1.153256,10.483967,N
47273.92618,24.762785,1,8.805802,N
49659.91503,22.517701,0.984886,8.285954,N
56818.91424,13.999863,0.685565,8.984617,N
49989.62282,24.601604,0.883176,9.372249,N
74472.00504,23.675769,1.153256,9.547827,N
39035.46324,23.675769,1.280625,8.893463,N
44666.47238,24.762785,0.768115,10.388698,N
63479.41195,26.075241,1.280625,9.714605,N
33458.22159,24.762785,0.883176,10.098669,N
39368.98036,26.075241,0.883176,9.627083,N
57935.53756,13.62865,1.153256,12.759579,N
29898.07282,31.870194,0.768115,9.696559,N
46397.86903,13.999863,0.866025,8.963207,N
47802.26011,5.258263,0.830662,9.624624,N
42466.6335,13.62865,1,8.829493,N
44518.76855,13.999863,1.014889,9.763087,N
37586.68618,21.803717,1.153256,8.401152,N
47802.26011,13.999863,0.938083,9.758272,N
18481.37531,24.762785,0.6245,9.389393,N
37802.16289,5.258263,1.131371,9.770495,N
44482.44618,24.762785,1.280625,9.702098,N
56536.92584,31.870194,0.866025,9.858714,N
61056.42251,26.075241,0.938083,9.806359,N
56861.90467,31.870194,0.938083,10.225795,N
18930.2762,9.538021,0.768115,8.756799,N
47357.75499,28.612046,1.153256,9.405529,N
43459.76888,24.601604,0.714143,9.639229,N
41301.59748,16.581284,1.131371,9.735567,N
14791.96801,26.075241,0.768115,10.857536,N
42840.19856,24.762785,0.768115,10.276728,N
42301.88767,28.612046,0.761577,8.330606,N
41718.23723,26.075241,0.761577,8.229344,N
69027.44942,31.870194,1.014889,10.440264,N
49001.04816,9.489969,0.685565,8.440316,N
55992.61844,16.581284,1.153256,10.592774,N
67968.10985,28.612046,1.131371,9.598676,N
49188.37717,5.258263,0.984886,10.215188,N
49659.91503,16.581284,0.6245,9.892117,N
66708.55827,5.258263,1,9.709033,N
22081.79926,9.489969,1.153256,11.347666,N
54040.27594,24.762785,1.280625,9.019154,N
55990.29005,31.870194,0.768115,7.519786,N
55992.61844,17.957714,1,9.425918,N
27603.45392,5.258263,0.938083,9.667642,N
59569.61999,23.675769,0.938083,9.367842,N
53525.38536,24.762785,0.894427,9.704627,N
47802.26011,13.62865,0.938083,9.524508,N
32751.9546,5.258263,1.187434,9.751332,N
47772.22417,21.803717,0.979796,7.750616,N
17146.69631,26.075241,0.979796,8.646504,N
46397.86903,24.601604,1,11.596208,N
45395.61449,26.075241,1.024695,9.677471,N
67211.14254,22.517701,1.153256,11.060522,N
51626.35905,26.075241,0.984886,11.503009,N
55019.83757,26.075241,1,9.620033,N
52453.96954,31.870194,0.883176,11.41752,N
17795.4505,24.762785,1.382027,9.794665,N
58004.30303,23.675769,1.280625,9.836485,N
56536.65185,31.870194,1.153256,10.309786,N
45395.61449,24.601604,0.938083,8.425413,N
48540.10928,9.538021,1.024695,9.781376,N
40125.35048,24.601604,0.984886,10.544411,N
36480.47296,24.762785,0.938083,11.018896,N
63762.37753,24.155421,1.280625,10.146953,N
25596.99329,23.675769,0.685565,9793,N
64031.05206,27.884215,0.979796,11.201108,N
43146.79404,31.870194,1.131371,9.601744,N
26565.46888,9.489969,0.761577,11.757621,N
45636.1148,13.62865,1.280625,11.523025,N
62033.46627,28.612046,1.153256,9.565968,N
49188.37717,24.762785,0.894427,10.454645,N
58108.71187,13.999863,0.984886,10.17997,N
58921.68596,14.265338,1.382027,9.543874,N
65513.63628,9.489969,0.979796,11.345334,N
60498.0621,13.999863,1.014889,9.253071,N
47802.26011,13.999863,0.938083,9.524508,N
32751.9546,5.258263,1.131371,9.618155,N
26213.73445,9.489969,0.761577,9.747806,N
40981.85809,13.999863,0.685565,9.143128,N
27603.45392,31.870194,1,9.531441,N
66307.00041,21.803717,1.131371,7.748775,N
18930.2762,17.957714,0.768115,7.434771,N
44518.76855,31.870194,1.187434,11.838683,N
17146.69631,23.675769,1.153256,9.459509,N
63482.30006,28.612046,0.984886,8.789723,N
36207.96046,23.675769,0.883176,9.666856,N
61350.57414,31.870194,0.984886,9.719427,N
41301.59748,22.517701,0.714143,9.720024,N
39815.22755,13.62865,0.984886,10.212536,N
46234.7424,13.62865,0.761577,9.139581,N
28981.70782,9.538021,0.938083,9.486826,N
72966.30418,21.803717,1.280625,9.709504,N
37004.97496,21.803717,1.153256,12.14385,N
22081.79926,9.538021,1.280625,9.71054,N
35759.80314,27.884215,0.685565,9.425526,N
55019.83757,13.62865,1.187434,7.930859,N
83645.6237,21.803717,0.979796,7.748775,N
27925.14538,13.62865,1.131371,9.659892,N
44482.44618,24.762785,0.979796,11.460854,N
61506.4536,24.155421,0.685565,9.246867,N
67968.10985,24.601604,0.883176,7.995106,N
67211.14254,23.675769,0.883176,10.48801,N
42207.32989,5.258263,0.979796,9.68222,N
64821.95691,28.612046,1.382027,9.806121,N
18930.2762,17.957714,0.768115,7.740521,N
14791.96801,26.075241,1.014889,9.352483,N
55019.83757,23.675769,0.768115,9.341736,N
58004.30303,26.075241,0.761577,10.773524,N
51842.16332,21.803717,0.761577,9.38145,N
38127.20708,26.075241,1.131371,12.301224,N
45395.61449,13.62865,1.024695,9.571429,N
61300.5189,28.612046,0.979796,9.306011,N
51797.58679,28.612046,0.883176,9.640692,N
30939.17825,13.62865,1.382027,9.652648,N
48010.72967,13.62865,0.768115,9.768587,N
25643.47701,20.04417,0.984886,9.693584,N
67181.30364,24.601604,0.883176,9.757274,N
27811.2062,13.62865,1.187434,9.755567,N
26565.46888,28.612046,0.685565,11.566099,N
