# Supplementary material for: ProtDCal: A program to compute general-purpose-numerical descriptors for sequences and 3D-structures of proteins
Source: BMC Bioinformatics. 2015 May 16;16:162. doi: 10.1186/s12859-015-0586-0 (PMC4432771; doi:10.1186/s12859-015-0586-0)
Supplement: Additional file 7: — List of sequence windows in the training and test sets used for the study of N-linked glycosylation. [file 12859_2015_586_MOESM7_ESM.zip]

Archive with 4 entries (4 files):
- glyco-2134.fasta
- glyco-2134-class
- glyco-3508.fasta
- glyco-3508-class
