# Supplementary material for: ProtDCal: A program to compute general-purpose-numerical descriptors for sequences and 3D-structures of proteins
Source: BMC Bioinformatics. 2015 May 16;16:162. doi: 10.1186/s12859-015-0586-0 (PMC4432771; doi:10.1186/s12859-015-0586-0)
Supplement: Additional file 7: — List of sequence windows in the training and test sets used for the study of N-linked glycosylation. [file 12859_2015_586_MOESM7_ESM.zip › glyco-2134.fasta]

>P01912_106_n
QKRGRVDNYCRHNYG
>P08195_141_n
SLAGAEKNGLVKIKV
>P30939_41_n
ALMTTTINSLVIAAI
>P01023_483_n
VQAHYILNGGTLLGL
>P01023_680_n
MGLKAFTNSKIRKPK
>P01011_181_n
AAAKKLINDYVKNGT
>O94911_185_n
VALQAAINAAIIEIT
>O94911_1052_n
YLMSYISNFEDMLLT
>P78363_1799_n
YVALSCANLFIGINS
>P78363_344_n
FNWYEDNNYKAFLGI
>P78363_183_n
SVVYLLINSQVRPEQ
>Q8IUA7_387_n
LDYDVNSNAHLDSSQ
>Q8IUA7_1469_n
VIRATFRNTERGALL
>Q8IUA7_163_n
SAHCQAVNEKMKCEG
>Q8IUA7_1328_n
VIGLLGHNGAGKSTT
>O95477_1909_n
ILDGGGQNDILEIKE
>O95477_1185_n
IDVSAISNLIRKHVS
>O95477_1271_n
GTLPARRNRRAFGDK
>O95477_1852_n
SWDLVGRNLFAMAVE
>Q8N139_109_n
TSVIGAPNKTHMDEI
>Q8N139_1472_n
GVLLTTHNLAEAEAL
>Q8N139_1569_n
KLEAVKHNFNLEEYS
>O95342_1097_n
RPDSQVLNGLSVSIS
>Q9UNQ0_299_n
DFFLDIINGDSTAVA
>Q9UNQ0_154_n
RLATTMTNHEKNERI
>Q9H221_568_n
FFSNALYNSFYLAGG
>Q9H221_82_n
WTSPSCQNSCELGIQ
>Q9BYF1_90_p
YPLQEIQNLTVKLQL
>Q9BYF1_638_n
KAYEWNDNEMYLFRS
>Q9BYF1_277_n
MWGRFWTNLYSLTVP
>P12821_445_p
GLLDRVTNDTESDIN
>P12821_54_p
QLFAQSYNSSAEQVL
>P12821_509_p
ICPPVTRNETHFDAG
>P12821_523_n
GAKFHVPNVTPYIRY
>P12821_665_n
RTSQVVWNEYAEANW
>Q04771_119_n
KSFPGTQNFHLEVGL
>O14672_267_p
TDFSGIRNISFMVKR
>O14672_304_n
VEKFLELNSEQNHDD
>P78536_518_n
GVQCSDRNSPCCKNC
>P78536_269_n
YRNTSWDNAGFKGYG
>Q9BZ11_231_p
LTRHRNLNHTKQRLL
>Q9BZ11_645_n
QSRRCRKNAFQELQR
>Q8IUX7_725_n
VPYRVPNNNLPIPER
>P43652_386_n
DLLRNCCNTENPPGC
>P43652_389_n
RNCCNTENPPGCYRY
>O00468_1556_n
GDHPCLPNPCHGGAP
>O00468_796_n
CPSACQCNPHGSYGG
>P02768_291_n
LAKYICENQDSISSK
>P02768_154_n
MCTAFHDNEETFLKK
>Q07075_302_n
DSVKRISNSGKPLTI
>P15144_823_n
FRNATLVNEADKLRA
>P15144_667_n
QIINDAFNLASAHKV
>P15144_682_n
PVTLALNNTLFLIEE
>P15144_755_n
MDQYSEVNAISTACS
>P15144_842_n
SKELWILNRYLSYTL
>P15144_633_n
VTGYYRVNYDEENWR
>P04745_316_n
VFVDNHDNQRGHGAG
>P04745_438_n
QVAFGRGNRGFIVFN
>P04745_61_n
GVQVSPPNENVAIHN
>P04745_423_n
VDGQPFTNWYDNGSN
>P04746_408_n
HRWRQIRNMVIFRNV
>P54802_409_n
FIWCMLHNFGGNHGL
>Q8NI99_58_p
RATPEAANASELAAL
>Q9Y5C1_296_p
IDGSQNFNETWENYK
>Q9Y5C1_115_p
VKNEEVKNMSLELNS
>Q9Y5C1_48_n
DDVKILANGLLQLGH
>Q4KMQ2_802_n
NPYSDLGNHTTCRYR
>Q4KMQ2_326_n
CFLYGYLNQDNCTWS
>Q6IWH7_274_n
PYGHEKKNLLGIHQL
>Q6IWH7_628_n
HTLFGVRNEECAAGG
>Q6IWH7_147_n
WRETFLDNLRAAGLC
>Q9H6X2_184_p
CVGVKDFNETQLARI
>Q9H6X2_434_n
FPEPRNLNNNMRRPS
>Q9H6X2_202_n
KDHVFPVNDGFQALQ
>P19801_538_p
TLQMKLENITNPWSP
>Q63HQ0_247_p
SNKKTGSNPTSASDD
>Q63HQ0_47_n
HLTIEFENLVESDEG
>Q63HQ0_274_n
AEMDDNGNSEYSGFV
>Q9HDC9_307_n
NMPGFPDNIRPSSSG
>P51693_551_p
EQYERKVNASVPRGF
>P04114_3465_p
MEFKYDFNSSMLYST
>P04114_3109_n
FSAGNNENIMEAHVG
>P04114_4073_n
LLTSLKDNVPKATGV
>P04114_1740_n
QEGLKLSNDMMGSYA
>P04114_1869_n
VEFSHRLNTDIAGLA
>P04114_4355_n
LKENLCLNLHKFNEF
>P05090_58_n
KIPTTFENGRCIQAN
>O95445_72_n
PVDNIVFNMAAGSAP
>P29972_208_n
VITHNFSNHWIFWVG
>P51690_322_n
LHGLYGDNVEEMDWM
>P51689_347_p
IEDNGLKNSTFTYFT
>P51689_154_n
GKWHQGVNCASRGDH
>Q13510_259_p
LTRTVLENSTSYEEA
>P07307_266_n
WAVTQPDNWHGHELG
>Q92484_222_p
GPNIMTLNKTDPANQ
>Q92484_243_n
TLNNSQQNKEKVYII
>Q92484_209_n
NLRIISLNTNLYYGP
>P17405_438_n
CLKSWSWNYYRIVAR
>P17405_448_n
RIVARYENTLAAQFF
>Q9BXN1_210_n
SANPLDNNGIEPGAF
>Q9BXN1_274_n
LQRLGLGNNKITDIE
>P05026_234_n
VEYFGLGNSPGFPLQ
>P54709_240_p
VQVSFAPNNTGKEVT
>P18850_138_n
PLSLYGENSNSLSSA
>P18850_447_n
RYDHSVSNDKALMVL
>P18850_502_n
TKSRRMTNNQQKTRI
>P18850_345_n
LKAALSENEQLKKEN
>Q7Z3C6_250_n
FTRGLKYNFELILFW
>Q6UY14_490_p
TCRLVSGNLTDRGGP
>O75882_1259_p
TFFVYVSNFTWPIKI
>O75882_349_n
ASHKAVVNGNIMWVV
>O75882_613_n
PDLHHDVNRFGHSAV
>P02730_880_n
LLPLIFRNVELQCLD
>Q9NY97_219_n
NYRDTFFNLSLKEVL
>Q9NY97_190_n
GQTPPEDNHPDLSDM
>O60242_1375_n
APQEHMQNLPFEPRT
>O60242_1352_n
VNPEFNMNPPVMDQF
>O60242_61_n
NCTWTLENPDPTKYS
>O60242_1442_n
MELFQELNQKFQTLD
>O60242_828_n
LWDDSKTNESLGTWS
>P23560_83_n
KVRPNEENNKDADLY
>P23560_187_n
YFYETKCNPMGYTKE
>P08236_173_p
LRITIAINNTLTPTT
>P08236_502_n
YVDVICLNSYYSWYH
>P08236_588_n
VVGELIWNFADFMTE
>P13497_738_n
SGFVLHDNKHDCKEA
>P13497_555_n
VDECSRPNRGGCEQR
>Q96DR5_202_n
KFVNSVINTLKSTVS
>Q8TDL5_325_n
KSSIGLINEKAADKL
>P38398_714_n
GSFTKCSNTSELKEF
>P38398_1819_n
PDAWTEDNGFHAIGQ
>P38398_961_n
LSSQFRGNETGLITP
>Q96G97_88_p
LCSFPVANVSLTKGG
>Q10588_165_n
PTSEDCENNPVDSFW
>Q10589_92_p
EAQAATCNHTVMALM
>O00478_451_n
ALTEPRTNLKLPEPP
>Q13410_193_n
PSTSESRNPDEEGLF
>P43251_420_n
GYLHVCSNGLCCYLL
>Q9NR16_52_n
DLELRLVNGDGPCSG
>Q86VB7_445_n
FLSSCNGNETSLWDC
>P02745_139_n
IFDTVITNQEEPYQN
>P02745_108_n
GTKGSPGNIKDQPRP
>P00736_456_n
PVCGKPVNPVEQRQR
>P00736_565_n
IALLELENSVTLGPN
>P00736_636_n
RMDVFSQNMFCAGHP
>Q9NZP8_193_n
DNPAKVQNHCQEPYY
>P09871_64_n
LDIELSENCAYDSVQ
>P09871_149_n
PCSHFCNNFIGGYFC
>P04003_506_p
DQYVEPENVTIQCDS
>P04003_221_p
SISCTVENETIGVWR
>P04003_528_p
QSITCSGNRTWYPEV
>P04003_258_n
SGFGPIYNYKDTIVF
>Q9NY47_751_n
VWRDQDLNTYSLLAV
>Q9NY47_328_n
LSDDDYVNVASFNEK
>P19022_531_n
PDRYMQQNIRYTKLS
>P55285_399_p
IREDAQINTTIGSVT
>P55285_49_n
GNSKNELNRSKRSWM
>P55285_193_n
ADDPTYGNSAKVVYS
>P55285_482_n
YIKVLDVNDNAPEFA
>Q9BY67_230_n
EHPAVTGNLQTQRYL
>Q9BY67_317_n
TYRCEASNIVGKAHS
>Q8NFZ8_203_n
IIICEAQNQALPSGH
>O75493_40_n
DWWSYKDNLQGNFVP
>O75493_170_n
FNQELYGNFSAASRG
>O75493_275_n
SLRLLSQNPPSQIFQ
>P23280_261_n
HRNKTIHNDYRRTQP
>Q8IU99_41_n
MYSAFDFNCPCLPGY
>Q16602_76_n
WDGWLCWNDVAAGTE
>Q16602_442_n
DCPSEHLNGKSIHDI
>P41180_178_n
SRLLSNKNQFKSFLR
>P07858_38_n
VNYVNKRNTTWQAGH
>P07858_49_n
QAGHNFYNVDMSYLK
>Q9UBX1_440_p
VLLVGYGNRSDVPFW
>Q9UBX1_189_n
KMASIFKNFVITYNR
>P08311_84_n
HNIQRRENTQQHITA
>P07711_179_n
PQGNEGCNGGLMDYA
>O60911_221_p
RPENSVANDTGFTVV
>P08185_176_p
QINSYVKNKTQGKIV
>P08185_62_n
VALSPKKNIFISPVS
>Q9UI42_271_n
AGKGASDNPCSEVYH
>Q96IY4_350_n
AIEKISKNTRYTHGH
>O75976_879_n
RSSTDSNNESKKGKG
>O75976_735_n
YFPHGITNGASWYNV
>O75976_368_n
QLRQEWENNRESLIT
>O75976_597_n
EVTDLVHNTRIHLMP
>O75976_408_n
TISVAGINHNITTGR
>P14384_21_p
LVAALDFNYHRQEGM
>Q9Y646_179_p
VYNQPYINYSRTVQY
>Q9Y646_94_n
AIQIMYQNLQQDGLE
>Q6YHK3_419_p
MEAVQKINYTVPQSG
>Q6YHK3_165_n
KPYKTSLNILIKDPK
>Q6YHK3_1295_n
KENKDDLNHVDLNVC
>P08571_307_n
RVLDLSCNRLNRAPQ
>P08571_226_n
HKFPAIQNLALRNTG
>Q99467_240_n
PNLSVIFNGLQNSTT
>Q99467_585_n
PLDCTCSNIHFLTWY
>P29016_193_n
RYLLGVLNAGKADLQ
>P29016_297_n
DIILYWRNPTSIGSI
>P20273_621_n
LTCESDANPPVSHYT
>P20273_428_n
KVTTVIQNPMPIREG
>P28906_36_n
GFMSLDNNGTATPEL
>P06729_275_n
IPASTPQNPATSQHP
>P20138_209_n
RPQDHGTNLTCQVKF
>P09693_156_n
DKQTLLPNDQLYQPL
>P29965_109_n
KEETKKENSFEMQKG
>P16070_328_n
NQDWTQWNPSHSNPE
>P16070_94_n
VIPRIHPNSICAANN
>P16070_671_n
LAVCIAVNSRRRCGQ
>P09326_104_p
SKVQKEDNSTYIMRV
>P01730_258_n
WITFDLKNKEVSVKR
>P01730_55_n
SIQFHWKNSNQIKIL
>P13987_95_n
CCKKDLCNFNEQLEN
>P08962_130_p
MENYPKNNHTASILD
>Q07108_47_n
PVLCAVMNVVFITIL
>P33681_207_p
VSSKLDFNMTTNHSF
>P48960_357_p
FTYISPSNTELTLMI
>P48960_384_n
SSARMKLNWAVAAGA
>P48960_33_n
CARWCPQNSSCVNAT
>P48960_413_n
NMTTLLANASLNLHS
>Q9HBB8_181_n
YFSLVSVNRPALRLD
>Q9HBB8_436_n
YAEVEAHNTVTSGTA
>P13688_378_p
RMKLSQGNTTLSINP
>P13688_197_n
RLQLSNGNRTLTLLS
>P13688_153_n
KPSISSNNSNPVEDK
>P31997_111_n
NASLLMRNVTRNDTG
>P40199_224_p
IQNPASANRSDPVTL
>P06731_397_n
PYECGIQNKLSVDHS
>P08861_103_n
PEQVIPINSGDLFVH
>P00450_529_n
PKEVGPTNADPVCLA
>Q6ZMG9_285_n
IFPLWVLNTTLFESW
>Q6ZMG9_161_n
KKTPWLWNTRHCWYN
>P00751_354_n
HKLKSGTNTKKALQA
>P05156_536_p
LVCMDANNVTYVWGV
>P05156_478_n
GWGREKDNERVFSLQ
>P08603_529_p
DFTWFKLNDTLDYEC
>P08603_1095_n
EVMCLNGNWTEPPQC
>P13569_1224_n
AKYTEGGNAILENIS
>P13569_722_n
QKTPLQMNGIEEDSD
>P13569_597_n
CVCKLMANKTRILVT
>Q13231_81_n
ETLYQEFNGLKKMNP
>P06276_269_p
TSLYEARNRTLNLAK
>Q5QGZ9_210_n
MRVDNIINSSAWVIR
>Q9UHP7_19_n
TPSELPANPGCLHSK
>Q14CN2_144_n
LLLGKKQNEYGPPGK
>Q9UQC9_718_n
YVPGYTANGNIQMNA
>Q9UQC9_407_n
FEVVEKLNGKAYGSV
>Q9UQC9_189_n
PFYINGQNQIKVTRC
>Q9UQC9_292_n
FHHSFPMNGTELPPP
>Q9UQC9_518_n
KNTVTVDNTVGNDTM
>P51797_817_n
SPFTVSPNTHVSQVF
>P51797_505_n
AFGRLVANVLKSYIG
>P51797_352_n
GLLGATFNCLNKRLA
>O96005_295_p
QKDYYPINESLASLP
>P10909_103_p
KELPGVCNETMMALW
>P10909_363_n
SSLLEQLNEQFNWVS
>P23946_191_n
NLQLCVGNPRKTKSA
>Q96KN2_488_n
NEKINRWNYIEGTKL
>Q6P4Q7_684_n
ATLAGSSNQFGSSVL
>Q6P4Q7_727_n
LLASRMENSPQFPID
>Q9P232_460_n
HERISLLNDGGLKIA
>Q8IWV2_782_n
VKVGVFNNKGEGPFS
>Q8IWV2_954_n
STSVIETNKTSVELS
>Q12860_472_n
EDGSLEINNITRNDG
>P02452_705_n
GANGAPGNDGAKGDA
>P02458_1264_n
ATLKSLNNQIESIRS
>P06681_254_n
IQRSGHLNLYLLLDC
>P0C0L4_424_n
EVQDIQQNTDGSGQV
>P0C0L4_1227_n
MAQETGDNLYWGSVT
>P0C0L4_327_n
QDALEKLNMGITDLQ
>P0C0L4_64_n
FLRNPSRNNVPCSPK
>P01031_1663_n
SCQAFLANLDEFAED
>P01031_500_n
IDKITHYNYLILSKG
>P01031_706_n
CYDGACVNNDETCEQ
>P01031_1061_n
LSIMSYRNADYSYSV
>P01031_658_n
LTFLTNANADDSQEN
>A6NMZ7_288_p
NSLSMGINKSEVLQH
>A6NMZ7_198_p
DLSMFSQNMTHIIKD
>A6NMZ7_1450_n
GTKGPKGNRGLNGQE
>A6NMZ7_281_n
SNETKVINSLSMGIN
>A6NMZ7_604_n
DALKDIRNQVVQEIC
>A6NMZ7_1277_n
VKGPSLLNANLLDSL
>A6NMZ7_1649_n
GPRGLQGNDGSPGYG
>P12111_2159_n
GIRGDPGNPGQDSQE
>P12111_3150_n
GGCGGNENKFGSQKE
>P12111_1792_n
EVGKIASNSATAFRV
>P12111_202_n
MHMFNLENFTSLHDI
>P12110_140_p
FTDCALANMTEQIRQ
>P12109_979_n
VVVGRQVNEPHIRVL
>Q99715_2571_n
PTADLHPNGLPPSYT
>Q99715_1660_n
RPVPAPTNLKITEVT
>Q05707_834_n
LPSSGPQNLRVSEEW
>Q9UMD9_1421_p
KVFSAYSNVTADLMD
>P49747_415_n
DNCPQKSNPDQADVD
>P49747_338_n
VRNPDQRNTDEDKWG
>P49747_652_n
GPGEQLRNALWHTGD
>P22792_518_p
GSLGLQYNASQEWDL
>P22792_408_n
CHLAYLFNWLQQYTD
>P20023_623_p
KEAPYFYNDTVTFKC
>P20023_800_n
VKHGYKLNKTHSAYS
>Q68CJ9_296_n
VLHLEKQNLSLLEQL
>O75629_196_n
FAKLNITNIWVLDYF
>P54107_180_n
CHYCHEGNDPETKNE
>P15509_268_n
NTQPGTENLLINVSG
>P07333_385_n
RYSFLARNPGGWRAL
>P07333_862_n
PYPGILVNSKFYKLV
>Q99062_134_p
HNLSCLMNLTTSSLI
>Q99062_207_n
GIWVQAENALGTSMS
>P13611_272_n
EAAKECENQDARLAT
>P13611_837_n
LLTTVGMNGKDKDIP
>P13611_1606_n
EAVTLIGNPWPDDLL
>P13611_3100_n
CKMNPCLNGGTCYPT
>Q6UVK1_2221_n
FLSFLEANMFSVIIP
>P29279_225_p
STRVTNDNASCRLEK
>P29279_198_n
DPTMIRANCLVQTTE
>Q8WWI5_67_n
SGYDSYGNICGQKNT
>Q8WWI5_81_n
TKLEAIPNSGMDHTQ
>Q8IWA5_28_n
TFKGPIYNRGCTDII
>Q8IWA5_389_n
AVFLSTSNEAVYKIF
>Q8IWA5_458_n
FMFFWLANFVLALGQ
>P30825_61_n
AGAVARENAGPAIVI
>P30825_163_n
APGVLAENPDIFAVI
>O60494_1445_n
VEYHSRCNFDVLEIY
>O60494_1595_n
NPIVSSGNSLFLRFQ
>O60494_3381_n
IFKSGVVNRNSRMSF
>O60494_2496_n
RITLMFNNLRLATHP
>O60494_2413_n
ILGRYCGNTIPDSID
>O60494_3483_n
NPVFSQNNELYLRFK
>O60494_950_n
IQSPGHPNVYPHGIN
>O60494_987_n
EFHYNCTNDYLEVYD
>O60494_1137_n
PTIISHSNKLWLKFK
>O76096_115_p
DDCDFQTNHTLKQTL
>O76096_65_n
EKFNNCTNDMFLFKE
>O76096_31_n
DTCSQDLNSRVKPGF
>P08174_324_n
TTKTTTPNAQATRST
>P28067_160_n
FPPMLTVNWHDHSVP
>Q9UGM3_1889_p
TLRLVNLNSSYGLCA
>Q9UGM3_2093_n
GSFTSSSNFMSIRFI
>Q9UGM3_737_n
SLTLRLVNGSDRCQG
>Q9UGM3_2003_n
FLNITRPNTDYSCGG
>P28068_74_n
GVLNSLANVLSQHLN
>P24855_76_n
AVGKLLDNLNQDAPD
>Q8NFT8_90_n
PAGISGANCQLVADP
>Q8NFT8_441_n
CASSPCQNNGTCYVD
>Q8NFT8_55_n
CAAQPCRNGGVCTSR
>O00115_343_n
AFQPLVKNYQPCNGM
>O00115_275_n
SDIWQVLNVNQIAFP
>P49184_184_n
VILLGDFNADCASLT
>P09172_361_n
TAKLRRFNAGIMELG
>Q9H4A9_90_n
FPLVDGHNDLPLVLR
>Q9H4A9_290_n
SAARGVCNSARNVPD
>Q8N608_107_n
NGHVIKLNIETNATT
>Q9UHL4_50_p
FNFERFGNKTFPQRF
>P27487_520_p
KLDFIILNETKFWYQ
>P27487_430_n
KGMPGGRNLYKIQLS
>P27487_169_n
HKLAYVWNNDIYVKI
>P27487_103_n
DEFGHSINDYSISPD
>P42658_123_n
LLTPAEDNSLSQKKK
>P42658_92_n
GSNPPQRNWKGIAIA
>P01903_143_p
KFTPPVVNVTWLRNG
>Q02487_392_p
NTANWRANYTILKGN
>Q02487_349_n
IINIDDVNDHLPTFT
>Q02413_503_n
PNTKITTNTGRQEST
>Q02413_180_n
NTLVMILNATDADEP
>P32926_188_n
ATDADEPNHLNSKIA
>P32926_314_n
FTSGNEGNWFEIQTD
>Q14126_658_n
IEMLHPWNNEGAPPE
>Q14126_1000_n
QPHGGGSNPLEGTQH
>Q14126_138_n
ALDARGNNVEKPLEL
>Q8IVF4_1535_n
KRCCEAPNRLSDLQN
>Q8IVF4_1369_n
TETFTLENMFAMELH
>P42892_270_p
PSRDYYLNKTENEKV
>P42892_554_n
DQLRKAPNRDQWSMT
>Q16610_308_n
PGVPTLDNIKNICHL
>Q16610_354_n
RCCRQGNNHTCTWKA
>Q9BZQ6_343_n
HIHKPMLNARTWMDA
>Q9BZQ6_875_n
TENHETTNLNGECTD
>Q9BZQ6_66_n
MFDHAYGNYMEHAYP
>P00533_413_p
LIQAWPENRTDLHAF
>P00533_1194_n
FKGSTAENAEYLRVA
>P00533_1116_n
VYHNQPLNPAPSRDP
>P00533_153_n
GAVRFSNNPALCNVE
>P17813_423_n
VSASMISNEAVVNIL
>P17813_444_n
RKKVHCLNMDSLSFQ
>Q9GZR5_264_n
SFIFLFLNFYIRTYK
>Q8N766_518_n
KPRSQIKNEINIDTL
>Q9Y6C2_662_n
SSLNDSLNELQTTVE
>Q9BXX0_1021_n
LKAGDAVNVVVTGGK
>Q9BXX0_540_n
ERVMMELNHLKDKVQ
>P14625_107_p
FLRELISNASDALDK
>P22413_643_p
EDFQTQFNLTVAEEK
>P22413_285_p
KMYDPKMNASFSLKS
>Q6UWV6_267_p
VEFHKFPNFTFRDIE
>Q6UWV6_31_n
VQSQGSQNKLLLVSF
>Q6UWV6_402_n
LGIVPEANDGHLATL
>P49961_73_p
KWPAEKENDTGVVHQ
>P49961_8_n
MEDTKESNVKTFCSK
>P49961_275_n
KDIQVASNEILRDPC
>Q9UNN8_136_p
VFFEVAVNGSSFVSF
>P29320_260_n
PIGKCSCNAGYEERG
>Q6P179_650_n
LITQLNQNHTLLRPK
>Q6P179_103_n
KIEVLVSNATQFIIL
>Q6P179_501_n
DLWSSLSNSCLESDF
>Q9NZ08_739_n
LLLACVHNYQPCVQR
>Q15303_174_p
VRNPWPSNLTLVSTN
>Q15303_1108_n
IFDDSCCNGTLRKPV
>Q15303_1281_n
IRPIVAENPEYLSEF
>P04626_360_n
VRAVTSANIQEFAGC
>Q7Z2K6_486_n
GQSLSWYNHFYVSVC
>O00748_111_p
SEFLSQFNMTFPSDS
>O00748_497_n
YWANFARNGNPNGEG
>O00748_276_n
VISTVVANLSACDQV
>Q6UWW8_212_n
ALRWVQENIAPFGGD
>P23141_162_n
LALAAHENVVVVTIQ
>P00488_687_n
MFREIRPNSTVQWEE
>P00488_219_n
VIFYGEVNDIKTRSW
>P00488_208_n
EREEYVLNDIGVIFY
>P00488_255_n
MDLSGRGNPIKVSRV
>P00488_546_n
TFRNNSHNRYTITAY
>P05160_272_n
PVCEGRRNRCPPPPL
>Q5VUB5_482_n
EGYESSGNDDYRGSY
>P12259_821_p
IGKNSVLNSSTAEHS
>P12259_1703_p
EDNAVQPNSSYTYVW
>P12259_745_n
SFRNSSLNQEEEEFN
>P12259_1698_n
PEWFKEDNAVQPNSS
>P12259_752_n
NQEEEEFNLTALALE
>P00451_1621_n
KDTILSLNACESNHA
>P00451_1278_n
RSLNDSTNRTKKHTA
>P00451_609_n
RSWYLTENIQRFLPN
>Q9NYQ8_1782_n
SMIMDKNNNPFVIHA
>Q9NYQ8_409_n
ENVGFKLNARTGLIT
>Q9NYQ8_2440_n
SGIISMFNLCKKHLD
>Q14517_3716_p
KQLLHKINSSVTDIE
>Q14517_475_n
YKAAFDENVPIGTTV
>Q14517_1133_n
YIEVEDVNDNAPQTS
>Q14517_2628_n
SDADEGSNADITYAI
>Q14517_2325_n
ISYQMFGNHSKSHDH
>Q14517_2583_n
KVAFCTVNVILTDDN
>Q14517_1748_n
NMAGLSTNTTVLVHL
>Q14517_4029_n
CQNGGVCNPSPAGGY
>Q14517_3676_n
NILGVRRNDIQIVSL
>P23142_544_n
SINETCFNIQGGFRC
>P98095_681_n
PLPLPQPNTCKDNGP
>P98095_387_n
PVKPSPHNILSTSLP
>P98095_43_n
VECPPLENCIEEALE
>P35555_1067_p
ALDSEERNCTDIDEC
>P35555_1157_n
ISACIDINECELSAH
>P35555_1640_n
CPTGYYLNEDTRVCD
>P35555_1324_n
KTGCTDINECEIGAH
>P35555_2354_n
MCQIGSSNRNPVTKS
>P35555_778_n
LNSLLCDNGQCRNTP
>P35555_615_n
GRYCKDINECETPGI
>P35555_1650_n
TRVCDDVNECETPGI
>P35555_2734_n
GRKRRSTNETDASNI
>P35555_2583_n
RCQHGCQNIIGGYRC
>P35555_1298_n
CLSGTCENTKGSFIC
>P35555_1698_n
RRSLCYRNYYADNQT
>P35555_558_n
GSFHCVCNAGFHVTR
>P35556_2740_n
CVSGMGFNKGQYLSL
>P35556_2340_n
GEGCVDENECRTKPG
>P35556_1968_n
PGFELTHNNDCLDID
>P35556_155_n
QCSVRCMNGGTCADD
>P35556_2851_n
VFRIHQRNGLSYLHT
>P35556_2403_n
QMASSSRNLVTKSEC
>P35556_2173_n
HDTREDVNECLESPG
>P35556_1745_n
SFCYRSYNGTTCENE
>P12318_159_n
VKVTFFQNGKSQKFS
>Q9Y6R7_5047_n
ETAPYESNEACGQLR
>Q9Y6R7_2215_n
CGLCGNYNQDPADDL
>Q9Y6R7_740_n
GDWRSPANCPLSCPA
>Q9Y6R7_1504_n
NLSILCSNIHAYVSA
>P12319_99_p
KCQHQQVNESEPVYL
>P12314_206_n
TSPLLEGNLVTLSCE
>P02771_319_n
QCIIHAENDEKPEGL
>P11362_77_n
GVQLAESNRTRITGE
>P11362_234_n
NYTCIVENEYGSINH
>Q14314_286_n
RREFWLGNDKIHLLT
>Q14314_350_n
LRFNKHYNHDLKFFT
>Q14314_403_n
QKYRGVRNGIFWGTW
>Q03591_149_n
STDTSCVNPPTVQNA
>Q03591_125_n
YRLQNNENNISCVER
>Q02985_168_n
SSSIYILNKEIQYKC
>P36980_157_n
GPPPPIDNGDITSFL
>P02671_700_n
KRGFGSLNDEGEGEF
>P02671_288_n
SETESPRNPSSAGSW
>P02671_811_n
GGGWWYNNCQAANLN
>P02675_273_n
YRVYCDMNTENGGWT
>P02751_1580_n
RVTTTPKNGPGPTKT
>P02751_1297_n
PPSIDLTNFLVRYSP
>P02751_1219_n
PTNGQQGNSLEEVVH
>P02751_2195_n
VTVGNSVNEGLNQPT
>O95302_82_n
YDRDSTFNVFVGKGQ
>O95302_411_n
TLLDSTWNLGKTYNI
>O43155_631_n
LQPIYTPNGGINYTD
>O43155_597_n
EAGTKKDNSILEMTE
>O43155_500_n
LVPLDAFNYRAVEDT
>O43155_309_n
LKQLTARNNPWFCDC
>P36888_484_n
EITEGVWNRKANRKV
>Q06828_353_n
QVLRLDGNEIKRSAM
>Q06828_282_n
LSHNSLTNNGLASNT
>Q04609_76_p
NIKKFLYNFTQIPHL
>P15328_201_p
THSYKVSNYSRGSGR
>Q9P2B2_618_p
DSVVKLENWTDASRV
>Q5SZK8_276_n
TAASRSPNRDWIPMV
>P23945_431_n
HTKSQYHNYAIDWQT
>Q12841_117_n
PVVCYQSNRDELRRR
>Q495W5_443_p
NVEEIPENDSWKEMW
>Q495W5_317_n
SVRDWMPNNHSVILI
>Q495W5_153_n
HEESPLNNFLLSHGP
>Q8IWF2_90_n
KRYTGKANAEFNLRH
>Q8IWF2_349_n
NFDFSIFNKSLRLNS
>Q8IWF2_308_n
KFFLEEANTNQSADS
>P34059_407_n
AHFWTWTNSWENFRQ
>P34059_289_n
FVFFTSDNGAALISA
>Q14697_523_n
TMRAWWANMFSYDNY
>Q14393_439_n
RNLVIKVNRDAVMKI
>Q14393_214_n
CGEARCKNLPGSYSC
>P56159_330_n
EECLKFLNFFKDNTC
>Q92820_307_p
FSPIYTGNISSFQQC
>P36269_297_n
AILSFILNVLRGFNF
>P36269_204_n
TLRQLFFNGTEPLRP
>P36269_303_n
LNVLRGFNFSTESMA
>Q68CQ7_257_n
LTEWKRQNITNQLEK
>O94923_225_p
GLSHYSKNLTEKPPH
>O94923_245_n
TAEDRDKNKPNDWTV
>P04062_309_p
DLGPTLANSTHHNVR
>P04062_273_n
FWAVTAENEPSAGLL
>Q86SR1_499_n
RGEAAWNNMQVFTFT
>Q86SR1_257_n
LLDRIARNRKTIVCP
>Q86SR1_498_n
GRGEAAWNNMQVFTF
>Q86SR1_465_n
AAWGEIRNVGTGLCA
>Q3T906_551_n
YKVILLPNQTHYIIP
>P15586_480_p
EVFVEVYNLTADPDQ
>P15586_449_p
CVCEDAYNNTYACVR
>P15586_210_n
YLTDVLANVSLDFLD
>Q8NBJ4_109_p
EKAVLVNNITTGERL
>Q86XS8_112_n
IALLQRGNCTFKEKI
>Q86SQ4_491_n
YNATNNTNLEGKIIQ
>Q86SQ4_695_n
PGTNAISNFSIGLPS
>Q86SQ4_1201_n
VSYEHSFNKSGSLRQ
>Q86SQ4_518_n
GLRLHTVNVRQLGHC
>Q8IZF2_398_n
CCSQGNVNWSKVEWK
>Q8IZF2_1314_n
SPISRRFNNLFGKTG
>Q8IZF2_1315_n
PISRRFNNLFGKTGT
>Q8IZF2_1279_n
KVQEALLNKFSLSRW
>Q8IZF2_1324_n
FGKTGTYNVSTPEAT
>Q8IZF2_1337_n
ATSSSLENSSSASSL
>Q8IZF2_248_n
LELIHKANEQVVQSL
>Q99795_200_n
GQPVSLKNISTDTSG
>P35052_349_n
GCGNPKVNPQGPGPE
>Q14956_534_n
PIENSPGNVVRSKGL
>Q14956_372_n
PDENCQINRYGHFQA
>P40197_51_p
SALGLPTNLTHILLF
>P40197_108_n
KTLRLSRNKITHLPG
>Q9HCN6_236_n
ELTVSFTNEVFTTET
>P12544_170_p
SDTLREVNITIIDRK
>P10144_132_n
QPLRLPSNKAQVKPG
>P10144_78_n
NVTLGAHNIKEQEPT
>P42262_185_n
INVGNINNDKKDEMY
>P42262_862_n
INPSSSQNSQNFATY
>P48058_258_p
RFIHGGANVTGFQLV
>Q13002_65_n
RFAVNTINRNRTLLP
>P42261_63_p
LPQIDIVNISDSFEM
>P42261_95_n
FYERRTVNMLTSFCG
>P42261_176_n
NWQVTAVNILTTTEE
>P42261_432_n
NANQFEGNDRYEGYC
>P42261_210_n
DCESERLNAILGQII
>Q92896_677_p
ECRDIVGNLTELESE
>P11166_34_n
GYNTGVINAPQKVIE
>Q9ULI3_1301_n
PYAEYPKNPRSQEWG
>Q9ULI3_314_n
ESTEKLNNSTGLQSS
>P05981_254_n
RDPNSEENSNDIALV
>P06865_518_n
GVQAQPLNVGFCEQE
>P07686_190_p
SYGTFTINESTIIDS
>P07686_68_n
LSVKMTPNLLHLAPE
>Q04756_290_p
DERCFLGNGTGYRGV
>P26927_421_n
LEENFCRNPDGDSHG
>Q68CP4_564_n
GFIPVNKNLWSLSYV
>Q9Y251_200_p
RTADLQWNSSNAQLL
>P00738_335_n
VGVQPILNEHTFCAG
>P00738_287_n
YVSGWGRNANFKFTD
>P04196_125_p
DLRVIDFNCTTSSVS
>P04196_202_p
FVDFSVRNCPRHHFP
>Q9Y4L1_77_n
VIVTLKENERFFGDS
>Q96F46_714_n
GSPGAGRNSVLFLPV
>P17936_136_p
PAPPAPGNASESEED
>Q9UMF0_789_n
RAPPGALNIGLSSNN
>P13598_187_p
DREDGHRNFSCLAVL
>P27352_54_n
VTSSAYPNPSILIAM
>P08069_784_n
FFESRVDNKERTVIS
>P08069_846_n
TWEPRPENSIFLKWP
>P08069_728_n
VFENFLHNSIFVPRP
>P08069_209_n
NYRCWTTNRCQKMCP
>P01876_144_p
LLLGSEANLTCTLTG
>P01861_269_n
ESNGQPENNYKTTPP
>P01861_205_n
EYKCKVSNKGLPSSI
>Q969P0_463_p
ETASLLCNISVRGGP
>Q14623_161_n
TTSDRDRNKYGLLAR
>Q14623_112_n
QRCKDRLNSLAISVM
>Q96PD4_65_n
DIGIINENQRVSMSR
>Q9NPH3_209_p
ALISNNGNYTCVVTY
>Q9NPH3_239_n
KVVGSPKNAVPPVIH
>Q9NPH3_471_n
LLVVLSPNYVLQGTQ
>P27930_301_n
PRQEYSENNENYIEV
>Q9HBE5_73_p
SLHRSAHNATHATYT
>P14784_149_p
HVETHRCNISWEISQ
>P31785_84_p
SSEPQPTNLTLHYWY
>P31785_306_n
LVTEYHGNFSAWSGV
>P08887_342_n
TTNKDDDNILFRDSA
>P08887_155_n
LLVRKFQNSPAEDFQ
>P08887_325_n
SRSPPAENEVSTPMQ
>P16871_233_n
FRTPEINNSSGEMDP
>P16871_295_n
KKPRKNLNVSFNPES
>P40189_98_n
FTDIASLNIQLTCNI
>P40189_569_n
IGNETAVNVDSSHTE
>P40189_213_n
KVTSDHINFDPVYKV
>P40189_687_n
DQMYSDGNFTDVSVV
>P05112_62_p
DIFAASKNTTEKETF
>Q9BZV3_956_p
LEILNFRNGSIVVNS
>Q9BZV3_953_n
FQNLEILNFRNGSIV
>Q9BZV3_1063_n
LQPDFCLNDGKCDIM
>Q9BZV3_518_n
LVEDGLANVEESEDF
>Q9BZV3_374_n
LLGNSSLNPDPDSLQ
>P17181_395_n
KTDVTVPNLKPLTVY
>P48551_468_n
DPDNVQSNHLLASGE
>P06213_242_p
CHSECLGNCSQPDDP
>P06213_489_n
NDIALKTNGDQASCE
>P06213_376_n
INIRGGNNLAAELEA
>P06213_257_n
TKCVACRNFYLDGRC
>P06213_1073_n
RERIEFLNEASVMKG
>P48549_446_n
RISSVPGNSEEKLVS
>Q9UKX5_569_n
VGAPLEDNHAGAIYI
>Q9UKX5_53_n
QQHDISGNKWLVVGA
>Q9UKX5_173_n
VIVLDGSNSIYPWVE
>Q9UKX5_779_n
RVSVPFWNGCNEDEH
>Q9UKX5_95_n
LGRVTLSNVSERKDN
>P56199_100_p
VKLDLPVNTSIPNVT
>P56199_644_n
IHGEMDLNGDGLTDV
>P56199_939_n
TLSDNVVNISIPVKY
>P13612_813_p
NLTFHVINTGNSMAP
>P13612_194_n
YVKKFGENFASCQAG
>Q13683_892_n
KYEVTVSNQGQSLRT
>P17301_728_n
NERCLQKNMVVNQAQ
>P17301_732_n
LQKNMVVNQAQSCPE
>P17301_752_n
QEPSDVVNSLDLRVD
>P17301_764_n
RVDISLENPGTSPAL
>P08648_672_p
HVYLGDKNALNLTFH
>P11215_1062_n
WYIKTSHNHLLIVST
>P11215_801_n
VGGPREFNVTVTVRN
>P11215_692_n
PHSRAVFNETKNSTR
>P23229_580_n
SSRVQFRNQGSEPKY
>P23229_402_n
NQQGRWNNVKPIRLN
>P23229_927_n
CEPQKEINSLNLTES
>P23229_478_n
FGYSIAGNMDLDRNS
>P20701_232_n
KHMLLLTNTFGAINY
>P20701_885_n
MMFNTLVNSSWGDSV
>P20702_296_n
GLAFQNRNSWKELND
>P06756_789_n
HVFLPIPNWEHKENP
>P06756_940_n
LWTETFMNKENQNHS
>P05556_269_p
GSLIGWRNVTRLLVF
>P05556_417_p
ENGRKCSNISIGDEV
>P05556_366_n
TLSANSSNVIQLIID
>P16144_540_n
GQFCEYDNFQCPRTS
>P16144_218_n
EDVDEFRNKLQGERI
>P16144_1579_n
LHRLNIPNPAQTSVV
>P16144_850_n
LRQEVEENLNEVYRQ
>Q9H0X4_27_n
KSQENLGNPSKNEDN
>Q9H0X4_101_n
FLAVDDINGDRIQDV
>P05106_125_p
LRPDDSKNFSIQVRQ
>Q14624_207_p
DALTTWQNKTKAHIR
>Q14624_806_n
EHVVVTRNRRSSAYK
>Q14624_401_n
NPRSIQNNVREAVSG
>Q06033_572_n
QLLEKRKNAHGEEKE
>Q06033_69_n
VVTMRAVNRADTAKE
>Q14643_145_n
LPALLEKNAMRVTLD
>Q14643_873_n
EVVNLARNLIYFGFY
>Q14643_1274_n
KHINLFLNPGILEAV
>Q14643_2719_n
STMKLVTNLSGQLSE
>Q9Y624_147_n
PSSATIGNRAVLTCS
>P57087_93_n
RAEMIDFNIRIKNVT
>Q9BX67_198_p
RNSSFHLNSETGTLV
>Q6NSJ0_42_n
MYTFLPDNFSPAKPK
>Q6NSJ0_557_n
LPDMVGGNAVPQRTA
>Q8IZA0_125_n
AFRTHSSNSMLVFLK
>Q8IZA0_510_n
PVANAGPNQVITLPQ
>Q8IZA0_405_n
VKPEPRKNRPPIAIV
>P29622_157_p
KFLAKFLNDTMAVYE
>P16389_74_n
RYFDPLRNEYFFDRN
>Q86W47_123_n
IPPCKRENQKNLESV
>O00180_318_n
MKEDQKQNEPFVATQ
>O00180_238_n
YVPGEGYNQKFRELY
>O00180_211_n
SVLEDDWNFLESFYF
>O00180_101_n
SNASGNWNWDFTSAL
>O00180_99_n
VLSNASGNWNWDFTS
>O00180_87_n
GRVLEASNYGVSVLS
>Q12809_1050_n
DALQRQLNRLETRLS
>Q12809_714_n
YTNGIDMNAVLKGFP
>Q12809_45_n
NCAVIYCNDGFCELC
>Q12809_1024_n
APTPSLLNIPLSSPG
>Q7Z4H8_61_p
AVNSEGQNLTRSPAG
>O60938_152_n
EQLQLARNKVSRIPQ
>Q96J84_147_n
NLTCRAFNAKPAATI
>P10721_283_p
TISSARVNDSGVFMC
>P10721_819_n
GLARDIKNDSNYVVK
>P10721_945_n
NLANCSPNRQKPVVD
>Q92876_20_n
AAWAEEQNKLVHGGP
>P32004_792_n
EIKVQAVNSQGKGPE
>P00709_76_n
YGLFQISNKLWCKSS
>P25391_800_n
CPLTIASNNFSPTCH
>P25391_854_n
VPCDCSGNVDPSEAG
>P25391_2286_n
GKSIGLWNYIEREGK
>P25391_2303_n
GCFGSSQNEDPSFHF
>P25391_1498_n
CSSSYYGNPQTPGGS
>P25391_636_n
QPYEEYLNVVRLVPE
>P25391_1406_n
PCVPCSCNNHSDTCD
>Q16363_810_p
EQKRPASNVSASIQR
>Q16363_1665_n
VVLDESFNIGLKFEI
>Q16363_315_n
HRHVNEINATIYLLK
>Q16363_87_n
VPCDCNGNSNECLDG
>P24043_914_n
GDAVDAKNCQPCRCN
>P24043_1979_n
QKSFRILNEAKKLAN
>P24043_3003_n
KLMFHVDNGAGRFTA
>P24043_651_n
HPSEEHTNVLLLKEE
>P24043_2809_n
LFYMARINHADFATV
>P24043_2820_n
FATVQLRNGLPYFSY
>P24043_1986_n
NEAKKLANDVKENED
>P55268_1348_p
AEAERRANTSALAVP
>P55268_71_n
ASSTCGLNGPQPYCI
>P55268_1290_n
LTDVQDENFNANHAL
>P55268_315_n
GACICKHNTRGLNCE
>P55268_1249_n
QGIVGARNTSAASTA
>P07942_1625_n
EDIQGTQNLLTSIES
>P07942_1085_n
GTGCDPCNCNAAHSF
>P07942_728_n
SGDGVVTNSAWETFQ
>O15230_3107_p
YVDLKRLNTTGVSAG
>O15230_143_n
GLEYNEVNVTLDLGQ
>O15230_417_n
PGFYRSPNHPLDSPH
>O15230_163_n
YVLIKFANSPRPDLW
>O15230_1974_n
QPCDCSGNGDPNLLF
>O15230_3362_n
GILARHRNWPSLSMH
>P11047_1287_n
ETLENEANNIKMEAE
>P11047_1233_n
AFEIEELNRKYEQAK
>P18428_429_n
ELLEALLNYYILNTF
>Q9UIQ6_184_p
YELSLHPNLTSMTFR
>P48357_397_p
KVTFFNLNETKPRGK
>P48357_624_p
DGLGYWSNWSNPAYT
>P48357_56_p
LPAGLSKNTSNSNGH
>P48357_276_p
YQVKYSENSTTVIRE
>P48357_718_n
TVTVLAINSIGASVA
>P48357_1006_n
GEEQGLINSSVTKCF
>P19256_94_p
SGSLTIYNLTSSDED
>Q08380_398_p
LARYKGLNLTEDTYK
>Q99538_211_n
VYATTAANPRESSYA
>Q99538_263_n
HLVKSHTNTSHVMQY
>Q96FE5_592_n
GKGNTKHNIEIEYVP
>Q96FE5_526_n
PDWPHQPNKTFAFIS
>Q96FE5_117_n
VEPGAFNNLFNLRTL
>P07098_269_n
ICGFDSKNFNTSRLD
>P07098_100_n
WISNLPNNSLAFILA
>P06858_281_n
LFIDSLLNEENPSKA
>P54317_65_n
LYTNENPNNFQLITG
>Q99677_243_n
TLSQIGTNKKKVLKM
>Q99677_359_n
EVSDQTTNNGGELML
>O95490_249_n
EAIINYANYHDTSPY
>O95490_460_n
TKIPPITNIFPLPER
>O95490_1367_n
EDHLQSPNRDSLYTS
>Q07954_446_p
VIRVNRFNSTEYQVV
>Q07954_805_n
QQQQVGTNKCRVNNG
>O75581_596_n
SNPCAEENGGCSHLC
>O75581_653_n
SLETNNNNVAIPLTG
>O75581_88_n
NKTESVQNVVVSGLL
>O75581_1011_n
VSSVPSQNLEIQPYD
>Q14766_933_n
CSQGRCENTEGSFLC
>Q14766_1050_n
LEPNVCANGDCSNLE
>Q14766_1204_n
NKTCQDINECEHPGL
>Q14766_1703_n
YVPSDKPNYCTPLNT
>Q14766_1220_n
GPQGECLNTEGSFHC
>P51884_160_p
GSFEGLVNLTFIHLQ
>P51884_100_n
QWLILDHNLLENSKI
>O60449_1245_n
KCPSPVLNTPWIPFQ
>O60449_1065_n
YHCALILNLQKSPFT
>O60449_1212_n
FWKTVDCNDNQPGAI
>Q9Y6Y9_114_p
ALKGETVNTTISFSF
>Q9Y6Y9_26_p
QKQYWVCNSSDASIS
>P14151_271_n
APDLGIMNCSHPLAS
>Q9HBG7_540_n
SDSSSDSNLTTEEDE
>Q9HBG7_134_n
GSYKAQINQRNFEVT
>Q9HBG7_452_n
ICSGPERNTKLWIGL
>P16109_97_n
YWIGIRKNNKTWTWV
>P16109_716_n
VNKPIAMNCSNLWGN
>P16109_72_n
TDLVAIQNKNEIDYL
>P16109_252_n
LASGIWTNKPPQCLA
>Q9Y5Y7_49_n
TLVSKKANQQLNFTE
>P49641_257_n
WVMPDEANSHYFALI
>Q9Y2E5_249_n
PQDGVYPNMSEPVTP
>Q9Y2E5_734_n
QVIYSDNNGYQMQRR
>Q16706_1064_n
KVGNGHSNEAALILH
>Q16706_750_n
SGIFTIKNMINTEEG
>O00754_152_n
QGRLEFANGGWVMND
>O00754_832_n
VSEPLMENGSGAWVR
>O00754_541_n
VFVVKDPNGRTVPSD
>O00754_133_n
RWWHQQTNATQEVVR
>P20916_106_p
NCTLLLSNVSPELGG
>Q969L2_99_n
AQIDANWNFLDFAYH
>P46821_1715_n
EPSYTQDNDLSELIS
>P46821_364_n
VFLNVPENLKNPEPN
>P46821_2444_n
HEKQQDLNIMVLASS
>P46821_1848_n
MQHHLALNRDLSTPG
>P46821_360_n
DLGVVFLNVPENLKN
>Q4ZIN3_485_n
LPDDMNNNSGAPATA
>Q4ZIN3_165_n
LTMEMFGNSSIKFEL
>O43462_349_n
DVCFSYRNNFNKRLH
>Q9GZU1_19_n
TERLLTPNPGYGTQA
>P15529_128_n
YQMHFICNEGYYLIG
>Q8NFP4_307_n
ARDSGYYNCTATNNV
>Q8NFP4_220_n
TCQVSVRNVCGIPDK
>Q8NFP4_235_n
AITFRLTNTTAPPAL
>Q8NFP4_747_n
TEPINSPNLSDNTCH
>Q7Z7M0_1600_n
TRDFWVLNLTTLQWR
>Q12866_954_n
AAVTAEKNSVLPGER
>P08581_454_n
KGDLTIANLGTSEGR
>P08581_930_n
VIVQPDQNFTGLIAG
>P08581_393_n
LQHFYGPNHEHCFNR
>P08581_36_n
ALAKSEMNVNMKYQL
>P08581_704_n
CTLKSVSNSILECYT
>P55083_234_n
LSYANGINWAQWKGF
>Q08431_329_p
AYSNDSANWTEYQDP
>O43451_1069_n
YEVPVPLNIPSMPSS
>O43451_1404_n
EIEELYNNPQNPERS
>Q5JRA6_1664_n
RRGPLSQNGSFGPSP
>Q5JRA6_1236_n
ELVQKLSNYEQKIKE
>Q5JRA6_628_n
ELVLKTQNQPRFSSP
>Q5JRA6_1449_n
DRNEKMKNQIKQMMD
>P03956_355_n
YWAVQGQNVLHGYPK
>P03956_265_n
AIYGRSQNPVQPIGP
>Q13201_1012_n
KSLPKKINALKKPTV
>Q13201_1196_n
GDALLELNYGQEVWL
>Q13201_745_n
AIDFIQDNYALKETL
>Q13201_465_n
ELRNHIVNVRQEMTL
>Q13201_680_n
VIRKKIENLTSAVNS
>Q9H8L6_845_p
ALQTVKFNTTYINIG
>Q9H8L6_493_n
IKYVKDCNCQKLYLD
>P11717_2027_n
NGVSYYINLCQKIYK
>P11717_716_n
YRGGTPYNNERHTPR
>P22897_29_n
TRQFLIYNEDHKRCV
>P22897_458_n
GEPSHENNRQEDCVV
>P22897_104_n
FQKWECKNDTLLGIK
>P22897_1089_n
RSDPSLTNPPATIQT
>P22897_768_n
TMSWNDINCEHLNNW
>P33527_425_n
STVGEIVNLMSVDAQ
>P21757_89_n
NCSVSSTNANDITQS
>P43121_288_n
HFSISKQNPSTREAE
>P43121_300_n
EAEEETTNDNGVLVL
>P15941_1245_n
GSSLSYTNPAVAATS
>Q99102_1669_n
WAEHLISNCDGDSSC
>Q99102_1641_n
TGLLGKRNDQLPSNF
>Q99102_1925_n
NNFSPTVNLELPLRV
>Q8TAX7_86_n
NNPPKFPNPHQPPKH
>Q9HC84_599_n
KAQAACANARNSFED
>Q9HC84_217_n
FNGLPAFNEFYAHNA
>Q9HC84_5565_n
QCQEDACNNTTCPQG
>Q9HC84_5051_n
VANVTCVNKHLPIKV
>Q9HC84_654_n
NCMFDTCNCERSEDC
>Q9HC84_694_n
VCTKYMQNCPKSQRY
>Q9HC84_647_n
NPKPFHSNCMFDTCN
>Q9HC84_941_n
TFRIVTENIPCGTTG
>Q9HC84_1208_n
PPSQPFFNEDQMKCV
>Q02083_37_p
PPAAPRFNVSLDSVP
>P17050_201_p
GGLPPRVNYSLLADI
>P17050_48_n
NCDEDPKNCISEQLF
>P17050_299_n
QNMDILQNPLMIKIN
>Q9Y3Q0_111_p
DVLLSYPNETNANYI
>Q9Y3Q0_114_n
LSYPNETNANYISIV
>Q9Y3Q0_252_n
RGNVLNLNGAGDPLT
>Q9Y3Q0_338_n
KVRMHVYNINKITRI
>Q9Y3Q0_59_n
VSEMKAENIKSFLRS
>O15394_419_n
SWEGNPINISCDVKS
>O15394_647_n
LEKKVQGNKDHIILE
>P13591_677_n
MLKSLDWNAEYEVYV
>Q92859_1207_n
VDNSMDSNIHQRRNS
>P08473_614_n
WTQQSASNFKEQSQC
>P08473_494_n
VSNDNKLNNEYLELN
>P08473_738_n
EAFHCRKNSYMNPEK
>P08473_716_n
TDVHSPGNFRIIGTL
>P08473_392_n
RTYKESRNAFRKALY
>O94856_760_n
ATSAFGPNLRYIVKW
>O94856_949_n
QPNLETINLEWDHPE
>O94856_446_n
LIRVILYNRTRLDCP
>Q92542_612_p
VQGPLHSNETDRLPR
>Q92542_200_n
KQCYQDHNLSQNGSA
>Q14112_658_n
QVPYVSANFTAHISP
>Q14112_561_n
LHAYIVGNDGRAYTA
>Q14112_746_n
VLRFAVTNQIGPVKE
>P21452_311_n
PIIYCCLNHRFRSGF
>Q8N2Q7_226_n
NVIVITVNYRLGVLG
>Q8N2Q7_621_n
HYRANKVNLWLELVP
>Q8N0W4_221_n
GDQAAKGNYGLLDQI
>Q14957_695_n
TERNIRSNYRDMHTH
>Q13224_336_n
IYQSNMLNRYLINVT
>Q99784_313_n
YNGSIYFNKFQSHII
>Q99784_416_n
CGTLYVTNGYSGGTK
>Q15155_369_n
DGSFRLENITTGTYT
>O15118_931_n
FNAAQLDNYTRIGFA
>O15118_925_n
SLVQQIFNAAQLDNY
>P61916_58_p
KGQSYSVNVTFTSNI
>Q15818_193_n
EGKGGPRNDTEERVK
>Q15818_405_n
STKALSGNVIAWAES
>Q68D85_208_p
KNMDGTFNVTSCLKL
>Q92823_276_p
TFLTPEGNASNKEEL
>Q92823_946_n
ASPDRVFNTPEGVPS
>Q92823_1072_n
AVNPRISNLTAAAAE
>Q92823_436_n
VYQCNASNEYGYLLA
>Q92823_83_n
PSFSWTRNGTHFDID
>Q92823_619_n
GTYTCVANTTLDSVS
>O60462_647_n
LPSGFNCNFDFLEEP
>O60462_71_n
PNQKIVLNFNPHFEI
>O14786_598_n
GPTTPNGNLVDECDD
>O14786_309_n
SAERSRLNYPENGWT
>Q12908_183_n
VSIGMFVNHKWPQKA
>Q16620_188_n
SKNIPLANLQIPNCG
>Q9H488_82_n
HHKPPFTNLHVSYQK
>Q8WWZ8_299_n
TSCRGVSNGTHVNIL
>Q9NRN5_248_p
LIKFHLANRTVVDSS
>Q9NRN5_378_n
AHASLRYNPRERQLY
>Q9NRN5_336_n
GTLYVVYNTRPASRA
>P30559_325_n
ASLNSCCNPWIYMLF
>P56373_290_p
AKYYKMENGSEYRTL
>P56373_185_n
SIRFPLFNFEKGNLL
>Q99571_184_p
AFLKAAENFTLLVKN
>Q99572_187_p
ALLNSAENFTVLIKN
>Q99572_16_n
DVFQYETNKVTRIQS
>Q99572_194_n
NFTVLIKNNIDFPGH
>Q32P28_277_n
DHYIQVLNCKQNCVT
>Q13093_433_p
NQHIMLQNSSGIEKY
>Q13093_100_n
LDTLWIPNKEYFWGL
>Q13093_247_n
DHGKPVKNALDLKFD
>Q96RD7_411_n
IDSETKANNGEKNAR
>Q13219_1323_p
HPAQLKGNNSLLTCM
>Q13219_964_n
GEQCDDMNKINGDGC
>Q13219_1577_n
INNRAFCNYDGGDCC
>Q13219_312_n
SPKVEFSNAHGFLLD
>P25116_417_n
TCSSNLNNSIYKKLL
>P55085_304_n
LICFTPSNLLLVVHY
>Q08174_818_p
YVNETLANRTLLETL
>Q08174_71_n
VPEEQPPNTLIGSLA
>Q08174_1001_n
VQDLPPANTFVGTGD
>P42785_47_p
SLPAVAKNYSVLYFQ
>P42785_426_n
HTNIVFSNGELDPWS
>P42785_463_n
HLDLRTKNALDPMSV
>Q9UHG3_381_n
DNSDLFINSIGIVPS
>Q9NZQ7_35_n
YVVEYGSNMTIECKF
>P16284_151_p
QGGIVRVNCSVPEEK
>P16284_680_n
AMKPINDNKEPLNSD
>P11678_296_n
PSCPQNKNRVRNQIN
>P11678_708_n
CSRIPRLNLSAWRGT
>P11678_464_n
NVDPRVANVFTLAFR
>P11678_192_n
WTPSRRRNGFLLPLV
>P22079_527_n
KSKLMKQNKMMTGEL
>P05164_492_n
SVDPRIANVFTNAFR
>P98160_4068_p
VPLSPATNMSAHFRG
>P98160_1318_n
HFHLSASNPDGCLPC
>P98160_658_n
PTQPGALNQRQVQFS
>P98160_3279_n
DSGQYICNATSPAGH
>P23219_309_n
TLWLREHNRVCDLLK
>P23219_374_n
GVQFQYRNRIAMEFN
>P23219_381_n
NRIAMEFNHLYHWHP
>P09619_215_p
RLQVSSINVSVNAVQ
>P09619_371_n
EIALSTRNVSETRYV
>P09619_45_n
PGPELVLNVSSTFVL
>P07585_278_n
LRELHLDNNKLTRVP
>P07585_160_n
QELRAHENEITKVRK
>P07585_90_n
TTLLDLQNNKITEIK
>P80108_659_p
SSGHVLMNGTLKQVL
>P80108_176_n
SQFEFNFNYLARRWY
>P80108_302_n
QGSKMQKNDFHRNLT
>P80108_349_n
IYKALERNIRTMFIG
>Q92508_2416_n
QECRTDCNLLPMVIF
>Q92508_2092_n
YPTRILGNFLTKKYN
>Q92508_2145_n
CVEDIYANIFIIKCS
>Q92508_1332_n
FALYNAANLKSIDFH
>P01833_429_n
GTFTVILNQLTSRDA
>Q9UKJ1_255_n
NIRNEGQNTDPKLNP
>Q6P4A8_95_n
YGSQTLSNEIIMFVA
>Q8NHP8_88_p
PDAVAWANLTNAIRE
>P00747_521_n
SIFTPETNPRAGLEK
>Q02809_251_n
GPTKLQLNYLGNYIP
>O60568_63_p
LRSAEFFNYTVRTLG
>O00469_477_n
KTLRSEMNERNYFVR
>O00469_223_n
CKIFQTLNGAVDEVV
>O00469_605_n
RISGGYENVPTDDIH
>P55058_143_p
AGRMKVSNVSCQASV
>O75051_112_n
EVLTLTNNVNKLLII
>O75051_742_n
RGYECVLNIQGAIHR
>O75051_764_n
SSSVQCQNSSYQYDG
>O75051_1421_n
DKNLENKNHPKLLLR
>O43157_1330_p
FEEPCHVNSSQLITC
>O43157_939_n
EIRLLGRNLHLFQDG
>O43157_1992_n
FWINIIKNPQFVFDV
>O43157_1183_n
GGTRLTLNGSKLLTG
>O43157_96_n
PQAQPTNNPNQLLLV
>O43157_2096_n
HELYKYINKYYDQII
>Q9UIW2_77_p
RIYKLSGNLTLLRAH
>Q9UIW2_1212_n
QLLCEAPNLTGQHKV
>Q9UIW2_1183_n
LLPPAPGNSRLNYTV
>Q9UIW2_1092_n
YGGIERENGCLVYND
>Q9UIW2_1514_n
CVNPENENAPEVPVK
>O15031_1068_n
PEEPEAYNLTVLIEM
>Q9Y4D7_745_n
SRCEASPNPTSPQDC
>O60486_573_n
YKDVSVVNVMFSFGS
>O60486_931_n
KVRVKLGNLELYVEQ
>Q01453_41_p
HATDLWQNCSTSSSG
>Q8TEM1_29_n
SAAAAKLNIPKVLLP
>Q8TEM1_1238_n
IRLPSQYNFAMNVLG
>Q7Z5L7_299_p
YLDLSSNNLSRVPAG
>Q7Z5L7_556_n
KGIFLRFNKLAVGSV
>Q7Z5L7_343_n
EYLLLHSNQLREQGI
>Q7Z5L7_130_n
ETLNLQNNRLTSRGL
>Q7Z5L7_327_n
AIRSVDANVLTPIRS
>P27169_60_n
EDLEILPNGLAFISS
>P27169_41_n
VQPVELPNCNLVKGI
>Q15166_132_n
TVYLYVVNHPHMKST
>Q15165_198_n
KYLETYLNLHWANVV
>Q15165_286_n
IWVGCHPNGQKLFVY
>Q15063_62_n
KYFSTCKNWYKKSIC
>Q15063_22_n
IVNPINANNHYDKIL
>Q15063_645_n
DQLLEILNKLIKYIQ
>Q15063_181_n
MLTKDLKNGMIIPSM
>Q15063_482_n
KGSKQGRNGAIHIFR
>P11117_267_p
LLAQIRKNLTLMATT
>P15309_269_n
VLVNEILNHMKRATQ
>P05186_323_n
AIQILRKNPKGFFLL
>P05186_300_n
GDMQYELNRNNVTDP
>P23284_142_n
PGWVSMANAGKDTNG
>P50897_276_n
LGLKEMDNAGQLVFL
>P02812_66_n
GPPPQGGNQPQGPPP
>P51888_360_n
RYLRLDGNYLKPPIP
>P51888_111_n
IHYLYLQNNFITELP
>P13727_138_n
GNLVSIHNFNINYRI
>Q92954_1091_n
NSKLVEVNPKSEDAG
>Q92954_1203_n
DTVFTRCNCEGKTFF
>P01236_120_n
VSILRSWNEPLYHLV
>P04070_139_p
QREVSFLNCSLDNGG
>P07225_188_n
SYHCSCKNGFVMLSN
>P07988_129_p
LVIDYFQNQTDSNGI
>Q13308_175_p
PLSDGQSNHTVSSKE
>P10586_966_p
NSQQELQNITTDTRF
>P10586_460_n
PDSRRPPNAWHKHNT
>P10586_283_n
DEMPVGRNVLELSNV
>P23470_975_n
ENSEEYGNIIVTLKS
>P23470_717_n
DSRFITVNPAEKNTS
>P23470_156_n
EFHWGHSNGSAGSEH
>P08575_468_n
IIAKVQRNGSAAMCH
>P08575_677_n
ARKPFNQNKNRYVDI
>P08575_349_n
CGNMIFDNKEIKLEN
>Q15262_247_n
VAQTKNINHRRFAAS
>Q15262_698_n
RTYQGFWNPPLAPRK
>P28827_789_n
QEMTVMVNSMDKSYA
>P28827_1266_n
VTQHPLPNTVKDFWR
>Q13332_161_n
MLCAASGNPDPEITW
>Q13332_474_n
EPEHPVGNWQKHNVD
>Q13332_1629_n
TLMRSQRNYMVQTED
>Q13332_1270_n
SDPFQLDNPDPQPIV
>P23471_317_n
VCSSEPENVQADPEN
>P23471_376_n
QDLGAILNNLLPNMS
>P23471_480_n
KYNEAKTNRSPTRGS
>P23471_1750_n
DSSNHPDNKHKNRYI
>Q12913_628_n
AQYTRPSNVSNIDVS
>Q12913_666_n
LLIEKAGNSSNATQV
>P15151_313_n
INTTLICNVTNALGA
>Q6UX71_114_n
IEEDTDHNYYISRIY
>Q92626_261_n
DADVTSGNTVYFTCR
>Q92626_1253_n
GDRLWYENPGVFSPA
>Q92626_749_n
RTHDGTCNNLQHPMW
>P20742_1249_n
KWIMKQQNAQGGFSS
>O00391_284_n
TVAPTTANKIAPTVW
>P78509_2418_n
VRDCLPTNVECSRYH
>P78509_1977_n
WFFYPGGNIGLYCPY
>P78509_1077_n
MSDFENQNGWESDWQ
>P78509_1969_n
DFGPREDNWFFYPGG
>P07949_1092_n
TGFPRYPNDSVYANW
>P07949_336_n
FRVEHWPNETSVQAN
>P07949_579_n
VVETQDINICPQDCL
>P07949_394_n
GVLLLHFNVSVLPVS
>Q96CC6_458_n
VKYVQQENFWIGPSS
>Q8TEB7_408_n
DVIPHVDNPTFEEDE
>P07998_55_n
SSSSTYCNQMMRRRN
>P04843_190_n
ESYTKLGNPTRSEDL
>P04844_106_p
GCEISISNETKDLLL
>P04844_492_n
IGDATLKNPILWNVA
>Q96P16_18_n
KKLSELSNSQQSVQT
>Q9BZR6_304_n
DLKRLAANDLQGCAV
>Q9HBX9_423_n
SAVTCFGNIFVICMR
>Q9HBX9_618_n
ITATEIRNQVKKEMI
>Q9HBX9_257_n
HWLDLEGNHIHNLRN
>P21453_357_n
FSRSKSDNSSHPQKD
>Q08357_280_n
ELPGAKANDDSTIPL
>Q96BU1_203_n
ESEGISPNNSAWNGP
>Q4U2R8_184_n
TCAAFAPNFPIYCAF
>P58743_638_n
RFMPPGDNVHTVILD
>Q99808_48_p
NRLDMSQNVSLVTAE
>Q14542_48_p
ARLAGAGNSTARILS
>Q14542_86_n
LLLFTLLNSFLYQCV
>Q969I6_190_n
AFMGLEENTGEWYLN
>Q969I6_199_n
GEWYLNGNYLIIFVS
>Q969I6_83_n
SFGMSSFNLSNAIMG
>Q15043_201_n
AIGTLYSNALFQLIP
>Q9Y6M7_369_n
EEQKNEENVDLTPGI
>P35542_105_n
VLEDSKSNEKAEEWG
>P02743_51_p
PLEKPLQNFTLCFRA
>P02743_200_n
QGTPLPANILDWQAL
>P53794_614_n
VTCREEGNPVASLGH
>P53794_583_n
SENNETINHIIPNGK
>Q01959_188_p
NNSWNSPNCSDAHPG
>Q01959_558_n
YIFPDWANALGWVIA
>Q01959_82_n
GFAVDLANVWRFPYL
>Q9Y345_145_n
KGTLERNNTPVVGWV
>P31641_74_n
FPYLCYKNGGGAFLI
>Q14108_206_p
FGLFYEKNGTNDGDY
>Q8WTV0_107_n
KSNITFNNNDTVSFL
>Q8WTV0_54_n
DPSSLSFNMWKEIPI
>P47872_72_p
GCEGMWDNISCWPSS
>P47872_120_n
SETFPRPNLACGVNV
>Q9UBV2_669_n
HSAQAMFNLGYMHEK
>O75326_157_p
PSCWNLVNGTVVPLG
>Q92854_207_n
EYAIPWLNEPSFVFA
>Q12884_742_n
GLSGLSTNHLYTHMT
>P50454_66_n
AKDQAVENILVSPVV
>Q12874_485_n
EYEDSSGNVVNKKTY
>P35247_90_p
PVGPKGDNGSVGEPG
>P35247_179_n
GERGVPGNTGAAGSA
>Q16585_15_n
AAEQQSSNGPVKKSM
>Q11201_303_n
NWHHYWENNPSAGAF
>Q11201_296_n
FGADSKGNWHHYWEN
>Q11201_304_n
WHHYWENNPSAGAFR
>Q9Y274_146_n
YDVIIRMNNGPVLGH
>P21815_182_p
GINGTSTNSTEAENG
>P21815_172_n
SEAEVDENEQGINGT
>P21815_232_n
SKTTTSPNGGFEPTT
>Q9HAT2_107_n
QQTLEKINFTLRVHD
>Q9Y286_242_n
NVSYPPQNLTVTVFQ
>Q9P1W8_309_n
ENKDGTYNWTSWFLV
>Q8IVB4_511_n
SSQHQEANNLDKNMT
>Q96DU3_31_n
SLTPLMVNGILGESV
>O94813_964_n
PIHACISNPCKHGGT
>Q9H4F8_44_n
SDRDPQCNLHCSRTQ
>Q9H4F8_340_n
TDMVQAINSAAPTGG
>Q92673_2076_p
NITAYLGNTTDNFFK
>Q92673_1781_n
KVNGYVVNLFWAFDT
>Q92673_606_n
IFGSNKENVHSWLIL
>Q92673_437_n
NGSMNEENMRSVITF
>Q92673_1246_n
CNGFRCPNGTCIPSS
>P51688_24_n
LCRARPRNALLLLAD
>P51688_274_n
LVIFTSDNGIPFPSG
>O43291_156_n
WYFDVERNSCNNFIY
>P09486_223_n
LARDFEKNYNMYIFP
>Q9Y5Y6_212_n
TVQRTQDNSCSFGLH
>Q9Y5Y6_405_n
PKDYVEINGEKYCGE
>Q9NY15_2347_p
GMLLGYANATQRGLD
>Q9NY15_2290_n
VSLGARKNLSERWDA
>Q9NY15_2334_n
DVLAATANFSTFYGM
>Q8WWQ8_1028_n
PTLSATSNLTVLVPS
>Q687X5_117_n
INQYPESNAEYLAHL
>Q687X5_51_n
SVVFGSRNPQKTTLL
>Q8TCJ2_714_n
AGSPTLLNCLMYKMS
>P14410_99_p
GCCWRPWNDSLIPWC
>P14410_1581_n
TFAEMSRNILNIRYT
>P14410_1799_n
NKNSLPFNEDTTNMI
>P14410_1501_n
GGHWLGDNYARWDNM
>P14410_166_n
RFKITDPNNRRYEVP
>P14410_1783_n
GKGTTPVNAVTLTYN
>P14410_895_n
TEVRVAENNQPMNAH
>P14410_1354_n
LTEDEAVNASRAHVA
>P14410_1603_n
QMHEIHANGGTVIRP
>P14410_942_n
FSENERFNCYPDADL
>P14410_115_n
FVDNHGYNVQDMTTT
>Q8IWU5_796_n
YQLMNAVNTLDRDVL
>Q8IWU5_595_n
LPDYSAANPIKVTHR
>Q8IWU5_397_n
LDTERPVNRFHLKKK
>Q8IWU6_772_n
FCACTSSNNNTYWCL
>Q8IWU6_64_n
LGSLQVMNKTRKIME
>Q8NBJ7_217_n
FHGVSPVNAFPAQNN
>Q8NBK3_287_n
PVDAFPPNGYGLYNI
>Q8NBK3_317_n
HSVEETLNPKGPPSG
>Q9UGT4_436_n
YMQRRPSNDCRNYRP
>Q6UWL2_439_n
GQRWYLANFSHATSF
>Q6UWL2_542_n
FAQEMTFNISSSSRD
>Q16563_221_n
SVIFGFLNMILWGGN
>Q16563_212_n
VTSMGSLNVSVIFGF
>Q16563_185_n
IKIATGHNIIDELPP
>Q9NUM4_183_p
IGKARLNNITIIGPL
>Q9NUM4_28_n
VTSENMRNGLVNSEV
>Q9NUM4_155_n
NTLNITNNNYYSVEV
>Q9NYV8_87_n
KMFRMLTNIWTVINH
>Q9NYV8_24_n
FIIGNLGNSFIALVN
>P40200_146_n
HVTADEWNSNHTIEI
>Q7Z7G0_892_n
NKSIQMTNQTFSTVE
>Q7Z7G0_983_n
FVGVQLCNSLRYKIY
>Q7Z7G0_204_n
YEFGVKDNVEGGIWS
>Q7Z7G0_73_n
LLLGYGSNVSPNQYF
>P01848_76_n
KSDFACANAFNNSII
>P20061_176_n
HFTPENKNYYFGSQF
>P20061_337_n
SQSYISVNYSVRINE
>P20061_285_n
QGAFSNPNAAAQVLP
>P22105_624_n
SIRTCPSNCHGRGRC
>P22105_4094_n
RTSTIFLNGNRERPL
>P24821_184_p
EPGWKGPNCSEPECP
>P24821_640_n
EVTEETVNLAWDNEM
>P24821_2190_n
EMKLRPSNFRNLEGR
>Q14186_11_n
DAGLIEANGELKVFI
>Q14186_286_n
DKFEYLFNFDNTFEI
>Q9UP52_339_p
TPGFPSFNQTQFPPV
>P05543_253_p
HLVDMELNCTVLQMD
>P05543_165_p
VFSTDFSNISAAKQE
>P00734_155_n
PGADLQENFCRNPDS
>P01266_76_p
SCWCVGANGSEVLGS
>P01266_2013_p
CTGFGFLNVSQLKGG
>P01266_2353_n
GSGEVSGNWGLLDQV
>P01266_2669_n
FIRSGNPNYPYEFSR
>Q02763_596_p
QNIKVPGNLTSVLLN
>Q02763_797_n
EEPAVQFNSGTLALN
>Q02763_1011_n
WMAIESLNYSVYTTN
>Q8TB96_565_n
KLYLTPSNIVLLTAI
>Q8TB96_371_n
LENVPCNNASCEEAR
>Q15399_625_n
QTRRRARNIPLEELQ
>Q15399_124_n
KHLDLSFNAFDALPI
>Q9NR97_443_n
DTRQSYANSSSFQRH
>Q9NR97_517_n
LNLSANSNAQVLSGT
>Q9NR97_680_n
DNMLKFFNWTLLQQF
>Q9NR97_97_n
TKINLNHNPNVQHQN
>Q9NR97_112_n
GNPGIQSNGLNITDG
>Q9NR97_594_n
KVLNLSHNNIYTLTD
>O60603_561_n
VLIDWPANYLCDSPS
>O60603_534_n
TLEAGGNNFICSCEF
>O60603_258_n
IKKFTFRNVKITDES
>O15455_507_p
SPFQPLRNLTILDLS
>O15455_105_n
LPMLKVLNLQHNELS
>O15455_568_n
LSHLHILNLESNGFD
>O15455_373_n
DIPGIKSNMFTGLIN
>O15455_109_n
KVLNLQHNELSQLSD
>O15455_323_n
HSLHGLFNVRYLNLK
>O15455_608_n
LPASVFNNQVSLKSL
>O00206_468_n
VAFNGIFNGLSSLEV
>Q86T26_336_n
IIDNKICNASYAYSG
>Q92545_290_n
FSSREADNHTAFIRI
>Q92545_697_n
HQSLNIMNSFSQKVK
>Q92545_1184_n
ISSEGNLNTLSCDPG
>Q92545_1681_n
GFAKVSSNKTGFSSS
>Q92545_185_n
RVVGNVENTLFINTS
>Q92545_947_n
VKFTPVHNRTVSSLI
>Q9H813_266_n
RQETSVVNYIDQRPA
>Q8NBN3_91_n
LKSADCYNEIYNFKA
>Q9HD45_508_n
VCTYFLLNAEDYRWQ
>Q7Z7H5_117_p
HQICLHSNSTRMALF
>Q6ZUK4_134_n
ETAKVFVNNLSTVCE
>Q6ZUK4_200_n
SETLEEQNVRNSPAL
>Q6ZUK4_344_n
PSQRDWQNESKEGLA
>Q0P6H9_191_n
ICVDATVNPGPKRPY
>Q0P6H9_156_n
PSLDSIKNYYRKYSA
>Q9Y275_124_p
PPAPGEGNSSQNSRN
>P48023_76_n
PPLKKRGNHSTGLCL
>P23510_157_n
YLNVTTDNTSLDDFH
>P23510_10_n
RVQPLEENVGNAARP
>P25445_326_n
TSDSENSNFRNEIQS
>Q5JTV8_575_n
VLPVQPENALKRGIC
>O14656_68_n
LQKDLDDNLFGQHLA
>O14773_210_p
SVIRKRYNLTSQDVG
>P02788_642_p
QQAKFGRNGSDCPDK
>P02788_44_n
KCFQWQRNMRKVRGP
>P02788_71_n
CIQAIAENRADAVTL
>Q9Y210_712_n
YVLYGVYNVTMVIVL
>Q9NQA5_653_n
RYVEVFKNSDKEDDQ
>Q15661_214_n
DDMLCAGNTRRDSCQ
>O60635_55_n
SSAMQFVNVGYFLIA
>P35442_1069_p
GVSLKVVNSTTGTGE
>P35442_299_n
ENLKRVSNDNQFLWE
>Q9C0H2_351_n
LRVQEVLNGTEVNLQ
>P01733_71_n
LLIYFNNNVPIDDSG
>P22309_358_n
LVKWLPQNDLLGHPM
>P35503_201_n
IPRLLTTNSDHMTFM
>O60656_292_p
MEFEAYINASGEHGI
>P16662_322_n
NMTEERANVIASALA
>P16662_418_n
AAVRVDFNTMSSTDL
>P06133_213_n
TFIERVKNMIYVLYF
>P36537_164_n
ELLAELFNIPFVYSH
>Q03405_255_p
TGTHEPKNQSYMVRG
>P07911_575_n
VYLCDTMNEKCKPTC
>Q93008_2544_n
PAAHHMNNPQRTGQR
>Q93008_748_n
ERFFKAVNCREGKLV
>Q93008_1402_n
NAEVLLNNEIDWLKR
>Q93008_2527_n
GSQYQQNNHVHGQPY
>Q93008_2310_n
LRFCCWENPQFSSTV
>Q93008_716_n
PDLDPDINKDFFESN
>Q93008_349_n
LLQISSFNGKMNALN
>Q15849_415_n
IFLLLTTNNPAIFRL
>Q15904_88_n
ALELGPRNVLLFLQD
>O43915_185_p
LVPVKVANHTGCKCL
>O43915_155_p
EESLICMNTSTSYIS
>P49767_167_n
YRCGGCCNSEGLQCM
>P49767_354_n
CPRNQPLNPGKCACE
>P35968_468_n
QLEEECANEPSQAVS
>P35916_538_n
MYKCVVSNKVGQDER
>P35916_499_n
VTTQDAVNPIESLDT
>P35916_104_n
LLHEVHANDTGSYVC
>O95497_283_p
GSGIYAPNSSRAFHY
>O95497_445_n
PEVLLSENQLAPGEF
>O95498_55_n
EDALNLMNENIDILE
>O95498_321_n
YPTAVNWNAYATTIK
>P02774_451_n
KRSDFASNCCSINSP
>P04004_169_p
DAFTDLKNGSLFAFR
>O76024_396_n
DVEQAEVNFGWNHLE
>Q93097_74_n
GARVICDNIPGLVSR
>Q93097_372_n
VRCKECRNTVDVHTC
>P47989_1174_n
CLTGDHKNLRTDIVM
>P25311_112_p
VEYYNDSNGSHVLQG
>Q03936_163_n
KFPNVNRNKIRHTGK
>Q03936_131_n
KVYKGGYNGLNQCLT
>Q03936_39_n
VMLENYRNLVFLGIA
>Q9UK55_295_p
LKLPYQGNATMLVVL
>Q9UK55_197_n
CVPMNFRNASQAKRL
>P21754_147_p
CRYPRQGNVSSQAIL
>P01009_128_n
QELLRTLNQPDSQLQ
>P01009_105_n
DEILEGLNFNLTEIP
>P01023_1179_n
EEAVKKDNSVHWERP
>P22760_26_n
IYTPLPDNVEEPWRM
>O94911_879_n
LTQLLIINKTGASID
>P78363_14_n
IQLLLWKNWTLRKRQ
>P78363_306_n
VTRPLMQNGGPETFT
>Q8IUA7_1311_n
KKKIATRNVSFCVKK
>Q8IUA7_528_n
AGKTTLLNILSGLSV
>Q8IUA7_395_n
AHLDSSQNPYLIIAT
>O95477_1144_n
SSLSSCRNSSSTVSY
>O95477_292_n
VMFLTNVNSSSSSTQ
>O95477_1709_n
NFVWDMCNYVVPATL
>O95477_290_n
QEVMFLTNVNSSSSS
>Q8N139_241_n
LVYFISLNVTKERKK
>Q8N139_329_n
LKKAVLTNLVVFLLT
>O95342_1148_n
GHDSKKVNVQFLRSN
>O95342_193_n
EIGWFDCNSVGELNT
>Q9H221_53_n
TLEVRDLNYQVDLAS
>Q9H221_316_n
YPCPRYSNPADFYVD
>Q9BYF1_188_n
EEYVVLKNEMARANH
>Q9BYF1_636_n
GDKAYEWNDNEMYLF
>P12821_1050_n
GSDEHDINFLMKMAL
>P12821_673_n
EYAEANWNYNTNITT
>P12821_272_n
RYGDRYINLRGPIPA
>Q16570_287_n
QALDLLLNLAEALAI
>O14672_308_n
LELNSEQNHDDYCLA
>Q9P0K1_233_n
QLRRYPRNVEEETKY
>Q9P0K1_718_n
CNTYFPHNDDAKTGI
>Q9P0K1_696_n
SGNGVCSNELKCVCN
>Q9BZ11_229_n
LFLTRHRNLNHTKQR
>O15204_60_n
LHKREIKNNQTEKHG
>O15204_228_n
DLYLVLDNAFYKNYN
>P43652_200_n
CEEQNKVNCLQTRAI
>P35858_420_n
RRLFLKDNGLVGIEE
>Q07075_781_n
GTVSLPVNLRLLVYR
>Q07075_614_n
NSSNPSGNAFLKINP
>Q07075_554_n
LNVNGVKNITQKRFL
>Q07075_630_n
HIGFYRVNYEVATWD
>Q07075_888_n
RYTLNNRNLGRIVTI
>P15144_738_n
IHFRNNTNNWREIPE
>P15144_869_n
TIISITNNVIGQGLV
>P15144_720_n
EVYGPMKNYLKKQVT
>P15144_784_n
KQWMENPNNNPIHPN
>P04745_365_n
RWPRYFENGKDVNDW
>Q9Y5C1_341_n
ELEDWKDNKHYIEYS
>Q4KMQ2_790_n
FKVADFKNKSKGNPY
>Q16853_737_n
DAGACEVNPLACLPQ
>Q9HDC9_126_n
GRVVKLENGEIETIA
>P04114_602_n
SHIANILNSEELDIQ
>P04114_3738_n
IIPGLKLNDLNSVLV
>P04114_1637_n
ILGTDKINSGAHKAT
>P04114_2961_n
LTSFGLSNKINSKHL
>P04114_1361_n
GVLDLSTNVYSNLYN
>P04114_636_n
DFRKFSRNYQLYKSV
>P04114_2878_n
NGVIVKINNQLTLDS
>P04114_155_n
DEPTYILNIKRGIIS
>P04114_118_n
ALLKKTKNSEEFAAA
>P04114_599_n
FVASHIANILNSEEL
>P04114_2727_n
EFIIPTLNLNDFQVP
>O14791_383_n
QELEEKLNILNNNYK
>O95445_18_n
YFYGIILNSIYQCPE
>Q13510_172_n
VFLGWNINNDTWVIT
>Q13510_173_n
FLGWNINNDTWVITE
>Q13510_342_n
TPAKMCLNRTSQENI
>Q92484_200_n
YSQKVTTNPNLRIIS
>Q12797_458_n
PNDTSLKNDLGVGYL
>P14415_254_n
KFLNVTPNVEVNVEC
>Q6UY14_946_n
SKLGTEFNVTSPSNC
>O75882_476_n
PLYGYISNVQEYDLD
>O75882_1332_n
SRPFASVNVALETDE
>O75882_1364_n
ALEPCFGNKAAVLSV
>Q76LX8_109_n
RYVLTNLNIGAELLR
>P56817_446_n
DMEDCGYNIPQTDES
>O60242_657_n
SNLLDEENKEKWEDA
>O60242_1243_n
SYSTLPGNVISKVII
>P35613_214_n
PEPMGTANIQLHGPP
>P16278_584_n
TKGQVWINGFNLGRY
>Q96DR5_145_n
PIIGQIINLKASLDL
>Q96DR5_238_n
VIQQVVDNPQHKTQL
>Q8TDL5_264_n
GKVTKWFNNSAASLT
>P38398_609_n
NSKAPKKNRLRRKSS
>P38398_1519_n
SCSGSLQNRNYPSQE
>P38398_1354_n
RGTGLEENNQEEQSM
>P38398_1309_n
ELEDLTANTNTQDPF
>P38398_723_n
SELKEFVNPSLPREE
>P38398_877_n
APFSNPGNAEEECAT
>Q96G97_362_n
AALLTEANLPAPAPA
>O00478_476_n
TGEISFYNATDGSHI
>Q9NR16_376_n
LRLADGSNNCSGRVE
>Q9NR16_233_n
GNELALWNCRHRGWG
>P00736_281_n
PDLDTSSNAVDLLFF
>P09871_411_n
AGNGSWVNEVLGPEL
>P04003_297_n
SPPACEPNSCINLPD
>P04003_105_n
SDGEWVYNTFCIYKR
>Q9NY47_861_n
KFKVLASNRTHQDQP
>P55290_671_n
SGKPPMTNITDLRVQ
>P55290_404_n
RAAYTIINGNPGQSF
>P12830_238_n
FSHAVSSNGNAVEDP
>P19022_542_n
TKLSDPANWLKIDPV
>P19022_394_n
FYGEVPENRVDIIVA
>P19022_245_n
HAVDINGNQVENPID
>P19022_687_n
IIITDSGNPPKSNIS
>P55285_596_n
CACDHHGNMQSCHAE
>P55285_709_n
RTPTARDNTDVRDFI
>P55285_437_n
IFNIDSGNGSIFTSK
>P55285_255_n
LSGTTTVNITLTDVN
>P23280_174_n
EVKNYPENTYYSNFI
>P27797_154_n
IFNYKGKNVLINKDI
>P41180_207_n
IIEYFRWNWVGTIAA
>P41180_102_n
YRIFDTCNTVSKALE
>P41180_855_n
LLACIFFNKIYIILF
>P53634_152_n
ASENVYVNIAHLKNS
>P09668_69_n
WRKINAHNNGNHTFK
>O60911_97_n
QMMGCFRNQKFRKGK
>Q9UI42_177_n
RRPAVWLNAGIHSRE
>P14384_126_n
IHIMPSMNPDGFEAV
>Q9Y646_83_n
PRLSGSKNLEKAIQI
>Q6YHK3_397_n
VITVTQRNYTEYWSG
>Q6YHK3_948_n
KKKQLTDNLKEKALS
>Q99467_461_n
YCFLDTSNQHLLAGL
>Q99467_201_n
RSLEQAINLSLNFNG
>Q99467_38_n
KEANKTYNCENLGLS
>P06126_146_n
DFVSFQNNSWLPYPV
>P20273_500_n
WASPVALNVQYAPRD
>P20273_523_n
LSEIHSGNSVSLQCD
>P28906_80_n
HPVSQHGNEATTNIT
>P16671_408_n
VLKNLKRNYIVPILW
>P16671_134_n
SVGTEADNFTVLNLA
>P20138_20_n
GALAMDPNFWLQVQE
>P09693_77_n
KKWNLGSNAKDPRGM
>P29965_157_n
NNLVTLENGKQLTVK
>Q07108_22_n
HPESGQENDATSPHF
>P33681_232_n
VNQTFNWNTTKQEHF
>Q9HBB8_120_n
SVLDVNDNAPEFPFK
>P40199_293_n
IPNITVNNSGSYMCQ
>P06731_256_n
YRSGENLNLSCHAAS
>Q9NZK5_199_n
HPEVIYTNQNVVWSK
>Q6P5S2_218_n
HTSTLADNIKSFEDR
>Q6P5S2_187_n
PETMNKWNTFYQYLQ
>Q6P5S2_85_n
FAPDNEQNILWGLPL
>P08603_819_n
PPPPQIPNSHNMTTT
>P13569_635_n
GTFSELQNLQPDFSS
>Q13231_329_n
VPYIFRDNQWVGFDD
>O00533_1152_n
KGSLRSLNRDMQPTE
>P06276_187_n
GFLALPGNPEAPGNM
>Q9NS84_186_n
ARAPDTANLTTAALF
>Q5VTT2_211_n
DESGIYANSDVKQKL
>Q9UHP7_167_n
AGECAYLNDKGASSA
>Q96KA5_422_n
GAVYSLLNIKYKSWY
>O96005_286_n
IYFNDYWNLQKDYYP
>O96005_161_n
IPQSVQQNGSIYIHV
>O96005_28_n
SSGQVTSNGSIGRDP
>Q96KN2_190_n
LEQDLPVNIKFIIEG
>Q9P232_80_n
MEHRYKLNGGNLVVI
>Q9P232_730_n
PVPEELQNGEGFGYV
>Q02246_576_n
IGDLTILNAQLRHGG
>Q8IWV2_565_n
AGDLMIRNIQLKHAG
>Q8IWV2_198_n
NYTCVVTNTVTNHKV
>Q8IWV2_352_n
PTYKWLKNGEPLLTR
>Q12860_268_n
LECFALGNPVPDIRW
>Q12860_802_n
YSLVAVINSAQDAPS
>P02452_1279_n
GEYWIDPNQGCNLDA
>P02462_1540_n
MAPITGENIRPFISR
>P01024_842_n
LPYSVVRNEQVEIRA
>P01024_451_n
LPYSTVGNSNNYLHL
>P25940_267_n
KGKGRKKNKEIWTSS
>P01031_483_n
LLVGEHLNIIVTPKS
>P12111_2497_n
AMSFVARNTFKRVRN
>Q99715_1268_n
SLLQAVANLPYKGGN
>Q99715_1985_n
ESIVVPGNTRMVHLE
>Q99715_1763_n
PRNLQVYNATSNSLT
>Q99715_2348_n
KVVKFIFNTVGGFDE
>Q05707_1457_n
SCSCSETNEVALGPA
>Q05707_1063_n
YSTVGALNKIGTDGT
>Q05707_792_n
MVPGSQNNLLLKPLL
>P49747_262_n
CAVGWAGNGILCGRD
>P22792_227_n
QELFLDSNNISELPP
>P22792_53_n
DIPPYTKNIIFVETS
>Q8IYJ1_212_n
IPVRALCNGDYDRTV
>P20023_162_n
PALPMIHNGHHTSEN
>Q68CJ9_57_n
KDQQVLPNPDSDDFL
>Q8IUH2_155_n
IQGLPFGNCLPVSDG
>P54108_21_n
LLPSFPANEDKDPAF
>P54108_99_n
TSLKCGENLYMSSAS
>P54108_176_n
CQYCPAGNWANRLYV
>P07333_153_n
RPLMRHTNYSFSPWH
>P07333_109_n
KDPARPWNVLAQEVV
>P07333_648_n
GQHENIVNLLGACTH
>P07333_264_n
YQKVLTLNLDQVDFQ
>P07333_788_n
ARNVLLTNGHVAKIG
>Q99062_482_n
KTWRMEQNGRATGFL
>P13611_400_n
TEFPPVGNIVSFEQK
>P13611_57_n
PTLPPSYNTSEFLRI
>P13611_2302_n
SDKIEDFNRMENVAK
>P13611_3096_n
GPDRCKMNPCLNGGT
>P29279_89_n
CHFGSPANRKIGVCT
>P30825_8_n
MGCKVLLNIGQQMLR
>O60494_644_n
LEHHDDCNKDYLEIR
>O60494_312_n
DINECEINNGGCSVA
>O60494_357_n
TDICSVSNGGCHPDA
>O60494_1819_n
CGNSFPLNYSSIVGH
>O60494_2020_n
PDSTVELNILSLDIE
>O60494_2605_n
NCEWTLSNPNQGNSS
>P61073_33_n
EPCFREENANFNKIF
>Q14118_224_n
FSEVELHNMKLVPVV
>Q01459_305_n
INSSISGNLWDKDQR
>Q9UGM3_2223_n
VSCRMLQNTWVDTMY
>P28068_169_n
AHKTAQPNGDWTYQT
>P24855_96_n
VSEPLGRNSYKERYL
>P09172_548_n
SVPWNSFNRDVLKAL
>P20036_102_n
AILNNNLNTLIQRSN
>Q8N608_710_n
QAASVLHNVHGLKEE
>P42658_87_n
EDELVGSNPPQRNWK
>P01903_94_n
NIAVDKANLEIMTKR
>Q02487_344_n
TTSTCIINIDDVNDH
>Q14126_981_n
LVDQPYANEGTVVVT
>Q8IVF4_3527_n
SNFRLYLNTKLANPR
>Q8IVF4_4346_n
VQATCRKNGWPLDRS
>Q8IVF4_428_n
SKTLEARNTLRLWKK
>Q8IVF4_1239_n
KSRQELANAEKLFDL
>Q8IVF4_3021_n
SNYVTPKNYLDFINT
>Q8IVF4_4061_n
QVCMEILNTYLTKAF
>Q8IVF4_1542_n
NRLSDLQNVSEGLEK
>P42892_251_n
DSKNSNSNVIQVDQS
>Q16610_194_n
HVVYGPWNLPQSSYS
>P17813_59_n
GCVAQAPNAILEVHV
>P17813_641_n
SSESSSTNHSIGSTQ
>P08246_132_n
GSATINANVQVAQLP
>P08246_147_n
AQGRRLGNGVQCLAM
>Q9GZR5_188_n
AFFGAQLNSFIHVIM
>Q9HBW9_532_n
NKGFLHKNFYIFGYL
>Q9HBW9_395_n
GCELTYSNETHTSCR
>Q9HBW9_95_n
PGFRSSSNQDRFITN
>Q8N766_531_n
TLARDEFNLQKMMVM
>P22413_585_n
NLTPAPNNGTHGSLN
>O75356_25_n
CSAVSHRNQQTWFEG
>P29317_734_n
MKYLANMNYVHRDLA
>P29317_71_n
IYMYSVCNVMSGDQD
>P29320_404_n
TDLLAHTNYTFEIDA
>P29320_451_n
KKDRTSRNSISLSWQ
>P29320_755_n
AARNILINSNLVCKV
>P01588_174_n
KLFRVYSNFLRGKLK
>Q6P179_219_n
DEPLFKANFSIKIRR
>P21860_1157_n
GLEEEDVNGYVMPDT
>P21860_1325_n
ATDSAFDNPDYWHSR
>P21860_122_n
FAIFVMLNYNTNSSH
>Q15303_1224_n
GKAEYLKNNILSMPE
>Q969X5_110_n
NSMKIPLNNGAGCRF
>Q969X5_103_n
HEVGHIDNSMKIPLN
>Q969X5_111_n
SMKIPLNNGAGCRFE
>O94905_292_n
KYKAIASNSKIYFGK
>Q7Z2K6_517_n
AKRFYYMNASAQYLG
>Q96HE7_259_n
SGLHASINVHLSARY
>P23141_238_n
VLSPLAKNLFHRAIS
>P23141_532_n
GYLQIGANTQAAQKL
>P00488_508_n
YGAKKPLNTEGVMKS
>P00488_41_n
GVVPRGVNLQEFLNV
>P00488_72_n
HHTDKYENNKLIVRR
>P00488_268_n
RVGSAMVNAKDDEGV
>P05160_257_n
SDLIQCYNFGWYPES
>P03951_423_n
CGGSIIGNQWILTAA
>P03951_610_n
ERPGVYTNVVEYVDW
>P12259_2183_n
KIFEGNTNTKGHVKN
>P12259_1293_n
SLDFSQTNLSPELSH
>P12259_1101_n
IASLPDHNQNSSNDT
>P00451_1020_n
SISLLKTNKTSNNSA
>Q9NYQ8_814_n
TVNVKDWNDNAPRFP
>Q9NYQ8_691_n
LHFIGLQNQESSDEE
>Q9NYQ8_2493_n
YEAELAENAMVGTKV
>Q9NYQ8_2430_n
QDRHFFINSSSGIIS
>Q9NYQ8_1440_n
VHIFMIANINHHRPQ
>Q9NYQ8_596_n
IDVDELQNLKYEIVS
>Q14517_740_n
GSSVIFMNSTDLDTG
>Q14517_3907_n
SVQSIQVNDGQWHAV
>Q14517_2315_n
TDSDSEPNRGISYQM
>Q14517_2237_n
NFNTGVINVIAPLDF
>Q14517_286_n
DDCDQGANGDIASLS
>Q14517_2590_n
NVILTDDNDNAPQFR
>Q14517_3971_n
GRSPQVGNGFRGCMD
>Q14517_710_n
FFDSHSVNAHIPQFR
>P35555_2309_n
CENGRCLNTRGSYTC
>P35555_1665_n
CGPGTCYNTVGNYTC
>P35555_2399_n
HGRGFMTNGADIDEC
>P35556_2120_n
CSVPKAFNTTKAKCC
>P35556_1250_n
IDECMIMNGGCDTQC
>P35556_1259_n
GCDTQCTNSEGSYEC
>P35556_1856_n
EDIDECSNGDNLCQR
>P12319_82_n
NSSLNIVNAKFEDSG
>P02771_494_n
RHEMTPVNPGVGQCC
>P11362_438_n
ADSSASMNSGVLLVR
>Q03591_155_n
VNPPTVQNAHILSRQ
>P02671_781_n
GAEYTSHNNMQFSTF
>P02671_684_n
QRMDGSLNFNRTWQD
>P02675_131_n
RNSVDELNNNVEAVS
>Q96AY3_553_n
TIGDMFQNQDRNQDG
>O43155_86_n
GFPAELHNVQSVHTV
>Q06828_317_n
PVNTNLENLYLQGNR
>P15328_112_n
CLYECSPNLGPWIQQ
>Q9UJU5_346_n
PGLQLQLNSLGAAAA
>Q14393_123_n
LPDQCTPNPCDRKGT
>P56159_410_n
LKSNVSGNTHLCISN
>P56159_153_n
EHIPKGNNCLDAAKA
>P36268_230_n
EGAQAFYNGSLMAQI
>P36268_105_n
TGKAEVINAREVAPR
>Q68CQ7_85_n
GGAIAAINSIQHNTR
>Q68CQ7_217_n
RGAGNQYNYIGYLDY
>O94923_248_n
DRDKNKPNDWTVPKG
>Q3T906_1109_n
HKAYKDKNKYRFEIM
>Q3T906_287_n
LNKQTKKNMTIDGKE
>Q3T906_593_n
IRHASIANKWKTIHL
>P15586_371_n
TSKMLVANIDLGPTI
>Q86XS8_100_n
TRFFVPPNIKQWIAL
>Q86SQ4_1169_n
SSSSIGSNSTYLTSK
>P42262_333_n
NAGDCLANPAVPWGQ
>P42262_865_n
SSSQNSQNFATYKEG
>Q13002_610_n
ENNFTLLNSFWFGVG
>Q13002_897_n
VINMHTFNDRRLPGK
>Q13002_348_n
TVSSLQCNRHKPWRF
>P42261_222_n
QIIKLEKNGIGYHYI
>P14672_130_n
GSLMGLANAAASYEM
>Q4G148_289_n
MRRKYFKNDMTTVRL
>Q96D42_337_n
LQIKALQNAVEKEVQ
>Q9ULI3_1101_n
NEITKTLNMCFSALP
>P05546_291_n
ATQMMILNCIYFKGS
>Q68CP4_286_n
LILMVFVNYGGGKYW
>Q68CP4_169_n
NYSLLVKNIHNGVSE
>Q95460_168_n
IKQAWEANQHELLYQ
>Q9Y251_442_n
LHCTNTDNPRYKEGD
>P04196_343_n
GAQRHSHNNNSSDLH
>P04196_493_n
KHPLKPDNQPFPQSV
>Q9Y4L1_492_n
NRYSHDFNFHINYGD
>Q96F46_120_n
ELSVLQLNTNERLCV
>O95998_94_n
VACSRFPNFSILYWL
>P05362_75_n
ELLLPGNNRKVYELS
>Q9UMF0_474_n
TYRCKAANDQGEAVK
>O75144_173_n
RPNVYWINKTDNSLL
>P35475_246_n
RHCHDGTNFFTGEAG
>P08069_591_n
VTLTMVENDHIRGAK
>P01861_166_n
VDGVEVHNAKTKPRE
>P01871_126_n
PRDGFFGNPRKSKLI
>P01854_213_n
TKKCADSNPRGVSAY
>Q5DX21_124_n
TYQCLVNNLPDIGGR
>Q9NPH3_299_n
ITIDVTINESISHSR
>Q9NPH3_278_n
SFLMDSRNEVWWTID
>P14784_87_n
SQASWACNLILGAPD
>Q5VWK5_577_n
ETTMLLENDSPSETI
>Q5VWK5_602_n
VSCLGIVNEELPSIN
>P40189_747_n
SISSSDENESSQNTS
>P40189_202_n
EVWVEAENALGKVTS
>Q9BZV3_415_n
TPSSILDNTFQAAWP
>P17181_358_n
GAPKQSGNTPVIQDY
>P06213_1260_n
GYLDQPDNCPERVTD
>P05154_385_n
NSQRLVFNRPFLMFI
>P48549_378_n
LIAPAITNSKERHNS
>Q9UKX5_1039_n
TSCNIWGNSTEYRPT
>Q9UKX5_143_n
TGMCSRVNSNFRFSK
>Q9UKX5_1031_n
DFLTDEANTSCNIWG
>P56199_699_n
GKETVCINATVCFDV
>P56199_562_n
HNSCTTENKNEPCGA
>P56199_1083_n
SSDISQVNVSLILWK
>P56199_441_n
SYLGYTVNSATASSG
>P26006_926_n
PDAPVVTNVTVKARV
>P13612_84_n
LANASVINPGAIYRC
>Q13683_593_n
RVTFLSRNLEEPKHQ
>P17301_460_n
VAGAPRANYTGQIVL
>P11215_391_n
KEKSTFINMTRVDSD
>P11215_414_n
AAAIILRNRVQSLVL
>P23229_224_n
VRVEQKNNTFFDMNI
>P06756_362_n
DFQTTKLNGFEVFAR
>P05556_508_n
ECSTDEVNSEDMDAY
>P16144_1444_n
PPGEHLVNGRMDFAF
>Q14643_625_n
FVSLVRKNREPRFLD
>Q14643_2006_n
QNNKTNYNLVCETLQ
>Q14643_916_n
KMAKGEENKGNNDVE
>Q9Y624_44_n
EVRIPENNPVKLSCA
>A2RU67_250_n
AIWTLNPNYLSNGTL
>Q8IZA0_324_n
VQITLPKNEVQLNAY
>Q12809_691_n
IRFHQIPNPLRQRLE
>Q7Z418_368_n
RLIDIYKNVMLFFAK
>Q7Z418_360_n
IAFKLVQNRLIDIYK
>P10721_370_n
PKSENESNIRYVSEL
>P10721_652_n
SYLGNHMNIVNLLGA
>P03952_380_n
RLCNTGDNSVCTTKT
>P32004_173_n
PLRIYWMNSKILHIK
>P25391_91_n
HAIDGTNNWWQSPSI
>P25391_2427_n
PGASSDLNRLDKDPI
>P25391_1005_n
CDCPHTQNTCDPETG
>Q16363_998_n
FKLPTSLNLPGFVGC
>Q16363_531_n
REQMEVVNMSLSTSA
>Q16363_344_n
IQINNAENTMKSLLS
>Q16363_1145_n
EISIIYHNDKKMILV
>P24043_2551_n
IDVGTEINLSFSTKN
>P24043_2317_n
NKPIGLWNFREKEGD
>P24043_593_n
APAPYLGNKLPAVGG
>P24043_2785_n
FDDTKVKNRLTIELE
>P24043_1830_n
SGKRQIENTLKEGND
>P55268_1108_n
RARGPTCNEFTGQCH
>O15230_3287_n
QQNLGSVNVSTGCAP
>O15230_51_n
SLHPPYFNLAEGARI
>O15230_1958_n
CAPGFFGNPLVLGSS
>P11047_855_n
ECLKCIYNTAGFYCD
>P11047_876_n
FGNPLAPNPADKCKA
>P11047_1140_n
QARAHVENTERLIEI
>Q9UIQ6_284_n
FSYTDESNEKKYFAA
>Q9UIQ6_266_n
LKIEYSANISSSYYG
>P01130_674_n
CERTTLSNGGCQYLC
>P48357_1066_n
ELLKLEGNFPEENND
>Q99538_410_n
RHLYVLVNLCEKPYP
>P42702_481_n
NSVQEQRNVTIKGVE
>Q96FE5_226_n
VLRLRHLNINAIRDY
>Q96FE5_105_n
EELELNENIVSAVEP
>P07098_339_n
NVPIAVWNGGKDLLA
>Q9H0V9_73_n
TGSSSLWNLMGNAMV
>Q12907_312_n
NVDDPTGNFRSGPLT
>O95490_228_n
FNKERTRNIVKFDLR
>Q14392_271_n
LPRLIYLNLSNNLIR
>Q14392_207_n
THLNLSRNSLTCISD
>Q07954_1329_n
YRGKLLDNGALTSFE
>Q07954_918_n
RWLCDGDNDCGNSED
>Q07954_2620_n
RDGTCIGNSSRCNQF
>Q07954_4285_n
NNSTCTVNQGNQPQC
>Q07954_3939_n
AAPPTTSNRHRRQID
>Q07954_985_n
PLTQFTCNNGRCINI
>Q07954_1129_n
AWVCDGDNDCEDNSD
>Q07954_1556_n
CSHLCLINYNRTVSC
>O75581_794_n
VPNVGRANGLTIDYA
>O75581_1284_n
EDHSDELNCPVCSES
>Q14766_424_n
DKCQCPPNFTGKLCQ
>O60449_427_n
EVWIGLKNINIPTLF
>Q9HBG7_311_n
KSRDPYKNRVWVSSQ
>P49641_454_n
DFFNSRPNLHVQAQF
>P49641_52_n
SQISVLQNRIEQLEQ
>P49641_225_n
FFAKWWDNINVQKRA
>Q9Y2E5_169_n
LFALAGFNAHLGSRI
>Q16706_395_n
PETIHPGNVQSRARM
>Q16706_93_n
GPKSSQSNFSQGAGS
>Q16706_601_n
VLEKIIGNSAFLLIL
>O00754_407_n
RYERLSYNFLQVCNQ
>P46821_479_n
LIVWHPANPAEKIIR
>P48740_551_n
YDPNTFENDVALVEL
>P48740_283_n
LILFHSDNSGENRGW
>Q7Z7M0_1115_n
GDGISHCNRTCLEDC
>Q7Z7M0_2194_n
HDCNETQNCHDQPHG
>P08581_856_n
MISMGNENVLEIKGN
>P08581_1081_n
SSLIVHFNEVIGRGH
>P08581_1209_n
HRDLAARNCMLDEKF
>P08581_1171_n
DLRNFIRNETHNPTV
>O43451_287_n
WKTWPIFNRDTTPNG
>O43451_100_n
VNELERINCIPDQPP
>O43451_548_n
VSGCSTNNLNNPPFT
>Q5JRA6_1487_n
ASVSTKCNLEDQVKK
>Q5JRA6_1621_n
EEKREAANLRHKLLE
>Q5JRA6_746_n
AKRSKEKNPGNQGRQ
>P20774_129_n
AYLYARFNKIKKLTA
>Q9UNW1_317_n
AKVLEYLNDLKQYWK
>P22894_177_n
NSPFDGPNGILAHAF
>Q13201_226_n
SPTVILDNQVTYVPG
>Q9H8L6_710_n
SLSNDVKNVGRCCEA
>P11717_498_n
RHAEPEQNWEAVDGS
>P22897_324_n
VSLNPGKNAKWENLE
>Q9UBG0_1350_n
WQDNTAVNYSNWGPP
>Q9UBG0_1016_n
AQLVTITNPLEQAFI
>P33527_510_n
KLMNEILNGIKVLKL
>P21757_35_n
MTALLPPNPKNSPSL
>P43121_56_n
GLSQSQGNLSHVDWF
>Q99102_235_n
SFSPSVHNVTGTVSQ
>Q99102_1942_n
LLLSEEENASMAEVN
>Q9HC84_741_n
CPAGTFLNDAGACVP
>Q9HC84_100_n
FRFPGLCNYVFSEHC
>Q9HC84_1774_n
TTMSPLTNTTTSQGT
>Q02083_287_n
AWFRVETNYDHWKPA
>O15394_825_n
TIEIKVSNDIIQSKE
>Q9UI40_215_n
IVGSAVFNILFVIGM
>Q92859_418_n
IAENDVGNAQAGAQL
>Q92859_1193_n
TDTPIPRNSQDITPV
>Q92859_765_n
WTPPENQNIVVRGYA
>P08473_593_n
ITHGFDDNGRNFNKD
>O94856_805_n
EIRVQAENDFGKGPE
>O94856_361_n
GRLVCRANGNPKPTV
>P80188_59_n
YVVGLAGNAILREDK
>Q14112_337_n
GEPEEALNGHSSIDV
>P21452_238_n
GHQAHGANLRHLQAM
>Q8N0W4_49_n
QAQYPVVNTNYGKIR
>Q13224_1459_n
SNPCVPNNKNPRAFN
>Q8IW45_163_n
RDDALLRNVQGILEV
>Q15155_971_n
YGTVSSLNGEPEQGV
>O15118_103_n
RCPSCFYNLLNLFCE
>O15118_86_n
QLQTLKDNLQLPLQF
>O15118_106_n
SCFYNLLNLFCELTC
>Q92823_979_n
WDPPSHPNGILTEYT
>Q92823_444_n
EYGYLLANAFVNVLA
>Q92823_369_n
YWITAPQNLVLSPGE
>O60462_321_n
DDNGWTPNLDSNKEY
>O60462_436_n
VTDAPCSNMLGMLSG
>O14786_96_n
VFDGENENGHFRGKF
>O14786_667_n
FCHWEHDNHVQLKWS
>Q12908_318_n
YKKCHGKNKAEIPES
>P04629_202_n
TLKVQVPNASVDVGD
>Q9NRN5_320_n
DTPCPRENAEAAFVI
>Q9UBM4_48_n
FEVLPLRNDVLNPDN
>Q9UBM4_309_n
EDIRLDGNPINLSLF
>Q99572_25_n
VTRIQSMNYGTIKWF
>Q8NCC3_201_n
LVAHSMGNMYTLYFL
>P05121_190_n
LTRLVLVNALYFNGQ
>P05121_54_n
AQASKDRNVVFSPYG
>Q6UXH9_324_n
NSYVLSGNEKRTCQQ
>Q13219_914_n
KFVDMDLNLGSVYQY
>Q13219_1465_n
CRKDGTWNGSFHVCQ
>Q13219_1141_n
LHVLSCRNNPLIIPV
>Q08174_162_n
QIEVQDINDNTPNFA
>Q08174_164_n
EVQDINDNTPNFASP
>Q96NT5_411_n
LTASGIFNSLYPATL
>P42785_483_n
LEVRHMKNWIRDFYD
>Q8NBP7_513_n
KLVCRAHNAFGGEGV
>Q8NBP7_254_n
MRSLRVLNCQGKGTV
>P16284_187_n
EKNSRDQNFVILEFP
>P36955_60_n
KLAAAVSNFGYDLYR
>P22079_499_n
PLHTLFFNTWRMVKD
>P05164_434_n
ATELKSLNPRWDGER
>P05164_352_n
SEEPLARNLRNMSNQ
>P16112_2318_n
EWNDVPCNYHLPFTC
>P98160_4196_n
HLEGSGGNDAPGQYG
>P98160_957_n
PGHFSLTNAASTHTT
>P98160_1585_n
ACSQCQHNAAGEFCE
>P09619_219_n
SSINVSVNAVQTVVR
>P09619_354_n
TVLWFKDNRTLGDSS
>Q8NBL1_130_n
PDMEMVINVRDYPQV
>Q92508_885_n
NPQEYSSNCTEPFPN
>P01833_392_n
CLWEGAQNGRCPLLV
>P01833_34_n
EVNSVEGNSVSITCY
>Q8NHP8_173_n
MQEEMESNPDSPYWH
>Q8NHP8_482_n
MVRLMRYNDFLHDPL
>Q8IV08_317_n
ALLNVVDNARSFIYV
>O00469_165_n
HIGKRYLNSGGFIGY
>P55058_117_n
FYDGGYINASAEGVS
>O75051_91_n
KTGPEEDNKSCYPPL
>O75051_598_n
GIACAFGNLTEVEGQ
>O43157_1834_n
QGLWRRLNTLQHYKV
>O43157_2004_n
FDVQTSDNMDAVLLV
>Q9UIW2_1029_n
GSAPIIININRAQLT
>O15031_75_n
ATGPALDNKKCTPPI
>O15031_391_n
VLQRGGLNLTAVTVA
>O60486_1119_n
DLMEQCSNMQPKLML
>Q8TEM1_1362_n
AQEPFGANQTIIVAV
>Q7Z5L7_319_n
VLLHLEKNAIRSVDA
>Q7Z5L7_211_n
ADAGLPDNMFNGSSN
>Q9Y6A1_624_n
YLLRRRRNVHDLPQD
>P27169_91_n
KILLMDLNEEDPTVL
>Q15166_269_n
QLGTLVDNLTVDPAT
>Q15165_167_n
HELLPSVNDITAVGP
>P13686_39_n
GDWGGVPNAPFHTAR
>P10619_404_n
GDVDMACNFMGDEWF
>P10619_230_n
YYHGLLGNRLWSSLQ
>P04156_153_n
EDRYYRENMHRYPNQ
>P16471_516_n
YVEIHKVNKDGALSL
>P07225_633_n
PFSATPVNAFYNGCM
>P07225_365_n
KIEVQLKNEHTSKIT
>P07225_235_n
CPEGYRYNLKSKSCE
>P10586_1588_n
TCMRSQRNYMVQTED
>P23470_327_n
SAVRDSWNHDMTDFL
>P23470_1218_n
IMGYYRSNEFIITQH
>P08575_799_n
IQKLNIVNKKEKATG
>P08575_95_n
LDNASAFNTTGVSSV
>Q15262_245_n
IPVAQTKNINHRRFA
>P28827_141_n
GDPTRTWNRAELAIS
>Q13332_798_n
EYEMVITNLQPETAY
>Q13332_1059_n
LSWEFPDNYNSPTPY
>P23471_65_n
SPKQSPINIDEDLTQ
>Q12913_919_n
STTLGYYNGKLEPLG
>Q92626_895_n
GMTSLLMNSVYPREQ
>Q92626_964_n
TECMRDENESPIPCF
>Q92626_541_n
TTVEVGANVQLPCSS
>Q92626_295_n
MKTDSRLNLLDDGTL
>P20742_291_n
EEFSQQLNSNGCITQ
>P20742_989_n
NMVLFAPNIYVLNYL
>O00391_575_n
ALELESRNSTLDPGK
>O00391_539_n
KAHFSPSNIILDFPA
>O00391_485_n
WSSHNRVNARLAGAP
>P78509_1528_n
CIKPRTRNEGLIVQY
>P78509_3282_n
SARVTEANWETIQGG
>P78509_1953_n
IDGNNVNNPVMLLDT
>P78509_2268_n
LQEFLFSNSSNVGRY
>P07949_359_n
HDYRLVLNRNLSISE
>P07949_83_n
YRTRLHENNWICIQE
>Q9H310_166_n
EVVLFGINEFVLLHL
>Q9UBD6_203_n
TRILYRRNLEQSKER
>Q8WZ75_813_n
EGEETPRNSVSPMPR
>Q9HBX9_673_n
VIFILPINSALNPIL
>Q9HBX9_66_n
EDNCGDNNGWSLQFD
>P41440_186_n
RVSFSTLNYISLAFL
>Q9BZV2_250_n
KLNKGQLNSLKPSNV
>P21453_156_n
MKLHNGSNNFRLFLL
>O76082_460_n
LYPTVVRNMGVGVSS
>Q9Y694_57_n
ALPGAPANFSHQDVW
>P58743_447_n
LSAIVIVNLKGMFMQ
>Q15043_137_n
CTSENQENEENEQTE
>Q9Y6M7_406_n
GSGGSRENSTVDFSK
>P02743_129_n
GIAEFWINGTPLVKK
>P43007_252_n
EDLIRFFNSLNEATM
>P53794_699_n
RQVKVILNIGLFAVC
>P30531_66_n
GYAIGLGNVWRFPYL
>Q01959_157_n
LYVGFFYNVIIAWAL
>Q9Y345_537_n
ERKVNIENVADQGPG
>P31641_167_n
AHCNHSWNTPHCMED
>P48067_133_n
FPYLCYRNGGGAFMF
>Q14108_386_n
AAKRFQINIYVKKLD
>O75326_252_n
REDNPDKNPEAPLNV
>O75326_452_n
QEHSFAFNIMEIQPF
>O43556_377_n
ELRDMSKNREIAWPL
>Q9NXL6_83_n
TAVRVYVNSSSENLN
>Q9H173_124_n
KRLDINTNTYTSQDL
>O00241_99_n
VSELTKRNNLDFSIS
>O00241_100_n
SELTKRNNLDFSISI
>Q9Y3P8_92_n
EEVPLYGNLHYLQTG
>Q8IVB4_262_n
SIYSPKENPNAFDAA
>Q96DU3_292_n
YASVTHSNRETEIWT
>O94813_430_n
QTMHLAQNPFICDCH
>O94813_787_n
TLIDLSNNRISTLSN
>O94813_568_n
RKINFSNNKITDIEE
>O94813_664_n
STLNLLANPFNCNCY
>Q9H4F8_215_n
IKDSKLNNTNIRNSE
>Q9H4F8_217_n
DSKLNNTNIRNSEKV
>Q92673_347_n
FVTRHPINEYYIADA
>Q92673_367_n
FVCVSHSNNRTNLYI
>Q92673_408_n
TLVRYFANEPFADFH
>Q92673_1358_n
GDYSDEANCENPTEA
>Q8TCT8_308_n
VVWAVFRNEDRWAWI
>Q8TCT8_117_n
EAMLVVNNSVLFPPS
>Q9NY15_1812_n
ALASDLPNLGPLRTM
>Q9NY15_816_n
GFSGRFCNESMGDCG
>Q9NY15_1403_n
GDGSCVCNVGWQGLR
>Q9NY15_2393_n
DLELHASNATLLSAN
>Q8WWQ8_2326_n
MSFPSLTNFLTEVLA
>Q8WWQ8_2280_n
VDYGPRPNKSEMWDV
>Q8WWQ8_154_n
CETCADDNLFGPSCS
>P46977_549_n
VDNNTWNNTHISRVG
>P46977_665_n
PGFDRVRNAEIGNKD
>P08842_551_n
VPDQFSWNNFLWKPW
>P14410_1535_n
ADICGFFNNSEYHLC
>P14410_167_n
FKITDPNNRRYEVPH
>P14410_1161_n
MALEEEGNAHGVFLL
>P14410_1746_n
LYLSVQFNLNQTTLT
>Q8IWU5_166_n
EWVGLLKNSRFYNYT
>Q8IWU5_149_n
GKYLNEYNGSYVPPG
>Q8IWU6_132_n
TFAVYLNNTGYRTAF
>Q8IWU6_250_n
QHITPSYNYAPNMDK
>Q8IWU6_170_n
IKNSRFYNYTVCRNG
>Q8IWU6_240_n
QFSKLYPNASQHITP
>Q8NBJ7_24_n
GAWLKLGNGQATSMV
>Q9UH99_697_n
VELRILTNWGHPEYT
>Q9UGT4_177_n
GTANTSGNLSLTWHV
>Q6UWL2_143_n
RHGGRCVNTHGSFEC
>Q6UWL2_447_n
FSHATSFNFTTREQV
>Q8N3V7_291_n
NGLHLSQNREAQQSS
>Q16563_101_n
GVNICDVNWKDYVLI
>Q16563_96_n
FQPPPGVNICDVNWK
>Q9NUM4_156_n
TLNITNNNYYSVEVE
>Q9NUM4_154_n
TNTLNITNNNYYSVE
>P40200_32_n
KTVNTEENVYATLGS
>P40200_148_n
TADEWNSNHTIEIEI
>P40200_321_n
KEGIYITNEERKGKD
>P22105_4102_n
GNRERPLNVFCDMET
>P22105_2136_n
PDHKYKMNLYGFHGG
>P22105_447_n
RGRGRCENGVCVCNA
>P22105_3953_n
HDLVLHTNYTATVRG
>P22105_3900_n
PTQLRALNLTEGFAV
>Q9UP52_123_n
LVVSEDVNYEPDLDF
>P05543_148_n
KPLAKFLNDVKTLYE
>P00734_454_n
IYIHPRYNWRENLDR
>P04216_79_n
HTYRSRTNFTSKYNM
>P01266_2463_n
QKPANVLNDAQTKLL
>P01266_1584_n
SKVIFDANAPVAVRS
>Q02763_138_n
MTVDKGDNVNISFKK
>Q15399_325_n
YIYEIFSNMNIKNFT
>Q9NR97_772_n
SMLELHGNPFECTCD
>O60603_110_n
EHLDLSYNYLSNLSS
>O60603_667_n
VQELENFNPPFKLCL
>O15455_388_n
LKYLSLSNSFTSLRT
>O15455_620_n
KSLNLQKNLITSVEK
>O00206_176_n
EYFSNLTNLEHLDLS
>O00206_339_n
WQHLELVNCKFGQFP
>O00206_554_n
QVLDYSLNHIMTSKK
>O00206_530_n
QVLNMSHNNFFSLDT
>Q86T26_110_n
LPNANGSNVQLQLKF
>Q86T26_142_n
LHQMLKNNMASWNAV
>Q92545_855_n
EEEITLENPADVPVY
>Q9H330_528_n
RALNSAANNVYQYGR
>Q8NBN3_511_n
PNGNSKVNKAQEDDL
>Q0P6H9_147_n
KGNHDAFNIPSLDSI
>Q0P6H9_413_n
IFSVQENNHLSFDPL
>Q9Y275_267_n
QLAIPRENAQISLDG
>P25445_76_n
KARDCTVNGDEPDCV
>Q5JTV8_542_n
FLKVKFTNSNTPNSY
>Q5JTV8_373_n
QEFQNQMNQLKNKYQ
>O14656_81_n
LAKKIILNAVFGFIN
>O14773_552_n
VTGWGTPNFPALLKT
>P02788_539_n
GENKCVPNSNERYYG
>Q9Y210_849_n
DFHLNSFNNPPRQYQ
>Q9H1D0_129_n
HIAVVNQNMNLVRAL
>Q9H1D0_357_n
RPLKPRTNNRTSPRD
>Q9NQA5_448_n
VMRLTNTNGEVVPMS
>Q9NQA5_713_n
QNTLGHLNLGLNLSE
>O14817_17_n
KYLMFAFNLLFWLGG
>P35442_658_n
PCKDKTHNCHKHAEC
>P35442_993_n
KELVQTANSDPGIAV
>P35442_67_n
FDYIPPVNADDLSKI
>P35442_215_n
NVHLVFENSVEDILS
>P35442_793_n
AQIDTDNNGEGDACS
>O75954_112_n
FVYMDKVNENAKKDL
>Q9C0H2_190_n
AAIPFWRNTAVSLEV
>P22309_425_n
MTSEDLENALKAVIN
>P16662_302_n
FVQSSGENGVVVFSL
>P06133_434_n
NALKTVINDPLYKEN
>P36537_66_n
ASILFDPNDSSTLKL
>P36537_124_n
AINDIIRNFCKDVVS
>Q03405_208_n
GPILELENLPQNGRQ
>Q03405_183_n
PGSNGFHNNDTFHFL
>P07911_404_n
ETHATYSNTLYLADE
>Q93008_150_n
EIHRCIINNTHRLVE
>Q93008_356_n
NGKMNALNEVNKVIS
>Q93008_2250_n
SRMQSSINGNPPLPN
>Q93008_2453_n
VQSNETSNGYFLERS
>Q15904_303_n
NLTGSFWNDSFARLS
>P35968_402_n
NYTVILTNPISKEKQ
>P02774_260_n
PLAEDITNILSKCCE
>P47989_1325_n
CVTGVPENCKPWSVR
>Q03936_64_n
EQGKEPWNLKRHEMV
>P30443_90
YWDQETRNMKAHSQT
>P30443_101
HSQTDRANLGTLRGY
>P30443_110
GTLRGYYNQSEDGSH
>P30443_151
GKDYIALNEDLRSWT
>P30443_198
GLRRYLENGKETLQR
>P21589_35
ELTILHTNDVHSRLE
>P21589_53
EDSSKCVNASRCMGG
>P21589_77
QIRRAEPNVLLLDAG
>P21589_106
AEVAHFMNALRYDAM
>P21589_117
YDAMALGNHEFDNGV
>P21589_306
NVISSHGNPILLNSS
>P21589_311
HGNPILLNSSIPEDP
>P21589_325
PSIKADINKWRIKLD
>P21589_333
KWRIKLDNYSTQELG
>P21589_359
SCRFRECNMGNLICD
>P21589_390
HVSMCILNGGGIRSP
>P21589_402
RSPIDERNNGTITWE
>P21589_403
SPIDERNNGTITWEN
>P21589_410
NGTITWENLAAVLPF
>P21589_499
VYKVILPNFLANGGD
>P21589_503
ILPNFLANGGDGFQM
>P21589_526
DSGDQDINVVSTYIS
>Q15758_163
GAASAAINASVGAAG
>Q15758_212
STTYEERNITGTRVK
>Q15758_20
AAAEPTANGGLALAS
>Q15758_52
VRRCLRANLLVLLTV
>Q15758_174
GAAGSAENAPSKEVL
>Q15758_190
SFLDLARNIFPSNLV
>Q15758_195
ARNIFPSNLVSAAFR
>Q15758_230
GQEVEGMNILGLVVF
>Q15758_260
ELLIRFFNSFNEATM
>Q15758_263
IRFFNSFNEATMVLV
>P22303_296
PPGGTGGNDTELVAC
>P22303_381
APGFSKDNESLISRA
>P22303_495
IPLDPSRNYTAEEKI
>P22303_118
FEGTEMWNPNRELSE
>P22303_120
GTEMWNPNRELSEDC
>P22303_131
SEDCLYLNVWTPYPR
>P22303_181
RTVLVSMNYRVGAFG
>P22303_201
GSREAPGNVGLLDQR
>P22303_217
ALQWVQENVAAFGGD
>P22303_264
VLQSGAPNGPWATVG
>P22303_314
RPAQVLVNHEWHVLP
>P22303_348
DTPEALINAGDFHGL
>P22303_437
SDVVGDHNVVCPVAQ
>P22303_513
RLMRYWANFARTGDP
>P22303_521
FARTGDPNEPRDPKA
>Q04826_110
RNLRGYYNQSEAGSH
>Q04826_94
ETQISKTNTQTYRES
>Q04826_104
TYRESLRNLRGYYNQ
>Q04826_138
GRLLRGHNQYAYDGK
>Q04826_151
GKDYIALNEDLRSWT
>P16444_279
ISCTNKANLSQVADH
>P16444_332
IAELLRRNWTEAEVK
>P16444_57
RLQDERANLTTLAGT
>P16444_37
SPVIDGHNDLPWQLL
>P16444_48
WQLLDMFNNRLQDER
>P16444_49
QLLDMFNNRLQDERA
>P16444_67
TLAGTHTNIPKLRAG
>P16444_91
YTPCDTQNKDAVRRT
>P16444_171
LTLTHSCNTPWADNW
>P16444_177
CNTPWADNWLVDTGD
>P16444_204
QRVVKELNRLGVLID
>P16444_247
SVCASRRNVPDDVLR
>P16444_266
TDSLVMVNFYNNYIS
>P16444_269
LVMVNFYNNYISCTN
>P16444_270
VMVNFYNNYISCTNK
>P31371_79
FHLEIFPNGTIQGTR
>P31371_9
APLGEVGNYFGVQDA
>P31371_21
QDAVPFGNVPVLPVD
>P31371_119
SGLYLGMNEKGELYG
>P31371_143
FREQFEENWYNTYSS
>P02679_334
DKFFTSHNGMQFSTW
>P02679_78
DILHQVENKTSEVKQ
>P02679_9
SWSLHPRNLILYFYA
>P02679_33
AYVATRDNCCILDER
>P02679_95
KAIQLTYNPDESSKP
>P02679_103
PDESSKPNMIDAATL
>P02679_141
RYLQEIYNSNNQKIV
>P02679_143
LQEIYNSNNQKIVNL
>P02679_144
QEIYNSNNQKIVNLK
>P02679_149
SNNQKIVNLKEKVAQ
>Q8TBM8_327
VEEDYVTNIRNNCWK
>Q8TBM8_20
EIAREALNAGNREKA
>Q8TBM8_23
REALNAGNREKAQRF
>Q8TBM8_53
LLEIIMKNGSTAGNS
>Q8TBM8_59
KNGSTAGNSPHCRKP
