# Supplementary material for: ProtDCal: A program to compute general-purpose-numerical descriptors for sequences and 3D-structures of proteins
Source: BMC Bioinformatics. 2015 May 16;16:162. doi: 10.1186/s12859-015-0586-0 (PMC4432771; doi:10.1186/s12859-015-0586-0)
Supplement: Additional file 7: — List of sequence windows in the training and test sets used for the study of N-linked glycosylation. [file 12859_2015_586_MOESM7_ESM.zip › glyco-2134-class]

P01912_106	n
P08195_141	n
P30939_41	n
P01023_483	n
P01023_680	n
P01011_181	n
O94911_185	n
O94911_1052	n
P78363_1799	n
P78363_344	n
P78363_183	n
Q8IUA7_387	n
Q8IUA7_1469	n
Q8IUA7_163	n
Q8IUA7_1328	n
O95477_1909	n
O95477_1185	n
O95477_1271	n
O95477_1852	n
Q8N139_109	n
Q8N139_1472	n
Q8N139_1569	n
O95342_1097	n
Q9UNQ0_299	n
Q9UNQ0_154	n
Q9H221_568	n
Q9H221_82	n
Q9BYF1_90	G
Q9BYF1_638	n
Q9BYF1_277	n
P12821_445	G
P12821_54	G
P12821_509	G
P12821_523	n
P12821_665	n
Q04771_119	n
O14672_267	G
O14672_304	n
P78536_518	n
P78536_269	n
Q9BZ11_231	G
Q9BZ11_645	n
Q8IUX7_725	n
P43652_386	n
P43652_389	n
O00468_1556	n
O00468_796	n
P02768_291	n
P02768_154	n
Q07075_302	n
P15144_823	n
P15144_667	n
P15144_682	n
P15144_755	n
P15144_842	n
P15144_633	n
P04745_316	n
P04745_438	n
P04745_61	n
P04745_423	n
P04746_408	n
P54802_409	n
Q8NI99_58	G
Q9Y5C1_296	G
Q9Y5C1_115	G
Q9Y5C1_48	n
Q4KMQ2_802	n
Q4KMQ2_326	n
Q6IWH7_274	n
Q6IWH7_628	n
Q6IWH7_147	n
Q9H6X2_184	G
Q9H6X2_434	n
Q9H6X2_202	n
P19801_538	G
Q63HQ0_247	G
Q63HQ0_47	n
Q63HQ0_274	n
Q9HDC9_307	n
P51693_551	G
P04114_3465	G
P04114_3109	n
P04114_4073	n
P04114_1740	n
P04114_1869	n
P04114_4355	n
P05090_58	n
O95445_72	n
P29972_208	n
P51690_322	n
P51689_347	G
P51689_154	n
Q13510_259	G
P07307_266	n
Q92484_222	G
Q92484_243	n
Q92484_209	n
P17405_438	n
P17405_448	n
Q9BXN1_210	n
Q9BXN1_274	n
P05026_234	n
P54709_240	G
P18850_138	n
P18850_447	n
P18850_502	n
P18850_345	n
Q7Z3C6_250	n
Q6UY14_490	G
O75882_1259	G
O75882_349	n
O75882_613	n
P02730_880	n
Q9NY97_219	n
Q9NY97_190	n
O60242_1375	n
O60242_1352	n
O60242_61	n
O60242_1442	n
O60242_828	n
P23560_83	n
P23560_187	n
P08236_173	G
P08236_502	n
P08236_588	n
P13497_738	n
P13497_555	n
Q96DR5_202	n
Q8TDL5_325	n
P38398_714	n
P38398_1819	n
P38398_961	n
Q96G97_88	G
Q10588_165	n
Q10589_92	G
O00478_451	n
Q13410_193	n
P43251_420	n
Q9NR16_52	n
Q86VB7_445	n
P02745_139	n
P02745_108	n
P00736_456	n
P00736_565	n
P00736_636	n
Q9NZP8_193	n
P09871_64	n
P09871_149	n
P04003_506	G
P04003_221	G
P04003_528	G
P04003_258	n
Q9NY47_751	n
Q9NY47_328	n
P19022_531	n
P55285_399	G
P55285_49	n
P55285_193	n
P55285_482	n
Q9BY67_230	n
Q9BY67_317	n
Q8NFZ8_203	n
O75493_40	n
O75493_170	n
O75493_275	n
P23280_261	n
Q8IU99_41	n
Q16602_76	n
Q16602_442	n
P41180_178	n
P07858_38	n
P07858_49	n
Q9UBX1_440	G
Q9UBX1_189	n
P08311_84	n
P07711_179	n
O60911_221	G
P08185_176	G
P08185_62	n
Q9UI42_271	n
Q96IY4_350	n
O75976_879	n
O75976_735	n
O75976_368	n
O75976_597	n
O75976_408	n
P14384_21	G
Q9Y646_179	G
Q9Y646_94	n
Q6YHK3_419	G
Q6YHK3_165	n
Q6YHK3_1295	n
P08571_307	n
P08571_226	n
Q99467_240	n
Q99467_585	n
P29016_193	n
P29016_297	n
P20273_621	n
P20273_428	n
P28906_36	n
P06729_275	n
P20138_209	n
P09693_156	n
P29965_109	n
P16070_328	n
P16070_94	n
P16070_671	n
P09326_104	G
P01730_258	n
P01730_55	n
P13987_95	n
P08962_130	G
Q07108_47	n
P33681_207	G
P48960_357	G
P48960_384	n
P48960_33	n
P48960_413	n
Q9HBB8_181	n
Q9HBB8_436	n
P13688_378	G
P13688_197	n
P13688_153	n
P31997_111	n
P40199_224	G
P06731_397	n
P08861_103	n
P00450_529	n
Q6ZMG9_285	n
Q6ZMG9_161	n
P00751_354	n
P05156_536	G
P05156_478	n
P08603_529	G
P08603_1095	n
P13569_1224	n
P13569_722	n
P13569_597	n
Q13231_81	n
P06276_269	G
Q5QGZ9_210	n
Q9UHP7_19	n
Q14CN2_144	n
Q9UQC9_718	n
Q9UQC9_407	n
Q9UQC9_189	n
Q9UQC9_292	n
Q9UQC9_518	n
P51797_817	n
P51797_505	n
P51797_352	n
O96005_295	G
P10909_103	G
P10909_363	n
P23946_191	n
Q96KN2_488	n
Q6P4Q7_684	n
Q6P4Q7_727	n
Q9P232_460	n
Q8IWV2_782	n
Q8IWV2_954	n
Q12860_472	n
P02452_705	n
P02458_1264	n
P06681_254	n
P0C0L4_424	n
P0C0L4_1227	n
P0C0L4_327	n
P0C0L4_64	n
P01031_1663	n
P01031_500	n
P01031_706	n
P01031_1061	n
P01031_658	n
A6NMZ7_288	G
A6NMZ7_198	G
A6NMZ7_1450	n
A6NMZ7_281	n
A6NMZ7_604	n
A6NMZ7_1277	n
A6NMZ7_1649	n
P12111_2159	n
P12111_3150	n
P12111_1792	n
P12111_202	n
P12110_140	G
P12109_979	n
Q99715_2571	n
Q99715_1660	n
Q05707_834	n
Q9UMD9_1421	G
P49747_415	n
P49747_338	n
P49747_652	n
P22792_518	G
P22792_408	n
P20023_623	G
P20023_800	n
Q68CJ9_296	n
O75629_196	n
P54107_180	n
P15509_268	n
P07333_385	n
P07333_862	n
Q99062_134	G
Q99062_207	n
P13611_272	n
P13611_837	n
P13611_1606	n
P13611_3100	n
Q6UVK1_2221	n
P29279_225	G
P29279_198	n
Q8WWI5_67	n
Q8WWI5_81	n
Q8IWA5_28	n
Q8IWA5_389	n
Q8IWA5_458	n
P30825_61	n
P30825_163	n
O60494_1445	n
O60494_1595	n
O60494_3381	n
O60494_2496	n
O60494_2413	n
O60494_3483	n
O60494_950	n
O60494_987	n
O60494_1137	n
O76096_115	G
O76096_65	n
O76096_31	n
P08174_324	n
P28067_160	n
Q9UGM3_1889	G
Q9UGM3_2093	n
Q9UGM3_737	n
Q9UGM3_2003	n
P28068_74	n
P24855_76	n
Q8NFT8_90	n
Q8NFT8_441	n
Q8NFT8_55	n
O00115_343	n
O00115_275	n
P49184_184	n
P09172_361	n
Q9H4A9_90	n
Q9H4A9_290	n
Q8N608_107	n
Q9UHL4_50	G
P27487_520	G
P27487_430	n
P27487_169	n
P27487_103	n
P42658_123	n
P42658_92	n
P01903_143	G
Q02487_392	G
Q02487_349	n
Q02413_503	n
Q02413_180	n
P32926_188	n
P32926_314	n
Q14126_658	n
Q14126_1000	n
Q14126_138	n
Q8IVF4_1535	n
Q8IVF4_1369	n
P42892_270	G
P42892_554	n
Q16610_308	n
Q16610_354	n
Q9BZQ6_343	n
Q9BZQ6_875	n
Q9BZQ6_66	n
P00533_413	G
P00533_1194	n
P00533_1116	n
P00533_153	n
P17813_423	n
P17813_444	n
Q9GZR5_264	n
Q8N766_518	n
Q9Y6C2_662	n
Q9BXX0_1021	n
Q9BXX0_540	n
P14625_107	G
P22413_643	G
P22413_285	G
Q6UWV6_267	G
Q6UWV6_31	n
Q6UWV6_402	n
P49961_73	G
P49961_8	n
P49961_275	n
Q9UNN8_136	G
P29320_260	n
Q6P179_650	n
Q6P179_103	n
Q6P179_501	n
Q9NZ08_739	n
Q15303_174	G
Q15303_1108	n
Q15303_1281	n
P04626_360	n
Q7Z2K6_486	n
O00748_111	G
O00748_497	n
O00748_276	n
Q6UWW8_212	n
P23141_162	n
P00488_687	n
P00488_219	n
P00488_208	n
P00488_255	n
P00488_546	n
P05160_272	n
Q5VUB5_482	n
P12259_821	G
P12259_1703	G
P12259_745	n
P12259_1698	n
P12259_752	n
P00451_1621	n
P00451_1278	n
P00451_609	n
Q9NYQ8_1782	n
Q9NYQ8_409	n
Q9NYQ8_2440	n
Q14517_3716	G
Q14517_475	n
Q14517_1133	n
Q14517_2628	n
Q14517_2325	n
Q14517_2583	n
Q14517_1748	n
Q14517_4029	n
Q14517_3676	n
P23142_544	n
P98095_681	n
P98095_387	n
P98095_43	n
P35555_1067	G
P35555_1157	n
P35555_1640	n
P35555_1324	n
P35555_2354	n
P35555_778	n
P35555_615	n
P35555_1650	n
P35555_2734	n
P35555_2583	n
P35555_1298	n
P35555_1698	n
P35555_558	n
P35556_2740	n
P35556_2340	n
P35556_1968	n
P35556_155	n
P35556_2851	n
P35556_2403	n
P35556_2173	n
P35556_1745	n
P12318_159	n
Q9Y6R7_5047	n
Q9Y6R7_2215	n
Q9Y6R7_740	n
Q9Y6R7_1504	n
P12319_99	G
P12314_206	n
P02771_319	n
P11362_77	n
P11362_234	n
Q14314_286	n
Q14314_350	n
Q14314_403	n
Q03591_149	n
Q03591_125	n
Q02985_168	n
P36980_157	n
P02671_700	n
P02671_288	n
P02671_811	n
P02675_273	n
P02751_1580	n
P02751_1297	n
P02751_1219	n
P02751_2195	n
O95302_82	n
O95302_411	n
O43155_631	n
O43155_597	n
O43155_500	n
O43155_309	n
P36888_484	n
Q06828_353	n
Q06828_282	n
Q04609_76	G
P15328_201	G
Q9P2B2_618	G
Q5SZK8_276	n
P23945_431	n
Q12841_117	n
Q495W5_443	G
Q495W5_317	n
Q495W5_153	n
Q8IWF2_90	n
Q8IWF2_349	n
Q8IWF2_308	n
P34059_407	n
P34059_289	n
Q14697_523	n
Q14393_439	n
Q14393_214	n
P56159_330	n
Q92820_307	G
P36269_297	n
P36269_204	n
P36269_303	n
Q68CQ7_257	n
O94923_225	G
O94923_245	n
P04062_309	G
P04062_273	n
Q86SR1_499	n
Q86SR1_257	n
Q86SR1_498	n
Q86SR1_465	n
Q3T906_551	n
P15586_480	G
P15586_449	G
P15586_210	n
Q8NBJ4_109	G
Q86XS8_112	n
Q86SQ4_491	n
Q86SQ4_695	n
Q86SQ4_1201	n
Q86SQ4_518	n
Q8IZF2_398	n
Q8IZF2_1314	n
Q8IZF2_1315	n
Q8IZF2_1279	n
Q8IZF2_1324	n
Q8IZF2_1337	n
Q8IZF2_248	n
Q99795_200	n
P35052_349	n
Q14956_534	n
Q14956_372	n
P40197_51	G
P40197_108	n
Q9HCN6_236	n
P12544_170	G
P10144_132	n
P10144_78	n
P42262_185	n
P42262_862	n
P48058_258	G
Q13002_65	n
P42261_63	G
P42261_95	n
P42261_176	n
P42261_432	n
P42261_210	n
Q92896_677	G
P11166_34	n
Q9ULI3_1301	n
Q9ULI3_314	n
P05981_254	n
P06865_518	n
P07686_190	G
P07686_68	n
Q04756_290	G
P26927_421	n
Q68CP4_564	n
Q9Y251_200	G
P00738_335	n
P00738_287	n
P04196_125	G
P04196_202	G
Q9Y4L1_77	n
Q96F46_714	n
P17936_136	G
Q9UMF0_789	n
P13598_187	G
P27352_54	n
P08069_784	n
P08069_846	n
P08069_728	n
P08069_209	n
P01876_144	G
P01861_269	n
P01861_205	n
Q969P0_463	G
Q14623_161	n
Q14623_112	n
Q96PD4_65	n
Q9NPH3_209	G
Q9NPH3_239	n
Q9NPH3_471	n
P27930_301	n
Q9HBE5_73	G
P14784_149	G
P31785_84	G
P31785_306	n
P08887_342	n
P08887_155	n
P08887_325	n
P16871_233	n
P16871_295	n
P40189_98	n
P40189_569	n
P40189_213	n
P40189_687	n
P05112_62	G
Q9BZV3_956	G
Q9BZV3_953	n
Q9BZV3_1063	n
Q9BZV3_518	n
Q9BZV3_374	n
P17181_395	n
P48551_468	n
P06213_242	G
P06213_489	n
P06213_376	n
P06213_257	n
P06213_1073	n
P48549_446	n
Q9UKX5_569	n
Q9UKX5_53	n
Q9UKX5_173	n
Q9UKX5_779	n
Q9UKX5_95	n
P56199_100	G
P56199_644	n
P56199_939	n
P13612_813	G
P13612_194	n
Q13683_892	n
P17301_728	n
P17301_732	n
P17301_752	n
P17301_764	n
P08648_672	G
P11215_1062	n
P11215_801	n
P11215_692	n
P23229_580	n
P23229_402	n
P23229_927	n
P23229_478	n
P20701_232	n
P20701_885	n
P20702_296	n
P06756_789	n
P06756_940	n
P05556_269	G
P05556_417	G
P05556_366	n
P16144_540	n
P16144_218	n
P16144_1579	n
P16144_850	n
Q9H0X4_27	n
Q9H0X4_101	n
P05106_125	G
Q14624_207	G
Q14624_806	n
Q14624_401	n
Q06033_572	n
Q06033_69	n
Q14643_145	n
Q14643_873	n
Q14643_1274	n
Q14643_2719	n
Q9Y624_147	n
P57087_93	n
Q9BX67_198	G
Q6NSJ0_42	n
Q6NSJ0_557	n
Q8IZA0_125	n
Q8IZA0_510	n
Q8IZA0_405	n
P29622_157	G
P16389_74	n
Q86W47_123	n
O00180_318	n
O00180_238	n
O00180_211	n
O00180_101	n
O00180_99	n
O00180_87	n
Q12809_1050	n
Q12809_714	n
Q12809_45	n
Q12809_1024	n
Q7Z4H8_61	G
O60938_152	n
Q96J84_147	n
P10721_283	G
P10721_819	n
P10721_945	n
Q92876_20	n
P32004_792	n
P00709_76	n
P25391_800	n
P25391_854	n
P25391_2286	n
P25391_2303	n
P25391_1498	n
P25391_636	n
P25391_1406	n
Q16363_810	G
Q16363_1665	n
Q16363_315	n
Q16363_87	n
P24043_914	n
P24043_1979	n
P24043_3003	n
P24043_651	n
P24043_2809	n
P24043_2820	n
P24043_1986	n
P55268_1348	G
P55268_71	n
P55268_1290	n
P55268_315	n
P55268_1249	n
P07942_1625	n
P07942_1085	n
P07942_728	n
O15230_3107	G
O15230_143	n
O15230_417	n
O15230_163	n
O15230_1974	n
O15230_3362	n
P11047_1287	n
P11047_1233	n
P18428_429	n
Q9UIQ6_184	G
P48357_397	G
P48357_624	G
P48357_56	G
P48357_276	G
P48357_718	n
P48357_1006	n
P19256_94	G
Q08380_398	G
Q99538_211	n
Q99538_263	n
Q96FE5_592	n
Q96FE5_526	n
Q96FE5_117	n
P07098_269	n
P07098_100	n
P06858_281	n
P54317_65	n
Q99677_243	n
Q99677_359	n
O95490_249	n
O95490_460	n
O95490_1367	n
Q07954_446	G
Q07954_805	n
O75581_596	n
O75581_653	n
O75581_88	n
O75581_1011	n
Q14766_933	n
Q14766_1050	n
Q14766_1204	n
Q14766_1703	n
Q14766_1220	n
P51884_160	G
P51884_100	n
O60449_1245	n
O60449_1065	n
O60449_1212	n
Q9Y6Y9_114	G
Q9Y6Y9_26	G
P14151_271	n
Q9HBG7_540	n
Q9HBG7_134	n
Q9HBG7_452	n
P16109_97	n
P16109_716	n
P16109_72	n
P16109_252	n
Q9Y5Y7_49	n
P49641_257	n
Q9Y2E5_249	n
Q9Y2E5_734	n
Q16706_1064	n
Q16706_750	n
O00754_152	n
O00754_832	n
O00754_541	n
O00754_133	n
P20916_106	G
Q969L2_99	n
P46821_1715	n
P46821_364	n
P46821_2444	n
P46821_1848	n
P46821_360	n
Q4ZIN3_485	n
Q4ZIN3_165	n
O43462_349	n
Q9GZU1_19	n
P15529_128	n
Q8NFP4_307	n
Q8NFP4_220	n
Q8NFP4_235	n
Q8NFP4_747	n
Q7Z7M0_1600	n
Q12866_954	n
P08581_454	n
P08581_930	n
P08581_393	n
P08581_36	n
P08581_704	n
P55083_234	n
Q08431_329	G
O43451_1069	n
O43451_1404	n
Q5JRA6_1664	n
Q5JRA6_1236	n
Q5JRA6_628	n
Q5JRA6_1449	n
P03956_355	n
P03956_265	n
Q13201_1012	n
Q13201_1196	n
Q13201_745	n
Q13201_465	n
Q13201_680	n
Q9H8L6_845	G
Q9H8L6_493	n
P11717_2027	n
P11717_716	n
P22897_29	n
P22897_458	n
P22897_104	n
P22897_1089	n
P22897_768	n
P33527_425	n
P21757_89	n
P43121_288	n
P43121_300	n
P15941_1245	n
Q99102_1669	n
Q99102_1641	n
Q99102_1925	n
Q8TAX7_86	n
Q9HC84_599	n
Q9HC84_217	n
Q9HC84_5565	n
Q9HC84_5051	n
Q9HC84_654	n
Q9HC84_694	n
Q9HC84_647	n
Q9HC84_941	n
Q9HC84_1208	n
Q02083_37	G
P17050_201	G
P17050_48	n
P17050_299	n
Q9Y3Q0_111	G
Q9Y3Q0_114	n
Q9Y3Q0_252	n
Q9Y3Q0_338	n
Q9Y3Q0_59	n
O15394_419	n
O15394_647	n
P13591_677	n
Q92859_1207	n
P08473_614	n
P08473_494	n
P08473_738	n
P08473_716	n
P08473_392	n
O94856_760	n
O94856_949	n
O94856_446	n
Q92542_612	G
Q92542_200	n
Q14112_658	n
Q14112_561	n
Q14112_746	n
P21452_311	n
Q8N2Q7_226	n
Q8N2Q7_621	n
Q8N0W4_221	n
Q14957_695	n
Q13224_336	n
Q99784_313	n
Q99784_416	n
Q15155_369	n
O15118_931	n
O15118_925	n
P61916_58	G
Q15818_193	n
Q15818_405	n
Q68D85_208	G
Q92823_276	G
Q92823_946	n
Q92823_1072	n
Q92823_436	n
Q92823_83	n
Q92823_619	n
O60462_647	n
O60462_71	n
O14786_598	n
O14786_309	n
Q12908_183	n
Q16620_188	n
Q9H488_82	n
Q8WWZ8_299	n
Q9NRN5_248	G
Q9NRN5_378	n
Q9NRN5_336	n
P30559_325	n
P56373_290	G
P56373_185	n
Q99571_184	G
Q99572_187	G
Q99572_16	n
Q99572_194	n
Q32P28_277	n
Q13093_433	G
Q13093_100	n
Q13093_247	n
Q96RD7_411	n
Q13219_1323	G
Q13219_964	n
Q13219_1577	n
Q13219_312	n
P25116_417	n
P55085_304	n
Q08174_818	G
Q08174_71	n
Q08174_1001	n
P42785_47	G
P42785_426	n
P42785_463	n
Q9UHG3_381	n
Q9NZQ7_35	n
P16284_151	G
P16284_680	n
P11678_296	n
P11678_708	n
P11678_464	n
P11678_192	n
P22079_527	n
P05164_492	n
P98160_4068	G
P98160_1318	n
P98160_658	n
P98160_3279	n
P23219_309	n
P23219_374	n
P23219_381	n
P09619_215	G
P09619_371	n
P09619_45	n
P07585_278	n
P07585_160	n
P07585_90	n
P80108_659	G
P80108_176	n
P80108_302	n
P80108_349	n
Q92508_2416	n
Q92508_2092	n
Q92508_2145	n
Q92508_1332	n
P01833_429	n
Q9UKJ1_255	n
Q6P4A8_95	n
Q8NHP8_88	G
P00747_521	n
Q02809_251	n
O60568_63	G
O00469_477	n
O00469_223	n
O00469_605	n
P55058_143	G
O75051_112	n
O75051_742	n
O75051_764	n
O75051_1421	n
O43157_1330	G
O43157_939	n
O43157_1992	n
O43157_1183	n
O43157_96	n
O43157_2096	n
Q9UIW2_77	G
Q9UIW2_1212	n
Q9UIW2_1183	n
Q9UIW2_1092	n
Q9UIW2_1514	n
O15031_1068	n
Q9Y4D7_745	n
O60486_573	n
O60486_931	n
Q01453_41	G
Q8TEM1_29	n
Q8TEM1_1238	n
Q7Z5L7_299	G
Q7Z5L7_556	n
Q7Z5L7_343	n
Q7Z5L7_130	n
Q7Z5L7_327	n
P27169_60	n
P27169_41	n
Q15166_132	n
Q15165_198	n
Q15165_286	n
Q15063_62	n
Q15063_22	n
Q15063_645	n
Q15063_181	n
Q15063_482	n
P11117_267	G
P15309_269	n
P05186_323	n
P05186_300	n
P23284_142	n
P50897_276	n
P02812_66	n
P51888_360	n
P51888_111	n
P13727_138	n
Q92954_1091	n
Q92954_1203	n
P01236_120	n
P04070_139	G
P07225_188	n
P07988_129	G
Q13308_175	G
P10586_966	G
P10586_460	n
P10586_283	n
P23470_975	n
P23470_717	n
P23470_156	n
P08575_468	n
P08575_677	n
P08575_349	n
Q15262_247	n
Q15262_698	n
P28827_789	n
P28827_1266	n
Q13332_161	n
Q13332_474	n
Q13332_1629	n
Q13332_1270	n
P23471_317	n
P23471_376	n
P23471_480	n
P23471_1750	n
Q12913_628	n
Q12913_666	n
P15151_313	n
Q6UX71_114	n
Q92626_261	n
Q92626_1253	n
Q92626_749	n
P20742_1249	n
O00391_284	n
P78509_2418	n
P78509_1977	n
P78509_1077	n
P78509_1969	n
P07949_1092	n
P07949_336	n
P07949_579	n
P07949_394	n
Q96CC6_458	n
Q8TEB7_408	n
P07998_55	n
P04843_190	n
P04844_106	G
P04844_492	n
Q96P16_18	n
Q9BZR6_304	n
Q9HBX9_423	n
Q9HBX9_618	n
Q9HBX9_257	n
P21453_357	n
Q08357_280	n
Q96BU1_203	n
Q4U2R8_184	n
P58743_638	n
Q99808_48	G
Q14542_48	G
Q14542_86	n
Q969I6_190	n
Q969I6_199	n
Q969I6_83	n
Q15043_201	n
Q9Y6M7_369	n
P35542_105	n
P02743_51	G
P02743_200	n
P53794_614	n
P53794_583	n
Q01959_188	G
Q01959_558	n
Q01959_82	n
Q9Y345_145	n
P31641_74	n
Q14108_206	G
Q8WTV0_107	n
Q8WTV0_54	n
P47872_72	G
P47872_120	n
Q9UBV2_669	n
O75326_157	G
Q92854_207	n
Q12884_742	n
P50454_66	n
Q12874_485	n
P35247_90	G
P35247_179	n
Q16585_15	n
Q11201_303	n
Q11201_296	n
Q11201_304	n
Q9Y274_146	n
P21815_182	G
P21815_172	n
P21815_232	n
Q9HAT2_107	n
Q9Y286_242	n
Q9P1W8_309	n
Q8IVB4_511	n
Q96DU3_31	n
O94813_964	n
Q9H4F8_44	n
Q9H4F8_340	n
Q92673_2076	G
Q92673_1781	n
Q92673_606	n
Q92673_437	n
Q92673_1246	n
P51688_24	n
P51688_274	n
O43291_156	n
P09486_223	n
Q9Y5Y6_212	n
Q9Y5Y6_405	n
Q9NY15_2347	G
Q9NY15_2290	n
Q9NY15_2334	n
Q8WWQ8_1028	n
Q687X5_117	n
Q687X5_51	n
Q8TCJ2_714	n
P14410_99	G
P14410_1581	n
P14410_1799	n
P14410_1501	n
P14410_166	n
P14410_1783	n
P14410_895	n
P14410_1354	n
P14410_1603	n
P14410_942	n
P14410_115	n
Q8IWU5_796	n
Q8IWU5_595	n
Q8IWU5_397	n
Q8IWU6_772	n
Q8IWU6_64	n
Q8NBJ7_217	n
Q8NBK3_287	n
Q8NBK3_317	n
Q9UGT4_436	n
Q6UWL2_439	n
Q6UWL2_542	n
Q16563_221	n
Q16563_212	n
Q16563_185	n
Q9NUM4_183	G
Q9NUM4_28	n
Q9NUM4_155	n
Q9NYV8_87	n
Q9NYV8_24	n
P40200_146	n
Q7Z7G0_892	n
Q7Z7G0_983	n
Q7Z7G0_204	n
Q7Z7G0_73	n
P01848_76	n
P20061_176	n
P20061_337	n
P20061_285	n
P22105_624	n
P22105_4094	n
P24821_184	G
P24821_640	n
P24821_2190	n
Q14186_11	n
Q14186_286	n
Q9UP52_339	G
P05543_253	G
P05543_165	G
P00734_155	n
P01266_76	G
P01266_2013	G
P01266_2353	n
P01266_2669	n
Q02763_596	G
Q02763_797	n
Q02763_1011	n
Q8TB96_565	n
Q8TB96_371	n
Q15399_625	n
Q15399_124	n
Q9NR97_443	n
Q9NR97_517	n
Q9NR97_680	n
Q9NR97_97	n
Q9NR97_112	n
Q9NR97_594	n
O60603_561	n
O60603_534	n
O60603_258	n
O15455_507	G
O15455_105	n
O15455_568	n
O15455_373	n
O15455_109	n
O15455_323	n
O15455_608	n
O00206_468	n
Q86T26_336	n
Q92545_290	n
Q92545_697	n
Q92545_1184	n
Q92545_1681	n
Q92545_185	n
Q92545_947	n
Q9H813_266	n
Q8NBN3_91	n
Q9HD45_508	n
Q7Z7H5_117	G
Q6ZUK4_134	n
Q6ZUK4_200	n
Q6ZUK4_344	n
Q0P6H9_191	n
Q0P6H9_156	n
Q9Y275_124	G
P48023_76	n
P23510_157	n
P23510_10	n
P25445_326	n
Q5JTV8_575	n
O14656_68	n
O14773_210	G
P02788_642	G
P02788_44	n
P02788_71	n
Q9Y210_712	n
Q9NQA5_653	n
Q15661_214	n
O60635_55	n
P35442_1069	G
P35442_299	n
Q9C0H2_351	n
P01733_71	n
P22309_358	n
P35503_201	n
O60656_292	G
P16662_322	n
P16662_418	n
P06133_213	n
P36537_164	n
Q03405_255	G
P07911_575	n
Q93008_2544	n
Q93008_748	n
Q93008_1402	n
Q93008_2527	n
Q93008_2310	n
Q93008_716	n
Q93008_349	n
Q15849_415	n
Q15904_88	n
O43915_185	G
O43915_155	G
P49767_167	n
P49767_354	n
P35968_468	n
P35916_538	n
P35916_499	n
P35916_104	n
O95497_283	G
O95497_445	n
O95498_55	n
O95498_321	n
P02774_451	n
P04004_169	G
O76024_396	n
Q93097_74	n
Q93097_372	n
P47989_1174	n
P25311_112	G
Q03936_163	n
Q03936_131	n
Q03936_39	n
Q9UK55_295	G
Q9UK55_197	n
P21754_147	G
P01009_128	n
P01009_105	n
P01023_1179	n
P22760_26	n
O94911_879	n
P78363_14	n
P78363_306	n
Q8IUA7_1311	n
Q8IUA7_528	n
Q8IUA7_395	n
O95477_1144	n
O95477_292	n
O95477_1709	n
O95477_290	n
Q8N139_241	n
Q8N139_329	n
O95342_1148	n
O95342_193	n
Q9H221_53	n
Q9H221_316	n
Q9BYF1_188	n
Q9BYF1_636	n
P12821_1050	n
P12821_673	n
P12821_272	n
Q16570_287	n
O14672_308	n
Q9P0K1_233	n
Q9P0K1_718	n
Q9P0K1_696	n
Q9BZ11_229	n
O15204_60	n
O15204_228	n
P43652_200	n
P35858_420	n
Q07075_781	n
Q07075_614	n
Q07075_554	n
Q07075_630	n
Q07075_888	n
P15144_738	n
P15144_869	n
P15144_720	n
P15144_784	n
P04745_365	n
Q9Y5C1_341	n
Q4KMQ2_790	n
Q16853_737	n
Q9HDC9_126	n
P04114_602	n
P04114_3738	n
P04114_1637	n
P04114_2961	n
P04114_1361	n
P04114_636	n
P04114_2878	n
P04114_155	n
P04114_118	n
P04114_599	n
P04114_2727	n
O14791_383	n
O95445_18	n
Q13510_172	n
Q13510_173	n
Q13510_342	n
Q92484_200	n
Q12797_458	n
P14415_254	n
Q6UY14_946	n
O75882_476	n
O75882_1332	n
O75882_1364	n
Q76LX8_109	n
P56817_446	n
O60242_657	n
O60242_1243	n
P35613_214	n
P16278_584	n
Q96DR5_145	n
Q96DR5_238	n
Q8TDL5_264	n
P38398_609	n
P38398_1519	n
P38398_1354	n
P38398_1309	n
P38398_723	n
P38398_877	n
Q96G97_362	n
O00478_476	n
Q9NR16_376	n
Q9NR16_233	n
P00736_281	n
P09871_411	n
P04003_297	n
P04003_105	n
Q9NY47_861	n
P55290_671	n
P55290_404	n
P12830_238	n
P19022_542	n
P19022_394	n
P19022_245	n
P19022_687	n
P55285_596	n
P55285_709	n
P55285_437	n
P55285_255	n
P23280_174	n
P27797_154	n
P41180_207	n
P41180_102	n
P41180_855	n
P53634_152	n
P09668_69	n
O60911_97	n
Q9UI42_177	n
P14384_126	n
Q9Y646_83	n
Q6YHK3_397	n
Q6YHK3_948	n
Q99467_461	n
Q99467_201	n
Q99467_38	n
P06126_146	n
P20273_500	n
P20273_523	n
P28906_80	n
P16671_408	n
P16671_134	n
P20138_20	n
P09693_77	n
P29965_157	n
Q07108_22	n
P33681_232	n
Q9HBB8_120	n
P40199_293	n
P06731_256	n
Q9NZK5_199	n
Q6P5S2_218	n
Q6P5S2_187	n
Q6P5S2_85	n
P08603_819	n
P13569_635	n
Q13231_329	n
O00533_1152	n
P06276_187	n
Q9NS84_186	n
Q5VTT2_211	n
Q9UHP7_167	n
Q96KA5_422	n
O96005_286	n
O96005_161	n
O96005_28	n
Q96KN2_190	n
Q9P232_80	n
Q9P232_730	n
Q02246_576	n
Q8IWV2_565	n
Q8IWV2_198	n
Q8IWV2_352	n
Q12860_268	n
Q12860_802	n
P02452_1279	n
P02462_1540	n
P01024_842	n
P01024_451	n
P25940_267	n
P01031_483	n
P12111_2497	n
Q99715_1268	n
Q99715_1985	n
Q99715_1763	n
Q99715_2348	n
Q05707_1457	n
Q05707_1063	n
Q05707_792	n
P49747_262	n
P22792_227	n
P22792_53	n
Q8IYJ1_212	n
P20023_162	n
Q68CJ9_57	n
Q8IUH2_155	n
P54108_21	n
P54108_99	n
P54108_176	n
P07333_153	n
P07333_109	n
P07333_648	n
P07333_264	n
P07333_788	n
Q99062_482	n
P13611_400	n
P13611_57	n
P13611_2302	n
P13611_3096	n
P29279_89	n
P30825_8	n
O60494_644	n
O60494_312	n
O60494_357	n
O60494_1819	n
O60494_2020	n
O60494_2605	n
P61073_33	n
Q14118_224	n
Q01459_305	n
Q9UGM3_2223	n
P28068_169	n
P24855_96	n
P09172_548	n
P20036_102	n
Q8N608_710	n
P42658_87	n
P01903_94	n
Q02487_344	n
Q14126_981	n
Q8IVF4_3527	n
Q8IVF4_4346	n
Q8IVF4_428	n
Q8IVF4_1239	n
Q8IVF4_3021	n
Q8IVF4_4061	n
Q8IVF4_1542	n
P42892_251	n
Q16610_194	n
P17813_59	n
P17813_641	n
P08246_132	n
P08246_147	n
Q9GZR5_188	n
Q9HBW9_532	n
Q9HBW9_395	n
Q9HBW9_95	n
Q8N766_531	n
P22413_585	n
O75356_25	n
P29317_734	n
P29317_71	n
P29320_404	n
P29320_451	n
P29320_755	n
P01588_174	n
Q6P179_219	n
P21860_1157	n
P21860_1325	n
P21860_122	n
Q15303_1224	n
Q969X5_110	n
Q969X5_103	n
Q969X5_111	n
O94905_292	n
Q7Z2K6_517	n
Q96HE7_259	n
P23141_238	n
P23141_532	n
P00488_508	n
P00488_41	n
P00488_72	n
P00488_268	n
P05160_257	n
P03951_423	n
P03951_610	n
P12259_2183	n
P12259_1293	n
P12259_1101	n
P00451_1020	n
Q9NYQ8_814	n
Q9NYQ8_691	n
Q9NYQ8_2493	n
Q9NYQ8_2430	n
Q9NYQ8_1440	n
Q9NYQ8_596	n
Q14517_740	n
Q14517_3907	n
Q14517_2315	n
Q14517_2237	n
Q14517_286	n
Q14517_2590	n
Q14517_3971	n
Q14517_710	n
P35555_2309	n
P35555_1665	n
P35555_2399	n
P35556_2120	n
P35556_1250	n
P35556_1259	n
P35556_1856	n
P12319_82	n
P02771_494	n
P11362_438	n
Q03591_155	n
P02671_781	n
P02671_684	n
P02675_131	n
Q96AY3_553	n
O43155_86	n
Q06828_317	n
P15328_112	n
Q9UJU5_346	n
Q14393_123	n
P56159_410	n
P56159_153	n
P36268_230	n
P36268_105	n
Q68CQ7_85	n
Q68CQ7_217	n
O94923_248	n
Q3T906_1109	n
Q3T906_287	n
Q3T906_593	n
P15586_371	n
Q86XS8_100	n
Q86SQ4_1169	n
P42262_333	n
P42262_865	n
Q13002_610	n
Q13002_897	n
Q13002_348	n
P42261_222	n
P14672_130	n
Q4G148_289	n
Q96D42_337	n
Q9ULI3_1101	n
P05546_291	n
Q68CP4_286	n
Q68CP4_169	n
Q95460_168	n
Q9Y251_442	n
P04196_343	n
P04196_493	n
Q9Y4L1_492	n
Q96F46_120	n
O95998_94	n
P05362_75	n
Q9UMF0_474	n
O75144_173	n
P35475_246	n
P08069_591	n
P01861_166	n
P01871_126	n
P01854_213	n
Q5DX21_124	n
Q9NPH3_299	n
Q9NPH3_278	n
P14784_87	n
Q5VWK5_577	n
Q5VWK5_602	n
P40189_747	n
P40189_202	n
Q9BZV3_415	n
P17181_358	n
P06213_1260	n
P05154_385	n
P48549_378	n
Q9UKX5_1039	n
Q9UKX5_143	n
Q9UKX5_1031	n
P56199_699	n
P56199_562	n
P56199_1083	n
P56199_441	n
P26006_926	n
P13612_84	n
Q13683_593	n
P17301_460	n
P11215_391	n
P11215_414	n
P23229_224	n
P06756_362	n
P05556_508	n
P16144_1444	n
Q14643_625	n
Q14643_2006	n
Q14643_916	n
Q9Y624_44	n
A2RU67_250	n
Q8IZA0_324	n
Q12809_691	n
Q7Z418_368	n
Q7Z418_360	n
P10721_370	n
P10721_652	n
P03952_380	n
P32004_173	n
P25391_91	n
P25391_2427	n
P25391_1005	n
Q16363_998	n
Q16363_531	n
Q16363_344	n
Q16363_1145	n
P24043_2551	n
P24043_2317	n
P24043_593	n
P24043_2785	n
P24043_1830	n
P55268_1108	n
O15230_3287	n
O15230_51	n
O15230_1958	n
P11047_855	n
P11047_876	n
P11047_1140	n
Q9UIQ6_284	n
Q9UIQ6_266	n
P01130_674	n
P48357_1066	n
Q99538_410	n
P42702_481	n
Q96FE5_226	n
Q96FE5_105	n
P07098_339	n
Q9H0V9_73	n
Q12907_312	n
O95490_228	n
Q14392_271	n
Q14392_207	n
Q07954_1329	n
Q07954_918	n
Q07954_2620	n
Q07954_4285	n
Q07954_3939	n
Q07954_985	n
Q07954_1129	n
Q07954_1556	n
O75581_794	n
O75581_1284	n
Q14766_424	n
O60449_427	n
Q9HBG7_311	n
P49641_454	n
P49641_52	n
P49641_225	n
Q9Y2E5_169	n
Q16706_395	n
Q16706_93	n
Q16706_601	n
O00754_407	n
P46821_479	n
P48740_551	n
P48740_283	n
Q7Z7M0_1115	n
Q7Z7M0_2194	n
P08581_856	n
P08581_1081	n
P08581_1209	n
P08581_1171	n
O43451_287	n
O43451_100	n
O43451_548	n
Q5JRA6_1487	n
Q5JRA6_1621	n
Q5JRA6_746	n
P20774_129	n
Q9UNW1_317	n
P22894_177	n
Q13201_226	n
Q9H8L6_710	n
P11717_498	n
P22897_324	n
Q9UBG0_1350	n
Q9UBG0_1016	n
P33527_510	n
P21757_35	n
P43121_56	n
Q99102_235	n
Q99102_1942	n
Q9HC84_741	n
Q9HC84_100	n
Q9HC84_1774	n
Q02083_287	n
O15394_825	n
Q9UI40_215	n
Q92859_418	n
Q92859_1193	n
Q92859_765	n
P08473_593	n
O94856_805	n
O94856_361	n
P80188_59	n
Q14112_337	n
P21452_238	n
Q8N0W4_49	n
Q13224_1459	n
Q8IW45_163	n
Q15155_971	n
O15118_103	n
O15118_86	n
O15118_106	n
Q92823_979	n
Q92823_444	n
Q92823_369	n
O60462_321	n
O60462_436	n
O14786_96	n
O14786_667	n
Q12908_318	n
P04629_202	n
Q9NRN5_320	n
Q9UBM4_48	n
Q9UBM4_309	n
Q99572_25	n
Q8NCC3_201	n
P05121_190	n
P05121_54	n
Q6UXH9_324	n
Q13219_914	n
Q13219_1465	n
Q13219_1141	n
Q08174_162	n
Q08174_164	n
Q96NT5_411	n
P42785_483	n
Q8NBP7_513	n
Q8NBP7_254	n
P16284_187	n
P36955_60	n
P22079_499	n
P05164_434	n
P05164_352	n
P16112_2318	n
P98160_4196	n
P98160_957	n
P98160_1585	n
P09619_219	n
P09619_354	n
Q8NBL1_130	n
Q92508_885	n
P01833_392	n
P01833_34	n
Q8NHP8_173	n
Q8NHP8_482	n
Q8IV08_317	n
O00469_165	n
P55058_117	n
O75051_91	n
O75051_598	n
O43157_1834	n
O43157_2004	n
Q9UIW2_1029	n
O15031_75	n
O15031_391	n
O60486_1119	n
Q8TEM1_1362	n
Q7Z5L7_319	n
Q7Z5L7_211	n
Q9Y6A1_624	n
P27169_91	n
Q15166_269	n
Q15165_167	n
P13686_39	n
P10619_404	n
P10619_230	n
P04156_153	n
P16471_516	n
P07225_633	n
P07225_365	n
P07225_235	n
P10586_1588	n
P23470_327	n
P23470_1218	n
P08575_799	n
P08575_95	n
Q15262_245	n
P28827_141	n
Q13332_798	n
Q13332_1059	n
P23471_65	n
Q12913_919	n
Q92626_895	n
Q92626_964	n
Q92626_541	n
Q92626_295	n
P20742_291	n
P20742_989	n
O00391_575	n
O00391_539	n
O00391_485	n
P78509_1528	n
P78509_3282	n
P78509_1953	n
P78509_2268	n
P07949_359	n
P07949_83	n
Q9H310_166	n
Q9UBD6_203	n
Q8WZ75_813	n
Q9HBX9_673	n
Q9HBX9_66	n
P41440_186	n
Q9BZV2_250	n
P21453_156	n
O76082_460	n
Q9Y694_57	n
P58743_447	n
Q15043_137	n
Q9Y6M7_406	n
P02743_129	n
P43007_252	n
P53794_699	n
P30531_66	n
Q01959_157	n
Q9Y345_537	n
P31641_167	n
P48067_133	n
Q14108_386	n
O75326_252	n
O75326_452	n
O43556_377	n
Q9NXL6_83	n
Q9H173_124	n
O00241_99	n
O00241_100	n
Q9Y3P8_92	n
Q8IVB4_262	n
Q96DU3_292	n
O94813_430	n
O94813_787	n
O94813_568	n
O94813_664	n
Q9H4F8_215	n
Q9H4F8_217	n
Q92673_347	n
Q92673_367	n
Q92673_408	n
Q92673_1358	n
Q8TCT8_308	n
Q8TCT8_117	n
Q9NY15_1812	n
Q9NY15_816	n
Q9NY15_1403	n
Q9NY15_2393	n
Q8WWQ8_2326	n
Q8WWQ8_2280	n
Q8WWQ8_154	n
P46977_549	n
P46977_665	n
P08842_551	n
P14410_1535	n
P14410_167	n
P14410_1161	n
P14410_1746	n
Q8IWU5_166	n
Q8IWU5_149	n
Q8IWU6_132	n
Q8IWU6_250	n
Q8IWU6_170	n
Q8IWU6_240	n
Q8NBJ7_24	n
Q9UH99_697	n
Q9UGT4_177	n
Q6UWL2_143	n
Q6UWL2_447	n
Q8N3V7_291	n
Q16563_101	n
Q16563_96	n
Q9NUM4_156	n
Q9NUM4_154	n
P40200_32	n
P40200_148	n
P40200_321	n
P22105_4102	n
P22105_2136	n
P22105_447	n
P22105_3953	n
P22105_3900	n
Q9UP52_123	n
P05543_148	n
P00734_454	n
P04216_79	n
P01266_2463	n
P01266_1584	n
Q02763_138	n
Q15399_325	n
Q9NR97_772	n
O60603_110	n
O60603_667	n
O15455_388	n
O15455_620	n
O00206_176	n
[truncated: 134 more rows]
