# Supplementary material for: ProtDCal: A program to compute general-purpose-numerical descriptors for sequences and 3D-structures of proteins
Source: BMC Bioinformatics. 2015 May 16;16:162. doi: 10.1186/s12859-015-0586-0 (PMC4432771; doi:10.1186/s12859-015-0586-0)
Supplement: Additional file 7: — List of sequence windows in the training and test sets used for the study of N-linked glycosylation. [file 12859_2015_586_MOESM7_ESM.zip › glyco-3508.fasta]

>001_0
RLGELSSNDVSIVHA
>001_1
REEYLETNEVESQAS
>001_2
VESQASPNHGSSPAN
>001_3
NHGSSPANDALSSEE
>002_0
VPSSTEKNAVSMTSS
>002_1
DVTSAPDNKPAPGST
>002_2
GVTSAPDNRPALGST
>002_3
STAPPVHNVTSASGS
>002_4
SASTLVHNGTSARAT
>002_5
VPPLTSSNHSTSPQL
>002_6
FLSFHISNLQFNSSL
>002_7
HISNLQFNSSLEDPS
>002_8
GGFLGLSNIKFRPGS
>002_9
AFREGTINVHDVETQ
>002_10
HDVETQFNQYKTEAA
>002_11
TEAASRYNLTISDVS
>002_12
VCQCRRKNYGQLDIF
>002_13
YEKVSAGNGGSSLSY
>002_14
GSSLSYTNPAVAAAS
>003_0
LVCTGLANVISKRAT
>003_1
TLDSWLSNEATVART
>003_2
VARTAILNNIGADGA
>003_3
ARTAILNNIGADGAW
>003_4
VASPSTDNPDYFYTW
>003_5
TLVDLFRNGDTSLLS
>003_6
SLLSTIENYISAQAI
>003_7
AIVQGISNPSGDLSS
>003_8
GLGEPKFNVDETAYT
>003_9
FGQWLLDNGYTSTAT
>003_10
IVWPLVRNDLSYVAQ
>003_11
SYVAQYWNQTGYDLW
>003_12
YDLWEEVNGSSFFTI
>003_13
TGSFILANFDSSRSG
>003_14
SRSGKDANTLLGSIH
>003_15
CSPRALANHKEVVDS
>003_16
FRSIYTLNDGLSDSE
>003_17
YPEDTYYNGNPWFLC
>003_18
EDTYYNGNPWFLCTL
>003_19
VETHAASNGSMSEQY
>003_20
YAALLTANNRRNSVV
>003_21
AALLTANNRRNSVVP
>003_22
LTANNRRNSVVPASW
>003_23
ATTTYGENIYLVGSI
>003_24
VEWESDPNREYTVPQ
>004_0
LPPSTSINEGSPLWT
>004_1
PAVPITANSLGSHTV
>004_2
TGGTITTNSPETSSR
>004_3
MSPTTSTNASTVPFR
>004_4
ASTVPFRNPDENSRG
>004_5
PFRNPDENSRGMLPV
>004_6
LSRGGKRNGVVDAWA
>005_0
AQVVSQENLPNTMTM
>005_1
VSQENLPNTMTMLPF
>005_2
TMLPFTPNSESPSTS
>005_3
TSAGASGNTPVPELT
>005_4
DPPVTITNPATSSAV
>005_5
ISTTSTPNPITTVPP
>005_6
LSRGGKRNGTVDAWA
>005_7
TASGSGGNKSSGAPE
>005_8
LKPGTGPNLKGEEEP
>006_0
QYVSSQSNDKHTSDS
>006_1
PEETDELNSFTKPNQ
>008_0
SYISSQTNDTHKRDT
>009_0
MWSTRSPNSTAWPLS
>009_1
HKGTYHTNEAKGTEF
>010_0
SSQEIDCNDQDVFKA
>010_1
DAALTKYNSENKSGN
>010_2
LTKYNSENKSGNQFV
>010_3
NSENKSGNQFVLYRI
>010_4
TEVARMDNPDTFYSL
>010_5
GDCPFQSNKTWQDCD
>010_6
ATVAKRGNMKFSVAI
>010_7
RYAIQYFNNNTSHSH
>010_8
YAIQYFNNNTSHSHL
>010_9
AIQYFNNNTSHSHLF
>010_10
RQVVSGWNYEVNYSI
>010_11
SGWNYEVNYSIAQTN
>010_12
NYSIAQTNCSKEEFS
>010_13
SHSIAKLNAEHDGAF
>010_14
TTCSKGSNEELTKSC
>010_15
LTKSCEINIHGQILH
>010_16
QILHCDANVYVVPWE
>010_17
EKVYPTVNCQPLGQT
>010_18
HGHGKHKNKGKNNGK
>010_19
KHKNKGKNNGKHYDW
>010_20
HKNKGKNNGKHYDWR
>010_21
LIATVMPNTLPPHTE
>010_22
PDIQTEPNSLAFKLI
>010_23
SRPWKPVNGVNPTVE
>010_24
WKPVNGVNPTVEMKE
>011_0
LFGSDFVNTFDGSMY
>011_1
SIIGDFQNGKRVSLS
>011_2
FDIHLFVNGTVTQGD
>011_3
ARIDGSGNFQVLLSD
>011_4
LLSDRYFNKTCGLCG
>011_5
KTCGLCGNFNIFAED
>011_6
CGLCGNFNIFAEDDF
>011_7
SDPYDFANSWALSSG
>011_8
SPPSSSCNISSGEMQ
>011_9
TCQSLHINEMCQERC
>011_10
TSLSRDCNTCICRNS
>011_11
CNTCICRNSQWICSN
>011_12
NSQWICSNEECPGEC
>011_13
SHFKSFDNRYFTFSG
>011_14
VRLPGLHNSLVKLKH
>011_15
KTCGLCGNYNGNQGD
>011_16
CGLCGNYNGNQGDDF
>011_17
LCGNYNGNQGDDFLT
>011_18
PRVEDFGNAWKLHGD
>011_19
HSDPCALNPRMTRFS
>011_20
SPLPYLRNCRYDVCS
>011_21
EPGRCELNCPKGQVY
>011_22
LQCGTPCNLTCRSLS
>011_23
SYPDEECNEACLEGC
>011_24
KLVCPADNLRAEGLE
>011_25
ECTKTCQNYDLECMS
>011_26
PGMVRHENRCVALER
>011_27
ETVKIGCNTCVCRDR
>011_28
VCRDRKWNCTDHVCD
>011_29
VQDYCGSNPGTFRIL
>011_30
TFRILVGNKGCSHPS
>011_31
ELFDGEVNVKRPMKD
>011_32
KVCGLCGNFDGIQNN
>011_33
GNFDGIQNNDLTSSN
>011_34
NFDGIQNNDLTSSNL
>011_35
NNDLTSSNLQVEEDP
>011_36
EDPVDFGNSWKVSSQ
>011_37
SSPATCHNNIMKQTM
>011_38
SPATCHNNIMKQTMV
>011_39
SDVFQDCNKLVDPEP
>011_40
PQSCEERNLRENGYE
>011_41
EERNLRENGYECEWR
>011_42
YECEWRYNSCAPACQ
>011_43
SGKKVTLNPSDPEHC
>011_44
ICHCDVVNLTCEACQ
>011_45
EPQRMSRNFVRYVQG
>011_46
VGIGPHANLKQIRLI
>011_47
IEKQAPENKAFVLSS
>011_48
STLGPKRNSMVLDVA
>011_49
KIGEADFNRSKEFME
>011_50
EIRYQGGNRTNTGLA
>011_51
YQGGNRTNTGLALRY
>011_52
GDREQAPNLVYMVTG
>011_53
LVYMVTGNPASDEIK
>011_54
VPIGVGPNANVQELE
>011_55
IGVGPNANVQELERI
>011_56
LERIGWPNAPILIQD
>011_57
KAFISKANIGPRLTQ
>011_58
TTIDVPWNVVPEKAH
>011_59
AADAARSNRVTVFPI
>011_60
AGPAGDSNVVKLQRI
>011_61
PTMVTLGNSFLHKLC
>011_62
ICMDEDGNEKRPGDV
>011_63
LLKSHRVNCDRGLRP
>011_64
GLRPSCPNSQSPVKV
>011_65
IVTFDGQNFKLTGSC
>011_66
CSYVLFQNKEQDLEV
>011_67
DLEVILHNGACSPGA
>011_68
SDMEVTVNGRLVSVP
>011_69
SVPYVGGNMEVNVYG
>011_70
VGGNMEVNVYGAIMH
>011_71
IMHEVRFNHLGHIFT
>011_72
IFTFTPQNNEFQLQL
>011_73
FTFTPQNNEFQLQLS
>011_74
LCGICDENGANDFML
>011_75
ICDENGANDFMLRDG
>011_76
YAHLCRTNGVCVDWR
>011_77
CPPSLVYNHCEHGCP
>011_78
CPRHCDGNVSSCGDH
>011_79
CLSGRKVNCTTQPCP
>011_80
EVARLRQNADQCCPE
>011_81
GLQPTLTNPGECRPN
>011_82
NPGECRPNFTCACRK
>011_83
DEYECACNCVNSTVS
>011_84
ECACNCVNSTVSCPL
>011_85
YLASTATNDCGCTTT
>011_86
SQWASPENPCLINEC
>011_87
PENPCLINECVRVKE
>011_88
EVFIQQRNVSCPQLE
>011_89
RMEACMLNGTVIGPG
>011_90
ECRKTTCNPCPLGYK
>011_91
PLGYKEENNTGECCG
>011_92
LGYKEENNTGECCGR
>011_93
DTHFCKVNERGEYFW
>011_94
TCEEPECNDITARLQ
>011_95
AMYSIDINDVQDQCS
>011_96
QVALHCTNGSVVYHE
>011_97
VVYHEVLNAMECKCS
>013_0
QGSATPGNVSNATVT
>013_1
ATPGNVSNATVTAGK
>013_2
PGVMTIKNTTAVVQK
>013_3
SPDIGTENTADPSEL
>015_0
KIIIPTINTIATVEP
>016_0
RSYALELNLTDSENA
>016_1
LNLTDSENATCLYAK
>016_2
LYAKWQMNFTVRYET
>016_3
TVRYETTNKTYKTVT
>016_4
DHGTVTYNGSICGDD
>016_5
SICGDDQNGPKIAVQ
>016_6
PGFSWIANFTKAAST
>016_7
DSVSFSYNTGDNTTF
>016_8
FSYNTGDNTTFPDAE
>016_9
LAIRIPLNDLFRCNS
>016_10
LNDLFRCNSLSTLEK
>016_11
SLSTLEKNDVVQHYW
>016_12
LVQAFVQNGTVSTNE
>016_13
QNGTVSTNEFLCDKD
>016_14
EAGTYSVNNGNDTCL
>016_15
AGTYSVNNGNDTCLL
>016_16
TYSVNNGNDTCLLAT
>016_17
ATMGLQLNITQDKVA
>016_18
DKVASVININPNTTH
>016_19
VASVININPNTTHST
>016_20
SVININPNTTHSTGS
>016_21
HTALLRLNSSTIKYL
>016_22
DFVFAVKNENRFYLK
>016_23
VFAVKNENRFYLKEV
>016_24
RFYLKEVNISMYLVN
>016_25
NISMYLVNGSVFSIA
>016_26
GSVFSIANNNLSYWM
>016_27
SVFSIANNNLSYWMP
>016_28
VFSIANNNLSYWMPP
>016_29
PPSSYMCNKEQTVSV
>016_30
VSGAFQINTFDLRVQ
>016_31
DLRVQPFNVTQGKYS
>016_32
DCSADDDNFLVPIAV
>017_0
QSEEIDCNDKDLFKA
>017_1
DAALKKYNSQNQSNN
>017_2
LKKYNSQNQSNNQFV
>017_3
YNSQNQSNNQFVLYR
>017_4
NSQNQSNNQFVLYRI
>017_5
RHGIQYFNNNTQHSS
>017_6
HGIQYFNNNTQHSSL
>017_7
GIQYFNNNTQHSSLF
>017_8
HSSLFMLNEVKRAQR
>017_9
RQVVAGLNFRITYSI
>017_10
TYSIVQTNCSKENFL
>017_11
QTNCSKENFLFLTPD
>017_12
PDCKSLWNGDTGECT
>017_13
DTGECTDNAYIDIQL
>017_14
RIASFSQNCDIYPGK
>017_15
CPRDIPTNSPELEET
>017_16
THTITKLNAENNATF
>017_17
ITKLNAENNATFYFK
>017_18
TKLNAENNATFYFKI
>017_19
TFYFKIDNVKKARVQ
>017_20
TTCSKESNEELTESC
>017_21
LGQSLDCNAEVYVVP
>017_22
KKIYPTVNCQPLGMI
>017_23
HEKQRKHNLGHGHKH
>017_24
HGHGKHKNKGKKNGK
>017_25
HKNKGKKNGKHNGWK
>017_26
GKKNGKHNGWKTEHL
>017_27
PDIQTDPNGLSFNPI
>017_28
DPNGLSFNPISDFPD
>017_29
WKSVSEINPTTQMKE
>018_0
AGDRASSNPNATSSS
>018_1
DRASSNPNATSSSSQ
>018_2
VSSLPTTNSTTNSAT
>018_3
PTTNSTTNSATKITA
>018_4
SATKITANTTDEPTT
>018_5
AMKKVETNMAFSPFS
>018_6
VLLGAGENTKTNLES
>018_7
AGENTKTNLESILSY
>018_8
AIRDTFVNASRTLYS
>018_9
SSPRVLSNNSDANLE
>018_10
SPRVLSNNSDANLEL
>018_11
LSNNSDANLELINTW
>018_12
DANLELINTWVAKNT
>018_13
INTWVAKNTNNKISR
>018_14
TWVAKNTNNKISRLL
>018_15
WVAKNTNNKISRLLD
>018_16
DTRLVLLNAIYLSAK
>018_17
MEPFHFKNSVIKVPM
>018_18
VIKVPMMNSKKYPVA
>018_19
GQLQLSHNLSLVILV
>018_20
LVILVPQNLKHRLED
>018_21
FDFSYDLNLCGLTED
>019_0
SSPHQVYNITWEVTN
>019_1
NITWEVTNGDRETVW
>019_2
TVWAISGNHPLWTWW
>019_3
PGCSRDCNEPLTSLT
>019_4
TSLTPRCNTAWNRLK
>019_5
PRCNTAWNRLKLDQV
>019_6
WDYITVDNNLTTNQA
>019_7
DYITVDNNLTTNQAV
>019_8
VDNNLTTNQAVQVCK
>019_9
AVQVCKDNKWCNPLA
>019_10
CKDNKWCNPLAIQFT
>019_11
PLAIQFTNAGRQVTS
>019_12
GIRLKYQNLGPRVPI
>019_13
PRVPIGPNPVLADQL
>019_14
QLSFPLPNPLPKPAK
>019_15
AKSPPVSNSTPTMIS
>019_16
GTGDRLLNLVQGAYQ
>019_17
QGAYQALNLTNPDKT
>019_18
YQALNLTNPDKTQEC
>019_19
AVLGTYSNHTSAPTN
>019_20
NHTSAPTNCSVASQH
>019_21
KTHQALCNTTLKTNK
>019_22
CNTTLKTNKGSYYLV
>019_23
AGTTWACNTGLTPCL
>019_24
CLSATVLNRTTDYCV
>020_0
GCRHPKDNSPVVLAC
>020_1
TAPATTRNTGRGGEE
>020_2
GLLERHSNGSQSQHS
>020_3
TLPRSLWNAGTSVTC
>020_4
TSVTCTLNHPSLPPQ
>020_5
APVKLSLNLLASSDP
>020_6
VSGFSPPNILLMWLE
>020_7
LEDQREVNTSGFAPA
>020_8
EDSRTLLNASRSLEV
>021_0
STEDPSFNTPSTRED
>022_0
VGPGGCLNRQELFPF
>022_1
TSVYVTTNGIIAMSE
>022_2
DTTDGLGNVYYREDL
>022_3
PAEEGKRNTFQAVLA
>022_4
QAVLASSNSSSYAIF
>022_5
VGFLWKSNGAYNIFA
>022_6
WKSNGAYNIFANDRE
>022_7
GAYNIFANDRESIEN
>022_8
NDRESIENLAKSSNA
>022_9
ENLAKSSNAGHQGVW
>022_10
GVVSADVNLDLDDDG
>022_11
RGYPDPHNVPRILSP
>022_12
TGVVFSYNTGSQQTC
>022_13
GSQQTCANNRHQCSV
>022_14
SQQTCANNRHQCSVH
>022_15
FCCRCVANYTGNGRQ
>022_16
CVANYTGNGRQCVAE
>022_17
EGSPQRVNGKVKGRI
>022_18
QVPVVFENTDLHSYV
>022_19
LHSYVVMNHGRSYTA
>022_20
VEQDGFKNGFSITGG
>022_21
DSVFVLYNKEERILR
>022_22
ILRYALSNSIGPVRD
>022_23
GSPDALQNPCYIGTH
>022_24
GTHGCDSNAACRPGP
>022_25
EQPSRCGNHAVCNNL
>022_26
CGNHAVCNNLPGTFR
>022_27
GNHAVCNNLPGTFRC
>022_28
AEDQRPINYCETGLH
>022_29
YCETGLHNCDIPQRA
>022_30
HPDAFCYNTPGSFTC
>022_31
ERLPLERNTMKKTER
>022_32
LFDTGLVNPRGIVTD
>022_33
VTDPVRGNLYWTDWN
>022_34
NLYWTDWNRDNPKIE
>022_35
WTDWNRDNPKIETSH
>022_36
TSHMDGTNRRILAQD
>022_37
RRILAQDNLGLPNGL
>022_38
QDNLGLPNGLTFDAF
>022_39
THRAECLNPAQPGRR
>022_40
AVTSYGKNLYYTDWK
>022_41
YYTDWKTNSVIAMDL
>022_42
SQCPQGHNYCSVNNG
>022_43
GHNYCSVNNGGCTHL
>022_44
HNYCSVNNGGCTHLC
>022_45
RTCRCPDNTLGVDCI
>023_0
WGQCGGQNWSGPTCC
>023_1
GSTCVYSNDYYSQCL
>023_2
GTATYSGNPFVGVTP
>023_3
VGVTPWANAYYASEV
>023_4
LADIRTANKNGGNYA
>023_5
DIRTANKNGGNYAGQ
>023_6
TANKNGGNYAGQFVV
>023_7
DCAALASNGEYSIAD
>023_8
GGVAKYKNYIDTIRQ
>023_9
IEPDSLANLVTNLGT
>023_10
SLANLVTNLGTPKCA
>023_11
LGTPKCANAQSAYLE
>023_12
SAYLECINYAVTQLN
>023_13
NYAVTQLNLPNVAMY
>023_14
VTQLNLPNVAMYLDA
>023_15
GWLGWPANQDPAAQL
>023_16
PAAQLFANVYKNASS
>023_17
LFANVYKNASSPRAL
>023_18
ALRGLATNVANYNGW
>023_19
GLATNVANYNGWNIT
>023_20
ATNVANYNGWNITSP
>023_21
VANYNGWNITSPPSY
>023_22
PPSYTQGNAVYNEKL
>023_23
TQGNAVYNEKLYIHA
>023_24
AIGPLLANHGWSNAF
>023_25
LANHGWSNAFFITDQ
>023_26
QQWGDWCNVIGTGFG
>023_27
FGIRPSANTGDSLLD
>024_0
AAMFMVKNGNGTACI
>024_1
MFMVKNGNGTACIMA
>024_2
GTACIMANFSAAFSV
>024_3
FSAAFSVNYDTKSGP
>024_4
DTKSGPKNMTFDLPS
>024_5
SDATVVLNRSSCGKE
>024_6
RSSCGKENTSDPSLV
>024_7
RGHTLTLNFTRNATR
>024_8
LTLNFTRNATRYSVQ
>024_9
QLMSFVYNLSDTHLF
>024_10
SDTHLFPNASSKEIK
>024_11
SGTQVHMNNVTVTLH
>024_12
GTQVHMNNVTVTLHD
>024_13
TIQAYLSNSSFSRGE
>024_14
SPSVDKYNVSGTNGT
>024_15
KYNVSGTNGTCLLAS
>024_16
ASMGLQLNLTYERKD
>024_17
LTYERKDNTTVTRLL
>024_18
TTVTRLLNINPNKTS
>024_19
VTRLLNINPNKTSAS
>024_20
RLLNINPNKTSASGS
>024_21
LLFQFGMNASSSRFF
>024_22
FLQGIQLNTILPDAR
>024_23
DPAFKAANGSLRALQ
>024_24
ALQATVGNSYKCNAE
>024_25
VGNSYKCNAEEHVRV
>024_26
VTKAFSVNIFKVWVQ
>024_27
EECLLDENSTLIPIA
>025_0
YKEGTMLNCECKRGF
>025_1
LYMLCTGNSSHSSWD
>025_2
SSHSSWDNQCQCTSS
>025_3
CTSSATRNTTKQVTP
>025_4
REPPPWENEATERIY
>026_0
EWLALIWNDGSRKHY
>026_1
RFTVSRDNSKNTLYL
>026_2
VSRDNSKNTLYLQMN
>026_3
NTLYLQMNSLRADDT
>026_4
FSGAAPDNYHIHVWG
>026_5
GCRHPKDNSPVVLAC
>026_6
TAPATTHNTGRGGEE
>026_7
GLLERHSNGSQSQHS
>026_8
TLPRSLWNAGTSVTC
>026_9
TSVTCTLNHPSLPPQ
>026_10
APVKLSLNLLASSDP
>026_11
VSGFSPPNILLMWLE
>026_12
LEDQREVNTSGFAPA
>026_13
EDSRTLLNASRSLEV
>027_0
CSTQPDGNVVIACLV
>027_1
GQGVTARNFPPSQDA
>027_2
CHVKHYTNPSQDVTV
>027_3
LLLGSEANLTCTLTG
>027_4
PGCAEPWNHGKTFTC
>027_5
ATLSKSGNTFRPEVH
>027_6
PSEELALNELVTLTC
>027_7
AGKPTHVNVSVVMAE
>028_0
RPRCRPINATLAVEK
>028_1
CPVCITVNTTICAGY
>028_2
ALPQVVCNYRDVRFE
>028_3
PGCPRGVNPVVSYAV
>029_0
TQPWEHVNAIQEARR
>029_1
QEARRLLNLSRDTAA
>029_2
RDTAAEMNETVEVIS
>029_3
TFESFKENLKDFLLV
>030_0
ARELEELNVPGEIVE
>030_1
EESITRINKKIEKFQ
>030_2
PFPGPIPNSLPQNIP
>030_3
IPNSLPQNIPPLTQT
>030_4
LTLTDVENLHLPLPL
>031_0
AAHCISDNYQLWLGR
>031_1
QLWLGRHNLFDDENT
>031_2
HNLFDDENTAQFVHV
>031_3
SFPHPGFNMSLLENH
>031_4
FNMSLLENHTRQADE
>031_5
WGSIEPENFSFPDDL
>031_6
VDLKILPNDECEKAH
>031_7
YVPCGTPNKPSVAVR
>032_0
GLIYRQPNCDDPETE
>032_1
LVAIDYINQNLPWGY
>032_2
AIDYINQNLPWGYKH
>032_3
WGYKHTLNQIDEVKV
>032_4
CPLLAPLNDTRVVHA
>032_5
KAALAAFNAQNNGSN
>032_6
LAAFNAQNNGSNFQL
>032_7
AAFNAQNNGSNFQLE
>032_8
NAQNNGSNFQLEEIS
>032_9
ATEAAKCNLLAEKQY
>032_10
QPQPEGANEAVPTPV
>033_0
VIPIISQNEVRNPDG
>033_1
ISQNEVRNPDGSYQW
>033_2
PDGSYQWNYETGNGI
>033_3
QWNYETGNGIKADET
>033_4
QYSADDENGFVPQGA
>034_0
SGSSSSSNPNYCNQM
>034_1
SSSSSNPNYCNQMMK
>034_2
SSNPNYCNQMMKRRR
>034_3
HGRCKPVNTFVHESL
>034_4
KAVCSQKNITCKNGH
>034_5
QKNITCKNGHPNCYQ
>034_6
TCKNGHPNCYQSKST
>034_7
TGSSKYPNCAYKTSQ
>034_8
ITVACEGNPYVPVHF
>035_0
SKPGCYDNGKHYQIN
>035_1
NGKHYQINQQWERTY
>035_2
YGGSRGFNCESKPEP
>035_3
CFDKYTGNTYRVGDT
>035_4
RISCTIANRCHEGGQ
>035_5
LECVCLGNGKGEWTC
>035_6
RITCTSRNRCNDQDT
>035_7
CTSRNRCNDQDTRTS
>035_8
DTWSKKDNRGNLLQC
>035_9
SKKDNRGNLLQCICT
>035_10
LQCICTGNGRGEWKC
>035_11
QWLKTQGNKQMLCTC
>035_12
MLCTCLGNGVSCQET
>035_13
VTQTYGGNSNGEPCV
>035_14
QTYGGNSNGEPCVLP
>035_15
CVLPFTYNGKTFYSC
>035_16
LWCSTTSNYEQDQKY
>035_17
LVQTRGGNSNGALCH
>035_18
QTRGGNSNGALCHFP
>035_19
CHFPFLYNNHNYTDC
>035_20
HFPFLYNNHNYTDCT
>035_21
PFLYNNHNYTDCTSE
>035_22
TSEGRRDNMKWCGTT
>035_23
KWCGTTQNYDADQKF
>035_24
HEEICTTNEGVMYRI
>035_25
MRCTCVGNGRGEWTC
>035_26
IVDGITYNVNDTFHK
>035_27
DGITYNVNDTFHKRH
>035_28
HEEGHMLNCTCFGQG
>035_29
TETPSQPNSHPIQWS
>035_30
ILRWKPKNSPDRWKE
>035_31
ATIPGHLNSYTIKGL
>035_32
TSPAVTSNTVTGETT
>035_33
PSTATSVNIPDLLPG
>035_34
PGRKYTVNVYEISEE
>035_35
ISEEGEQNLILSTSQ
>035_36
EGSSTELNLPETANS
>035_37
LNLPETANSVTLSDL
>035_38
LQPGVQYNITIYAVE
>035_39
TIYAVEENQESTPVF
>035_40
RVDVIPVNLPGEHGQ
>035_41
QRLPVSRNTFAEVTG
>035_42
HFKVFAVNQGRESKP
>035_43
TKLDAPTNLQFINET
>035_44
PTNLQFINETDTTVI
>035_45
GGQPKQYNVGPAASQ
>035_46
ASQYPLRNLQPGSEY
>035_47
SLVAVKGNQQSPRVT
>035_48
LGSIPHYNTEVTETT
>035_49
TPLSPPTNLHLEANP
>035_50
TNLHLEANPDTGVLT
>035_51
RITTTPTNGQQGYSL
>035_52
QSSCTFENLSPGLEY
>035_53
LSPGLEYNVSVYTVK
>035_54
PTDLRFTNVGPDTMR
>035_55
PSSIELTNLLVRYSP
>035_56
VRYSPVKNEEDVAEL
>035_57
LSISPSDNAVVLTNL
>035_58
DNAVVLTNLLPGTEY
>035_59
DFSDITANSFTVHWI
>035_60
RIRHHPENMGGRPRE
>035_61
DRVPPSRNSITLTNL
>035_62
RNSITLTNLNPGTEY
>035_63
SITLTNLNPGTEYVV
>035_64
VVSIVALNSKEESLP
>035_65
SSKPVSINYRTEIDK
>035_66
QVTDVQDNSISVRWL
>035_67
RVTTAPKNGPGPSKT
>035_68
VVSVYAQNQNGESQP
>035_69
SVYAQNQNGESQPLV
>035_70
TTIPAPTNLKFTQVT
>035_71
TAQWTAPNVQLTGYR
>035_72
TGPMKEINLAPDSSS
>035_73
GVVTTLENVSPPRRA
>035_74
QVDAIPANGQTPIQR
>035_75
KIHLYTLNDNARSSP
>035_76
HLYTLNDNARSSPVV
>035_77
TAIDAPSNLRFLATT
>035_78
RFLATTPNSLLVSWQ
>035_79
IQVIALKNNQKSEPL
>035_80
QVIALKNNQKSEPLI
>035_81
LVTLPHPNLHGPEIL
>035_82
QKTPFITNPGYDTGN
>035_83
NPGYDTGNGIQLPGT
>035_84
RPRPYPPNVNEEIQI
>035_85
RPYPPNVNEEIQIGH
>035_86
YPHVVGLNPNASTGQ
>035_87
HVVGLNPNASTGQEA
>035_88
LTRGATYNIIVEAVK
>035_89
EEVVTVGNSVDQGLS
>035_90
SSKWCHDNGVNYKIG
>035_91
WCHDNGVNYKIGEKW
>035_92
KWDRQGENGQMMSCT
>035_93
MSCTCLGNGKGEFKC
>035_94
QRGWRCDNCRRPGAE
>035_95
RPGAEPGNEGSTAHS
>035_96
GSTAHSYNQYSQRYH
>035_97
QRYHQRTNTNVNCPI
>035_98
YHQRTNTNVNCPIEC
>035_99
QRTNTNVNCPIECFM
>036_0
FIRREQANNILARVT
>036_1
IRREQANNILARVTR
>036_2
LARVTRANSFLEEMK
>036_3
FEDSDKTNEFWNKYK
>036_4
DKTNEFWNKYKDGDQ
>036_5
CETSPCQNQGKCKDG
>036_6
LEGFEGKNCELFTRK
>036_7
RKLCSLDNGDCDQFC
>036_8
QFCHEEQNSVVCSCA
>036_9
RGYTLADNGKACIPT
>036_10
ADLDPTENPFDLLDF
>036_11
PFDLLDFNQTQPERG
>036_12
TQPERGDNNLTRIVG
>036_13
QPERGDNNLTRIVGG
>036_14
PWQALLINEENEGFC
>036_15
ALLINEENEGFCGGT
>036_16
KVRVGDRNTEQEEGG
>036_17
VEVVIKHNRFTKETY
>036_18
TPITFRMNVAPACLP
>036_19
EVPYVDRNSCKLSSS
>036_20
SSFIITQNMFCAGYD
>037_0
LHRRRRANAFLEELR
>037_1
CASSPCQNGGSCKDQ
>037_2
LPAFEGRNCETHKDD
>037_3
DDQLICVNENGGCEQ
>037_4
QLICVNENGGCEQYC
>037_5
IPILEKRNASKPQGR
>037_6
WQVLLLVNGAQLCGG
>037_7
LCGGTLINTIWVVSA
>037_8
HCFDKIKNWRNLIAV
>037_9
DKIKNWRNLIAVLGE
>037_10
TYVPGTTNHDIALLR
>037_11
ALELMVLNVPRLMTQ
>037_12
RKVGDSPNITEYMFC
>038_1
YFWKGSDNHIYNVHY
>038_2
GSDNHIYNVHYTMSI
>038_3
VHYTMSINGKLQDGS
>038_4
SMEIDAGNNLETFKM
>038_5
MEIDAGNNLETFKMG
>038_6
AEEAVEVNDFQNGIT
>038_7
VEVNDFQNGITGIRF
>038_8
MPVKYEENSLIWVAG
>038_9
GDQPVKDNSFLSSKV
>038_10
TPAPGRPNNGTRPSV
>038_11
PAPGRPNNGTRPSVQ
>038_12
QEDAEPFNPDNPYHQ
>038_13
AEPFNPDNPYHQQEG
>038_14
GYHPWPYNYQGCRSA
>039_0
CASQPCLNNGSCQDS
>039_1
ASQPCLNNGSCQDSI
>039_2
APGYEGPNCAFAESE
>039_3
RPQGSQQNLLPFPWQ
>039_4
PWQVKLTNSEGKDFC
>039_5
GGVLIQDNFVLTTAT
>039_6
TCSLLYANISVKTRS
>039_7
FEADTGHNDVALLDL
>039_8
AECGRALNATVTTRT
>040_0
RYQWVRCNPDSNSAN
>040_1
VRCNPDSNSANCLEE
>040_2
NPDSNSANCLEEKGP
>040_3
ELLPGESNKIPRLRT
>040_4
KTRIQDLNRIFPLSE
>040_5
ESDAFHDNLRSLDRN
>040_6
NLRSLDRNLPSDSQD
>041_1
YFPSGTMNVTWGKSG
>041_2
GKDITTVNFPPALAS
>041_3
GGRYTMSNQLTLPAV
>041_4
CSVQHDSNPVQELDV
>041_5
PVQELDVNCSGPTPP
>041_6
ASITCTLNGLRNPEG
>041_7
CTLNGLRNPEGAVFT
>041_8
VQKKAVQNSCGCYSV
>041_9
PGCAERWNSGASFKC
>041_10
TIAKVTVNTFPPQVH
>041_11
PSEELALNELLSLTC
>041_12
TCLVRAFNPKEVLVR
>041_13
LVRWLHGNEELSPES
>041_14
GHEALPMNFTQKTID
>041_15
RLSGKPTNVSVSVIM
>042_0
LQRARRANSFLEEVK
>042_1
LEEVKQGNLERECLE
>042_2
CEGHPCLNQGHCKDG
>042_3
AEGFEGKNCEFSTRE
>042_4
REICSLDNGGCDQFC
>042_5
SLDLLGLNRTEPSAG
>042_6
PWQALLVNEENEGFC
>042_7
ALLVNEENEGFCGGT
>042_8
FCGGTILNEFYVLTA
>042_9
TVRVGDRNTEQEEGN
>042_10
NTEQEEGNEMAHEVE
>042_11
TPIRFRRNVAPACLP
>042_12
SSFTITPNMFCAGYD
>042_13
GVYTKVSNFLKWIDK
>043_1
TVFLDHENANKILNR
>043_2
FLDHENANKILNRPK
>043_3
ENANKILNRPKRYNS
>043_4
LNRPKRYNSGKLEEF
>043_5
LEEFVQGNLERECME
>043_6
EAREVFENTERTTEF
>043_7
DGDQCESNPCLNGGS
>043_8
CESNPCLNGGSCKDD
>043_9
GSCKDDINSYECWCP
>043_10
PFGFEGKNCELDVTC
>043_11
CELDVTCNIKNGRCE
>043_12
DVTCNIKNGRCEQFC
>043_13
RCEQFCKNSADNKVV
>043_14
FCKNSADNKVVCSCT
>043_15
EGYRLAENQKSCEPA
>043_16
FPDVDYVNSTEAETI
>043_17
EAETILDNITQSTQS
>043_18
TQSTQSFNDFTRVVG
>043_19
FPWQVVLNGKVDAFC
>043_20
FCGGSIVNEKWIVTA
>043_21
TVVAGEHNIEETEHT
>043_22
EHTEQKRNVIRIIPH
>043_23
IRIIPHHNYNAAINK
>043_24
IIPHHNYNAAINKYN
>043_25
HNYNAAINKYNHDIA
>043_26
NAAINKYNHDIALLE
>043_27
LDEPLVLNSYVTPIC
>043_28
IADKEYTNIFLKFGS
>043_29
STKFTIYNNMFCAGF
>043_30
TKFTIYNNMFCAGFH
>043_31
TKVSRYVNWIKEKTK
>044_0
DDGLLMMNDEEASGS
>044_1
TTLLDLQNNDISELR
>044_2
TLLDLQNNDISELRK
>044_3
LYALVLVNNKISKIH
>044_4
YALVLVNNKISKIHE
>044_5
QKLYISKNHLVEIPP
>044_6
HLVEIPPNLPSSLVE
>044_7
VELRIHDNRIRKVPK
>044_8
GVFSGLRNMNCIEMG
>044_9
FSGLRNMNCIEMGGN
>044_10
NCIEMGGNPLENSGF
>044_11
MGGNPLENSGFEPGA
>044_12
AFDGLKLNYLRISEA
>044_13
KDLPETLNELHLDHN
>044_14
NELHLDHNKIQAIEL
>044_15
YRLGLGHNQIRMIEN
>044_16
NQIRMIENGSLSFLP
>044_17
LRELHLDNNKLSRVP
>044_18
RELHLDNNKLSRVPA
>044_19
QVVYLHSNNITKVGI
>044_20
VVYLHSNNITKVGIN
>044_21
NITKVGINDFCPMGF
>044_22
GVKRAYYNGISLFNN
>044_23
YNGISLFNNPVPYWE
>044_24
NGISLFNNPVPYWEV
>045_0
DDGPFMMNDEEASGA
>045_1
TTLLDLQNNDISELR
>045_2
TLLDLQNNDISELRK
>045_3
LYALVLVNNKISKIH
>045_4
YALVLVNNKISKIHE
>045_5
QKLYISKNHLVEIPP
>045_6
HLVEIPPNLPSSLVE
>045_7
VELRIHDNRIRKVPK
>045_8
GVFSGLRNMNCIEMG
>045_9
FSGLRNMNCIEMGGN
>045_10
NCIEMGGNPLENSGF
>045_11
MGGNPLENSGFEPGA
>045_12
AFDGLKLNYLRISEA
>045_13
KDLPETLNELHLDHN
>045_14
NELHLDHNKIQAIEL
>045_15
YRLGLGHNQIRMIEN
>045_16
NQIRMIENGSLSFLP
>045_17
LRELHLDNNKLARVP
>045_18
RELHLDNNKLARVPS
>045_19
QVVYLHSNNITKVGV
>045_20
VVYLHSNNITKVGVN
>045_21
NITKVGVNDFCPMGF
>045_22
GVKRAYYNGISLFNN
>045_23
YNGISLFNNPVPYWE
>045_24
NGISLFNNPVPYWEV
>046_0
TTLLDLQNNDISELR
>046_1
TLLDLQNNDISELRK
>046_2
LYALVLVNNKISKIH
>046_3
YALVLVNNKISKIHE
>046_4
QKLYISKNHLVEIPP
>046_5
HLVEIPPNLPSSLVE
>046_6
VELRIHDNRIRKVPK
>046_7
GVFSGLRNMNEIEMG
>046_8
FSGLRNMNEIEMGGN
>046_9
NEIEMGGNPLENSGF
>046_10
MGGNPLENSGFEPGA
>046_11
AFDGLKLNYLRISEA
>046_12
KDLPETLNELHLDHN
>046_13
NELHLDHNKIQAIEL
>046_14
YRLGLGHNQIRMIEN
>046_15
NQIRMIENGSLSFLP
>046_16
LRELHLDNNKLSRVP
>046_17
RELHLDNNKLSRVPA
>046_18
QVVYLHTNNITKVGV
>046_19
VVYLHTNNITKVGVN
>046_20
NITKVGVNDFCPVGF
>046_21
GVKRAYYNGISLFNN
>046_22
YNGISLFNNPVPYWE
>046_23
NGISLFNNPVPYWEV
>047_0
PVPTPPDNIQVQENF
>047_1
DNIQVQENFNISRIY
>047_2
IQVQENFNISRIYGK
>047_3
RIYGKWYNLAIGSTC
>047_4
LYHKSKWNITMESYV
>047_5
ESYVVHTNYDEYAIF
>047_6
MTSRYFYNGTSMACE
>047_7
QYGGCMGNGNNFVTE
>047_8
GGCMGNGNNFVTEKE
>047_9
GCMGNGNNFVTEKEC
>047_10
CRTVAACNLPIVRGP
>047_11
PYGGCQGNGNKFYSE
>047_12
GGCQGNGNKFYSEKE
>048_1
ASAQFIRNLQISNED
>048_2
IRNLQISNEDLSKEP
>048_3
SRQPQSQNPKLPLSI
>048_4
LKEKHLRNATLGSEE
>048_5
LGHKIMRNLENTVKE
>048_6
KIMRNLENTVKETIK
>049_0
PWCATTPNFDQDQRW
>049_1
QKGGTCVNMPSGPHC
>049_2
CPQHLTGNHCQKEKC
>049_3
LLRFFHKNEIWYRTE
>049_4
ASQACRTNPCLHGGR
>049_5
ASEATYRNVTAEQAR
>049_6
VTAEQARNWGLGGHA
>049_7
GGHAFCRNPDNDIRP
>049_8
AFCRNPDNDIRPWCF
>049_9
RPWCFVLNRDRLSWE
>049_10
QPPSLTRNGPLSCGQ
>049_11
VLGQERRNHSCEPCQ
>049_12
GSGCGDRNKPGVYTD
>050_0
PGPATFLNASQICDG
>050_1
DVISLLLNGDGGVGR
>050_2
FQWVTGDNNTSYSRW
>050_3
QWVTGDNNTSYSRWA
>050_4
RWARLDLNGAPLCGP
>050_5
AWDCSVENGGCEHAC
>050_6
GGCEHACNAIPGAPR
>050_7
ASATQSCNDLCEHFC
>050_8
CEHFCVPNPDQPGSY
>050_9
PCPQRCVNTQGGFEC
>050_10
FECHCYPNYDLVDGE
>050_11
VDPCFRANCEYQCQP
>050_12
EYQCQPLNQTSYLCV
>050_13
HRCQMFCNQTACPAD
>050_14
CPADCDPNTQASCEC
>050_15
TDIDECENGGFCSGV
>050_16
FCSGVCHNLPGTFEC
>051_0
FLPASKANDVLVRWK
>051_1
LEELFEGNLEKECYE
>051_2
EAREVFENEVVTDEF
>051_3
ISQPCLHNGSCQDSI
>051_4
SPGYEGSNCELAKNE
>051_5
SNCELAKNECHPERT
>051_6
PWQVKLTNSEGKDFC
>051_7
GGVIIRENFVLTTAK
>051_8
KCSLLHRNITVKTYF
>051_9
ITVKTYFNRTSQDPL
>051_10
YDADAGENDLSLLEL
>051_11
LLSGWARNGTDLGNS
>051_12
RNGTDLGNSLTTRPV
>051_13
EECGQVLNVTVTTRT
>052_0
GRPHVVLNSALEEAR
>052_1
SALEEARNVPFGEEV
>052_2
ELQWMLSNNELTPVQ
>052_3
LQWMLSNNELTPVQV
>052_4
LELVRRDNTVTSKPL
>052_5
TVTSKPLNCMNYFWK
>052_6
SKPLNCMNYFWKSRT
>053_0
PPAVHLSNGPGQEPI
>053_1
VIFYGDTNPKDDWFM
>053_2
RPEIQLHNHWAQLTV
>053_3
GLLFPASNLRLPLVP
>053_4
RSCDVESNPGIFLPP
>053_5
PGTQAEFNLRDIPQP
>053_6
LALGTPENPSWLSLH
>053_7
LGLAPLLNLWAKPQG
>053_8
SSTSFCLNGLWAQGQ
>053_9
LDVDQALNRSHEIWT
>054_0
VASHLEVNCDKRNLT
>054_1
EVNCDKRNLTALPPD
>054_2
TILHLSENLLYTFSL
>054_3
YTRLTQLNLDRCELT
>054_4
GTLDLSHNQLQSLPL
>054_5
TVLDVSFNRLTSLPL
>054_6
QELYLKGNELKTLPP
>054_7
LEKLSLANNNLTELP
>054_8
EKLSLANNNLTELPA
>054_9
KLSLANNNLTELPAG
>054_10
ELPAGLLNGLENLDT
>054_11
GLLNGLENLDTLLLQ
>054_12
DTLLLQENSLYTIPK
>054_13
PFAFLHGNPWLCNCE
>054_14
HGNPWLCNCEILYFR
>054_15
FRRWLQDNAENVYVW
>054_16
WLQDNAENVYVWKQG
>054_17
DVKAMTSNVASVQCD
>054_18
VASVQCDNSDKFPVY
>054_19
FPPRWTPNFTLHMES
>054_20
PVPEPAPNMTTLEPT
>054_21
GHLESSRNDPFLHPD
>054_22
LFLWVRPNGRVGPLV
>055_0
HLAVEFFNLTHLPAN
>055_1
NLTHLPANLLQGASK
>055_2
QELHLSSNGLESLSP
>055_3
RVLDLTRNALTGLPP
>055_4
DTLVLKENQLEVLEV
>055_5
GHLDLSGNRLRKLPP
>055_6
LPPGLLANFTLLRTL
>055_7
RTLDLGENQLETLPP
>055_8
ERLHLEGNKLQVLGK
>055_9
DLRYLFLNGNKLARV
>055_10
RYLFLNGNKLARVAA
>055_11
LDMLDLSNNSLASVP
>055_12
DMLDLSNNSLASVPE
>055_13
WASLGQPNWDMRDGF
>055_14
DGFDISGNPWICDQN
>055_15
NPWICDQNLSDLYRW
>055_16
KDKMFSQNDTRCAGP
>056_1
ALRKETCNKSNMCES
>056_2
KETCNKSNMCESSKE
>056_3
SKEALAENNLNLPKM
>056_4
KEALAENNLNLPKMA
>056_5
ALAENNLNLPKMAEK
>056_6
GCFQSGFNEETCLVK
>056_7
VYLEYLQNRFESSEE
>056_8
FLQKKAKNLDAITTP
>056_9
TTPDPTTNASLLTKL
>056_10
LTKLQAQNQWLQDMT
>057_0
LSLALVTNSAPTSSS
>057_1
LDLQMILNGINNYKN
>057_2
QMILNGINNYKNPKL
>057_3
MILNGINNYKNPKLT
>057_4
NGINNYKNPKLTRML
>057_5
KPLEEVLNLAQSKNF
>057_6
LNLAQSKNFHLRPRD
>057_7
RPRDLISNINVIVLE
>057_8
RDLISNINVIVLELK
>057_9
ATIVEFLNRWITFCQ
>058_0
PPTSAHGNVAEGETK
>058_1
DATTLDDNGTMLFFK
>058_2
LISERWKNFPSPVDA
>058_3
AAFRQGHNSVFLIKG
>058_4
RSWPAVGNCSSALRW
>058_5
RYYCFQGNQFLRFDP
>058_6
GRGHGHRNGTGHGNS
>058_7
RNGTGHGNSTHHGPE
>058_8
LSALTSDNHGATYAF
>058_9
MEKSLGPNSCSANGP
>058_10
GPNSCSANGPGLYLI
>058_11
LYLIHGPNLYCYSDV
>058_12
YSDVEKLNAAKALPQ
>058_13
KALPQPQNVTSLLGC
>059_0
LEAKEAENITTGCAE
>059_1
CAEHCSLNENITVPD
>059_2
EHCSLNENITVPDTK
>059_3
TVPDTKVNFYAWKRM
>059_4
RGQALLVNSSQPWEP
>059_5
KLFRVYSNFLRGKLK
>061_0
QDLTTESNLLECIRA
>061_1
ETPMFPGNGDEQPLT
>061_2
DEQPLTENPRKYVMG
>061_3
WDRFGRRNSSSSGSS
>061_4
RPVKVYPNGAEDESA
>061_5
PLVTLFKNAIIKNAY
>062_1
EAHEIFRNEERTRQF
>062_2
RQFWVSYNDGDQCAS
>062_3
CASSPCQNGGSCEDQ
>062_4
PDGFEGRNCETDKQS
>062_5
QSQLICANDNGGCEQ
>062_6
QLICANDNGGCEQYC
>062_7
IPVLEKRNGSKPQGR
>062_8
WQAMLKLNGALLCGG
>062_9
ERLRSRGNLTAVLGE
>062_10
GGPVVTDNMFCAGYS
>063_1
LEEFVRGNLERECKE
>063_2
EAREVFENTEKTTEF
>063_3
DGDQCESNPCLNGGM
>063_4
CESNPCLNGGMCKDD
>063_5
GMCKDDINSYECWCQ
>063_6
QAGFEGTNCELDATC
>063_7
DATCSIKNGRCKQFC
>063_8
FCKRDTDNKVVCSCT
>063_9
RAETIFSNTNYENSS
>063_10
ETIFSNTNYENSSEA
>063_11
FSNTNYENSSEAEII
>063_12
EAEIIWDNVTQSNQS
>063_13
WDNVTQSNQSFDEFS
>063_14
FCGGSIVNEKWVVTA
>063_15
TVVAGEHNTEKPEPT
>063_16
EPTEQKRNVIRAIPY
>063_17
AIPYHSYNASINKYS
>063_18
HSYNASINKYSHDIA
>063_19
LDEPLELNSYVTPIC
>063_20
IADRDYTNIFSKFGY
>063_21
SGWGKVFNRGRSASI
>063_22
TKVSRYVNWIKEKTK
>065_0
TTDVLWFNFTTGEDS
>066_1
QKAIAKYNKHKINTS
>066_2
KYNKHKINTSTGGIV
>066_3
VPMTDYGNDVEYYGQ
>066_4
GTPGKKFNLDFDTGS
>066_5
IASTLCTNCGSRQTK
>066_6
SGILAKDNVNLGGLL
>066_7
ILAKDNVNLGGLLIK
>066_8
REAASFANGPNDGLL
>066_9
ASFANGPNDGLLGLG
>066_10
GVKTPMDNLISQGLI
>066_11
VYLGKASNGGGGEYI
>066_12
LTTVPIDNSRGWWGI
>066_13
TTLLILPNNVAASVA
>066_14
TLLILPNNVAASVAR
>066_15
RAYGASDNGDGTYTI
>066_16
KPLVFSINGASFQVS
>066_17
IAGFGYGNFDFAIIG
>066_18
IGDTFLKNNYVVFNQ
>066_19
GDTFLKNNYVVFNQG
>066_20
KNNYVVFNQGVPEVQ
>068_0
QVKQQDCNTCTCTPT
>068_1
KTFKDKCNTCRCGAD
>069_0
AVLLFSANLFAGVGF
>069_1
KVSDDDTNGTDPDPE
>070_0
APPAWALNLDPVQLT
>070_1
LTFYAGPNGSQFGFS
>070_2
DLRDETRNVGSQTLQ
>070_3
CAPWQHWNVLEKTEE
>070_4
EYSPCRGNTLSRIYV
>070_5
LSRIYVENDFSWDKR
>070_6
SLSFDSSNPEYFDGY
>070_7
GEFDGDLNTTEYVVG
>070_8
SVAVTDVNGDGRHDL
>070_9
DLDRDGYNDIAVAAP
>070_10
GAVDIDDNGYPDLIV
>070_11
IVGAYGANQVAVYRA
>070_12
LLVQDSLNPAVKSCV
>070_13
KTPVSCFNIQMCVGA
>070_14
CVGATGHNIPQKLSL
>070_15
IPQKLSLNAELQLDR
>070_16
QQAGTTLNLDLGGKH
>070_17
SPIVLSLNVSLPPTE
>070_18
PLLVGADNVLELQMD
>070_19
ELQMDAANEGEGAYE
>070_20
HYMRALSNVEGFERL
>070_21
GFERLICNQKKENET
>070_22
ICNQKKENETRVVLC
>070_23
VVLCELGNPMKKNAQ
>070_24
LGNPMKKNAQIGIAM
>070_25
AMLVSVGNLEEAGES
>070_26
QLQIRSKNSQNPNSK
>070_27
IRSKNSQNPNSKIVL
>070_28
SKNSQNPNSKIVLLD
>070_29
AQVELRGNSFPASLV
>070_30
EEGEREQNSLDSWGP
>070_31
EHTYELHNNGPGTVN
>070_32
HTYELHNNGPGTVNG
>070_33
NNGPGTVNGLHLSIH
>070_34
CFPQPPVNPLKVDWG
>070_35
LQSHAWFNVSSLPYA
>070_36
KVGFFKRNRPPLEED
>071_0
EPLDDYVNTQGASLF
>071_1
QCVIMAENRKSSIII
>071_2
LSECKTGNGKNYRGT
>071_3
CKTGNGKNYRGTMSK
>071_4
GTMSKTKNGITCQKW
>071_5
PSEGLEENYCRNPDN
>071_6
LEENYCRNPDNDPQG
>071_7
NYCRNPDNDPQGPWC
>071_8
CMHCSGENYDGKISK
>071_9
YIPSKFPNKNLKKNY
>071_10
PSKFPNKNLKKNYCR
>071_11
PNKNLKKNYCRNPDR
>071_12
LKKNYCRNPDRELRP
>071_13
WCFTTDPNKRWELCD
>071_14
CLKGTGENYRGNVAV
>071_15
TGENYRGNVAVTVSG
>071_16
AQTPHTHNRTPENFP
>071_17
THNRTPENFPCKNLD
>071_18
PENFPCKNLDENYCR
>071_19
PCKNLDENYCRNPDG
>071_20
LDENYCRNPDGKRAP
>071_21
APWCHTTNSQVRWEY
>071_22
RHQKTPENYPNAGLT
>071_23
KTPENYPNAGLTMNY
>071_24
PNAGLTMNYCRNPDA
>071_25
LTMNYCRNPDADKGP
>071_26
SVRWEYCNLKKCSGT
>071_27
EEDCMFGNGKGYRGK
>071_28
SIFTPETNPRAGLEK
>071_29
PRAGLEKNYCRNPDG
>071_30
LEKNYCRNPDGDVGG
>071_31
GPWCYTTNPRKLYDY
>071_32
LGAHQEVNLEPHVQE
>071_33
PACLPSPNYVVADRT
>071_34
AQLPVIENKVCNRYE
>071_35
VIENKVCNRYEFLNG
>071_36
CNRYEFLNGRVQSTE
>071_37
GLGCARPNKPGVYVR
>072_0
DLLDDYVNTQGASLL
>072_1
LLSLSRKNLAGRSVE
>072_2
QCVVMAENSKNTPVF
>072_3
VMAENSKNTPVFRMR
>072_4
LLECKTGNGQTYRGT
>072_5
PLAGLEENYCRNPDN
>072_6
LEENYCRNPDNDENG
>072_7
NYCRNPDNDENGPWC
>072_8
RNPDNDENGPWCYTT
>072_9
CMHCSGENYEGKIAK
>072_10
YIPSKFPNKNLKMNY
>072_11
PSKFPNKNLKMNYCR
>072_12
PNKNLKMNYCRNPDG
>072_13
LKMNYCRNPDGEPRP
>072_14
CLKGTGKNYGGTVAV
>072_15
EQTPHKHNRTPENFP
>072_16
KHNRTPENFPCKNLE
>072_17
PENFPCKNLEENYCR
>072_18
PCKNLEENYCRNPDG
>072_19
LEENYCRNPDGEKAP
>072_20
APWCYTTNSEVRWEY
>072_21
PQDCYHGNGQSYRGT
>072_22
RHLKTPENYPNAGLT
>072_23
KTPENYPNAGLTMNY
>072_24
PNAGLTMNYCRNPDA
>072_25
LTMNYCRNPDADKSP
>072_26
RVRWEFCNLKKCSET
>072_27
PQAPGVENPPEADCM
>072_28
SIFTPETNPQSGLER
>072_29
PQSGLERNYCRNPDG
>072_30
LERNYCRNPDGDVNG
>072_31
RNPDGDVNGPWCYTM
>072_32
GPWCYTMNPRKLFDY
>072_33
TAAHCLDNILALSFY
>072_34
KVILGAHNEKVREQS
>072_35
PACLPPPNYMVAART
>072_36
AHLPVIENKVCNRNE
>072_37
VIENKVCNRNEYLDG
>072_38
ENKVCNRNEYLDGRV
>072_39
GLGCARPNKPGVYVR
>073_0
PGGQSTSNSQCCVWF
>073_1
VLDDLQTNFYQGSKC
>073_2
GSIIAHSNIELAFPA
>073_3
IELAFPANGGLTDTV
>073_4
ALRAVGINHGVSFGD
>073_5
ATAVGMSNCPGSPRL
>073_6
EFLTGRSNSSQPSPP
>073_7
SLIPGPGNTVTAILD
>073_8
LASQEGLNSAIFRSP
>073_9
WQSMTSSNEVMGQRY
>073_10
SVLGFDRNALTDCSD
>073_11
VIPSAVSNNAAPVIP
>073_12
IPSAVSNNAAPVIPG
>074_1
GTGTGGFNFGTPSQP
>074_2
TTQTPGFNFGTTPAS
>074_3
AATPATANTGSFGLG
>074_4
LGSSTLTNAISGAST
>074_5
QPGASGFNIGSVGSL
>074_6
AQLESLINKWSLELE
>074_7
LQQATQVNAWDRTLI
>074_8
WDRTLIENGEKITSL
>074_9
KTYKLAENIDAQLKR
>074_10
KDIIEHLNMAGGPAD
>074_11
QQICKILNAHMDSLQ
>075_0
IGDPSKQNSLLWRAN
>075_1
NSLLWRANTDRAFLQ
>075_2
QDGFSLSNNSLLVPT
>075_3
DGFSLSNNSLLVPTS
>076_0
ISCPEGTNAYRSYCY
>076_1
RSYCYYFNEDRETWV
>076_2
DADLYCQNMNSGNLV
>076_3
DLYCQNMNSGNLVSV
>076_4
CQNMNSGNLVSVLTQ
>076_5
ESGTDDFNVWIGLHD
>076_6
GLHDPKKNRRWHWSS
>076_7
IGAPSSVNPGYCVSL
>077_0
SSQEIDCNDQDVFKA
>077_1
DAALTKYNSENKSGN
>077_2
LTKYNSENKSGNQFV
>077_3
NSENKSGNQFVLYRI
>077_4
TEVARMDNPDTFYSL
>077_5
GDCPFQSNKTWQDCD
>077_6
ATVAKRGNMKFSVAI
>077_7
RYAIQYFNNNTSHSH
>077_8
YAIQYFNNNTSHSHL
>077_9
AIQYFNNNTSHSHLF
>077_10
KQVVSGWNYEVNYSI
>077_11
SGWNYEVNYSIAQTN
>077_12
NYSIAQTNCSKEEFS
>077_13
PDLEEALNHSIAKLN
>077_14
NHSIAKLNAEHDGTF
>077_15
TTCSKGSNEELTKSC
>077_16
LTKSCEINIHGQILH
>077_17
QILHCDANVYVVPWE
>077_18
EKVYPTVNCQPLGQT
>078_0
SSQEIDCNDQDVFKA
>078_1
DAALTKYNSENKSGN
>078_2
LTKYNSENKSGNQFV
>078_3
NSENKSGNQFVLYRI
>078_4
TEVARMDNPDTFYSL
>078_5
GDCPFQSNKTWQDCD
>078_6
ATVAKRGNMKFSVAI
>078_7
RYAIQYFNNNTSHSH
>078_8
YAIQYFNNNTSHSHL
>078_9
AIQYFNNNTSHSHLF
>078_10
RQVVSGWNYEVNYSI
>078_11
SGWNYEVNYSIAQTN
>078_12
NYSIAQTNCSKEEFS
>078_13
SHSIAKLNAEHDGAF
>078_14
TTCSKGSNEELTKSC
>078_15
LTKSCEINIHGQILH
>078_16
QILHCDANVYVVPWE
>078_17
EKVYPTVNCQPLGQT
>079_0
HRTLLIANETLRIPV
>079_1
IPVPVHKNHQLCTEE
>079_2
TVERLFKNLSLIKKY
>079_3
GEERRRVNQFLDYLQ
>079_4
QEFLGVMNTEWIIES
>080_0
TDCTSGQNYCLCGGN
>080_1
NYCLCGGNFCGDGKH
>080_2
CEMDGSENKCVDGEG
>081_0
ACTESGQNQCICEGN
>081_1
NQCICEGNDVCGQGR
>081_2
DVCGQGRNCQFDSSG
>081_3
EGTRKPQNEGQHDFD
>083_0
FWTSFGSNCYRFFAV
>083_1
IHSETEQNFVYHYFE
>083_2
PEMWLGFNDRTTEGN
>083_3
NDRTTEGNFQWTDGS
>083_4
QWTDGSPNDFTAWVG
>083_5
FTAWVGSNPDNYGSG
>083_6
WVGSNPDNYGSGEDC
>083_7
MVMGAGLNWIDLPCS
>084_0
LPTPAPPNLPQLVGG
>084_1
LVGGGGGNRKDGFGV
>084_2
QKVWTSDNGRHSIGV
>084_3
HLGGPYGNSRPDYRI
>085_0
LPTPAPPNLPQLVGG
>085_1
LVGGGGGNRKDGFGV
>085_2
QKVWTSDNGRHSIGV
>085_3
HLGGPYGNSRPDYRI
>086_0
ADFLCPTNCPPGPKG
>086_1
GAAGQIGNIGPKGKR
>087_0
TTLLDLQNNKITEIK
>087_1
TLLDLQNNKITEIKD
>087_2
IKDGDFKNLKNLHAL
>087_3
GDFKNLKNLHALILV
>087_4
LHALILVNNKISKVS
>087_5
HALILVNNKISKVSP
>087_6
ERLYLSKNQLKELPE
>087_7
QELRAHENEITKVRK
>087_8
KVRKVTFNGLNQMIV
>087_9
KVTFNGLNQMIVIEL
>087_10
IVIELGTNPLKSSGI
>087_11
LKSSGIENGAFQGMK
>087_12
YIRIADTNITSIPQG
>087_13
TELHLDGNKISRVDA
>087_14
AASLKGLNNLAKLGL
>087_15
ASLKGLNNLAKLGLS
>087_16
AKLGLSFNSISAVDN
>087_17
NSISAVDNGSLANTP
>087_18
VDNGSLANTPHLREL
>087_19
LRELHLDNNKLTRVP
>087_20
RELHLDNNKLTRVPG
>087_21
IQVVYLHNNNISVVG
>087_22
QVVYLHNNNISVVGS
>087_23
VVYLHNNNISVVGSS
>087_24
DFCPPGHNTKKASYS
>087_25
SGVSLFSNPVQYWEI
>089_0
DSLDDYVNTQGAFLF
>089_1
AKCEAETNFICRAFQ
>089_2
QCVVMAENSKTSPIA
>089_3
LSECKTGNGKNYRGT
>089_4
CKTGNGKNYRGTTSK
>089_5
PLAGLEENYCRNPDN
>089_6
LEENYCRNPDNDEKG
>089_7
NYCRNPDNDEKGPWC
>089_8
YLPSKFPNKNLKMNY
>089_9
PSKFPNKNLKMNYCR
>089_10
PNKNLKMNYCRNPDG
>089_11
LKMNYCRNPDGEPRP
>089_12
WCFTTDPNKRWEFCD
>089_13
CLKGRGENYRGTVSV
>089_14
AQSPHKHNRTPENFP
>089_15
KHNRTPENFPCKNLE
>089_16
PENFPCKNLEENYCR
>089_17
PCKNLEENYCRNPDG
>089_18
LEENYCRNPDGETAP
>089_19
AQDCYRGNGESYRGT
>089_20
RHEKTPGNFPNAGLT
>089_21
KTPGNFPNAGLTMNY
>089_22
PNAGLTMNYCRNPDA
>089_23
LTMNYCRNPDADKSP
>089_24
RVRWEYCNLKKCSET
>089_25
ETEQQVTNFPAIAQV
>089_26
SEDCMFGNGKRYRGK
>089_27
SIFTPETNPRAGLEK
>089_28
PRAGLEKNYCRNPDG
>089_29
LEKNYCRNPDGDDNG
>089_30
RNPDGDDNGPWCYTT
>089_31
GPWCYTTNPQKLFDY
>089_32
PACLPTPNYVVADRT
>089_33
ARLPVIENKVCNRYE
>089_34
VIENKVCNRYEYLGG
>089_35
LGGKVSPNELCAGHL
>089_36
GLGCALPNKPGVYVR
>090_0
PPTVLPDNFPRYPVG
>091_0
FPQEEFGNQFQKAET
>091_1
EMIQQIFNLFSTKDS
>091_2
TELYQQLNDLEACVI
>091_3
RSFSLSTNLQESLRS
>092_0
GHRPQDENPVVHFFK
>092_1
PVVHFFKNIVTPRTP
>093_0
RSQPGLCNMYKDSHH
>093_1
HGRTQDENPVVHFFK
>093_2
PVVHFFKNIVTPRTP
>094_0
QARSAFSNLFGGEPL
>094_1
ARQVDGDNSHVEMKL
>094_2
LAVDEEENADNNTKA
>094_3
DEEENADNNTKANVT
>094_4
EEENADNNTKANVTK
>094_5
ADNNTKANVTKPKRC
>094_6
TSTIKLLNENSYVPR
>094_7
TIKLLNENSYVPREA
>094_8
AGSQKDENLALYVEN
>094_9
NLALYVENQFREFKL
>094_10
QVKDSAQNSVIIVDK
>094_11
SVIIVDKNGRLVYLV
>094_12
RLVYLVENPGGYVAY
>094_13
TGKLVHANFGTKKDF
>094_14
EDLYTPVNGSIVIVR
>094_15
TFAEKVANAESLNAI
>094_16
VANAESLNAIGVLIY
>094_17
QTKFPIVNAELSFFG
>094_18
TPGFPSFNHTQFPPS
>094_19
SRSSGLPNIPVQTIS
>094_20
AAEKLFGNMEGDCPS
>094_21
MVTSESKNVKLTVSN
>094_22
NVKLTVSNVLKEIKI
>094_23
LKEIKILNIFGVIKG
>094_24
LKAFTYINLDKAVLG
>094_25
KAVLGTSNFKVSASP
>094_26
LIEKTMQNVKHPVTG
>094_27
QFLYQDSNWASKVEK
>094_28
VEKLTLDNAAFPFLA
>094_29
IERIPELNKVARAAA
>094_30
LTHDVELNLDYERYN
>094_31
NLDYERYNSQLLSFV
>094_32
LSFVRDLNQYRADIK
>094_33
RLTTDFGNAEKTDRF
>094_34
RFVMKKLNDRVMRVE
>094_35
TLPALLENLKLRKQN
>094_36
NLKLRKQNNGAFNET
>094_37
LKLRKQNNGAFNETL
>094_38
KQNNGAFNETLFRNQ
>094_39
FNETLFRNQLALATW
>094_40
WTIQGAANALSGDVW
>095_0
PECTLQENPFFSQPG
>095_1
KTMLVQKNVTSESTC
>095_2
CCVAKSYNRVTVMGG
>095_3
MGGFKVENHTACHCS
>096_0
FLGAQEQNQEQPIRC
>096_1
RYPSYGLNYYQQKPV
>096_2
QKPVALINNQFLPYP
>096_3
KPVALINNQFLPYPY
>096_4
LQWQVLSNTVPAKSC
>096_5
MAIPPKKNQDKTEIP
>096_6
KTEIPTINTIASGEP
>096_7
IESPPEINTVQVTST
>097_0
TTAHKDPNAIFLSFQ
>097_1
TSLVLTLNELPNRTS
>097_2
LTLNELPNRTSGLLE
>097_3
TSGLLETNFTASART
>097_4
AKIPGLLNQTSRSLD
>097_5
DQIPGYLNRIHELLN
>097_6
NRIHELLNGTRGLFP
>097_7
DTGSLPPNLQPGYSP
>097_8
TPTSPLLNTSYTHSQ
>098_0
SALGGSLNRTPTGRP
>098_1
GGGTRGANGGRVPGN
>098_2
NGGRVPGNGAGLGPG
>098_3
IKMEFIDNKLRRYTT
>098_4
ALIQTCLNSPDSPPR
>098_5
KPAFTVTNLPGTTST
>098_6
GPSFPITNYLAPVSA
>098_7
PSAVSSANGTVLKST
>098_8
DGSLTVLNAFSQAPS
>098_9
QQAGSSSNLTELQVV
>098_10
LTELQVVNLDTAHST
>099_0
PPPPAAANTPNAQPG
>099_1
PAAANTPNAQPGDPN
>099_2
NAQPGDPNAAPPPAD
>099_3
APPPADPNAPPPPVI
>099_4
PPPVIAPNAPQPVRI
>099_5
PQPVRIDNPVGGFSF
>099_6
GQPPPVANDTRIVLG
>099_7
PYPGTRINQETVSLD
>099_8
ETVSLDANGVSGSAS
>099_9
FSDPSKPNGQIWTGV
>099_10
VIGSPAANAPDAGPP
>099_11
VVWLGTANNPVDKGA
>099_12
VWLGTANNPVDKGAA
>100_0
SSEEKQLNNKYPDAV
>100_1
SEEKQLNNKYPDAVA
>100_2
QTFLTPQNSVSSEET
>100_3
SSEETDDNKQNTLPS
>100_4
ETDDNKQNTLPSKSN
>100_5
NTLPSKSNESPEQTD
>100_6
DLDDDDDNSQDVNSN
>100_7
DDNSQDVNSNDSDDA
>100_8
NSQDVNSNDSDDAET
>100_9
FIPTESANDGRGDSV
>100_10
SKKFRRSNVQSPDAT
>100_11
TDHSKETNSSELSKE
>100_12
TPKAKDKNKHSNLIE
>100_13
KDKNKHSNLIESQEN
>100_14
NLIESQENSKLSQEF
>101_0
RDVVALVNFLRHLTQ
>101_1
HRRTVLFNELMLWLG
>101_2
YRELRFHNPDLSSVL
>101_3
EVQRIEENLEGVRRN
>101_4
NLEGVRRNMFCVKPL
>101_5
CVKPLDLNLDRHANT
>101_6
LNLDRHANTALVNAV
>101_7
HANTALVNAVNKLVY
>101_8
TALVNAVNKLVYTGR
>101_9
YTGRLIMNVRRSWEE
>101_10
MCLSFDSNYCRNILK
>101_11
FDSNYCRNILKHAVE
>101_12
ILKHAVENGDSADTL
>101_13
LEFDDDANLLSLGGG
>101_14
AWEERQQNLQQRQQQ
>101_15
DDDDDEKNIFTPIKK
>101_16
KPTSGPLNIPQQQQR
>101_17
SSDGYPPNRQDPRFT
>101_18
LTFGAGVNVPAGAGA
>101_19
ILTPTPVNPSTAPAP
>101_20
AGTQTPVNGNSPWAP
>101_21
TQTPVNGNSPWAPTA
>101_22
APLPGDMNPANWPRE
>101_23
PGDMNPANWPRERAW
>101_24
ERAWALKNPHLAYNP
>101_25
KNPHLAYNPFRMPTT
>101_26
TTSTASQNTVSTTPR
>101_27
TTPSSDYNNDVISPP
>101_28
TPSSDYNNDVISPPS
>101_29
SKTTSSRNVTSGAGT
>101_30
TAKSSVSNAPPVASP
>101_31
TPSDAVQNILQKIEK
>102_0
GGFVEGVNKKLGLLG
>102_1
APTKALENPQPHPGW
>102_2
QGTLKAKNFKKRCLQ
>102_3
DEDCLYLNIWVPQGR
>102_4
MGSGHGANFLNNYLY
>102_5
GHGANFLNNYLYDGE
>102_6
HGANFLNNYLYDGEE
>102_7
EEIATRGNVIVVTFN
>102_8
NVIVVTFNYRVGPLG
>102_9
FLSTGDANLPGNYGL
>102_10
GDANLPGNYGLRDQH
>102_11
AIAWVKRNIAAFGGD
>102_12
AAFGGDPNNITLFGE
>102_13
AFGGDPNNITLFGES
>102_14
LQTLSPYNKGLIRRA
>102_15
SPWVIQKNPLFWAKK
>102_16
FIPADPINLYANAAD
>102_17
DPINLYANAADIDYI
>102_18
IDYIAGTNNMDGHIF
>102_19
DYIAGTNNMDGHIFA
>102_20
SIDMPAINKGNKKVT
>102_21
MPAINKGNKKVTEED
>102_22
AQDPSQENKKKTVVD
>102_23
ALAQHRANAKSAKTY
>102_24
AMIAYWTNFAKTGDP
>102_25
FAKTGDPNMGDSAVP
>102_26
WEPYTTENSGYLEIT
>102_27
MKRSLRTNFLRYWTL
>103_0
YRGISLANWMCLAKW
>103_1
AKWESGYNTRATNYN
>103_2
GYNTRATNYNAGDRS
>103_3
NTRATNYNAGDRSTD
>103_4
DYGIFQINSRYWCND
>103_5
INSRYWCNDGKTPGA
>103_6
VCRGDSCNACHLSCS
>103_7
CSALLQDNIADAVAC
>103_8
RAWVAWRNRCQNRDV
>103_9
AWRNRCQNRDVRQYV
>105_1
PLNVSFTNRNYDLDY
>105_2
NVSFTNRNYDLDYDS
>105_3
FYCDEEENFYQQQQQ
>105_4
PFSLRGDNDGGGGSF
>105_5
LLGGDMVNQSFICDP
>105_6
DDETFIKNIIIQDCM
>105_7
RKDSGSPNPARGHSV
>105_8
VVFPYPLNDSSSPKS
>105_9
HVSTHQHNYAAPPST
>105_10
RVLRQISNNRKCTSP
>105_11
VLRQISNNRKCTSPR
>105_12
RSSDTEENVKRRTHN
>105_13
NVKRRTHNVLERQRR
>105_14
VLERQRRNELKRSFF
>105_15
DQIPELENNEKAPKV
>105_16
QIPELENNEKAPKVV
>106_0
LALASAININDITFS
>106_1
LASAININDITFSNL
>106_2
INDITFSNLEITPLT
>106_3
EITPLTANKQPDQGW
>106_4
VYRIKLLNSSQTATI
>106_5
QAAYLYENTTFTCTA
>106_6
TFTCTAQNDLSSYNT
>106_7
QNDLSSYNTIDGSIT
>106_8
GSITFSLNFSDGGSS
>106_9
SYEYELENAKFFKSG
>106_10
PMLVKLGNQMSDVVN
>106_11
NQMSDVVNFDPAAFT
>106_12
DPAAFTENVFHSGRS
>106_13
HLGMYCPNGYFLGGT
>106_14
KIDYDSSNNNVDLDC
>106_15
IDYDSSNNNVDLDCS
>106_16
DYDSSNNNVDLDCSS
>106_17
SVQVYSSNDFNDWWF
>106_18
VYSSNDFNDWWFPQS
>106_19
WWFPQSYNDTNADVT
>106_20
PQSYNDTNADVTCFG
>106_21
DVTCFGSNLWITLDE
>106_22
DGEMLWVNALQSLPA
>106_23
ALQSLPANVNTIDHA
>106_24
QSLPANVNTIDHALE
>106_25
TCLDTIANTTYATQF
>106_26
FIVYQGRNLGTASAK
>106_27
TTDLTSINTSAYSTG
>106_28
ISTVETGNRTTSEVI
>106_29
SIYSTDSNITVGTDI
>106_30
TGWTGAMNTYISQFT
>106_31
SSSFATINSTPIISS
>106_32
TSDASIVNVHTENIT
>106_33
IVNVHTENITNTAAV
>106_34
VHTENITNTAAVPSE
>106_35
SEEPTFVNATRNSLN
>106_36
TFVNATRNSLNSFCS
>106_37
NATRNSLNSFCSSKQ
>106_38
TPSVPTSNTYIKTKN
>106_39
NTYIKTKNTGYFEHT
>106_40
TTSSVGLNSFSETAV
>106_41
QLSGIQQNFTSTSLM
>107_0
AAPFWLLNVLFPPHT
>107_1
TPKAELSNHTRPVIL
>107_2
LVPGCLGNQLEAKLD
>107_3
LDKPDVVNWMCYRKT
>107_4
FTIWLDLNMFLPLGV
>107_5
GVDCWIDNTRVVYNR
>107_6
DNTRVVYNRSSGLVS
>107_7
RSSGLVSNAPGVQIR
>107_8
YLHTLVQNLVNNGYV
>107_9
TLVQNLVNNGYVRDE
>107_10
LVQNLVNNGYVRDET
>107_11
LVLASGDNQGIPIMS
>107_12
FISTPSFNYTGRDFQ
>107_13
LHGIQHLNMVFSNLT
>107_14
HLNMVFSNLTLEHIN
>107_15
NLTLEHINAILLGAY
>108_0
TRSTFSTNYRSLGSV
>108_1
AGMGGIQNEKETMQS
>108_2
KETMQSLNDRLASYL
>108_3
VRSLETENRRLESKI
>108_4
LRAQIFANTVDNARI
>108_5
IFANTVDNARIVLQI
>108_6
RIVLQIDNARLAADD
>108_7
AMRQSVENDIHGLRK
>108_8
RKVIDDTNITRLQLE
>108_9
ELLFMKKNHEEEVKG
>108_10
YDELARKNREELDKY
>108_11
IDLDSMRNLKASLEN
>108_12
NLKASLENSLREVEA
>108_13
ALQMEQLNGILLHLE
>108_14
QEYEALLNIKVKLEA
>108_15
LEDGEDFNLGDALDS
>108_16
GDALDSSNSMQTIQK
>108_17
GKVVSETNDTKVLRH
>109_0
SLVTEAENSQHQQKE
>109_1
EEGEEAINSGQQEPQ
>109_2
QTAAEGDNWCEQKLK
>109_3
EQKLKASNGDTPTHE
>109_4
THEDLTKNKERTSES
>109_5
KPIRKHRNMHCKVSL
>109_6
KRVCEHLNLLEEDYF
>109_7
FGLAIWDNATSKTWL
>109_8
QVRGVPWNFTFNVKF
>109_9
VPWNFTFNVKFYPPD
>109_10
SDFKLAPNQTKELEE
>109_11
ADLEFLENAKKLSMY
>109_12
YKDKLRINRFPWPKV
>109_13
RERLDGENIYIRHSN
>109_14
NIYIRHSNLMLEDLD
>109_15
SISELKKNFMESVPE
>109_16
HSPFRTLNINGQIPT
>109_17
PFRTLNINGQIPTGE
>109_18
QTVTISDNANAVKSE
>109_19
VTISDNANAVKSEIP
>109_20
EAAQTDDNSGDLDPG
>110_0
EKDRFSVNLDVKHFS
>110_1
SDGVLTVNGPRKQAS
>111_0
VEIHGKHNERQDDHG
>111_1
RRYRLPSNVDQSALS
>112_0
YTLDSLGNPSAYRRV
>112_1
SQSSSLLNGGSGGDY
>112_2
DYKLSRSNEKEQLQG
>112_3
KEQLQGLNDRFAGYI
>112_4
VHYLEQQNKEIEAEI
>112_5
RATLEMVNHEKAQVQ
>112_6
EVAFLRSNHEEEVAD
>112_7
LECHSDQNMHQAEEW
>112_8
LTEAAEQNKEAIRSA
>112_9
SDIEERHNHDLSSYQ
>112_10
DTIQQLENELRGTKW
>112_11
REYQDLLNVKMALDI
>112_12
KKEDIAINGEVEGKE
>112_13
EEKGVVTNGLDVSPA
>113_0
SLMPSLENLDLSQVA
>113_1
SQVAAISNDLKSIRT
>113_2
KAQLQDLNDRFASFI
>113_3
VHELEQQNKVLEAEL
>113_4
LAAEDATNEKQALQG
>113_5
GLEETLRNLQARYEE
>113_6
YEKLAAKNMQNAEEW
>113_7
LAAKNMQNAEEWFKS
>113_8
LTESAAKNTDAVRAA
>113_9
IEACRGMNEALEKQL
>113_10
QELEDKQNADISAMQ
>113_11
SAMQDTINKLENELR
>113_12
DTINKLENELRSTKS
>113_13
KEYQDLLNVKMALDI
>114_0
KSFLLVVNALALTLP
>114_1
FLAVEVQNQKQPACH
>114_2
KQPACHENDERPFYQ
>114_3
VPMYYVPNSYPYYGT
>114_4
SYPYYGTNLYQRRPA
>114_5
RRPAIAINNPYVPRT
>114_6
RPAIAINNPYVPRTY
>114_7
VPRTYYANPAVVRPH
>114_8
PQRQYLPNSHPPTVV
>114_9
PTVVRRPNLHPSFIA
>114_10
KIIIPTINTIATVEP
>115_0
AECFPACNPQNGFCE
>115_1
FPACNPQNGFCEDDN
>115_2
NGFCEDDNVCRCQPG
>115_3
CSSAPCANNGTCVSL
>115_4
SSAPCANNGTCVSLD
>115_5
KDGPCVINGSPCQHG
>115_6
CPPGFSGNFCEIVAN
>115_7
NFCEIVANSCTPNPC
>115_8
VANSCTPNPCENDGV
>115_9
CTPNPCENDGVCTDI
>115_10
TCSRPVTNCASSPCQ
>115_11
CASSPCQNGGTCLQH
>115_12
KVSMKELNKKTPLLT
>115_13
TVGIVFLNKCETWVS
>115_14
KCETWVSNLRYNHML
>115_15
WVSNLRYNHMLRKKK
>115_16
HMLRKKKNLLLQYNS
>115_17
KNLLLQYNSGEDLAV
>115_18
SGEDLAVNIIFPEKI
>116_1
EAHEIFRNEERTRQF
>116_2
RQFWVSYNDGDQCAS
>116_3
CASSPCQNGGSCEDQ
>116_4
PDGFEGRNCETDKQS
>116_5
QSQLICANDNGGCEQ
>116_6
QLICANDNGGCEQYC
>116_7
IPVLEKRNGSKPQGR
>116_8
WQAMLKLNGALLCGG
>116_9
ERLRSRGNLTAVLGE
>116_10
GGPVVTDNMFCAGYS
>117_0
EGQRKRRNTIHEFKK
>117_1
KIKTKKVNTADQCAN
>117_2
NTADQCANRCTRNKG
>117_3
CANRCTRNKGLPFTC
>117_4
QCLWFPFNSMSSGVK
>117_5
HEFDLYENKDYIRNC
>117_6
ENKDYIRNCIIGKGR
>117_7
RGKDLQENYCRNPRG
>117_8
LQENYCRNPRGEEGG
>117_9
GPWCFTSNPEVRYEV
>117_10
EVECMTCNGESYRGL
>117_11
PDKGFDDNYCRNPDG
>117_12
FDDNYCRNPDGQPRP
>117_13
AIKTCADNTMNDTDV
>117_14
TCADNTMNDTDVPLE
>117_15
EGYRGTVNTIWNGIP
>117_16
GTVNTIWNGIPCQRW
>117_17
EHDMTPENFKCKDLR
>117_18
KCKDLRENYCRNPDG
>117_19
LRENYCRNPDGSESP
>117_20
WCFTTDPNIRVGYCS
>117_21
GYCSQIPNCDMSHGQ
>117_22
GQDCYRGNGKNYMGN
>117_23
CYRGNGKNYMGNLSQ
>117_24
NGKNYMGNLSQTRSG
>117_25
TCSMWDKNMEDLHRH
>117_26
EPDASKLNENYCRNP
>117_27
DASKLNENYCRNPDD
>117_28
LNENYCRNPDDDAHG
>117_29
GPWCYTGNPLIPWDY
>117_30
DTTPTIVNLDHPVIS
>117_31
TKQLRVVNGIPTRTN
>117_32
NGIPTRTNIGWMVSL
>117_33
MVSLRYRNKHICGGS
>117_34
EKCKQVLNVSQLVYG
>117_35
VSTIDLPNYGCTIPE
>117_36
WGYTGLINYDGLLRV
>117_37
AHLYIMGNEKCSQHH
>117_38
HRGKVTLNESEICAG
>117_39
GRGCAIPNRPGIFVR
>118_0
SSQEIDCNDQDVFKA
>118_1
DAALTKYNSENKSGN
>118_2
LTKYNSENKSGNQFV
>118_3
NSENKSGNQFVLYRI
>118_4
TEVARMDNPDTFYSL
>118_5
GDCPFQSNKTWQDCD
>118_6
ATVAKRGNMKFSVAI
>118_7
RYAIQYFNNNTSHSH
>118_8
YAIQYFNNNTSHSHL
>118_9
AIQYFNNNTSHSHLF
>118_10
KQVVSGWNYEVNYSI
>118_11
SGWNYEVNYSIAQTN
>118_12
NYSIAQTNCSKEEFS
>118_13
PDLEEALNHSIAKLN
>118_14
NHSIAKLNAEHDGTF
>118_15
TTCSKGSNEELTKSC
>118_16
LTKSCEINIHGQILH
>118_17
QILHCDANVYVVPWE
>118_18
EKVYPTVNCQPLGQT
>118_19
HGHGKHKNKGKNNGK
>118_20
KHKNKGKNNGKHYDW
>118_21
HKNKGKNNGKHYDWR
>118_22
LIATVMPNTLPPHTE
>118_23
PDIQTEPNSLAFKLI
>118_24
SRPWKPVNGVNPTVE
>118_25
WKPVNGVNPTVEMKE
>119_0
QLIATLKNGSKICLD
>120_0
DPEGGDANLRCVCVK
>120_1
KICLDPQNLLYKKII
>121_0
ISCPEGTNAYRSYCY
>121_1
RSYCYYFNEDRETWV
>121_2
DADLYCQNMNSGNLV
>121_3
DLYCQNMNSGNLVSV
>121_4
CQNMNSGNLVSVLTQ
>121_5
ESGTDDFNVWIGLHD
>121_6
GLHDPKKNRRWHWSS
>121_7
IGAPSSVNPGYCVSL
>122_0
STTTILANGKAMQGV
>122_1
KSVTFVSNCGSHPST
>123_1
AVTEYYLNHGKWPEN
>123_2
NHGKWPENNTSAGVA
>123_3
HGKWPENNTSAGVAS
>123_4
VKEVEVKNGVVTATM
>123_5
TMLSSGVNNEIKGKK
>123_6
MLSSGVNNEIKGKKL
>123_7
SLWARRENGSVKWFC
>124_0
SSFHFSINLLSQDTA
>124_1
GRLHKLQNDSGCGTW
>124_2
KQLGCCYNSEEVPSC
>124_3
VPSCYYGNTVTSRCT
>124_4
FSIAVSRNVTSPPLL
>124_5
SVHLAFRNDSECKPV
>124_6
TAKRVTGNQAVYENE
>124_7
GNQAVYENELVAARD
>124_8
SSSALPVNIQVFTLP
>124_9
ERYGSYYNASDYPVV
>124_10
PQWPMLVNGCPYTGD
>124_11
GCPYTGDNYQTKLIP
>124_12
IPVQKASNLLFPSHY
>124_13
SSDIHFQNGTASISS
>125_0
LKTTSGINPRHISSL
>126_0
LWLYQGDNVPRAPST
>126_1
DDVQLDPNRRYVRSV
>126_2
RYVRSVTNPENNEAS
>126_3
RSVTNPENNEASIEH
>126_4
SVTNPENNEASIEHS
>126_5
QPIESHRNTRDLRFL
>126_6
VPTPPPFNPKPIYID
>126_7
PIYIDMGNRYRRHAS
>126_8
QEELRQYNEHFLIPR
>127_1
ELSLAQANWNASEVS
>127_2
SLAQANWNASEVSKK
>127_3
EVSKKLVNIQTDGSI
>127_4
TAEPWSTNEPFTVTS
>127_5
SSLIAETNVQSRNCS
>127_6
ETNVQSRNCSTKMPG
>127_7
VLSKPTQNSAMHQST
>127_8
GAVTQTSNETKLELS
>127_9
ELSTTMANSGSVSLP
>127_10
SVSLPTSNSGSSSSA
>128_0
HDPRPAGNLSILRTN
>128_1
NLSILRTNRAEVPIE
>128_2
CHYPRQGNVSSWAIL
>128_3
SLRLMEENWSAEKMT
>128_4
ATLTPDWNTSPSHTI
>128_5
VDVFHFANDSRNTIY
>128_6
HFANDSRNTIYITCH
>128_7
DRVPDQLNKACSFSK
>128_8
CSFSKSSNRWSPVEG
>129_0
VICFLSLNLLLLDVI
>129_1
GCSWLFRNSSSELLQ
>129_2
SSSRSKLNDILDPNL
>129_3
LNDILDPNLFSARKE
>129_4
LFSARKENNKYILTL
>129_5
FSARKENNKYILTLS
>129_6
LSKFSTKNQGYYFCS
>129_7
YFCSITSNSVMYFSP
>129_8
VPVFQKVNSIITKPV
>129_9
TLICCHRNRRRVCKC
>130_0
LAAVDYINKHLPRGY
>130_1
RGYKHTLNQIDSVKV
>130_2
LDPTPLANCSVRQQT
>130_3
CPLLAPLNDSRVVHA
>130_4
EVALATFNAESNGSY
>130_5
ATFNAESNGSYLQLV
>130_6
VVDPTKCNLLAEKQY
>131_0
ASVCLLLNLAPAPLN
>131_1
NLAPAPLNADSEEDE
>131_2
IMKRFFFNIFTRQCE
>131_3
IYGGCEGNQNRFESL
>131_4
GGCEGNQNRFESLEE
>131_5
KKMCTRDNANRIIKT
>131_6
MCTRDNANRIIKTTL
>131_7
YITRYFYNNQTKQCE
>131_8
ITRYFYNNQTKQCER
>131_9
KYGGCLGNMNNFETL
>131_10
GGCLGNMNNFETLEE
>131_11
GCLGNMNNFETLEEC
>131_12
ETLEECKNICEDGPN
>131_13
NICEDGPNGFQVDNY
>131_14
PNGFQVDNYGTQLNA
>131_15
DNYGTQLNAVNNSLT
>131_16
GTQLNAVNNSLTPQS
>131_17
TQLNAVNNSLTPQST
>131_18
DRGLCRANENRFYYN
>131_19
GLCRANENRFYYNSV
>131_20
NENRFYYNSVIGKCR
>131_21
KYSGCGGNENNFTSK
>131_22
SGCGGNENNFTSKQE
>131_23
GCGGNENNFTSKQEC
>132_0
ESVTVTWNSGSLSSS
>132_1
SGPISTINPCPPCKE
>132_2
CHKCPAPNLEGGPSV
>132_3
SVFIFPPNIKDVLMI
>132_4
VQISWFVNNVEVHTA
>132_5
QISWFVNNVEVHTAQ
>132_6
QTHREDYNSTIRVVS
>132_7
KEFKCKVNNKDLPSP
>132_8
EFKCKVNNKDLPSPI
>132_9
TCLVVGFNPGDISVE
>132_10
ISVEWTSNGHTEENY
>132_11
SNGHTEENYKDTAPV
>132_12
YFIYSKLNMKTSKWE
>132_13
KTDSFSCNVRHEGLK
>132_14
VRHEGLKNYYLKKTI
>133_1
GVTVSAVNLSNLIAY
>133_2
VSAVNLSNLIAYKNS
>133_3
SNLIAYKNSDHQISA
>133_4
DSATASGNLPSMRWL
>133_5
PDYTPPENAYWNTLK
>133_6
PPENAYWNTLKTNYV
>133_7
YWNTLKTNYVPYLHK
>133_8
IITLGDLNSATTTGG
>133_9
DKWVGEYNLDGIDID
>133_10
KTFVYDTNQNPTNFF
>133_11
FVYDTNQNPTNFFIQ
>133_12
DTNQNPTNFFIQTAP
>133_13
IQTAPRYNYVFLQAY
>133_14
AYGRSTTNLTTVSGL
>133_15
GFSFYEENGYPGNYW
>133_16
EENGYPGNYWNDVRY
>133_17
GYPGNYWNDVRYPQN
>133_18
NDVRYPQNGTGRAYD
>133_19
DAPLTSSNDNTLRAP
>133_20
PLTSSNDNTLRAPNF
>133_21
DNTLRAPNFRVTKDL
>134_0
DMTPESVNKEASVKS
>134_1
ATALAGSNGVCIAYY
>134_2
YYITDGRNPTFKLKD
>134_3
RGIKVLQNIDDDVSW
>134_4
EHSGAKPNPIPTFPG
>134_5
GYAATGYNGWYSGSM
>134_6
AATPAFLNVISELTK
>134_7
YFGTTAPNNKQLQIA
>134_8
FGTTAPNNKQLQIAS
>134_9
GIDVYAWNKIMENFR
>134_10
AWNKIMENFRNNFNY
>134_11
KIMENFRNNFNYIQL
>134_12
IMENFRNNFNYIQLQ
>134_13
ENFRNNFNYIQLQSY
>134_14
QLQSYGANVSRTQLM
>134_15
SRTQLMMNYATGTNK
>134_16
MNYATGTNKIPASKM
>134_17
AYAEGGTNQANDVEV
>134_18
EGGTNQANDVEVAKW
>134_19
GMMIYTYNSNVSYAN
>134_20
MIYTYNSNVSYANAV
>134_21
NSNVSYANAVRDAVK
>135_0
DQRDLISNNEQLPML
>135_1
QRDLISNNEQLPMLG
>135_2
KLTVTSQNLQLENLR
>135_3
SQNLQLENLRMKLPK
>135_4
LPQGPMQNATKYGNM
>135_5
QNATKYGNMTEDHVM
>135_6
HVMHLLQNADPLKVY
>135_7
LKGSFPENLTHLKNT
>135_8
ENLTHLKNTMETIDW
>135_9
FRPKCDENGNYLPLQ
>135_10
PKCDENGNYLPLQCY
>135_11
YCWCVFPNGTEVPNT
>135_12
PNGTEVPNTRSRGHH
>135_13
TRSRGHHNCSESLEL
>136_0
KGATKTCNILSYGAV
>136_1
SYGAVADNSTDVGPA
>136_2
LVYIPSGNYALNTWV
>136_3
PSGNYALNTWVTLTG
>136_4
RTGTASGNMIAVTDT
>136_5
CSDGEVYNMAIRGGN
>136_6
NMAIRGGNEGGLDGI
>136_7
GIDVWGSNIWVHDVE
>136_8
VHDVEVTNKDECVTV
>136_9
VTVKSPANNILVESI
>136_10
TVKSPANNILVESIY
>136_11
LVESIYCNWSGGCAM
>136_12
VTDIVYRNVYTWSSN
>136_13
NVYTWSSNQMYMIKS
>136_14
QMYMIKSNGGSGTVS
>136_15
GGSGTVSNVLLENFI
>136_16
VSNVLLENFIGHGNA
>136_17
ENFIGHGNAYSLDID
>136_18
AGDGVQLNNITVKNW
>136_19
GDGVQLNNITVKNWK
>136_20
LNNITVKNWKGTEAN
>136_21
NWKGTEANGATRPPI
>138_0
LSLLTYANAYDYFTT
>138_1
YFTTTLANQNPVCAS
>138_2
TTTLANQNPVCASVD
>138_3
ASVDVIQNVCTEVCG
>138_4
RYIPDATNTNQFTFA
>138_5
IPDATNTNQFTFAEY
>138_6
TFAEYTTNQCTVQVT
>138_7
QVTPAVTNTFTCADQ
>138_8
TVTPTPTNTPNPTPS
>138_9
PTPTNTPNPTPSQTS
>139_0
FLQLDPVNGDQDEGV
>139_1
VFPFVYRNRKHFDCT
>139_2
SWCSLSPNYDKDRAW
>140_2
CTQGILANQLTNDYG
>140_3
ILANQLTNDYGQLAQ
>141_0
VSDSKGSNELHQVPS
>141_1
ELHQVPSNCDCLNGG
>141_2
PSNCDCLNGGTCVSN
>141_3
NGGTCVSNKYFSNIH
>141_4
VSNKYFSNIHWCNCP
>141_5
FSNIHWCNCPKKFGG
>141_6
SKTCYEGNGHFYRGK
>141_7
GRPCLPWNSATVLQQ
>141_8
QLGLGKHNYCRNPDN
>141_9
GKHNYCRNPDNRRRP
>141_10
NYCRNPDNRRRPWCY
>141_11
GEFTTIENQPWFAAI
>141_12
YLGRSRLNSNTQGEM
>141_13
GRSRLNSNTQGEMKF
>141_14
EMKFEVENLILHKDY
>141_15
ADTLAHHNDIALLKI
>141_16
ICLPSMYNDPQFGTS
>141_17
ITGFGKENSTDYLYP
>142_0
LRPVLRSNRVEYCWC
>142_1
RVEYCWCNSGRAQCH
>142_2
CSEPRCFNGGTCQQA
>142_3
ESGAECTNWNSSALA
>142_4
GAECTNWNSSALAQK
>142_5
AIRLGLGNHNYCRNP
>142_6
RLGLGNHNYCRNPDR
>142_7
GNHNYCRNPDRDSKP
>142_8
TPACSEGNSDCYFGN
>142_9
NSDCYFGNGSAYRGT
>142_10
GASCLPWNSMILIGK
>142_11
GKVYTAQNPSAQALG
>142_12
ALGLGKHNYCRNPDG
>142_13
GKHNYCRNPDGDAKP
>142_14
PWCHVLKNRRLTWEY
>142_15
FDDDTYDNDIALLQL
>142_16
CTSQHLLNRTVTDNM
>142_17
LNRTVTDNMLCAGDT
>142_18
RSGGPQANLHDACQG
>142_19
GGPLVCLNDGRMTLV
>142_20
GVYTKVTNYLDWIRD
>144_0
SLVTEAENSQHQQKE
>144_1
EEGEEAINSGQQEPQ
>144_2
QTAAEGDNWCEQKLK
>144_3
EQKLKASNGDTPTHE
>144_4
THEDLTKNKERTSES
>144_5
KPIRKHRNMHCKVSL
>144_6
KRVCEHLNLLEEDYF
>144_7
FGLAIWDNATSKTWL
>144_8
QVRGVPWNFTFNVKF
>144_9
VPWNFTFNVKFYPPD
>144_10
SDFKLAPNQTKELEE
>144_11
ADLEFLENAKKLSMY
>144_12
YKDKLRINRFPWPKV
>144_13
RERLDGENIYIRHSN
>144_14
NIYIRHSNLMLEDLD
>144_15
SISELKKNFMESVPE
>144_16
HSPFRTLNINGQIPT
>144_17
PFRTLNINGQIPTGE
>144_18
QTVTISDNANAVKSE
>144_19
VTISDNANAVKSEIP
>144_20
EAAQTDDNSGDLDPG
>145_0
VEIHGKHNERQDDHG
>145_1
RRYRLPSNVDQSALS
>146_0
PSLLSKANDLNAVFE
>146_1
LSKANDLNAVFEGPA
>146_2
YYMCTRKNSVLLWCS
>146_3
LDTEYQGNWKFCTER
>146_4
RWCSLTSNYDRDKAW
>147_0
PVAHVVANPQAEGQL
>147_1
EGQLQWLNRRANALL
>147_2
QWLNRRANALLANGV
>147_3
RANALLANGVELRDN
>147_4
NGVELRDNQLVVPSE
>147_5
VSYQTKVNLLSAIKS
>147_6
DRLSAEINRPDYLDF
>148_0
DEGDKWRNKKFELGL
>148_1
ELGLEFPNLPYYIDG
>148_2
RYIADKHNMLGGCPK
>148_3
LCHKTYLNGDHVTHP
>149_0
DEGDKWRNKKFELGL
>149_1
ELGLEFPNLPYYIDG
>149_2
RYIADKHNMLGGCPK
>149_3
LCHKTYLNGDHVTHP
>150_0
VTPGAEDNVVTDGAT
>150_1
LTPLVTKNTESVTDL
>150_2
SQSTTTLNVVTSHSR
>151_0
APTLESINYNSETYD
>151_1
TLESINYNSETYDAT
>151_2
EDLDHLYNYENIPMG
>151_3
DHLYNYENIPMGRAE
>151_4
ATVMPSGNRELLTPP
>151_5
GVLGPQTNEDFPTCL
>151_6
AIPPLPKNTAYFYSR
>151_7
AYFYSRFNRIKKINK
>151_8
FNRIKKINKNDFASL
>151_9
RIKKINKNDFASLND
>151_10
KNDFASLNDLRRIDL
>151_11
RRIDLTSNLISEIDE
>151_12
RELVLRDNKIRQLPE
>151_13
LRFIDISNNRLGRKG
>151_14
RFIDISNNRLGRKGI
>151_15
HHLYLTDNNLDHIPL
>151_16
HLYLTDNNLDHIPLP
>151_17
IPLPLPENLRALHLQ
>151_18
LRALHLQNNNIMEMH
>151_19
RALHLQNNNIMEMHE
>151_20
ALHLQNNNIMEMHED
>151_21
MHEDTFCNVKNLTYI
>151_22
DTFCNVKNLTYIRKA
>151_23
EDIRLDGNPINLSKT
>151_24
RLDGNPINLSKTPQA
>152_0
QVIALPVNSPMNKGD
>152_1
LPVNSPMNKGDTEVM
>152_2
LSILRHQNLLKELQD
>152_3
SEVLEKPNDQAEPKE
>152_4
GPKVEEDNQAPGEEE
>152_5
EEEEAPSNAHPLASL
>152_6
KPPPSLGNKETQRAA
>152_7
LRRGWRPNSREDSVE
>152_8
KEEEGSANRRPEDQE
>153_0
LLHQIQGNELEPLNR
>153_1
GNELEPLNRPQLKMP
>153_2
LGEVYVDNSKPTVFN
>153_3
NSKPTVFNYPEGAAY
>153_4
EGAAYEFNAAAAAAA
>153_5
EAAAFSANSLGAFPQ
>153_6
LGAFPQLNSVSPSPL
>153_7
QVPYYLENEPSAYAV
>153_8
PPAFYRSNSDNRRQN
>153_9
FYRSNSDNRRQNGRE
>153_10
NSDNRRQNGRERLSS
>153_11
RERLSSSNEKGNMIM
>153_12
SSSNEKGNMIMESAK
>153_13
TRYCAVCNDYASGYH
>153_14
KRSIQGHNDYMCPAT
>153_15
DYMCPATNQCTIDKN
>153_16
NQCTIDKNRRKSCQA
>153_17
RDDLEGRNEMGASGD
>153_18
SGDMRAANLWPSPLV
>153_19
VIKHTKKNSPALSLT
>153_20
SMMGLLTNLADRELV
>153_21
RELVHMINWAKRVPG
>153_22
VPGFGDLNLHDQVHL
>153_23
GKLLFAPNLLLDRNQ
>153_24
PNLLLDRNQGKCVEG
>153_25
SSRFRMMNLQGEEFV
>153_26
LKSIILLNSGVYTFL
>153_27
SHIRHMSNKGMEHLY
>153_28
KGMEHLYNMKCKNVV
>153_29
LYNMKCKNVVPLYDL
>154_0
DSLDTLSNGPEGCVV
>154_1
KEQLQALNDRFAGYI
>154_2
VRQLEAHNRSLEGEA
>154_3
LSEAAKVNTDAMRSA
>154_4
QLDSELRNTKWEMAA
>154_5
REYQDLLNVKMALDI
>155_1
RCHTVPVNSCSEPRC
>155_2
CSEPRCFNGGTCWQA
>155_3
ESRVECINWNSSLLT
>155_4
RVECINWNSSLLTRR
>155_5
LLTRRTYNGRMPDAF
>155_6
GRMPDAFNLGLGNHN
>155_7
AFNLGLGNHNYCRNP
>155_8
NLGLGNHNYCRNPNG
>155_9
GNHNYCRNPNGAPKP
>155_10
HNYCRNPNGAPKPWC
>155_11
QAAIFAQNRRSSGER
>155_12
EFDDDTYNNDIALLQ
>155_13
FDDDTYNNDIALLQL
>155_14
AICLPEANLQLPDWT
>155_15
CAPKFLFNKTVTNNM
>155_16
LFNKTVTNNMLCAGD
>155_17
FNKTVTNNMLCAGDT
>155_18
RSGEIYPNVHDACQG
>155_19
GGPLVCMNDNHMTLL
>155_20
PLVCMNDNHMTLLGI
>155_21
GVYTKVTNYLGWIRD
>156_0
SYISSQTNDKHKRDT
>156_1
TYPAHTANEVSEISV
>157_0
SYISSQTNDKHKRDT
>157_1
TYPAHTANEVSEISV
>158_0
GLAAGTSNPDPPTVS
>158_1
PQALATPNKEEHGKR
>158_2
GLSLPVENRLYTYDH
>158_3
RGGYDVENEEKVKLG
>159_0
TTLLDLQNNKITEIK
>159_1
TLLDLQNNKITEIKD
>159_2
IKDGDFKNLKNLHAL
>159_3
GDFKNLKNLHALILV
>159_4
LHALILVNNKISKVS
>159_5
HALILVNNKISKVSP
>159_6
ERLYLSKNQLKELPE
>159_7
QELRAHENEITKVRK
>159_8
KVRKVTFNGLNQMIV
>159_9
KVTFNGLNQMIVIEL
>159_10
IVIELGTNPLKSSGI
>159_11
LKSSGIENGAFQGMK
>159_12
YIRIADTNITSIPQG
>159_13
TELHLDGNKISRVDA
>159_14
AASLKGLNNLAKLGL
>159_15
ASLKGLNNLAKLGLS
>159_16
AKLGLSFNSISAVDN
>159_17
NSISAVDNGSLANTP
>159_18
VDNGSLANTPHLREL
>159_19
LRELHLDNNKLTRVP
>159_20
RELHLDNNKLTRVPG
>159_21
IQVVYLHNNNISVVG
>159_22
QVVYLHNNNISVVGS
>159_23
VVYLHNNNISVVGSS
>159_24
DFCPPGHNTKKASYS
>159_25
SGVSLFSNPVQYWEI
>160_0
TALLDLQNNKITEIK
>160_1
ALLDLQNNKITEIKD
>160_2
IKDGDFKNLKNLHTL
>160_3
GDFKNLKNLHTLILI
>160_4
LHTLILINNKISKIS
>160_5
HTLILINNKISKISP
>160_6
ERLYLSKNQLKELPE
>160_7
QELRVHENEITKVRK
>160_8
KVRKSVFNGLNQMIV
>160_9
KSVFNGLNQMIVVEL
>160_10
IVVELGTNPLKSSGI
>160_11
LKSSGIENGAFQGMK
>160_12
YIRIADTNITTIPQG
>160_13
TELHLDGNKITKVDA
>160_14
AASLKGLNNLAKLGL
>160_15
ASLKGLNNLAKLGLS
>160_16
AKLGLSFNSISAVDN
>160_17
NSISAVDNGSLANTP
>160_18
VDNGSLANTPHLREL
>160_19
HLRELHLNNNKLAKV
>160_20
LRELHLNNNKLAKVP
>160_21
RELHLNNNKLAKVPG
>160_22
IQVVYLHNNNISAIG
>160_23
QVVYLHNNNISAIGS
>160_24
VVYLHNNNISAIGSN
>160_25
NISAIGSNDFCPPGY
>160_26
DFCPPGYNTKKASYS
>160_27
SGVSLFSNPVQYWEI
>161_0
ETIVVPCNDGTKKPD
>161_1
SRVSIAANSSLLIAR
>161_2
CMVVSFTNLEEYSVE
>161_3
PSAPVIKNNAKELEN
>161_4
SAPVIKNNAKELENG
>161_5
NNAKELENGKLTQLG
>161_6
LGECVVENANPPADL
>161_7
ECVVENANPPADLIW
>161_8
ADLIWKKNNQTLVDD
>161_9
DLIWKKNNQTLVDDG
>161_10
LKCQADGNPPPTSFN
>161_11
NPPPTSFNFNIKGKK
>161_12
PPTSFNFNIKGKKVT
>161_13
YKCSLLDNDVMESTQ
>161_14
PTGKVLKNVGENLIV
>161_15
VLKNVGENLIVSLDK
>161_16
LIVSLDKNASSEAKV
>161_17
KVTWTKDNRKLDKLP
>161_18
PDVQWSVNGTNDEVS
>161_19
QWSVNGTNDEVSYNN
>161_20
TNDEVSYNNGKATYK
>161_21
NDEVSYNNGKATYKL
>161_22
LTVVPSKNLTVSCLV
>161_23
TVSCLVTNKLGEDTK
>161_24
ISVFSQKNEDGTEQA
>163_0
DEGDKWRNKKFELGL
>163_1
ELGLEFPNLPYYIDG
>163_2
RYIADKHNMLGGCPK
>163_3
LCHKTYLNGDHVTHP
>164_0
DEGDKWRNKKFELGL
>164_1
ELGLEFPNLPYYIDG
>164_2
RYIADKHNMLGGCPK
>164_3
LCHKTYLNGDHVTHP
>165_0
LSLLTYANAYDYFTT
>165_1
YFTTTLANQNPVCAS
>165_2
TTTLANQNPVCASVD
>165_3
ASVDVIQNVCTEVCG
>165_4
RYIPDATNTNQFTFA
>165_5
IPDATNTNQFTFAEY
>165_6
TFAEYTTNQCTVQVT
>165_7
QVTPAVTNTFTCADQ
>165_8
TVTPTPTNTPNPTPS
>166_0
LSLLTYANAYDYFTT
>166_1
YFTTTLANQNPVCAS
>166_2
TTTLANQNPVCASVD
>166_3
ASVDVIQNVCTEVCG
>166_4
RYIPDATNTNQFTFA
>166_5
IPDATNTNQFTFAEY
>166_6
TFAEYTTNQCTVQVT
>166_7
QVTPAVTNTFTCADQ
>167_0
VPTTCCFNLANRKIP
>167_1
TCCFNLANRKIPLQR
>168_0
VTPGAEDNVVTDGAT
>168_1
LTPLVTKNTESVTDL
>168_2
SQSTTTLNVVTSHSR
>169_0
SCTASAFNLSDYAMH
>169_3
ATLSKSGNTFRPQVH
>169_4
AGKPTHVNVSVVMAQ
>170_0
ECGVYTPNCAPGLQC
>170_1
APAVAEENPKESKPQ
>170_2
TARPQDVNRRDQQRN
>170_3
NRRDQQRNPGTSTTP
>170_4
STTPSQPNSAGVQDT
>170_5
AQTLYVPNCDHRGFY
>170_6
LPGSPDGNGSSSCPT
>171_0
LWLYQGDNVPRAPST
>171_1
DDVQLDPNRRYVRSV
>171_2
RYVRSVTNPENNEAS
>171_3
RSVTNPENNEASIEH
>171_4
SVTNPENNEASIEHS
>171_5
QPIESHRNTRDLRFL
>171_6
VPTPPPFNPKPIYID
>171_7
PIYIDMGNRYRRHAS
>171_8
QEELRQYNEHFLIPR
>172_0
TQPWEHVNAIQEARR
>172_1
QEARRLLNLSRDTAA
>172_2
RDTAAEMNETVEVIS
>172_3
TFESFKENLKDFLLV
>172_4
LEAKEAENITTGCAE
>172_5
CAEHCSLNENITVPD
>172_6
EHCSLNENITVPDTK
>172_7
TVPDTKVNFYAWKRM
>172_8
RGQALLVNSSQPWEP
>172_9
KLFRVYSNFLRGKLK
>174_0
PILVAKDNVVRVAKG
>174_1
AYPRHRANATLLLGP
>174_2
AFEDGFDNCDAGWLS
>174_3
RTVYRFANRTGFPAP
>174_4
RGRFKGLNGRHFQQQ
>174_5
SPWAILTNEVDVPGA
>174_6
PHSTLVPNVSPIPLS
>174_7
WASLDSSNVTVNPVP
>174_8
DSSNVTVNPVPSDAG
>174_9
DPTDPCENNPCLHGG
>174_10
PTDPCENNPCLHGGT
>174_11
HGGTCRTNGTMYGCS
>174_12
DQGYAGENCEIDIDD
>174_13
CLCSPCENGGTCIDE
>174_14
GTCIDEVNGFICLCL
>174_15
CLPSYGGNLCEKDTE
>174_16
PEEHKFINSFGHENS
>174_17
INSFGHENSWIGLND
>174_18
ENSWIGLNDRTVERD
>174_19
RDFQWTDNTGLQYEN
>174_20
NTGLQYENWREKQPD
>174_21
WREKQPDNFFAGGED
>174_22
VVMVAHENGRWNDVP
>174_23
AHENGRWNDVPCNYN
>174_24
RWNDVPCNYNLPYVC
>174_25
NDVPCNYNLPYVCKK
>174_26
GPPPAVENASLVGVR
>174_27
GVRKVKYNVHATVRY
>174_28
ATIRCRSNGKWDRPQ
>175_0
FIRSLKVNCKVTSRF
>175_1
VVTSQVVNTANEARE
>175_2
SQVVNTANEAREVAF
>175_3
FAVTADGNAFIGDIK
>175_4
KAAISGENAGLVRAS
>175_5
FTIHLTVNPQSKVTF
>175_6
YEEVLKRNHMQYEIV
>175_7
TCSTSLLNGHFKVTY
>175_8
ICDLLVANNHFAHFF
>175_9
CDLLVANNHFAHFFA
>175_10
AHFFAPQNLTNMNKN
>175_11
FAPQNLTNMNKNVVF
>175_12
PQNLTNMNKNVVFVI
>175_13
NLTNMNKNVVFVIDI
>175_14
LVQASEANLQAAQDF
>175_15
FSLDEATNLNGGLLR
>175_16
LDEATNLNGGLLRGI
>175_17
LRGIEILNQVQESLP
>175_18
ESLPELSNHASILIM
>175_19
DRSQILKNVRNAIRG
>175_20
QILKNVRNAIRGRFP
>175_21
RGRFPLYNLGFGHNV
>175_22
YNLGFGHNVDFNFLE
>175_23
FGHNVDFNFLEVMSM
>175_24
LEVMSMENNGRAQRI
>175_25
EVMSMENNGRAQRIY
>175_26
AVLALTQNHHKQYYE
>175_27
VAGRIADNKQSSFKA
>175_28
ERGHMLENHVERLWA
>175_29
VDREERANLSSQALQ
>175_30
SPTHSSSNTQRLPDR
>175_31
KEDTLCFNINEEPGV
>175_32
DTLCFNINEEPGVIL
>175_33
LSLVQDPNTGFSVNG
>175_34
PNTGFSVNGQLIGNK
>175_35
VNGQLIGNKARSPGQ
>175_36
FGRLGIANPATDFQL
>175_37
QLEVTPQNITLNPGF
>175_38
TPQNITLNPGFGGPV
>175_39
DGVVVTINKKRNLVV
>175_40
VTINKKRNLVVSVDD
>175_41
DATMVVRNRRLTVTR
>175_42
VSCWFIHNNGAGLID
>175_43
SCWFIHNNGAGLIDG
>176_0
SGFEIPINGLSEFVD
>176_1
KFQLVAENRRYQRSL
>176_2
MIQSKVVNNSPQPQN
>176_3
IQSKVVNNSPQPQNV
>176_4
NNSPQPQNVVFDVQI
>176_5
PKGAFISNFSMTVDG
>176_6
SSALDMENFRTEVNV
>176_7
ENFRTEVNVLPGAKV
>176_8
AGELEVFNGYFVHFF
>176_9
VHFFAPDNLDPIPKN
>176_10
NLDPIPKNILFVIDV
>176_11
HFSVIDFNQNIRTWR
>176_12
SVIDFNQNIRTWRND
>176_13
QNIRTWRNDLISATK
>176_14
IQPSGGTNINEALLR
>176_15
PSGGTNINEALLRAI
>176_16
LRAIFILNEANNLGL
>176_17
IFILNEANNLGLLDP
>176_18
FILNEANNLGLLDPN
>176_19
NLGLLDPNSVSLIIL
>176_20
KLSKIQKNVKENIQD
>176_21
IQKNVKENIQDNISL
>176_22
VKENIQDNISLFSLG
>176_23
DFLKRLSNENHGIAQ
>176_24
LKRLSNENHGIAQRI
>176_25
IAQRIYGNQDTSSQL
>176_26
SQLKKFYNQVSTPLL
>176_27
VSTPLLRNVQFNYPH
>176_28
LLRNVQFNYPHTSVT
>176_29
SVTDVTQNNFHNYFG
>176_30
VTDVTQNNFHNYFGG
>176_31
VTQNNFHNYFGGSEI
>176_32
VITATSANTQLVLET
>176_33
LWAYLTINQLLAERS
>176_34
LTSLVIENEAGDERM
>176_35
DSTPSWANPSPTPVI
>176_36
PHVMRVENDPHFIIY
>176_37
YLPKSQKNICFNIDS
>176_38
SQKNICFNIDSEPGK
>176_39
SEPGKILNLVSDPES
>176_40
PESGIVVNGQLVGAK
>176_41
LVGAKKPNNGKLSTY
>176_42
VGAKKPNNGKLSTYF
>176_43
SDTAQVTNQRVQISV
>176_44
VWKKHPVNVDFLGIY
>176_45
GIYIPPTNKFSPKAH
>176_46
EPKIHIFNERPGKDP
>176_47
VTCWFVHNSGKGFID
>179_0
CGGPELCNSQTLWLL
>179_1
DTDVVRFNAQLHECS
>179_2
GLSILRTNRVEVPIE
>179_3
CRYPRQGNVSSHPIQ
>179_4
SLRLMEENWNTEKSA
>179_5
RLMEENWNTEKSAPT
>179_6
PSPLPDPNSSPYHFI
>179_7
VDVFHFANSSRNTLY
>179_8
HFANSSRNTLYITCH
>179_9
HLKVAPANQIPDKLN
>179_10
NQIPDKLNKACSFNK
>179_11
LNKACSFNKTSQSWL
>179_12
CDCCSHGNCSNSSSS
>179_13
CSHGNCSNSSSSQFQ
>179_14
WSKLVSRNRRHVTDE
>179_15
LIFLGKANDQTVEGW
>180_0
LTGLWPINTLKCTPR
>180_1
PFAGILENGAVRYTT
>180_2
YTTFEYPNTISFSCN
>180_3
NTISFSCNTGFYLNG
>180_4
CNTGFYLNGADSAKC
>180_5
VYKPSAGNNSLYRDT
>180_6
YKPSAGNNSLYRDTA
>180_7
PQHAMFGNDTITCTT
>180_8
ITCTTHGNWTKLPEC
>180_9
PFPSRPDNGFVNYPA
>180_10
RPDNGFVNYPAKPTL
>180_11
IECTKLGNWSAMPSC
>180_12
KIQEKFKNGMLHGDK
>180_13
KVSFFCKNKEKKCSY
>181_0
DQRDLISNHEQLPIL
>181_1
EQLPILGNRPREPER
>181_2
KLTITSQNLQLESLR
>181_3
MRPMSMDNMLLGPVK
>181_4
MLLGPVKNVTKYGNM
>181_5
KNVTKYGNMTQDHVM
>181_6
LKGTFPENLKHLKNS
>181_7
ENLKHLKNSMDGVNW
>181_8
KNSMDGVNWKIFESW
>181_9
LLFEMSKNSLEEKKP
>181_10
FRPKCDENGNYLPLQ
>181_11
PKCDENGNYLPLQCH
>181_12
YCWCVFPNGTEVPHT
>181_13
TKSRGRHNCSEPLDM
>182_0
QDLQHLDNEESDHHQ
>182_1
VCVIGSQNSQLQEEL
>182_2
GLRETFSNFTASTEA
>182_3
GLSTQGGNVGRKMKS
>182_4
QMAALQGNGSERTCC
>182_5
ERTCCPVNWVEHERS
>182_6
KAWADADNYCRLEDA
>182_7
QHHIGPVNTWMGLHD
>182_8
WMGLHDQNGPWKWVD
>182_9
DYETGFKNWRPEQPD
>182_10
FTDDGRWNDDVCQRP
>183_0
TGGAAAANASDLNDY
>183_1
AANASDLNDYQRFNE
>183_2
LNDYQRFNENTNYTY
>183_3
DYQRFNENTNYTYST
>183_4
QRFNENTNYTYSTAS
>183_5
VTFRKLDNEKEVSPA
>183_6
STGSYDSNGPDNDEA
>183_7
YDSNGPDNDEADFGV
>183_8
VTMLEVRNNADNDVT
>183_9
TMLEVRNNADNDVTG
>183_10
EVRNNADNDVTGGVL
>183_11
DVTGGVLNTQQDEFS
>183_12
FSIAVDYNYYAAEDL
>183_13
AYEDGTGNNGPNTLR
>183_14
YEDGTGNNGPNTLRF
>183_15
GTGNNGPNTLRFDID
>183_16
LRFDIDPNNVDAGDY
>183_17
RFDIDPNNVDAGDYT
>183_18
SVTISSSNKASLNLA
>183_19
SSNKASLNLAEDEVV
>183_20
DEVVQGANLKYTIEN
>183_21
NLKYTIENSPEGNYH
>183_22
IENSPEGNYHAVTID
>183_23
DTGLVVDNDSTTEIV
>183_24
EIVDDYENTSISDVD
>183_25
IVEIDDGNGVGSIET
>183_26
EDAPDYVNSNEELTN
>183_27
APDYVNSNEELTNGS
>183_28
NSNEELTNGSALDGV
>183_29
QGDITLDNPTGAYVV
>183_30
VGSEVDINGTANEGT
>183_31
VDINGTANEGTDDVV
>183_32
VVLYARDNNDFELVT
>183_33
VLYARDNNDFELVTV
>183_34
IAKSDAVNSSGGVKD
>183_35
SSGGVKDNIDTSDFN
>183_36
NIDTSDFNQGVSSTS
>183_37
TASFETYNGQVADDD
>183_38
GQVADDDNQIDVEGT
>183_39
GTAPGKDNVAAIIIG
>183_40
KFGEDTANSISDLED
>183_41
DLEDEVGNYTSGPPT
>183_42
IRDRILSNTVDDTAS
>183_43
VTVMGTTNRKADDNT
>183_44
TNRKADDNTITVELL
>183_45
GDASIEINSTDEWNS
>183_46
INSTDEWNSDGQWSV
>183_47
SVDVPLSNVEPGNYT
>183_48
LSNVEPGNYTVEADD
>183_49
VEADDGDNTDRQNVE
>183_50
GDNTDRQNVEIVEEL
>183_51
TTVDQPENNQTMTTT
>183_52
TVDQPENNQTMTTTM
>183_53
EMTTTQENTTENGSE
>183_54
TQENTTENGSEGTSD
>184_1
ESQTELPNPRISCPE
>184_2
ISCPEGTNAYRSYCY
>184_3
RSYCYYFNEDPETWV
>184_4
DADLYCQNMNSGNLV
>184_5
DLYCQNMNSGNLVSV
>184_6
CQNMNSGNLVSVLTQ
>184_7
ESSTDDSNVWIGLHD
>184_8
GLHDPKKNRRWHWSS
>184_9
TGSPSSANAGYCASL
>185_0
LWLYQGDNVPRAPST
>185_1
DDVQLDPNRRYVRSV
>185_2
RYVRSVTNPENNEAS
>185_3
RSVTNPENNEASIEH
>185_4
SVTNPENNEASIEHS
>185_5
QPIESHRNTRDLRFL
>185_6
VPTLPPFNPKPIYID
>185_7
PIYIDMGNRYRRHAS
>185_8
QEELRQYNEHFLIPR
>186_1
LQHYTDMNSNDFSSY
>186_2
HYTDMNSNDFSSYSF
>186_3
TFAYVYPNRFGTVYL
>186_4
ESSHFTRNGGTKDYA
>186_5
DPDKAVMNADNHEYF
>186_6
KAVMNADNHEYFSEN
>187_0
ADHSATVNPDQQLIM
>187_1
SATVTPENKCVFPFN
>187_2
NKCVFPFNYRGYRYY
>187_3
SWCSVTPNYDHHGAW
>188_1
FEEIRPGNIERECIE
>188_2
AREVFEDNEKTETFW
>188_3
EKTETFWNVYVDGDQ
>188_4
DGDQCSSNPCHYRGT
>188_5
YTCTCLPNYEGKNCE
>188_6
LPNYEGKNCEKVLYQ
>188_7
YQSCRVDNGNCWHFC
>188_8
SCRVDNGNCWHFCKR
>188_9
GDFSCGRNIKARNKI
>188_10
GRNIKARNKIVNGMD
>188_11
KARNKIVNGMDCKLG
>188_12
PWQAVLINEKGEVFC
>188_13
LTAAHCINQTKSVKE
>188_14
HTKFVPPNYYYVHQN
>188_15
NYYYVHQNFDRVAYD
>188_16
TPIQFSENVVPACLP
>188_17
LPTADFANEVLMKQD
>188_18
QFKQPTSNTLKVITV
>188_19
SDFRITQNMFCAGYD
>189_2
GRPNPVNNKPTPHPR
>191_1
SAQFIISNLQISTED
>191_2
DLISKEPNVIRSPRQ
>191_3
RSPRQPQNQNPKLPL
>191_4
PRQPQNQNPKLPLSI
>191_5
LKEKQLRNATLGSEE
>191_6
LGHKIMKNLENTVKE
>191_7
KIMKNLENTVKEIIK
>192_0
VPDMVDKNLTCPEEE
>192_1
CRRCYRGNLVSIHNF
>192_2
GNLVSIHNFNINYRI
>192_3
LVSIHNFNINYRIQC
>192_4
SIHNFNINYRIQCSV
>192_5
QCSVSALNQGQVWIG
>192_6
WVDGSRWNFAYWAAH
>193_0
HIAIVSDNRYDNGDG
>193_1
VSDNRYDNGDGNFGY
>193_2
RYDNGDGNFGYDFET
>193_3
FETEHGINVEATGKP
>193_4
PGSKGQSNIGGSYRF
>194_0
ILDERQDNGDGNFNY
>194_1
RQDNGDGNFNYRFET
>194_2
DNGDGNFNYRFETTN
>194_3
NYRFETTNGIAEERV
>194_4
PGSQGQSNMKGGYSF
>194_5
MKGGYSFNLPDGSRF
>194_6
LSFAADENGYNADSP
>194_7
AADENGYNADSPFIP
>195_1
IRQESTDNGDGNFNF
>195_2
STDNGDGNFNFLFET
>195_3
DNGDGNFNFLFETAN
>195_4
NFLFETANGIYKEVS
>195_5
VSGYPTANGAQAMTG
>195_6
VSFTADENGYLPVSD
>197_0
GGRPCKINVHRSLVL
>197_1
RSLVLLYNSSSLLCS
>197_2
LCSGTLINQEWVLTA
>197_3
AAHCDSKNFKMKLGV
>197_4
VHSIKIRNKNERTRH
>197_5
SIKIRNKNERTRHPK
>197_6
KEKFICPNRKKDDVL
>197_7
DIMLIRLNRPVSNSE
>197_8
RLNRPVSNSEHIAPL
>197_9
VPHCAKINILDHAVC
>197_10
SGGPLICNGLQGIVS
>197_11
GIVSGGGNPCGQPRK
>198_1
LTSPASYNCSQSILP
>198_2
FYSPAVMNYSVPSST
>198_3
SVPSSTGNLEGGPVR
>198_4
VRQTASPNVLWPTSG
>198_5
LEHTLPVNRETLKRK
>198_6
KRSIQGHNDYICPAT
>198_7
DYICPATNQCTIDKN
>198_8
NQCTIDKNRRKSCQA
>198_9
SEQVHCLNKAKRTSG
>198_10
RVKELLLNSLSPEQL
>198_11
LLEAEPPNVLVSRPS
>198_12
VKAMILLNSSMYPLA
>198_13
RKLTHLLNAVTDALV
>198_14
QQSVRLANLLMLLSH
>198_15
SHVRHISNKGMEHLL
>198_16
LLSMKCKNVVPVYDL
>198_17
DLLLEMLNAHTLRGY
>200_0
QVTALPVNSPMNKGD
>200_1
LPVNSPMNKGDTEVM
>200_2
LSILRHQNLLKELQD
>200_3
ELSEVLENQSSQAEL
>200_4
QESKAEGNNQAPGEE
>200_5
ESKAEGNNQAPGEEE
>200_6
EEEEEATNTHPPASL
>200_7
EGPTVVLNPHPSLGY
>200_8
GQEEEEDNRDSSMKL
>200_9
KEEEGSANRRPEDQE
>201_0
CLAAARANLLNLNWL
>201_1
AARANLLNLNWLWFN
>201_2
RANLLNLNWLWFNNE
>201_3
NLNWLWFNNEDTSHA
>201_4
LNWLWFNNEDTSHAA
>201_5
TTHVTPRNGSTEPAT
>201_6
SPDAPEENIAGVGAE
>201_7
GVGAEILNVAKGIRS
>201_8
RSFVQLWNDTVPTES
>201_9
PSSTPQENGTTLWPS
>201_10
YVFGPDANSGQVARY
>201_11
EPGRFGVNSSDVPGP
>201_12
GPAGPKGNLGSKGER
>201_13
RPGRPGMNGLKGEKG
>201_14
GTPVYDSNVFAESSR
>201_15
GPPGLPGNQGPPGPK
>201_16
ELYVRVQNGFRKVQL
>201_17
PLPRGTDNEVAALQP
>201_18
VVQLHDSNPYPRREH
>201_19
VLHLVALNSPLSGGM
>201_20
RAAVPIVNLKDELLF
>201_21
VWHGSDPNGRRLTES
>201_22
YIVLCIENSFMTASK
>203_0
LSEGGKLNDVIRGLV
>203_1
QSEEGGSNATKKPYI
>204_0
YGFCEADNVCRCHVG
>204_1
VTAPGCVNGVCKEPW
>204_2
CTSTPCANNGTCVDL
>204_3
TSTPCANNGTCVDLE
>204_4
KAGPCVINGSPCQHG
>204_5
CPPGFSGNFCEIVAA
>204_6
CEIVAATNSCTPNPC
>204_7
ATNSCTPNPCENDGV
>204_8
CTPNPCENDGVCTDI
>204_9
TCSRPVSNCASGPCQ
>204_10
CASGPCQNGGTCLQH
>204_11
KVSMKELNKSTPLLT
>204_12
TVAIVFLNKCETWVS
>204_13
KCETWVSNLRYNHTF
>204_14
WVSNLRYNHTFRKKK
>204_15
HTFRKKKNLLLQYNS
>204_16
KNLLLQYNSGEELAV
>204_17
SGEELAVNIIFPEKI
>204_18
KIDMTTFNKEAGDEE
>205_0
HGGTCLLNEDRTPPF
>205_1
GFTGLLCNETEHGPC
>205_2
EHGPCFPNPCHNDAE
>205_3
CFPNPCHNDAECQVT
>205_4
LHQTGIVNAWTSGNY
>205_5
VNAWTSGNYDKNPWI
>205_6
TSGNYDKNPWIQVNL
>205_7
KNPWIQVNLMRKMWV
>205_8
GDKIFIGNVNNSGLK
>205_9
KIFIGNVNNSGLKIN
>205_10
IFIGNVNNSGLKINL
>205_11
NNSGLKINLFDTPLE
>205_12
ELLGCELNGCTEPLG
>205_13
EPLGLKDNTIPNKQI
>205_14
LKDNTIPNKQITASS
>205_15
PYYARLDNQGKFNAW
>205_16
LDNQGKFNAWTAQTN
>205_17
NAWTAQTNSASEWLQ
>205_18
ESKIFPGNMDNNSHK
>205_19
IFPGNMDNNSHKKNI
>205_20
FPGNMDNNSHKKNIF
>205_21
DNNSHKKNIFETPFQ
>205_22
IQPVAWHNRITLRVE
>206_0
RPLCRPINATLAAEK
>207_0
HGRGVCLNEKSYREQ
>207_1
KFVGGAENTAHPRII
>207_2
PRAVYLPNCDRKGFY
>208_0
VPDMVDKNLTCPEEE
>208_1
CRRCYRGNLVSIHNF
>208_2
GNLVSIHNFNINYRI
>208_3
LVSIHNFNINYRIQC
>208_4
SIHNFNINYRIQCSV
>208_5
QCSVSALNQGQVWIG
>208_6
WVDGSRWNFAYWAAH
>209_0
AVASAAANVTTATVS
>209_1
LTTEAPKNGTSTAAP
>209_2
TSTEAPKNTTSAAPT
>210_0
AQQKKSGNIPYRVNV
>210_1
GNIPYRVNVQADSAK
>210_2
KQKAIIDNKWVAVGI
>210_3
KWVAVGINKPYALQY
>210_4
YDDKLRFNGKPSYRF
>210_5
FELKAEDNSLEGYAA
>210_6
SYSYATTNDFKKFPP
>210_7
FPPSVYQNAQKLKTV
>210_8
IPSSFPDNATTIFAQ
>210_9
DRMIFKKNIAHDKVE
>210_10
TYVAGKPNGWKVEQG
>210_11
GYFYIKANSDRQWLT
>210_12
LTDKADRNNANPENS
>210_13
TDKADRNNANPENSE
>210_14
KADRNNANPENSEVM
>210_15
RNNANPENSEVMKPY
>210_16
TKYGKEANTILKPGK
>210_17
VMMTYTKNKKPQKAH
>210_18
PQKAHIVNQQEILIG
>210_19
QEILIGRNDDDGYYF
>210_20
FGIYRVGNSTVPVTY
>210_21
STVPVTYNLSGYSET
>211_1
VAVPATANADPEPAP
>211_2
PPPPAAANTPNAQPG
>211_3
PAAANTPNAQPGDPN
>211_4
NAQPGDPNAAPPPAD
>211_5
APPPADPNAPPPPVI
>211_6
PPPVIAPNAPQPVRI
>211_7
PQPVRIDNPVGGFSF
>211_8
GQPPPVANDTRIVLG
>211_9
PYPGTRINQETVSLD
>211_10
ETVSLDANGVSGSAS
>211_11
FSDPSKPNGQIWTGV
>211_12
VIGSPAANAPDAGPP
>211_13
VVWLGTANNPVDKGA
>211_14
VWLGTANNPVDKGAA
>212_0
GIGYPYDNNTLPYVA
>212_1
IGYPYDNNTLPYVAP
>212_2
RAPCPALNALANHGY
>212_3
PALNALANHGYIPHD
>212_4
ISRETLQNAFLNHMG
>212_5
TLQNAFLNHMGIANS
>212_6
LNHMGIANSVIELAL
>212_7
VIELALTNAFVVCEY
>212_8
DCGDSLVNLTLLAEP
>212_9
DYKQGVANSNDFIDN
>212_10
KQGVANSNDFIDNRN
>212_11
NSNDFIDNRNFDAET
>212_12
NDFIDNRNFDAETFQ
>212_13
HFDYADMNEIRLQRE
>212_14
LQRESLSNELDFPGW
>212_15
TESKPIQNVESGFIF
>212_16
FALVSDFNLPDNDEN
>212_17
SDFNLPDNDENPLVR
>212_18
NLPDNDENPLVRIDW
>212_19
WWKYWFTNESFPYHL
>212_20
TPFLLATNAPYYAQD
>212_21
QDPTLGPNDKREAAP
>212_22
TSMAVFKNPYLEAIG
>212_23
IGTQDIKNQQAYVSS
>213_1
AVTEYYLNHGEWPSN
>213_2
NHGEWPSNNTSAGVA
>213_3
HGEWPSNNTSAGVAS
>213_4
VQSVEVKNGVVTATM
>213_5
TATMASSNVNNEIKG
>213_6
TMASSNVNNEIKGKK
>213_7
MASSNVNNEIKGKKL
>213_8
CGQPVKRNDTATTND
>213_9
RNDTATTNDDVKADT
>213_10
VKADTAANGKQIDTK
>214_1
AVTEYYLNHGEWPGN
>214_2
NHGEWPGNNTSAGVA
>214_3
HGEWPGNNTSAGVAT
>214_4
VKSVEVKNGVVTAQM
>214_5
TAQMASSNVNNEIKG
>214_6
QMASSNVNNEIKGKK
>214_7
MASSNVNNEIKGKKL
>214_8
SLWAKRQNGSVKWFC
>214_9
RDKAKAANDDVTAAA
>214_10
VTAAAAANGKKIDTK
>215_0
DQDDWCENYEPDAPS
>215_1
SVSVEYYNAGVLGIT
>215_2
LGITVTSNKSLIGEG
>215_3
RIVSGAENIIIQNIA
>215_4
AENIIIQNIAVTDIN
>215_5
NIAVTDINPKYVWGG
>215_6
VLGTSADNRVSLTNN
>215_7
DNRVSLTNNYIDGVS
>215_8
NRVSLTNNYIDGVSD
>215_9
DLVTMKGNYIYHTSG
>215_10
RSPKVQDNTLLHCVN
>215_11
NTLLHCVNNYFYDIS
>215_12
TLLHCVNNYFYDISG
>215_13
GYVLAEGNVFQNVDT
>215_14
AEGNVFQNVDTVLET
>215_15
LGRDCVINGFGCSGT
>215_16
LSDFEGKNIASASAY
>216_0
DQDDWCENYEPDAPS
>216_1
SVSVEYYNAGTLGIT
>216_2
LGITVTSNKSLIGEG
>216_3
RIVSGAENIIIQNIA
>216_4
AENIIIQNIAVTDIN
>216_5
NIAVTDINPKYVWGG
>216_6
VLGTSADNRVSLTNN
>216_7
DNRVSLTNNYIDGVS
>216_8
NRVSLTNNYIDGVSD
>216_9
DLVTMKGNYIYHTSG
>216_10
RSPKVQDNTLLHAVN
>216_11
NTLLHAVNNYWYDIS
>216_12
TLLHAVNNYWYDISG
>216_13
GYVLAEGNVFQNVDT
>216_14
AEGNVFQNVDTVLET
>216_15
LGRDCVINGFGCSGT
>216_16
LSDFEGKNIASASAY
>217_0
GCLILALNSCKSDME
>217_1
DHTTTQLNGTTIHKL
>217_2
TIHKLLINGAYTYVN
>217_3
NGAYTYVNEVNGEYF
>217_4
YTYVNEVNGEYFYAD
>217_5
TITAEQFNQLKRMAN
>217_6
NQLKRMANPDISTVE
>217_7
SFIKTWPNATVYYTL
>217_8
SLSTQAYNTFLTNIN
>217_9
AYNTFLTNINKAFDM
>217_10
NTFLTNINKAFDMIS
>217_11
VKFVQRTNQTEYITF
>217_12
TFTYSTGNSSPLGWV
>217_13
SPLGWVKNRVNGIKI
>217_14
GWVKNRVNGIKIYNT
>217_15
VNGIKIYNTTYPAII
>217_16
QYIIVDTNRAQDGTR
>217_17
AQDGTRHNFNLYNDY
>217_18
DGTRHNFNLYNDYAG
>217_19
RHNFNLYNDYAGHGE
>217_20
TDFAIDPNLPVMTKL
>217_21
AGDYAGINHLYGPVN
>217_22
NHLYGPVNSTSATNG
>217_23
VNSTSATNGTYTLTT
>217_24
TSLAGDKNIDITGSS
>217_25
LYSATTGNNQKFIFR
>217_26
YSATTGNNQKFIFRK
>217_27
TKVLTVRNNGTANGT
>217_28
KVLTVRNNGTANGTA
>217_29
VRNNGTANGTAVELR
>217_30
TAVELRTNADTDAQK
>217_31
AQKWLLFNLGNEGFG
>217_32
WLLFNLGNEGFGFAP
>217_33
GFGFAPKNAPSLRLE
>217_34
VKDGLTTNLTPIVIG
>218_0
CIRAIAANEADAVTL
>218_1
YDAYLAPNNLKPVVA
>218_2
DAYLAPNNLKPVVAE
>218_3
KDSGFQMNQLRGKKS
>218_4
LGRSAGWNIPIGLLY
>218_5
PLEKAVANFFSGSCA
>218_6
GCGCSTLNQYFGYSG
>218_7
KHSTIFENLANKADR
>218_8
TIFENLANKADRDQY
>218_9
YELLCLDNTRKPVDE
>218_10
DLIWELLNQAQEHFG
>218_11
EYVTAIRNLREGTCP
>218_12
KCDEWSVNSVGKIEC
>218_13
DCIAKIMNGEADAMS
>218_14
LVPVLAENYNKSDNC
>218_15
PVLAENYNKSDNCED
>218_16
ENYNKSDNCEDTPEA
>218_17
ASDLTWDNLKGKKSC
>218_18
VGRTAGWNIPMGLLY
>218_19
IPMGLLYNKINHCRF
>218_20
GLLYNKINHCRFDEF
>218_21
LCMGSGLNLCEPNNK
>218_22
GLNLCEPNNKEGYYG
>218_23
LNLCEPNNKEGYYGY
>218_24
KHQTVPQNTGGKNPD
>218_25
PQNTGGKNPDPWAKN
>218_26
NPDPWAKNLNEKDYE
>218_27
DPWAKNLNEKDYELL
>218_28
KPVEEYANCHLARAP
>218_29
CHLARAPNHAVVTRK
>218_30
QQHLFGSNVTDCSGN
>218_31
NVTDCSGNFCLFRSE
>218_32
LAKLHDRNTYEKYLG
>218_33
EYVKAVGNLRKCSTS
>219_0
LMHVCGTNRIPESGG
>219_1
IPESGGDNSVFDIFE
>219_2
AFRIEDANLIPPVPD
>219_3
QVFSVVSNGKAGTLD
>219_4
IDCEKMENAELDVPI
>219_5
RIAKGGVNDNFQGVL
>219_6
AKGGVNDNFQGVLQN
>219_7
NFQGVLQNVRFVFGT
>219_8
TPEDILRNKGCSSST
>219_9
SVLLTLDNNVVNGSS
>219_10
VLLTLDNNVVNGSSP
>219_11
TLDNNVVNGSSPAIR
>219_12
SSPAIRTNYIGHKTK
>219_13
IRKVTEENKELANEL
>219_14
EENKELANELRRPPL
>219_15
RPPLCYHNGVQYRNN
>219_16
HNGVQYRNNEEWTVD
>219_17
NGVQYRNNEEWTVDS
>219_18
CTECHCQNSVTICKK
>219_19
CPIMPCSNATVPDGE
>219_20
SCSTSCGNGIQQRGR
>219_21
GRSCDSLNNRCEGSS
>219_22
RSCDSLNNRCEGSSV
>219_23
ITRIRLCNSPSPQMN
>219_24
NSPSPQMNGKPCEGE
>219_25
KKDACPINGGWGPWS
>219_26
QKRSRLCNNPTPQFG
>219_27
KRSRLCNNPTPQFGG
>219_28
CVGDVTENQICNKQD
>219_29
VTENQICNKQDCPID
>219_30
PIDGCLSNPCFAGVK
>219_31
CPPGYSGNGIQCTDV
>219_32
EVPDACFNHNGEHRC
>219_33
PDACFNHNGEHRCEN
>219_34
NGEHRCENTDPGYNC
>219_35
ENTDPGYNCLPCPPR
>219_36
GVEHATANKQVCKPR
>219_37
KQVCKPRNPCTDGTH
>219_38
TDGTHDCNKNAKCNY
>219_39
GTHDCNKNAKCNYLG
>219_40
CNKNAKCNYLGHYSD
>219_41
CKPGYAGNGIICGED
>219_42
TDLDGWPNENLVCVA
>219_43
LDGWPNENLVCVANA
>219_44
ENLVCVANATYHCKK
>219_45
TYHCKKDNCPNLPNS
>219_46
CKKDNCPNLPNSGQE
>219_47
DNCPNLPNSGQEDYD
>219_48
ACDDDDDNDKIPDDR
>219_49
KIPDDRDNCPFHYNP
>219_50
DNCPFHYNPAQYDYD
>219_51
DVGDRCDNCPYNHNP
>219_52
RCDNCPYNHNPDQAD
>219_53
DNCPYNHNPDQADTD
>219_54
PDQADTDNNGEGDAC
>219_55
DQADTDNNGEGDACA
>219_56
IDGDGILNERDNCQY
>219_57
GILNERDNCQYVYNV
>219_58
DNCQYVYNVDQRDTD
>219_59
GVGDQCDNCPLEHNP
>219_60
DNCPLEHNPDQLDSD
>219_61
RIGDTCDNNQDIDED
>219_62
IGDTCDNNQDIDEDG
>219_63
IDEDGHQNNLDNCPY
>219_64
DEDGHQNNLDNCPYV
>219_65
GHQNNLDNCPYVPNA
>219_66
DNCPYVPNANQADHD
>219_67
CPYVPNANQADHDKD
>219_68
ACDHDDDNDGIPDDK
>219_69
GIPDDKDNCRLVPNP
>219_70
DNCRLVPNPDQKDSD
>219_71
IDDICPENVDISETD
>219_72
DPKGTSQNDPNWVVR
>219_73
GTSQNDPNWVVRHQG
>219_74
KELVQTVNCDPGLAV
>219_75
AVGYDEFNAVDFSGT
>219_76
FSGTFFINTERDDDY
>219_77
TQSYWDTNPTRAQGY
>219_78
GLSVKVVNSTTGPGE
>219_79
GPGEHLRNALWHTGN
>219_80
NALWHTGNTPGQVRT
>220_0
VQFLKEWNFSLGIIL
>220_1
TIVLCIFNCVYALNN
>220_2
FNCVYALNNVYLGFS
>220_3
NCVYALNNVYLGFSI
>220_4
IWIMYFVNSIRLFIR
>220_5
TGSWWSFNPETNNLM
>220_6
WSFNPETNNLMCIDM
>220_7
SFNPETNNLMCIDMK
>220_8
YVKSKVGNYRLPSNK
>220_9
GNYRLPSNKPSGADT
>221_1
GSSSGTVNPVPTTVS
>221_2
RIGDPALNMENITSG
>221_3
DPALNMENITSGFLG
>221_4
DSWWTSLNFLGGTTV
>221_5
TTVCLGQNSQSPTSN
>221_6
NSQSPTSNHSPTSCP
>221_7
CTKPSDGNCTCIPIP
>222_0
IMDYYETNSQCSKPG
>222_1
RGHSVCTNPSDKWVQ
>223_0
RTRYHGRNVCSTWGN
>223_1
NVCSTWGNFHYKTFD
>223_2
FPGLCDYNFASDCRG
>223_3
TRHLAVLNGAVVSTP
>223_4
AGLTLMWNREDALML
>223_5
ELDTKFRNHTCGLCG
>223_6
CGLCGDYNGLQSYSE
>223_7
FSPLEFGNMQKINQP
>223_8
FGNMQKINQPDVVCE
>223_9
HAGGRPGNWRTATLC
>223_10
CPKTCPGNLVYLESG
>223_11
TPGQEITNDCEQCVC
>223_12
DCEQCVCNAGRWVCK
>223_13
VLAKGDHNDSYALLG
>223_14
LLADKKKNAVVFKSD
>223_15
SDGSVLLNQLQVNLP
>223_16
LLNQLQVNLPHVTAS
>223_17
QVQGLCGNFNGLEGD
>223_18
QGLCGNFNGLEGDDF
>223_19
ATGAGFANTWKAQST
>223_20
LDDPCSLNIESANYA
>223_21
SLNIESANYAEHWCS
>223_22
RCKYDTCNCQNNEDC
>223_23
YDTCNCQNNEDCLCA
>223_24
DTCNCQNNEDCLCAA
>223_25
GWREHVCNKDVGSCP
>223_26
KDVGSCPNSQVFLYN
>223_27
NSQVFLYNLTTCQQT
>223_28
KIHMDCSNLTALATS
>223_29
KECPCVHNNDLYSSG
>223_30
ECPCVHNNDLYSSGA
>223_31
AKIKVDCNTCTCKRG
>223_32
VQDYCGQNSSLGSFS
>223_33
SFSIITENVPCGTTG
>223_34
TVCGLCGNFDHRSNN
>223_35
GNFDHRSNNDFTTRD
>223_36
NFDHRSNNDFTTRDH
>223_37
SSELDFGNSWKEAPT
>223_38
TCPDVSTNPEPCSLN
>223_39
NPEPCSLNPHRRSWA
>223_40
PIFCDYYNPPHECEW
>223_41
WHYEPCGNRSFETCR
>223_42
FETCRTINGIHSNIS
>223_43
TINGIHSNISVSYLE
>223_44
CKSCVCTNSSQVVCR
>223_45
PEEGKILNQTQDGAF
>223_46
YWEICGPNGTVEKHF
>223_47
GTVEKHFNICSITTR
>223_48
CLWSDWINEDHPSSG
>223_49
SVGFICKNEDQFGNG
>223_50
KNEDQFGNGPFGLCY
>223_51
YDYKIRVNCCWPMDK
>223_52
TPCVPLCNWTGWLDS
>223_53
WLDSGKPNFHKPGGD
>223_54
CGPGWAANISCRATM
>223_55
SVGLICKNEDQKPGG
>223_56
IPMAFCLNYEINVQC
>223_57
FCLNYEINVQCCECV
>223_58
MTTTTTENPTPPTTT
>223_59
IAELTTSNPPPESST
>223_60
VLICCVLNDTYYAPG
>223_61
APGEEVYNGTYGDTC
>223_62
GDTCYFVNCSLSCTL
>223_63
SCTLEFYNWSCPSTP
>223_64
FDPPRQENETWWLCD
>223_65
FMATCKYNNTVEIVK
>223_66
MATCKYNNTVEIVKV
>223_67
PPMPTCSNGLQPVRV
>223_68
LYYSYQGNCTYVLVE
>223_69
EISPSVDNFGVYIDN
>223_70
NFGVYIDNYHCDPND
>223_71
DNYHCDPNDKVSCPR
>223_72
MQVQVQVNRQAVALP
>223_73
EVYQSGINYVVDIPE
>223_74
LGVLVSYNGLSFSVR
>223_75
LPYHRFGNNTKGQCG
>223_76
PYHRFGNNTKGQCGT
>223_77
GQCGTCTNTTSDDCI
>223_78
PSGEIVSNCEAAADQ
>223_79
AADQWLVNDPSKPHC
>223_80
AALCAQQNICLDWRN
>223_81
NICLDWRNHTHGACL
>223_82
KSSSSQQNNTVLVEG
>223_83
SSSSQQNNTVLVEGC
>223_84
FCPEGTMNYAPGFDV
>223_85
CGCVGPDNVPREFGE
>223_86
HFEFDCKNCVCLEGG
>223_87
TYLATEVNPADTCCN
>223_88
NPADTCCNITVCKCN
>223_89
NITVCKCNTSLCKEK
>223_90
KGVCVHGNAEYQPGS
>223_91
VCTDKVDNNTLLNVI
>223_92
CTDKVDNNTLLNVIA
>223_93
VDNNTLLNVIACTHV
>223_94
ACTHVPCNTSCSPGF
>223_95
CIIKRPDNQHVILKP
>223_96
DFKSDPKNNCTFFSC
>223_97
FKSDPKNNCTFFSCV
>223_98
FSCVKIHNQLISSVS
>223_99
QLISSVSNITCPNFD
>223_100
VSNITCPNFDASICI
>223_101
GSITFMPNGCCKTCT
>223_102
CKTCTPRNETRVPCS
>223_103
CTKTVLMNHCSGSCG
>223_104
EVVLSCPNGGSLTHT
>224_0
EAKKEGRNRRGSKAS
>224_1
EPRSQPTNYPIKGKF
>224_2
VECTQRDNTFSCFFT
>224_3
FSCFFTGNPTSCLEL
>224_4
SCLELHKNNAYWKQI
>224_5
CLELHKNNAYWKQIG
>224_6
YWKQIGRNLRSQKVI
>224_7
RKKFPESNLKLVNST
>224_8
ESNLKLVNSTLIRIK
>224_9
CEEEDLKNQRKAALE
>224_10
ETWGSLCNFFLSMVQ
>225_0
VATLVPHNATEPASP
>225_1
KLKQKFMNELHKIPL
>225_2
KCLFKKKNKKKGKEK
>225_3
GKEKGGKNAINMKDV
>225_4
KGGKNAINMKDVKDL
>225_5
SLDYDFQNNQLLVGI
>225_6
LDYDFQNNQLLVGII
>225_7
KVHRKTLNPVFNEQF
>225_8
KTLNPVFNEQFTFKV
>225_9
GEFKVPMNTVDFGHV
>225_10
VVILEAKNLKKMDVG
>225_11
VKIHLMQNGKRLKKK
>225_12
KKTTIKKNTLNPYYN
>225_13
TIKKNTLNPYYNESF
>225_14
NTLNPYYNESFSFEV
>225_15
DYDKIGKNDAIGKVF
>225_16
GKVFVGYNSTGAELR
>225_17
HWSDMLANPRRPIAQ
>226_0
PECKLKENKYFSKPD
>226_1
KTMLVPKNITSEATC
>226_2
TKATVMGNVRVENHT
>226_3
MGNVRVENHTECHCS
>227_0
ALLLSAANAAAVIEK
>227_1
EKRATCSNGKTVGDA
>227_2
VLDDIQQNLFHGGQC
>227_3
IETAFHPNIGLDEIV
>227_4
AGRVALSNCPGAPQM
>227_5
CPGAPQMNFFTGRAP
>227_6
HTVDQIINRVNDAGE
>227_7
DQIINRVNDAGEFDE
>227_8
AHSVAAVNDVDPTVQ
>227_9
AFPGSGGNQGEVESP
>227_10
CEWQSFVNNQSKLVD
>227_11
EWQSFVNNQSKLVDD
>227_12
TQLGQDPNAMTDCSD
>227_13
QSKPIPGNLPFSFFP
>228_1
KPRDIPMNPMCIYRS
>228_2
QKIPEATNRRVWELS
>228_3
VWELSKANSRFATTF
>228_4
QHLADSKNDNDNIFL
>228_5
LADSKNDNDNIFLSP
>228_6
DSKNDNDNIFLSPLS
>228_7
MTKLGACNDTLQQLM
>228_8
HFFFAKLNCRLYRKA
>228_9
CRLYRKANKSSKLVS
>228_10
SSKLVSANRLFGDKS
>228_11
GDKSLTFNETYQDIS
>228_12
QPLDFKENAEQSRAA
>228_13
EQSRAAINKWVSNKT
>228_14
AINKWVSNKTEGRIT
>228_15
VIPSEAINELTVLVL
>228_16
LTVLVLVNTIYFKGL
>228_17
KSKFSPENTRKELFY
>228_18
HKAFLEVNEEGSEAA
>228_19
VIAGRSLNPNRVTFK
>228_20
AGRSLNPNRVTFKAN
>228_21
NRVTFKANRPFLVFI
>228_22
FIREVPLNTIIFMGR
>229_0
TGTASCHNTSAVSNT
>229_1
HNTSAVSNTCCFEAP
>229_2
DPSTGPSNWTIHGLW
>229_3
IHGLWPDNCDGTFSE
>229_4
CDGTFSENCDPSRDQ
>229_5
FMQTYWKNDPDDGSD
>229_6
PTYTWLANQGITPSS
>229_7
HTLTSLENALAAEAG
>229_8
MLTCDGSNLNEIAWY
>229_9
TCDGSNLNEIAWYFN
>229_10
NEIAWYFNLKGSIID
>230_4
GAFGYTGNTGPQGNT
>230_5
GNTGPQGNTGSTGQT
>230_6
GQTGLTGNTGSTGPQ
>230_7
GSTGPQGNTGIQGRT
>230_8
GPQGPMGNTGQTGST
>230_9
GFTGQTGNTGDRGLE
>230_10
GIDGISGNEGVDGGG
>230_11
GRQGIQGNVGATGYT
>230_12
GSTGYTGNTGIQGRG
>230_14
GSTGPQGNTGSTGPT
>230_15
GPQGFTGNTGREGPQ
>230_16
GREGPQGNTGFTGST
>230_17
GPQGGTGNTGSTGPQ
>232_0
TLIALKENREGDKEE
>232_1
EETQFMSNCPVAVTE
>232_2
YRLTFYGNWSEKTHP
>232_3
KDYPRRANHWSAIIG
>232_4
IGGSHSKNYVLWEYG
>232_5
WPSWQPVNVRAAPSA
>232_6
MGPSPDWNVGLSAED
>232_7
GVTYESPNKPTIPQE
>232_8
ARKGEQCNIVPDNVD
>232_9
QCNIVPDNVDDIVAD
>232_10
PETCIYSNWSPWSAC
>232_11
ETEKCTVNEECSPSS
>232_12
LAELGDCNEDLEQAE
>232_13
WSQWSECNKSCGKGH
>233_0
QDLTTESNLLACIRA
>233_1
ETPVFPGNGDEQPLT
>233_2
DEQPLTENPRKYVMG
>233_3
WDRFGRRNGSSSSGV
>233_4
RPVKVYPNGAEDESA
>233_5
PLVTLFKNAIIKNAH
>234_0
SVEDCCLNTAFAYQK
>234_1
YRRCVGWNGQCSGKV
>234_2
RTRRRACNHPAPKCG
>234_3
TMEQRTCNHPVPQHG
>234_4
ATRTHICNTAVPCPV
>234_5
WSPCIRRNMKSISCQ
>234_6
CMPPCGPNPTRARQR
>234_7
VEGQGEKNVTFWGRP
>235_0
WFETQHINMTSQQCT
>235_1
MTSQQCTNAMQVINN
>235_2
TNAMQVINNYQRRCK
>235_3
NAMQVINNYQRRCKN
>235_4
NYQRRCKNQNTFLLT
>235_5
QRRCKNQNTFLLTTF
>235_6
FLLTTFANVVNVCGN
>235_7
TTFANVVNVCGNPNM
>235_8
NVVNVCGNPNMTCPS
>235_9
VNVCGNPNMTCPSNK
>235_10
PNMTCPSNKTRKNCH
>235_11
PSNKTRKNCHHSGSQ
>235_12
QVPLIHCNLTTPSPQ
>235_13
LTTPSPQNISNCRYA
>235_14
PSPQNISNCRYAQTP
>235_15
RYAQTPANMFYIVAC
>235_16
FYIVACDNRDQRRDP
>236_0
KDQKEPKNKTFLRCE
>236_1
FLRCEAKNYSGRFTC
>236_2
AERVRGDNKEYEYSV
>236_3
VHKLKYENYTSSFFI
>236_4
IKPDPPKNLQLKPLK
>236_5
LQLKPLKNSRQVEVS
>236_6
ATVICRKNASISVRA
>237_0
VLYFILLNALINKGQ
>237_1
ILLNALINKGQACFC
>237_2
TSCSKTCNSGTQSRH
>237_3
VDKYYQENFCEQICS
>237_4
KQETRECNWQRCPIN
>237_5
NWQRCPINCLLGDFG
>237_6
IEEADCKNKFRCDSG
>237_7
IARKLECNGENDCGD
>237_8
KLECNGENDCGDNSD
>237_9
GENDCGDNSDERDCG
>237_10
AVCTRKYNPIPSVQL
>237_11
PSVQLMGNGFHFLAG
>237_12
PRGEVLDNSFTGGIC
>237_13
VKSSRTSNPYRVPAN
>237_14
NPYRVPANLENVGFE
>237_15
RVPANLENVGFEVQT
>237_16
DLTSLGHNENQQGSF
>237_17
TSLGHNENQQGSFSS
>237_18
YSSKRSENINHNSAF
>237_19
SKRSENINHNSAFKQ
>237_20
RSENINHNSAFKQAI
>237_21
HKVMKVLNFTTKAKD
>237_22
DVFLKALNHLPLEYN
>237_23
NHLPLEYNSALYSRI
>237_24
FSSEELKNSGLTEEE
>237_25
VEHRCTTNKLSEKHE
>237_26
WLESVKENPAVIDFE
>237_27
PIVDLVRNIPCAVTK
>237_28
PCAVTKRNNLRKALQ
>237_29
CAVTKRNNLRKALQE
>237_30
CQCAPCPNNGRPTLS
>237_31
QCAPCPNNGRPTLSG
>237_32
QSGTYGENCEKQSPD
>237_33
QSPDYKSNAVDGQWG
>237_34
RSRTRECNNPAPQRG
>237_35
SRTRECNNPAPQRGG
>237_36
CTFSIMENNGQPCIN
>237_37
TFSIMENNGQPCIND
>237_38
NNGQPCINDDEEMKE
>237_39
PQPVPPENGFIRNEK
>237_40
PENGFIRNEKQLYLV
>237_41
SRYTCQGNSWTPPIS
>237_42
SWTPPISNSLTCEKD
>237_43
CVFDTDSNDYFTSPA
>237_44
FLAEKCLNNQQLHFL
>237_45
LAEKCLNNQQLHFLH
>237_46
ERTRLSSNSTKKESC
>237_47
PQCFKGGNQLYCVKM
>237_48
STSEKTLNICEVGTI
>237_49
VGTIRCANRKMEILH
>238_0
SSASSPVNCQWDFYA
>238_1
YAPWSECNGCTKTQT
>238_2
GGQPCVGNAFETQSC
>238_3
ISKSLVCNGDSDCDE
>238_4
DIDKPPPNIELTGNG
>238_5
PNIELTGNGYNELTG
>238_6
ELTGNGYNELTGQFR
>238_7
ELTGQFRNRVINTKS
>238_8
QFRNRVINTKSFGGQ
>238_9
DFYRLSGNVLSYTFQ
>238_10
YTFQVKINNDFNYEF
>238_11
TFQVKINNDFNYEFY
>238_12
VKINNDFNYEFYNST
>238_13
DFNYEFYNSTWSYVK
>238_14
RSYTSHTNEIHKGKS
>238_15
YQLLVVENTVEVAQF
>238_16
VEVAQFINNNPEFLQ
>238_17
EVAQFINNNPEFLQL
>238_18
VAQFINNNPEFLQLA
>238_19
DSEKLKQNDFNSVEE
>238_20
KLKQNDFNSVEEKKC
>238_21
HGCKELENALKAASG
>238_22
KAASGTQNNVLRGEP
>238_23
AASGTQNNVLRGEPF
>238_24
LSYLELDNPAGNKRR
>238_25
ELDNPAGNKRRYSAW
>238_26
AWAESVTNLPQVIKQ
>238_27
CHCRPCQNGGLATVE
>238_28
EQGVLVGNQAGGVDG
>238_29
KTRSRECNNPPPSGG
>238_30
TRSRECNNPPPSGGG
>238_31
PMFPVGKNVVYTCNE
>238_32
KNVVYTCNEGYSLIG
>238_33
EGYSLIGNPVARCGE
>238_34
KWSPEMKNARCVQKE
>238_35
ARCVQKENPLTQAVP
>238_36
QRWEKLQNSRCVCKM
>238_37
VLHCQGRNYTLTGRD
>238_38
FSICVEVNGKEQTMS
>239_0
VTAQEKVNQRVRRAA
>239_1
AVTCQLSNWSEWTDC
>239_2
HRSLLQPNKFGGTIC
>239_3
LKRHLVCNGDQDCLD
>239_4
QKAALGYNILTQEDA
>239_5
GQCETVYNGEWRELR
>239_6
KYFRKPYNFLKYHFE
>239_7
ISSEFYDNANDLLSK
>239_8
SEFYDNANDLLSKVK
>239_9
SQDTSFLNELNKYNE
>239_10
TSFLNELNKYNEKKF
>239_11
LNELNKYNEKKFIFT
>239_12
MELPDQYNYGMYAKF
>239_13
GMYAKFINDYGTHYI
>239_14
IQYEDKINVGGGLSG
>239_15
WSGGLAQNRSTITYR
>239_16
WGRSLKYNPVVIDFE
>239_17
PLEAKRQNLRRALDQ
>239_18
DQYLMEFNACRCGPC
>239_19
CRCGPCFNNGVPILE
>239_20
RCGPCFNNGVPILEG
>239_21
ERRRECDNPAPQNGG
>239_22
CDNPAPQNGGASCPG
>240_1
RPHSFGSNAVNKSFA
>240_2
SFGSNAVNKSFAKSR
>240_3
QFHGEPCNFSDKEVE
>240_4
EVEDCVTNRPCRSQV
>240_5
AQTGRCVNRRLLCNG
>240_6
VNRRLLCNGDNDCGD
>240_7
RLLCNGDNDCGDQSD
>240_8
GDQSDEANCRRIYKK
>240_9
GSLASGINLFTNSFE
>240_10
SGINLFTNSFEGPVL
>240_11
CSPHYILNTRFRKPY
>240_12
TRFRKPYNVESYTPQ
>240_13
SYSDFERNVTEKMAS
>240_14
YEYTLVMNKEAMERG
>240_15
ERGDYTLNNVHACAK
>240_16
RGDYTLNNVHACAKN
>240_17
NVHACAKNDFKIGGA
>240_18
GKCRGILNEIKDRNK
>240_19
LNEIKDRNKRDTMVE
>240_20
WGDAVQYNPAIIKVK
>240_21
YSSTVRQNMKQALEE
>240_22
HCAPCQGNGVPVLKG
>240_23
CEVSYRKNTPIDGKW
>240_24
TPIDGKWNCWSNWSS
>240_25
GKWNCWSNWSSCSGR
>240_26
KTRQRQCNNPPPQNG
>240_27
TRQRQCNNPPPQNGG
>240_28
CNNPPPQNGGSPCSG
>241_0
IEVFGQFNGKRCTDA
>241_1
DAEDDCGNDFQCSTG
>241_2
IKMRLRCNGDNDCGD
>241_3
RLRCNGDNDCGDFSD
>241_4
RTAGYGINILGMDPL
>241_5
PLSTPFDNEFYNGLC
>241_6
PFDNEFYNGLCNRDR
>241_7
EFYNGLCNRDRDGNT
>241_8
CNRDRDGNTLTYYRR
>241_9
TYYRRPWNVASLIYE
>241_10
YETKGEKNFRTEHYE
>241_11
IIQEKTSNFNAAISL
>241_12
QEKTSNFNAAISLKF
>241_13
KFTPTETNKAEQCCE
>241_14
FRFSYSKNETYQLFL
>241_15
LGRFVMRNRDVVLTT
>241_16
ISVGAEFNKDDCVKR
>241_17
RGEGRAVNITSENLI
>241_18
AVNITSENLIDDVVS
>241_19
IDVTDFVNWASSIND
>241_20
VNWASSINDAPVLIS
>241_21
QKLSPIYNLVPVKMK
>241_22
LVPVKMKNAHLKKQN
>241_23
NAHLKKQNLERAIED
>241_24
RAIEDYINEFSVRKC
>241_25
RKCHTCQNGGTVILM
>242_0
QKPKKIVNAKKDVVN
>242_1
NAKKDVVNTKMFEEL
>242_2
TPQTGSENDALYEYL
>242_3
YLRQSVGNEAEIWLG
>242_4
AEIWLGLNDMAAEGT
>242_5
GARIAYKNWETEITA
>242_6
PDGGKTENCAVLSGA
>242_7
AVLSGAANGKWFDKR
>002_15
AVAAASANLAAAAAA
>006_2
LNSFTKPNQERNESA
>006_3
TKPNQERNESAAAAA
>008_1
LSSVEIENPETSDQA
>023_28
YFVQLLTNANPSFLA
>023_29
VQLLTNANPSFLAAA
>031_8
IEDTIAENSAAAAAA
>038_0
AAAAMTENSDKVPIA
>041_0
AAAESARNPTIYPLT
>043_0
AAAMQRVNMIMAESP
>044_25
RLAIQFGNYKKAAAA
>045_25
RLAIQFGNYKKAAAA
>046_24
RLAIQFGNYYAAAAA
>047_13
EELLRFSNAAAAAAA
>048_0
AAAAAILNKPEDETH
>051_14
LWFKQIMNAAAAAAA
>053_10
SCPQSPGNGTDASHA
>056_0
AAAAAAMNSFSTSAF
>061_6
FKNAIIKNAYKKGEA
>062_0
AAAAAAANGFLEELL
>063_0
AAAAAAYNSGKLEEF
>066_0
AAAAAAKNAIQKAIA
>067_0
TPPRPIYNRNAAAAA
>067_1
PRPIYNRNAAAAAAA
>068_2
CTLKACPNQAAAAAA
>071_38
WIEGVMRNNAAAAAA
>071_39
IEGVMRNNAAAAAAA
>072_40
IEETMRRNAAAAAAA
>074_0
AAAMSGFNFGGTGAP
>076_8
SFVCKFKNAAAAAAA
>084_4
IGAGYSYNFGAAAAA
>085_4
IGAGYSYNFGAAAAA
>087_26
RSAIQLGNYKAAAAA
>088_0
AAPVPSDNHAAAAAA
>089_37
IEEIMRRNAAAAAAA
>090_1
APPEMASNRKAAAAA
>094_41
GDVWDIDNEFAAAAA
>097_9
TSYTHSQNLSQEGAA
>100_15
DSASSEVNAAAAAAA
>101_32
QKIEKIKNTEEAAAA
>105_0
AAAAMPLNVSFTNRN
>105_17
HKLEQLRNSCAAAAA
>116_0
AAAAAAANGFLEELL
>121_8
SFVCKFKNAAAAAAA
>122_2
TSKGSPINTQYVFAA
>123_0
AAAAAAMNTLQKGFT
>123_8
LPSTCRDNFDAKAAA
>127_0
AAAAALTNDGTGHLE
>131_24
YEEIFVKNMAAAAAA
>133_0
AAAMKTANFSFALCL
>133_22
KDLIKIMNPAAAAAA
>134_22
AVRDAVKNAAAAAAA
>140_0
AAAAAAANQAIQMAA
>140_1
AIQMAAQNLVDPACT
>141_18
RSHTKEENGLALAAA
>142_21
YLDWIRDNMRPAAAA
>148_4
PTEKWYLNHEAAAAA
>149_4
PSEKWYLNHEAAAAA
>153_30
PEAEGFPNTIAAAAA
>155_0
AAAAAMVNTMKTKLL
>155_22
YLGWIRDNMHLAAAA
>158_4
KVKLGMTNSHAAAAA
>159_26
RSAIQLGNYKAAAAA
>160_28
RAAVQLGNYKAAAAA
>161_25
ESKKLEENNHKPDVA
>161_26
SKKLEENNHKPDVAA
>165_9
PTPTNTPNPTPSKAA
>169_1
CHVKHYTNPSQDVTV
>169_2
LLLGSEANLTCTLTG
>177_0
VTIGKIGNMRAAAAA
>183_55
ALLALRQNAAAAAAA
>184_0
AAAMAQTNSFFMLIS
>184_10
SFVCKFKNAAAAAAA
>186_0
AAAAATYNGCSSSEQ
>186_7
NHEYFSENNPAQSAA
>186_8
HEYFSENNPAQSAAA
>188_0
AAAAAASNSLFEEIR
>189_0
GRPNPVNNKPTAAAA
>189_1
GRPNPVNNKPTPHPA
>190_0
AAAAGRPNPVNTKPT
>190_1
AGRPNPVNTKPTPYP
>191_0
AAAAAILNEPEDETH
>195_0
AAAAQLANEPPIEII
>198_0
AAAMEIKNSPSSLTS
>198_18
KSKEGSQNLQSQAAA
>202_0
CPPCRCTNSCAAAAA
>207_3
CHTFDSSNVEAAAAA
>211_0
AMHQVDPNLTRRKGR
>212_24
MASAMAANKARNLAA
>212_25
MAANKARNLAAAAAA
>213_0
AAAAAAMNTLQKGFT
>214_0
AAAAAAMNTLQKGFT
>215_17
VASRVVANAGQGNLA
>215_18
VANAGQGNLAAAAAA
>216_17
VASRVVANAGQGNLA
>216_18
VANAGQGNLAAAAAA
>217_35
RFTLTKVNAAAAAAA
>221_0
AAAAMQWNSTTFHQT
>222_2
YIKDMKENAAAAAAA
>228_0
AAAAMYSNVIGTVTS
>228_23
IFMGRVANPCVKAAA
>230_0
QDVKDAYNIYGNAVT
>230_1
DAYNIYGNAVTLRKI
>230_13
ATGSRGPNGQAGAAG
>230_18
GSTGPQGNTGAAAAA
>230_2
TLRKIDPNVPGAAGA
>230_3
GRQGFAGNAGPVGGG
>231_0
AQLTFTPNWGTAAAA
>232_14
KKEIRACNVHPCAAA
>233_6
FKNAIIKNAHKKGQA
>240_0
AAAAAMKNSRTWAWR
>241_26
LPALEFPNEKAAAAA
