# Supplementary material for: ProtDCal: A program to compute general-purpose-numerical descriptors for sequences and 3D-structures of proteins
Source: BMC Bioinformatics. 2015 May 16;16:162. doi: 10.1186/s12859-015-0586-0 (PMC4432771; doi:10.1186/s12859-015-0586-0)
Supplement: Additional file 7: — List of sequence windows in the training and test sets used for the study of N-linked glycosylation. [file 12859_2015_586_MOESM7_ESM.zip › glyco-3508-class]

name	class
>002_15	N
>006_2	N
>006_3	N
>008_1	N
>023_28	N
>023_29	N
>031_8	N
>038_0	N
>041_0	N
>043_0	N
>044_25	N
>045_25	N
>046_24	N
>047_13	N
>048_0	N
>051_14	N
>053_10	P
>056_0	N
>061_6	N
>062_0	N
>063_0	N
>066_0	N
>067_0	N
>067_1	N
>068_2	N
>071_38	N
>071_39	N
>072_40	N
>074_0	N
>076_8	N
>084_4	N
>085_4	N
>087_26	N
>088_0	N
>089_37	N
>090_1	N
>094_41	N
>097_9	N
>100_15	N
>101_32	N
>105_0	N
>105_17	N
>116_0	N
>121_8	N
>122_2	N
>123_0	N
>123_8	N
>127_0	N
>131_24	N
>133_0	N
>133_22	N
>134_22	N
>140_0	N
>140_1	N
>141_18	N
>142_21	N
>148_4	N
>149_4	N
>153_30	N
>155_0	N
>155_22	N
>158_4	N
>159_26	N
>160_28	N
>161_25	N
>161_26	N
>165_9	N
>169_1	N
>169_2	N
>177_0	N
>183_55	N
>184_0	N
>184_10	N
>186_0	N
>186_7	N
>186_8	N
>188_0	N
>189_0	N
>189_1	N
>190_0	N
>190_1	N
>191_0	N
>195_0	N
>198_0	N
>198_18	N
>202_0	N
>207_3	N
>211_0	N
>212_24	N
>212_25	N
>213_0	N
>214_0	N
>215_17	N
>215_18	N
>216_17	N
>216_18	N
>217_35	N
>221_0	P
>222_2	N
>228_0	N
>228_23	N
>230_0	N
>230_1	N
>230_13	N
>230_18	N
>230_2	N
>230_3	N
>231_0	N
>232_14	N
>233_6	N
>240_0	N
>241_26	N
>001_0	N
>001_1	N
>001_2	N
>001_3	N
>002_0	N
>002_9	N
>002_10	N
>002_11	N
>002_12	N
>002_13	N
>002_14	N
>002_1	N
>002_2	N
>002_3	N
>002_4	N
>002_5	N
>002_6	N
>002_7	N
>002_8	N
>003_0	N
>003_9	N
>003_10	N
>003_11	P
>003_12	N
>003_13	N
>003_14	N
>003_15	N
>003_16	N
>003_17	N
>003_18	N
>003_1	N
>003_19	P
>003_20	N
>003_21	N
>003_22	N
>003_23	N
>003_24	N
>003_2	N
>003_3	N
>003_4	N
>003_5	N
>003_6	N
>003_7	N
>003_8	N
>004_0	N
>004_1	N
>004_2	N
>004_3	P
>004_4	N
>004_5	N
>004_6	N
>005_0	N
>005_1	N
>005_2	N
>005_3	N
>005_4	N
>005_5	N
>005_6	N
>005_7	N
>005_8	N
>006_0	N
>006_1	N
>008_0	P
>009_0	P
>009_1	N
>010_0	N
>010_9	P
>010_10	N
>010_11	P
>010_12	P
>010_13	N
>010_14	N
>010_15	N
>010_16	N
>010_17	N
>010_18	N
>010_1	N
>010_19	N
>010_20	N
>010_21	N
>010_22	N
>010_23	N
>010_24	N
>010_2	N
>010_3	N
>010_4	N
>010_5	P
>010_6	N
>010_7	N
>010_8	P
>011_0	N
>011_9	N
>011_10	N
>011_11	N
>011_12	N
>011_13	N
>011_14	N
>011_15	N
>011_16	N
>011_17	N
>011_18	N
>011_1	N
>011_19	N
>011_20	N
>011_21	N
>011_22	N
>011_23	N
>011_24	N
>011_25	N
>011_26	N
>011_27	N
>011_28	P
>011_2	N
>011_29	N
>011_30	N
>011_31	N
>011_32	N
>011_33	N
>011_34	N
>011_35	N
>011_36	N
>011_37	N
>011_38	N
>011_3	N
>011_39	N
>011_40	N
>011_41	N
>011_42	P
>011_43	N
>011_44	P
>011_45	N
>011_46	N
>011_47	N
>011_48	N
>011_4	N
>011_49	P
>011_50	P
>011_51	N
>011_52	N
>011_53	N
>011_54	N
>011_55	N
>011_56	N
>011_57	N
>011_58	N
>011_5	N
>011_59	N
>011_60	N
>011_61	N
>011_62	N
>011_63	N
>011_64	N
>011_65	N
>011_66	N
>011_67	N
>011_68	N
>011_6	N
>011_69	N
>011_70	N
>011_71	N
>011_72	N
>011_73	N
>011_74	N
>011_75	N
>011_76	N
>011_77	N
>011_78	P
>011_7	N
>011_79	P
>011_80	N
>011_81	N
>011_82	P
>011_83	N
>011_84	N
>011_85	N
>011_86	N
>011_87	N
>011_88	N
>011_8	N
>011_89	N
>011_90	N
>011_91	N
>011_92	N
>011_93	N
>011_94	N
>011_95	N
>011_96	N
>011_97	N
>013_0	N
>013_1	P
>013_2	P
>013_3	N
>015_0	N
>016_0	P
>016_9	N
>016_10	N
>016_11	N
>016_12	P
>016_13	N
>016_14	N
>016_15	N
>016_16	P
>016_17	P
>016_18	N
>016_1	P
>016_19	N
>016_20	P
>016_21	P
>016_22	N
>016_23	N
>016_24	P
>016_25	N
>016_26	N
>016_27	N
>016_28	N
>016_2	P
>016_29	N
>016_30	N
>016_31	N
>016_32	N
>016_3	P
>016_4	P
>016_5	N
>016_6	P
>016_7	N
>016_8	P
>017_0	N
>017_9	N
>017_10	N
>017_11	N
>017_12	N
>017_13	N
>017_14	N
>017_15	N
>017_16	N
>017_17	N
>017_18	N
>017_1	N
>017_19	N
>017_20	N
>017_21	N
>017_22	N
>017_23	N
>017_24	N
>017_25	N
>017_26	N
>017_27	N
>017_28	N
>017_2	N
>017_29	N
>017_3	N
>017_4	N
>017_5	N
>017_6	N
>017_7	N
>017_8	N
>018_0	N
>018_9	P
>018_10	N
>018_11	N
>018_12	N
>018_13	N
>018_14	N
>018_15	N
>018_16	N
>018_17	N
>018_18	N
>018_1	P
>018_19	P
>018_20	N
>018_21	N
>018_2	P
>018_3	N
>018_4	P
>018_5	N
>018_6	N
>018_7	N
>018_8	P
>019_0	P
>019_9	N
>019_10	N
>019_11	N
>019_12	N
>019_13	N
>019_14	N
>019_15	P
>019_16	N
>019_17	P
>019_18	N
>019_1	N
>019_19	P
>019_20	P
>019_21	P
>019_22	N
>019_23	N
>019_24	P
>019_2	N
>019_3	N
>019_4	N
>019_5	N
>019_6	N
>019_7	P
>019_8	N
>020_0	N
>020_1	N
>020_2	P
>020_3	N
>020_4	N
>020_5	N
>020_6	N
>020_7	P
>020_8	P
>021_0	N
>022_0	N
>022_9	N
>022_10	N
>022_11	N
>022_12	N
>022_13	N
>022_14	N
>022_15	P
>022_16	N
>022_17	N
>022_18	N
>022_1	N
>022_19	N
>022_20	N
>022_21	N
>022_22	N
>022_23	N
>022_24	N
>022_25	N
>022_26	N
>022_27	N
>022_28	N
>022_2	N
>022_29	N
>022_30	N
>022_31	N
>022_32	N
>022_33	N
>022_34	N
>022_35	N
>022_36	N
>022_37	N
>022_38	N
>022_3	N
>022_39	N
>022_40	N
>022_41	N
>022_42	N
>022_43	N
>022_44	N
>022_45	N
>022_4	N
>022_5	N
>022_6	N
>022_7	N
>022_8	N
>023_0	N
>023_9	N
>023_10	N
>023_11	N
>023_12	N
>023_13	N
>023_14	N
>023_15	N
>023_16	N
>023_17	P
>023_18	N
>023_1	N
>023_19	N
>023_20	N
>023_21	P
>023_22	N
>023_23	N
>023_24	N
>023_25	N
>023_26	N
>023_27	N
>023_2	N
>023_3	N
>023_4	N
>023_5	N
>023_6	N
>023_7	N
>023_8	N
>024_0	N
>024_9	P
>024_10	P
>024_11	N
>024_12	P
>024_13	P
>024_14	P
>024_15	P
>024_16	N
>024_17	N
>024_18	N
>024_1	P
>024_19	N
>024_20	N
>024_21	N
>024_22	N
>024_23	N
>024_24	N
>024_25	N
>024_26	N
>024_27	N
>024_2	P
>024_3	N
>024_4	P
>024_5	P
>024_6	P
>024_7	P
>024_8	P
>025_0	N
>025_1	P
>025_2	N
>025_3	P
>025_4	N
>026_0	N
>026_9	N
>026_10	N
>026_11	N
>026_12	P
>026_13	P
>026_1	N
>026_2	N
>026_3	N
>026_4	N
>026_5	N
>026_6	N
>026_7	P
>026_8	N
>027_0	N
>027_1	N
>027_2	N
>027_3	P
>027_4	N
>027_5	N
>027_6	N
>027_7	P
>028_0	P
>028_1	P
>028_2	N
>028_3	N
>029_0	N
>029_1	N
>029_2	N
>029_3	N
>030_0	N
>030_1	N
>030_2	N
>030_3	N
>030_4	N
>031_0	N
>031_1	N
>031_2	N
>031_3	P
>031_4	P
>031_5	P
>031_6	N
>031_7	N
>032_0	N
>032_9	N
>032_10	N
>032_1	N
>032_2	N
>032_3	N
>032_4	P
>032_5	N
>032_6	N
>032_7	P
>032_8	N
>033_0	N
>033_1	N
>033_2	N
>033_3	N
>033_4	N
>034_0	N
>034_1	N
>034_2	N
>034_3	N
>034_4	P
>034_5	N
>034_6	N
>034_7	N
>034_8	N
>035_0	N
>035_9	N
>035_99	N
>035_10	N
>035_11	N
>035_12	N
>035_13	N
>035_14	N
>035_15	N
>035_16	N
>035_17	N
>035_18	N
>035_1	N
>035_19	N
>035_20	N
>035_21	P
>035_22	N
>035_23	N
>035_24	N
>035_25	N
>035_26	N
>035_27	P
>035_28	P
>035_2	N
>035_29	N
>035_30	N
>035_31	N
>035_32	N
>035_33	N
>035_34	N
>035_35	N
>035_36	N
>035_37	N
>035_38	P
>035_3	N
>035_39	N
>035_40	N
>035_41	N
>035_42	N
>035_43	N
>035_44	P
>035_45	N
>035_46	N
>035_47	N
>035_48	N
>035_4	N
>035_49	N
>035_50	N
>035_51	N
>035_52	P
>035_53	P
>035_54	N
>035_55	N
>035_56	N
>035_57	N
>035_58	N
>035_5	N
>035_59	N
>035_60	N
>035_61	N
>035_62	N
>035_63	N
>035_64	N
>035_65	N
>035_66	N
>035_67	N
>035_68	N
>035_6	N
>035_69	N
>035_70	N
>035_71	N
>035_72	N
>035_73	P
>035_74	N
>035_75	N
>035_76	N
>035_77	N
>035_78	N
>035_7	N
>035_79	N
>035_80	N
>035_81	N
>035_82	N
>035_83	N
>035_84	N
>035_85	N
>035_86	N
>035_87	P
>035_88	N
>035_8	N
>035_89	N
>035_90	N
>035_91	N
>035_92	N
>035_93	N
>035_94	N
>035_95	N
>035_96	N
>035_97	N
>035_98	N
>036_0	N
>036_9	N
>036_10	N
>036_11	P
>036_12	N
>036_13	P
>036_14	N
>036_15	N
>036_16	N
>036_17	N
>036_18	N
>036_1	N
>036_19	N
>036_20	N
>036_2	N
>036_3	N
>036_4	N
>036_5	N
>036_6	N
>036_7	N
>036_8	N
>037_0	N
>037_9	N
>037_10	N
>037_11	N
>037_12	P
>037_1	N
>037_2	N
>037_3	N
>037_4	N
>037_5	P
>037_6	N
>037_7	N
>037_8	N
>038_1	N
>038_10	N
>038_11	P
>038_12	N
>038_13	N
>038_14	N
>038_2	N
>038_3	N
>038_4	N
>038_5	N
>038_6	N
>038_7	N
>038_8	N
>038_9	N
>039_0	N
>039_1	P
>039_2	N
>039_3	N
>039_4	N
>039_5	N
>039_6	P
>039_7	N
>039_8	P
>040_0	N
>040_1	N
>040_2	N
>040_3	N
>040_4	N
>040_5	N
>040_6	N
>041_1	P
>041_10	N
>041_11	N
>041_12	N
>041_13	N
>041_14	N
>041_15	N
>041_2	N
>041_3	N
>041_4	N
>041_5	N
>041_6	N
>041_7	N
>041_8	N
>041_9	N
>042_0	N
>042_9	N
>042_10	N
>042_11	N
>042_12	N
>042_13	N
>042_1	N
>042_2	N
>042_3	N
>042_4	N
>042_5	P
>042_6	N
>042_7	N
>042_8	N
>043_1	N
>043_10	N
>043_11	N
>043_12	N
>043_13	N
>043_14	N
>043_15	N
>043_16	P
>043_17	P
>043_18	N
>043_19	N
>043_2	N
>043_20	N
>043_21	N
>043_22	N
>043_23	N
>043_24	N
>043_25	N
>043_26	N
>043_27	N
>043_28	N
>043_29	N
>043_3	N
>043_30	N
>043_31	N
>043_4	N
>043_5	N
>043_6	N
>043_7	N
>043_8	N
>043_9	N
>044_0	N
>044_9	N
>044_10	N
>044_11	N
>044_12	N
>044_13	N
>044_14	N
>044_15	N
>044_16	N
>044_17	N
>044_18	N
>044_1	N
>044_19	N
>044_20	N
>044_21	N
>044_22	N
>044_23	N
>044_24	N
>044_2	N
>044_3	N
>044_4	N
>044_5	N
>044_6	N
>044_7	N
>044_8	N
>045_0	N
>045_9	N
>045_10	N
>045_11	N
>045_12	N
>045_13	N
>045_14	N
>045_15	N
>045_16	N
>045_17	N
>045_18	N
>045_1	N
>045_19	N
>045_20	N
>045_21	N
>045_22	N
>045_23	N
>045_24	N
>045_2	N
>045_3	N
>045_4	N
>045_5	N
>045_6	N
>045_7	N
>045_8	N
>046_0	N
>046_9	N
>046_10	N
>046_11	N
>046_12	N
>046_13	N
>046_14	N
>046_15	P
>046_16	N
>046_17	N
>046_18	N
>046_1	N
>046_19	P
>046_20	N
>046_21	N
>046_22	N
>046_23	N
>046_2	N
>046_3	N
>046_4	N
>046_5	N
>046_6	N
>046_7	N
>046_8	N
>047_0	N
>047_9	N
>047_10	N
>047_11	N
>047_12	N
>047_1	N
>047_2	P
>047_3	N
>047_4	P
>047_5	N
>047_6	P
>047_7	N
>047_8	N
>048_1	N
>048_2	N
>048_3	N
>048_4	P
>048_5	N
>048_6	N
>049_0	N
>049_9	N
>049_10	N
>049_11	P
>049_12	N
>049_1	N
>049_2	N
>049_3	N
>049_4	N
>049_5	P
>049_6	N
>049_7	N
>049_8	N
>050_0	N
>050_9	N
>050_10	N
>050_11	N
>050_12	N
>050_13	N
>050_14	N
>050_15	N
>050_16	N
>050_1	N
>050_2	N
>050_3	N
>050_4	N
>050_5	N
>050_6	N
>050_7	N
>050_8	N
>051_0	N
>051_9	N
>051_10	N
>051_11	N
>051_12	N
>051_13	N
>051_1	N
>051_2	N
>051_3	N
>051_4	N
>051_5	N
>051_6	N
>051_7	N
>051_8	N
>052_0	N
>052_1	N
>052_2	N
>052_3	N
>052_4	N
>052_5	N
>052_6	N
>053_0	N
>053_9	P
>053_1	N
>053_2	N
>053_3	N
>053_4	N
>053_5	N
>053_6	N
>053_7	N
>053_8	N
>054_0	N
>054_9	P
>054_10	N
>054_11	N
>054_12	N
>054_13	N
>054_14	N
>054_15	N
>054_16	N
>054_17	N
>054_18	N
>054_1	P
>054_19	N
>054_20	N
>054_21	N
>054_22	N
>054_2	N
>054_3	N
>054_4	N
>054_5	N
>054_6	N
>054_7	N
>054_8	N
>055_0	P
>055_9	N
>055_10	N
>055_11	P
>055_12	N
>055_13	N
>055_14	N
>055_15	P
>055_16	P
>055_1	N
>055_2	N
>055_3	N
>055_4	N
>055_5	N
>055_6	P
>055_7	N
>055_8	N
>056_1	P
>056_10	N
>056_2	N
>056_3	N
>056_4	N
>056_5	N
>056_6	N
>056_7	N
>056_8	N
>056_9	N
>057_0	N
>057_9	N
>057_1	N
>057_2	N
>057_3	N
>057_4	N
>057_5	N
>057_6	N
>057_7	N
>057_8	N
>058_0	N
>058_9	N
>058_10	N
>058_11	N
>058_12	N
>058_13	P
>058_1	P
>058_2	N
>058_3	N
>058_4	P
>058_5	N
>058_6	P
>058_7	P
>058_8	N
>059_0	P
>059_1	N
>059_2	P
>059_3	N
>059_4	P
>059_5	N
>061_0	N
>061_1	N
>061_2	N
>061_3	P
>061_4	N
>061_5	N
>062_1	N
>062_10	N
>062_2	N
>062_3	N
>062_4	N
>062_5	N
>062_6	N
>062_7	P
>062_8	N
>062_9	P
>063_1	N
>063_10	N
>063_11	P
>063_12	P
>063_13	P
>063_14	N
>063_15	N
>063_16	N
>063_17	P
>063_18	N
>063_19	N
>063_2	N
>063_20	N
>063_21	N
>063_22	N
>063_3	N
>063_4	N
>063_5	N
>063_6	N
>063_7	N
>063_8	N
>063_9	N
>065_0	P
>066_1	N
>066_10	N
>066_11	N
>066_12	N
>066_13	N
>066_14	N
>066_15	N
>066_16	N
>066_17	N
>066_18	N
>066_19	N
>066_2	N
>066_20	N
>066_3	N
>066_4	N
>066_5	N
>066_6	N
>066_7	N
>066_8	N
>066_9	N
>068_0	N
>068_1	N
>069_0	N
>069_1	N
>070_0	N
>070_9	N
>070_10	N
>070_11	N
>070_12	N
>070_13	N
>070_14	N
>070_15	N
>070_16	N
>070_17	P
>070_18	N
>070_1	P
>070_19	N
>070_20	N
>070_21	N
>070_22	P
>070_23	N
>070_24	N
>070_25	N
>070_26	N
>070_27	N
>070_28	N
>070_2	N
>070_29	N
>070_30	N
>070_31	N
>070_32	N
>070_33	N
>070_34	N
>070_35	P
>070_36	N
>070_3	N
>070_4	N
>070_5	N
>070_6	N
>070_7	P
>070_8	N
>071_0	N
>071_9	N
>071_10	N
>071_11	N
>071_12	N
>071_13	N
>071_14	N
>071_15	N
>071_16	P
>071_17	N
>071_18	N
>071_1	N
>071_19	N
>071_20	N
>071_21	N
>071_22	N
>071_23	N
>071_24	N
>071_25	N
>071_26	N
>071_27	N
>071_28	N
>071_2	N
>071_29	N
>071_30	N
>071_31	N
>071_32	N
>071_33	N
>071_34	N
>071_35	N
>071_36	N
>071_37	N
>071_3	N
>071_4	N
>071_5	N
>071_6	N
>071_7	N
>071_8	N
>072_0	N
>072_9	N
>072_10	N
>072_11	N
>072_12	N
>072_13	N
>072_14	N
>072_15	P
>072_16	N
>072_17	N
>072_18	N
>072_1	N
>072_19	N
>072_20	N
>072_21	N
>072_22	N
>072_23	N
>072_24	N
>072_25	N
>072_26	N
>072_27	N
>072_28	N
>072_2	N
>072_29	N
>072_30	N
>072_31	N
>072_32	N
>072_33	N
>072_34	N
>072_35	N
>072_36	N
>072_37	N
>072_38	N
>072_3	N
>072_39	N
>072_4	N
>072_5	N
>072_6	N
>072_7	N
>072_8	N
>073_0	N
>073_9	N
>073_10	N
>073_11	N
>073_12	N
>073_1	N
>073_2	N
>073_3	N
>073_4	N
>073_5	N
>073_6	P
>073_7	N
>073_8	N
>074_1	N
>074_10	N
>074_11	N
>074_2	N
>074_3	N
>074_4	N
>074_5	N
>074_6	N
>074_7	N
>074_8	N
>074_9	N
>075_0	N
>075_1	N
>075_2	P
>075_3	N
>076_0	N
>076_1	N
>076_2	N
>076_3	N
>076_4	N
>076_5	N
>076_6	N
>076_7	N
>077_0	N
>077_9	N
>077_10	N
>077_11	P
>077_12	P
>077_13	P
>077_14	N
>077_15	N
>077_16	N
>077_17	N
>077_18	N
>077_1	N
>077_2	N
>077_3	N
>077_4	N
>077_5	P
>077_6	N
>077_7	N
>077_8	P
>078_0	N
>078_9	N
>078_10	N
>078_11	P
>078_12	P
>078_13	N
>078_14	N
>078_15	N
>078_16	N
>078_17	N
>078_1	N
>078_2	N
>078_3	N
>078_4	N
>078_5	P
>078_6	N
>078_7	N
>078_8	P
>079_0	P
>079_1	N
>079_2	N
>079_3	N
>079_4	N
>080_0	N
>080_1	N
>080_2	N
>081_0	N
>081_1	N
>081_2	N
>081_3	N
>083_0	N
>083_1	N
>083_2	N
>083_3	N
>083_4	N
>083_5	N
>083_6	N
>083_7	N
>084_0	N
>084_1	N
>084_2	N
>084_3	N
>085_0	N
>085_1	N
>085_2	N
>085_3	N
>086_0	N
>086_1	N
>087_0	N
>087_9	N
>087_10	N
>087_11	N
>087_12	N
>087_13	N
>087_14	N
>087_15	N
>087_16	N
>087_17	N
>087_18	N
>087_1	N
>087_19	N
>087_20	N
>087_21	N
>087_22	N
>087_23	N
>087_24	N
>087_25	N
>087_2	N
>087_3	N
>087_4	N
>087_5	N
>087_6	N
>087_7	N
>087_8	N
>089_0	N
>089_9	N
>089_10	N
>089_11	N
>089_12	N
>089_13	N
>089_14	N
>089_15	N
>089_16	N
>089_17	N
>089_18	N
>089_1	N
>089_19	N
>089_20	N
>089_21	N
>089_22	N
>089_23	N
>089_24	N
>089_25	N
>089_26	N
>089_27	N
>089_28	N
>089_2	N
>089_29	N
>089_30	N
>089_31	N
>089_32	N
>089_33	N
>089_34	N
>089_35	N
>089_36	N
>089_3	N
>089_4	N
>089_5	N
>089_6	N
>089_7	N
>089_8	N
>090_0	N
>091_0	N
>091_1	N
>091_2	N
>091_3	N
>092_0	N
>092_1	N
>093_0	N
>093_1	N
>093_2	N
>094_0	N
>094_9	N
>094_10	N
>094_11	N
>094_12	N
>094_13	N
>094_14	N
>094_15	N
>094_16	N
>094_17	N
>094_18	N
>094_1	N
>094_19	N
>094_20	N
>094_21	N
>094_22	N
>094_23	N
>094_24	N
>094_25	N
>094_26	N
>094_27	N
>094_28	N
>094_2	N
>094_29	N
>094_30	N
>094_31	N
>094_32	N
>094_33	N
>094_34	N
>094_35	N
>094_36	N
>094_37	N
>094_38	N
>094_3	N
>094_39	N
>094_40	N
>094_4	N
>094_5	N
>094_6	N
>094_7	N
>094_8	N
>095_0	N
>095_1	P
>095_2	N
>095_3	P
>096_0	N
>096_1	N
>096_2	N
>096_3	N
>096_4	N
>096_5	N
>096_6	N
>096_7	N
>097_0	N
>097_1	N
>097_2	P
>097_3	P
>097_4	P
>097_5	N
>097_6	P
>097_7	N
>097_8	N
>098_0	N
>098_9	N
>098_10	N
>098_1	N
>098_2	N
>098_3	N
>098_4	N
>098_5	N
>098_6	N
>098_7	N
>098_8	N
>099_0	N
>099_9	N
>099_10	N
>099_11	N
>099_12	N
>099_1	N
>099_2	N
>099_3	N
>099_4	N
>099_5	N
>099_6	N
>099_7	N
>099_8	N
>100_0	N
>100_9	N
>100_10	N
>100_11	N
>100_12	N
>100_13	N
>100_14	N
>100_1	N
>100_2	N
>100_3	N
>100_4	N
>100_5	N
>100_6	N
>100_7	N
>100_8	N
>101_0	N
>101_9	N
>101_10	N
>101_11	N
>101_12	N
>101_13	N
>101_14	N
>101_15	N
>101_16	N
>101_17	N
>101_18	N
>101_1	N
>101_19	N
>101_20	N
>101_21	N
>101_22	N
>101_23	N
>101_24	N
>101_25	N
>101_26	N
>101_27	N
>101_28	N
>101_2	N
>101_29	N
>101_30	N
>101_31	N
>101_3	N
>101_4	N
>101_5	N
>101_6	N
>101_7	N
>101_8	N
>102_0	N
>102_9	N
>102_10	N
>102_11	N
>102_12	N
>102_13	N
>102_14	N
>102_15	N
>102_16	N
>102_17	N
>102_18	N
>102_1	N
>102_19	N
>102_20	N
>102_21	N
>102_22	N
>102_23	N
>102_24	N
>102_25	N
>102_26	N
>102_27	N
>102_2	N
>102_3	N
>102_4	N
>102_5	N
>102_6	N
>102_7	N
>102_8	N
>103_0	N
>103_9	N
>103_1	N
>103_2	N
>103_3	N
>103_4	N
>103_5	N
>103_6	N
>103_7	N
>103_8	N
>105_1	N
>105_10	N
>105_11	N
>105_12	N
>105_13	N
>105_14	N
>105_15	N
>105_16	N
>105_2	N
>105_3	N
>105_4	N
>105_5	N
>105_6	N
>105_7	N
>105_8	N
>105_9	N
>106_0	N
>106_9	N
>106_10	N
>106_11	N
>106_12	N
>106_13	N
>106_14	N
>106_15	N
>106_16	N
>106_17	N
>106_18	N
>106_1	N
>106_19	P
>106_20	N
>106_21	N
>106_22	N
>106_23	N
>106_24	N
>106_25	P
>106_26	N
>106_27	N
>106_28	N
>106_2	N
>106_29	N
>106_30	N
>106_31	N
>106_32	N
>106_33	N
>106_34	N
>106_35	N
>106_36	N
>106_37	N
>106_38	N
>106_3	N
>106_39	N
>106_40	N
>106_41	N
>106_4	N
>106_5	N
>106_6	N
>106_7	N
>106_8	N
>107_0	N
>107_9	N
>107_10	N
>107_11	N
>107_12	P
>107_13	N
>107_14	P
>107_15	N
>107_1	P
>107_2	N
>107_3	N
>107_4	N
>107_5	N
>107_6	P
>107_7	N
>107_8	N
>108_0	N
>108_9	N
>108_10	N
>108_11	N
>108_12	N
>108_13	N
>108_14	N
>108_15	N
>108_16	N
>108_17	N
>108_1	N
>108_2	N
>108_3	N
>108_4	N
>108_5	N
>108_6	N
>108_7	N
>108_8	N
>109_0	N
>109_9	N
>109_10	N
>109_11	N
>109_12	N
>109_13	N
>109_14	N
>109_15	N
>109_16	N
>109_17	N
>109_18	N
>109_1	N
>109_19	N
>109_20	N
>109_2	N
>109_3	N
>109_4	N
>109_5	N
>109_6	N
>109_7	N
>109_8	N
>110_0	N
>110_1	N
>111_0	N
>111_1	N
>112_0	N
>112_9	N
>112_10	N
>112_11	N
>112_12	N
>112_13	N
>112_1	N
>112_2	N
>112_3	N
>112_4	N
>112_5	N
>112_6	N
>112_7	N
>112_8	N
>113_0	N
>113_9	N
>113_10	N
>113_11	N
>113_12	N
>113_13	N
>113_1	N
>113_2	N
>113_3	N
>113_4	N
>113_5	N
>113_6	N
>113_7	N
>113_8	N
>114_0	N
>114_9	N
>114_10	N
>114_1	N
>114_2	N
>114_3	N
>114_4	N
>114_5	N
>114_6	N
>114_7	N
>114_8	N
>115_0	N
>115_9	N
>115_10	N
>115_11	N
>115_12	N
>115_13	N
>115_14	N
>115_15	N
>115_16	N
>115_17	N
>115_18	N
>115_1	N
>115_2	N
>115_3	N
>115_4	P
>115_5	N
>115_6	P
>115_7	P
>115_8	N
>116_1	N
>116_10	N
>116_2	N
>116_3	N
>116_4	N
>116_5	N
>116_6	N
>116_7	P
>116_8	N
>116_9	P
>117_0	N
>117_9	N
>117_10	N
>117_11	N
>117_12	N
>117_13	N
>117_14	N
>117_15	N
>117_16	N
>117_17	N
>117_18	N
>117_1	N
>117_19	N
>117_20	N
>117_21	N
>117_22	N
>117_23	N
>117_24	N
>117_25	N
>117_26	N
>117_27	N
>117_28	N
>117_2	N
>117_29	N
>117_30	N
>117_31	N
>117_32	N
>117_33	N
>117_34	N
>117_35	N
>117_36	N
>117_37	N
>117_38	N
>117_3	N
>117_39	N
>117_4	N
>117_5	N
>117_6	N
>117_7	N
>117_8	N
>118_0	N
>118_9	N
>118_10	N
>118_11	P
>118_12	P
>118_13	P
>118_14	N
>118_15	N
>118_16	N
>118_17	N
>118_18	N
>118_1	N
>118_19	N
>118_20	N
>118_21	N
>118_22	N
>118_23	N
>118_24	N
>118_25	N
>118_2	N
>118_3	N
>118_4	N
>118_5	P
>118_6	N
>118_7	N
>118_8	P
>119_0	N
>120_0	N
>120_1	N
>121_0	N
>121_1	N
>121_2	N
>121_3	N
>121_4	N
>121_5	N
>121_6	N
>121_7	N
>122_0	N
>122_1	N
>123_1	N
>123_2	N
>123_3	N
>123_4	N
>123_5	N
>123_6	N
>123_7	N
>124_0	N
>124_9	N
>124_10	N
>124_11	N
>124_12	N
>124_13	N
>124_1	N
>124_2	N
>124_3	N
>124_4	N
>124_5	N
>124_6	N
>124_7	N
>124_8	N
>125_0	N
>126_0	N
>126_1	N
>126_2	N
>126_3	N
>126_4	N
>126_5	N
>126_6	N
>126_7	N
>126_8	N
>127_1	N
>127_10	N
>127_2	P
>127_3	N
>127_4	N
>127_5	N
>127_6	P
>127_7	N
>127_8	P
>127_9	N
>128_0	N
>128_1	N
>128_2	P
>128_3	N
>128_4	N
>128_5	N
>128_6	N
>128_7	N
>128_8	N
>129_0	N
>129_9	N
>129_1	N
>129_2	N
>129_3	N
>129_4	N
>129_5	N
>129_6	N
>129_7	N
>129_8	N
>130_0	N
>130_1	N
>130_2	N
>130_3	N
>130_4	N
>130_5	N
>130_6	N
>131_0	N
>131_9	N
>131_10	N
>131_11	N
>131_12	N
>131_13	N
>131_14	N
>131_15	N
>131_16	P
>131_17	N
>131_18	N
>131_1	N
>131_19	N
>131_20	N
>131_21	N
>131_22	N
>131_23	N
>131_2	N
>131_3	N
>131_4	N
>131_5	N
>131_6	N
>131_7	N
>131_8	P
>132_0	N
>132_9	N
>132_10	N
>132_11	N
>132_12	N
>132_13	N
>132_14	N
>132_1	N
>132_2	N
>132_3	N
>132_4	N
>132_5	N
>132_6	N
>132_7	N
>132_8	N
>133_1	N
>133_10	N
>133_11	N
>133_12	N
>133_13	N
>133_14	N
>133_15	N
>133_16	N
>133_17	N
>133_18	N
>133_19	N
>133_2	N
>133_20	N
>133_21	N
>133_3	N
>133_4	N
>133_5	N
>133_6	N
>133_7	N
>133_8	N
>133_9	N
>134_0	N
>134_9	N
>134_10	N
>134_11	N
>134_12	N
>134_13	N
>134_14	N
>134_15	N
>134_16	N
>134_17	N
>134_18	N
>134_1	N
>134_19	N
>134_20	N
>134_21	N
>134_2	N
>134_3	N
>134_4	N
>134_5	N
>134_6	N
>134_7	N
>134_8	N
>135_0	N
>135_9	N
>135_10	N
[truncated: 1,509 more rows]
