# Supplementary material for: ProtDCal: A program to compute general-purpose-numerical descriptors for sequences and 3D-structures of proteins
Source: BMC Bioinformatics. 2015 May 16;16:162. doi: 10.1186/s12859-015-0586-0 (PMC4432771; doi:10.1186/s12859-015-0586-0)
Supplement: Additional file 8: — Weka's model files built with Naive Bayes and Random Forest, using ProtDCal's descriptors, to predict N-linked glycosylation sites. [file 12859_2015_586_MOESM8_ESM.zip]

Archive with 2 entries (2 files):
- model_NB.model
- model_RF.model
